# Supplementary material for: A novel computational method enables RNA editome profiling during human hematopoiesis from scRNA-seq data
Source: Sci Rep. 2023 Jun 26;13:10335. doi: 10.1038/s41598-023-37325-4 (PMC10293275; doi:10.1038/s41598-023-37325-4)
Supplement: Supplementary file 8 — Supplementary Table 3. [file 41598_2023_37325_MOESM8_ESM.xlsx]

## Sheet: HSC
Supplemental Table 3. RNA editing sites of 8 HSPCs annotated by ANNOVAR.
Chr	Start	End	Ref	Alt	Func.refGene	Gene.refGene	GeneDetail.refGene	ExonicFunc.refGene	AAChange.refGene	phastConsElements20way	wgRna	cytoBand
chr1	1174957	1174957	A	G	intronic	TTLL10	.	.	.	.	.	1p36.33
chr1	1174960	1174960	A	G	intronic	TTLL10	.	.	.	.	.	1p36.33
chr1	1175018	1175018	A	G	intronic	TTLL10	.	.	.	.	.	1p36.33
chr1	1483031	1483031	A	G	intronic	ATAD3B	.	.	.	.	.	1p36.33
chr1	1483075	1483075	A	G	intronic	ATAD3B	.	.	.	.	.	1p36.33
chr1	2280122	2280122	A	G	intronic	SKI	.	.	.	.	.	1p36.33
chr1	6060712	6060712	A	G	intronic	KCNAB2	.	.	.	.	.	1p36.31
chr1	6581407	6581407	A	G	intronic	ZBTB48	.	.	.	.	.	1p36.31
chr1	6859549	6859549	A	G	intronic	CAMTA1	.	.	.	.	.	1p36.31
chr1	7772726	7772726	T	C	intronic	VAMP3	.	.	.	.	.	1p36.23
chr1	9268164	9268164	A	G	UTR3	H6PD	NM_004285:c.*3295A>G;NM_001282587:c.*3295A>G	.	.	.	.	1p36.22
chr1	9271016	9271016	A	G	UTR3	H6PD	NM_004285:c.*6147A>G;NM_001282587:c.*6147A>G	.	.	.	.	1p36.22
chr1	9271035	9271035	A	G	UTR3	H6PD	NM_004285:c.*6166A>G;NM_001282587:c.*6166A>G	.	.	.	.	1p36.22
chr1	9566946	9566946	A	G	intronic	SLC25A33	.	.	.	.	.	1p36.22
chr1	9619723	9619723	A	G	intergenic	TMEM201;PIK3CD	dist=4846;dist=32008	.	.	.	.	1p36.22
chr1	9713231	9713231	A	G	intronic	PIK3CD	.	.	.	.	.	1p36.22
chr1	9713235	9713235	A	G	intronic	PIK3CD	.	.	.	.	.	1p36.22
chr1	9713239	9713239	A	G	intronic	PIK3CD	.	.	.	.	.	1p36.22
chr1	9713248	9713248	A	G	intronic	PIK3CD	.	.	.	.	.	1p36.22
chr1	9713262	9713262	A	G	intronic	PIK3CD	.	.	.	.	.	1p36.22
chr1	9982897	9982897	A	G	UTR3	NMNAT1	NM_001297778:c.*196A>G;NM_022787:c.*196A>G	.	.	.	.	1p36.22
chr1	9982929	9982929	A	G	UTR3	NMNAT1	NM_001297778:c.*228A>G;NM_022787:c.*228A>G	.	.	.	.	1p36.22
chr1	9982930	9982930	A	G	UTR3	NMNAT1	NM_001297778:c.*229A>G;NM_022787:c.*229A>G	.	.	.	.	1p36.22
chr1	9982959	9982959	A	G	UTR3	NMNAT1	NM_001297778:c.*258A>G;NM_022787:c.*258A>G	.	.	.	.	1p36.22
chr1	9982985	9982985	A	G	UTR3	NMNAT1	NM_001297778:c.*284A>G;NM_022787:c.*284A>G	.	.	.	.	1p36.22
chr1	9983021	9983021	A	G	UTR3	NMNAT1	NM_001297778:c.*320A>G;NM_022787:c.*320A>G	.	.	.	.	1p36.22
chr1	9983031	9983031	A	G	UTR3	NMNAT1	NM_001297778:c.*330A>G;NM_022787:c.*330A>G	.	.	.	.	1p36.22
chr1	10113913	10113913	A	G	intronic	UBE4B	.	.	.	.	.	1p36.22
chr1	10113944	10113944	A	G	intronic	UBE4B	.	.	.	.	.	1p36.22
chr1	10113958	10113958	A	G	intronic	UBE4B	.	.	.	.	.	1p36.22
chr1	10401040	10401040	A	G	intronic	PGD	.	.	.	.	.	1p36.22
chr1	10401045	10401045	A	G	intronic	PGD	.	.	.	.	.	1p36.22
chr1	10407863	10407863	T	C	intronic	PGD	.	.	.	.	.	1p36.22
chr1	10546624	10546624	T	C	intronic	PEX14	.	.	.	.	.	1p36.22
chr1	11020662	11020662	A	G	intronic	TARDBP	.	.	.	.	.	1p36.22
chr1	11674076	11674076	A	G	UTR3	FBXO6	NM_018438:c.*225A>G	.	.	.	.	1p36.22
chr1	11674183	11674183	A	G	UTR3	FBXO6	NM_018438:c.*332A>G	.	.	.	.	1p36.22
chr1	11975326	11975326	A	G	UTR3	PLOD1	NM_000302:c.*518A>G;NM_001316320:c.*518A>G	.	.	.	.	1p36.22
chr1	15911967	15911967	T	C	intronic	SPEN	.	.	.	.	.	1p36.13
chr1	15930490	15930490	A	G	exonic	SPEN	.	nonsynonymous SNV	SPEN:NM_015001:exon11:c.A4250G:p.E1417G	Score=724;Name=lod=596	.	1p36.13
chr1	19217284	19217284	A	G	ncRNA_intronic	EMC1-AS1	.	.	.	.	.	1p36.13
chr1	19217291	19217291	T	C	ncRNA_intronic	EMC1-AS1	.	.	.	.	.	1p36.13
chr1	19217330	19217330	T	C	ncRNA_intronic	EMC1-AS1	.	.	.	.	.	1p36.13
chr1	19217349	19217349	A	G	ncRNA_intronic	EMC1-AS1	.	.	.	.	.	1p36.13
chr1	19217405	19217405	T	C	ncRNA_intronic	EMC1-AS1	.	.	.	.	.	1p36.13
chr1	19217407	19217407	A	G	ncRNA_intronic	EMC1-AS1	.	.	.	.	.	1p36.13
chr1	19217411	19217411	T	C	ncRNA_intronic	EMC1-AS1	.	.	.	.	.	1p36.13
chr1	19217425	19217425	T	C	ncRNA_intronic	EMC1-AS1	.	.	.	.	.	1p36.13
chr1	19217427	19217427	T	C	ncRNA_intronic	EMC1-AS1	.	.	.	.	.	1p36.13
chr1	19217470	19217470	T	C	ncRNA_intronic	EMC1-AS1	.	.	.	.	.	1p36.13
chr1	19217479	19217479	T	C	ncRNA_intronic	EMC1-AS1	.	.	.	.	.	1p36.13
chr1	19230387	19230387	A	G	ncRNA_intronic	EMC1-AS1	.	.	.	.	.	1p36.13
chr1	19260026	19260026	A	G	UTR3	MRTO4	NM_016183:c.*1196A>G	.	.	.	.	1p36.13
chr1	19260038	19260038	A	G	UTR3	MRTO4	NM_016183:c.*1208A>G	.	.	.	.	1p36.13
chr1	19262546	19262546	A	G	intergenic	MRTO4;AKR7L	dist=2418;dist=3436	.	.	.	.	1p36.13
chr1	19598522	19598522	A	G	intronic	MICOS10;MICOS10-NBL1	.	.	.	.	.	1p36.13
chr1	19606626	19606626	A	G	intronic	MICOS10;MICOS10-NBL1	.	.	.	.	.	1p36.13
chr1	22028135	22028135	A	G	ncRNA_intronic	LINC00339	.	.	.	.	.	1p36.12
chr1	22028178	22028178	A	G	ncRNA_intronic	LINC00339	.	.	.	.	.	1p36.12
chr1	22028194	22028194	A	G	ncRNA_intronic	LINC00339	.	.	.	.	.	1p36.12
chr1	22028256	22028256	A	G	ncRNA_intronic	LINC00339	.	.	.	.	.	1p36.12
chr1	22056663	22056663	T	C	intronic	CDC42	.	.	.	.	.	1p36.12
chr1	22062629	22062629	A	G	intronic	CDC42	.	.	.	.	.	1p36.12
chr1	22062658	22062658	A	G	intronic	CDC42	.	.	.	.	.	1p36.12
chr1	22062710	22062710	A	G	intronic	CDC42	.	.	.	.	.	1p36.12
chr1	22063996	22063996	A	G	intronic	CDC42	.	.	.	.	.	1p36.12
chr1	22076943	22076943	A	G	intronic	CDC42	.	.	.	.	.	1p36.12
chr1	22076947	22076947	A	G	intronic	CDC42	.	.	.	.	.	1p36.12
chr1	22090802	22090802	T	C	UTR3	CDC42	NM_044472:c.*770T>C	.	.	Score=794;Name=lod=1060	.	1p36.12
chr1	23068391	23068391	T	C	intronic	KDM1A	.	.	.	Score=653;Name=lod=335	.	1p36.12
chr1	24419873	24419873	A	G	intronic	NIPAL3	.	.	.	.	.	1p36.11
chr1	24419886	24419886	A	G	intronic	NIPAL3	.	.	.	.	.	1p36.11
chr1	24419917	24419917	A	G	intronic	NIPAL3	.	.	.	.	.	1p36.11
chr1	24419922	24419922	A	G	intronic	NIPAL3	.	.	.	.	.	1p36.11
chr1	24419926	24419926	A	G	intronic	NIPAL3	.	.	.	.	.	1p36.11
chr1	24419955	24419955	A	G	intronic	NIPAL3	.	.	.	.	.	1p36.11
chr1	24419967	24419967	A	G	intronic	NIPAL3	.	.	.	.	.	1p36.11
chr1	24419971	24419971	A	G	intronic	NIPAL3	.	.	.	.	.	1p36.11
chr1	24419979	24419979	A	G	intronic	NIPAL3	.	.	.	.	.	1p36.11
chr1	24420002	24420002	A	G	intronic	NIPAL3	.	.	.	.	.	1p36.11
chr1	24420007	24420007	A	G	intronic	NIPAL3	.	.	.	.	.	1p36.11
chr1	24643298	24643298	A	G	upstream	SRRM1	dist=4	.	.	Score=566;Name=lod=165	.	1p36.11
chr1	24652129	24652129	A	G	intronic	SRRM1	.	.	.	.	.	1p36.11
chr1	24666484	24666484	A	G	intronic	SRRM1	.	.	.	.	.	1p36.11
chr1	24666493	24666493	A	G	intronic	SRRM1	.	.	.	.	.	1p36.11
chr1	24666533	24666533	A	G	intronic	SRRM1	.	.	.	.	.	1p36.11
chr1	25304482	25304482	T	C	intronic	RHD;RSRP1	.	.	.	.	.	1p36.11
chr1	25318139	25318139	T	C	intronic	RHD;RSRP1	.	.	.	.	.	1p36.11
chr1	25438831	25438831	A	G	intronic	MACO1	.	.	.	.	.	1p36.11
chr1	25451707	25451707	A	G	intronic	MACO1	.	.	.	.	.	1p36.11
chr1	25451746	25451746	A	G	intronic	MACO1	.	.	.	.	.	1p36.11
chr1	25451799	25451799	A	G	intronic	MACO1	.	.	.	.	.	1p36.11
chr1	25451812	25451812	A	G	intronic	MACO1	.	.	.	.	.	1p36.11
chr1	25451838	25451838	A	G	intronic	MACO1	.	.	.	.	.	1p36.11
chr1	25456082	25456082	A	G	intronic	MACO1	.	.	.	.	.	1p36.11
chr1	25456093	25456093	A	G	intronic	MACO1	.	.	.	.	.	1p36.11
chr1	25456097	25456097	A	G	intronic	MACO1	.	.	.	.	.	1p36.11
chr1	25456098	25456098	A	G	intronic	MACO1	.	.	.	.	.	1p36.11
chr1	25456151	25456151	A	G	intronic	MACO1	.	.	.	.	.	1p36.11
chr1	25456173	25456173	A	G	intronic	MACO1	.	.	.	.	.	1p36.11
chr1	26438447	26438447	A	G	intronic	DHDDS	.	.	.	.	.	1p36.11
chr1	26438491	26438491	A	G	intronic	DHDDS	.	.	.	.	.	1p36.11
chr1	26438650	26438650	A	G	intronic	DHDDS	.	.	.	.	.	1p36.11
chr1	26438654	26438654	A	G	intronic	DHDDS	.	.	.	.	.	1p36.11
chr1	26438696	26438696	A	G	intronic	DHDDS	.	.	.	.	.	1p36.11
chr1	26548583	26548583	A	G	intronic	RPS6KA1	.	.	.	.	.	1p36.11
chr1	26548588	26548588	A	G	intronic	RPS6KA1	.	.	.	.	.	1p36.11
chr1	26548589	26548589	A	G	intronic	RPS6KA1	.	.	.	.	.	1p36.11
chr1	26548621	26548621	A	G	intronic	RPS6KA1	.	.	.	.	.	1p36.11
chr1	26548622	26548622	A	G	intronic	RPS6KA1	.	.	.	.	.	1p36.11
chr1	26548676	26548676	A	G	intronic	RPS6KA1	.	.	.	.	.	1p36.11
chr1	26548678	26548678	A	G	intronic	RPS6KA1	.	.	.	.	.	1p36.11
chr1	26548708	26548708	A	G	intronic	RPS6KA1	.	.	.	.	.	1p36.11
chr1	26548724	26548724	A	G	intronic	RPS6KA1	.	.	.	.	.	1p36.11
chr1	26548782	26548782	A	G	intronic	RPS6KA1	.	.	.	.	.	1p36.11
chr1	26765704	26765704	A	G	intronic	ARID1A	.	.	.	.	.	1p36.11
chr1	26777989	26777989	A	G	intronic	ARID1A	.	.	.	.	.	1p36.11
chr1	26842014	26842014	A	G	intronic	ZDHHC18	.	.	.	.	.	1p36.11
chr1	26842015	26842015	A	G	intronic	ZDHHC18	.	.	.	.	.	1p36.11
chr1	27344756	27344756	A	G	intronic	SYTL1	.	.	.	.	.	1p36.11
chr1	27818195	27818195	A	G	intronic	STX12	.	.	.	.	.	1p35.3
chr1	27818260	27818260	A	G	intronic	STX12	.	.	.	.	.	1p35.3
chr1	27818322	27818322	A	G	intronic	STX12	.	.	.	.	.	1p35.3
chr1	27819208	27819208	A	G	intronic	STX12	.	.	.	.	.	1p35.3
chr1	27819214	27819214	A	G	intronic	STX12	.	.	.	.	.	1p35.3
chr1	27819221	27819221	A	G	intronic	STX12	.	.	.	.	.	1p35.3
chr1	27877930	27877930	A	G	intronic	THEMIS2	.	.	.	.	.	1p35.3
chr1	27877948	27877948	A	G	intronic	THEMIS2	.	.	.	.	.	1p35.3
chr1	27877949	27877949	A	G	intronic	THEMIS2	.	.	.	.	.	1p35.3
chr1	27877973	27877973	A	G	intronic	THEMIS2	.	.	.	.	.	1p35.3
chr1	27877988	27877988	A	G	intronic	THEMIS2	.	.	.	.	.	1p35.3
chr1	27877997	27877997	A	G	intronic	THEMIS2	.	.	.	.	.	1p35.3
chr1	27878003	27878003	A	G	intronic	THEMIS2	.	.	.	.	.	1p35.3
chr1	27878065	27878065	A	G	intronic	THEMIS2	.	.	.	.	.	1p35.3
chr1	27878070	27878070	A	G	intronic	THEMIS2	.	.	.	.	.	1p35.3
chr1	27881681	27881681	A	G	intronic	THEMIS2	.	.	.	.	.	1p35.3
chr1	27881707	27881707	A	G	intronic	THEMIS2	.	.	.	.	.	1p35.3
chr1	28242592	28242592	T	C	intergenic	ATP5IF1;SESN2	dist=4487;dist=16926	.	.	.	.	1p35.3
chr1	28335743	28335743	A	G	UTR3	MED18	NM_001127350:c.*773A>G;NM_017638:c.*773A>G	.	.	.	.	1p35.3
chr1	28483289	28483289	A	G	intronic	PHACTR4	.	.	.	.	.	1p35.3
chr1	28496028	28496028	T	C	intronic	PHACTR4	.	.	.	.	.	1p35.3
chr1	28497881	28497881	A	G	UTR3	PHACTR4	NM_001350161:c.*1332A>G;NM_001048183:c.*1332A>G;NM_001350159:c.*1332A>G;NM_001350160:c.*1332A>G;NM_001350158:c.*1332A>G;NM_023923:c.*1332A>G	.	.	.	.	1p35.3
chr1	28498819	28498819	A	G	UTR3	PHACTR4	NM_001350161:c.*2270A>G;NM_001048183:c.*2270A>G;NM_001350159:c.*2270A>G;NM_001350160:c.*2270A>G;NM_001350158:c.*2270A>G;NM_023923:c.*2270A>G	.	.	.	.	1p35.3
chr1	28498858	28498858	A	G	UTR3	PHACTR4	NM_001350161:c.*2309A>G;NM_001048183:c.*2309A>G;NM_001350159:c.*2309A>G;NM_001350160:c.*2309A>G;NM_001350158:c.*2309A>G;NM_023923:c.*2309A>G	.	.	.	.	1p35.3
chr1	28498906	28498906	A	G	UTR3	PHACTR4	NM_001350161:c.*2357A>G;NM_001048183:c.*2357A>G;NM_001350159:c.*2357A>G;NM_001350160:c.*2357A>G;NM_001350158:c.*2357A>G;NM_023923:c.*2357A>G	.	.	.	.	1p35.3
chr1	28498907	28498907	A	G	UTR3	PHACTR4	NM_001350161:c.*2358A>G;NM_001048183:c.*2358A>G;NM_001350159:c.*2358A>G;NM_001350160:c.*2358A>G;NM_001350158:c.*2358A>G;NM_023923:c.*2358A>G	.	.	.	.	1p35.3
chr1	28498917	28498917	A	G	UTR3	PHACTR4	NM_001350161:c.*2368A>G;NM_001048183:c.*2368A>G;NM_001350159:c.*2368A>G;NM_001350160:c.*2368A>G;NM_001350158:c.*2368A>G;NM_023923:c.*2368A>G	.	.	.	.	1p35.3
chr1	28498921	28498921	A	G	UTR3	PHACTR4	NM_001350161:c.*2372A>G;NM_001048183:c.*2372A>G;NM_001350159:c.*2372A>G;NM_001350160:c.*2372A>G;NM_001350158:c.*2372A>G;NM_023923:c.*2372A>G	.	.	.	.	1p35.3
chr1	28498937	28498937	A	G	UTR3	PHACTR4	NM_001350161:c.*2388A>G;NM_001048183:c.*2388A>G;NM_001350159:c.*2388A>G;NM_001350160:c.*2388A>G;NM_001350158:c.*2388A>G;NM_023923:c.*2388A>G	.	.	.	.	1p35.3
chr1	28498961	28498961	A	G	UTR3	PHACTR4	NM_001350161:c.*2412A>G;NM_001048183:c.*2412A>G;NM_001350159:c.*2412A>G;NM_001350160:c.*2412A>G;NM_001350158:c.*2412A>G;NM_023923:c.*2412A>G	.	.	.	.	1p35.3
chr1	28498993	28498993	A	G	UTR3	PHACTR4	NM_001350161:c.*2444A>G;NM_001048183:c.*2444A>G;NM_001350159:c.*2444A>G;NM_001350160:c.*2444A>G;NM_001350158:c.*2444A>G;NM_023923:c.*2444A>G	.	.	.	.	1p35.3
chr1	28500055	28500055	A	G	UTR3	PHACTR4	NM_001350161:c.*3506A>G;NM_001048183:c.*3506A>G;NM_001350159:c.*3506A>G;NM_001350160:c.*3506A>G;NM_001350158:c.*3506A>G;NM_023923:c.*3506A>G	.	.	.	.	1p35.3
chr1	28513774	28513774	A	G	intronic	RCC1	.	.	.	.	.	1p35.3
chr1	28715882	28715882	A	G	UTR3	GMEB1	NM_006582:c.*1109A>G;NM_001319674:c.*1109A>G;NM_024482:c.*1109A>G	.	.	.	.	1p35.3
chr1	28891942	28891942	A	G	intronic	EPB41	.	.	.	.	.	1p35.3
chr1	28891970	28891970	A	G	intronic	EPB41	.	.	.	.	.	1p35.3
chr1	28891999	28891999	A	G	intronic	EPB41	.	.	.	.	.	1p35.3
chr1	28892018	28892018	A	G	intronic	EPB41	.	.	.	.	.	1p35.3
chr1	28892042	28892042	A	G	intronic	EPB41	.	.	.	.	.	1p35.3
chr1	28892043	28892043	A	G	intronic	EPB41	.	.	.	.	.	1p35.3
chr1	29074962	29074962	T	C	intronic	EPB41	.	.	.	.	.	1p35.3
chr1	32015937	32015937	T	C	intronic	KHDRBS1	.	.	.	.	.	1p35.2
chr1	32016089	32016089	A	G	intronic	KHDRBS1	.	.	.	.	.	1p35.2
chr1	32016111	32016111	A	G	intronic	KHDRBS1	.	.	.	.	.	1p35.2
chr1	32175873	32175873	A	G	UTR3	KPNA6	NM_012316:c.*4979A>G	.	.	.	.	1p35.2
chr1	32210183	32210183	T	C	intronic	DCDC2B	.	.	.	.	.	1p35.2
chr1	32210203	32210203	T	C	intronic	DCDC2B	.	.	.	.	.	1p35.2
chr1	32605562	32605562	A	G	UTR3	ZBTB8A	NM_001040441:c.*5143A>G;NM_001291496:c.*5265A>G	.	.	.	.	1p35.1
chr1	32652390	32652390	A	G	intronic	RBBP4	.	.	.	.	.	1p35.1
chr1	32652423	32652423	A	G	intronic	RBBP4	.	.	.	.	.	1p35.1
chr1	32676054	32676054	A	G	intronic	RBBP4	.	.	.	.	.	1p35.1
chr1	32676423	32676423	A	G	intronic	RBBP4	.	.	.	.	.	1p35.1
chr1	32676463	32676463	A	G	intronic	RBBP4	.	.	.	.	.	1p35.1
chr1	32676477	32676477	A	G	intronic	RBBP4	.	.	.	.	.	1p35.1
chr1	32676489	32676489	A	G	intronic	RBBP4	.	.	.	.	.	1p35.1
chr1	32676490	32676490	A	G	intronic	RBBP4	.	.	.	.	.	1p35.1
chr1	32676535	32676535	A	G	intronic	RBBP4	.	.	.	.	.	1p35.1
chr1	32682314	32682314	A	G	UTR3	RBBP4	NM_001135255:c.*2609A>G;NM_005610:c.*2609A>G;NM_001135256:c.*2609A>G	.	.	.	.	1p35.1
chr1	32682327	32682327	A	G	UTR3	RBBP4	NM_001135255:c.*2622A>G;NM_005610:c.*2622A>G;NM_001135256:c.*2622A>G	.	.	.	.	1p35.1
chr1	32683006	32683006	A	G	UTR3	RBBP4	NM_001135255:c.*3301A>G;NM_005610:c.*3301A>G;NM_001135256:c.*3301A>G	.	.	.	.	1p35.1
chr1	32683105	32683105	A	G	UTR3	RBBP4	NM_001135255:c.*3400A>G;NM_005610:c.*3400A>G;NM_001135256:c.*3400A>G	.	.	.	.	1p35.1
chr1	32683162	32683162	A	G	UTR3	RBBP4	NM_001135255:c.*3457A>G;NM_005610:c.*3457A>G;NM_001135256:c.*3457A>G	.	.	.	.	1p35.1
chr1	32683188	32683188	A	G	UTR3	RBBP4	NM_001135255:c.*3483A>G;NM_005610:c.*3483A>G;NM_001135256:c.*3483A>G	.	.	.	.	1p35.1
chr1	32683194	32683194	A	G	UTR3	RBBP4	NM_001135255:c.*3489A>G;NM_005610:c.*3489A>G;NM_001135256:c.*3489A>G	.	.	.	.	1p35.1
chr1	32683247	32683247	A	G	UTR3	RBBP4	NM_001135255:c.*3542A>G;NM_005610:c.*3542A>G;NM_001135256:c.*3542A>G	.	.	.	.	1p35.1
chr1	32819312	32819312	A	G	intronic	S100PBP	.	.	.	.	.	1p35.1
chr1	32819313	32819313	A	G	intronic	S100PBP	.	.	.	.	.	1p35.1
chr1	32819342	32819342	A	G	intronic	S100PBP	.	.	.	.	.	1p35.1
chr1	32819353	32819353	A	G	intronic	S100PBP	.	.	.	.	.	1p35.1
chr1	32819366	32819366	A	G	intronic	S100PBP	.	.	.	.	.	1p35.1
chr1	32819367	32819367	A	G	intronic	S100PBP	.	.	.	.	.	1p35.1
chr1	32819386	32819386	A	G	intronic	S100PBP	.	.	.	.	.	1p35.1
chr1	32819389	32819389	A	G	intronic	S100PBP	.	.	.	.	.	1p35.1
chr1	32819390	32819390	A	G	intronic	S100PBP	.	.	.	.	.	1p35.1
chr1	32819417	32819417	A	G	intronic	S100PBP	.	.	.	.	.	1p35.1
chr1	32819421	32819421	A	G	intronic	S100PBP	.	.	.	.	.	1p35.1
chr1	32819450	32819450	A	G	intronic	S100PBP	.	.	.	.	.	1p35.1
chr1	32819454	32819454	A	G	intronic	S100PBP	.	.	.	.	.	1p35.1
chr1	32819476	32819476	A	G	intronic	S100PBP	.	.	.	.	.	1p35.1
chr1	32819485	32819485	A	G	intronic	S100PBP	.	.	.	.	.	1p35.1
chr1	32819486	32819486	A	G	intronic	S100PBP	.	.	.	.	.	1p35.1
chr1	32819492	32819492	A	G	intronic	S100PBP	.	.	.	.	.	1p35.1
chr1	32819496	32819496	A	G	intronic	S100PBP	.	.	.	.	.	1p35.1
chr1	32819514	32819514	A	G	intronic	S100PBP	.	.	.	.	.	1p35.1
chr1	32819516	32819516	A	G	intronic	S100PBP	.	.	.	.	.	1p35.1
chr1	32819519	32819519	A	G	intronic	S100PBP	.	.	.	.	.	1p35.1
chr1	32822412	32822412	A	G	intronic	S100PBP	.	.	.	.	.	1p35.1
chr1	32822426	32822426	A	G	intronic	S100PBP	.	.	.	.	.	1p35.1
chr1	32822466	32822466	A	G	intronic	S100PBP	.	.	.	.	.	1p35.1
chr1	32822492	32822492	A	G	intronic	S100PBP	.	.	.	.	.	1p35.1
chr1	32822498	32822498	A	G	intronic	S100PBP	.	.	.	.	.	1p35.1
chr1	32834955	32834955	A	G	intronic	S100PBP	.	.	.	.	.	1p35.1
chr1	32834957	32834957	A	G	intronic	S100PBP	.	.	.	.	.	1p35.1
chr1	32836983	32836983	A	G	intronic	S100PBP	.	.	.	.	.	1p35.1
chr1	32836984	32836984	A	G	intronic	S100PBP	.	.	.	.	.	1p35.1
chr1	32837028	32837028	A	G	intronic	S100PBP	.	.	.	.	.	1p35.1
chr1	32837053	32837053	A	G	intronic	S100PBP	.	.	.	.	.	1p35.1
chr1	32838086	32838086	A	G	intronic	S100PBP	.	.	.	.	.	1p35.1
chr1	32838130	32838130	A	G	intronic	S100PBP	.	.	.	.	.	1p35.1
chr1	32838156	32838156	A	G	intronic	S100PBP	.	.	.	.	.	1p35.1
chr1	32838162	32838162	A	G	intronic	S100PBP	.	.	.	.	.	1p35.1
chr1	32838163	32838163	A	G	intronic	S100PBP	.	.	.	.	.	1p35.1
chr1	32838164	32838164	A	G	intronic	S100PBP	.	.	.	.	.	1p35.1
chr1	32838213	32838213	A	G	intronic	S100PBP	.	.	.	.	.	1p35.1
chr1	32838240	32838240	A	G	intronic	S100PBP	.	.	.	.	.	1p35.1
chr1	32838279	32838279	A	G	intronic	S100PBP	.	.	.	.	.	1p35.1
chr1	32841553	32841553	A	G	intronic	S100PBP	.	.	.	.	.	1p35.1
chr1	32841569	32841569	A	G	intronic	S100PBP	.	.	.	.	.	1p35.1
chr1	32841582	32841582	A	G	intronic	S100PBP	.	.	.	.	.	1p35.1
chr1	32841608	32841608	A	G	intronic	S100PBP	.	.	.	.	.	1p35.1
chr1	32841609	32841609	A	G	intronic	S100PBP	.	.	.	.	.	1p35.1
chr1	32841662	32841662	A	G	intronic	S100PBP	.	.	.	.	.	1p35.1
chr1	32841683	32841683	A	G	intronic	S100PBP	.	.	.	.	.	1p35.1
chr1	32841960	32841960	A	G	intronic	S100PBP	.	.	.	.	.	1p35.1
chr1	32841976	32841976	A	G	intronic	S100PBP	.	.	.	.	.	1p35.1
chr1	32842037	32842037	A	G	intronic	S100PBP	.	.	.	.	.	1p35.1
chr1	32842056	32842056	A	G	intronic	S100PBP	.	.	.	.	.	1p35.1
chr1	32842068	32842068	A	G	intronic	S100PBP	.	.	.	.	.	1p35.1
chr1	32842078	32842078	A	G	intronic	S100PBP	.	.	.	.	.	1p35.1
chr1	32842082	32842082	A	G	intronic	S100PBP	.	.	.	.	.	1p35.1
chr1	32842085	32842085	A	G	intronic	S100PBP	.	.	.	.	.	1p35.1
chr1	35098685	35098685	A	G	intronic	ZMYM1	.	.	.	.	.	1p34.3
chr1	35098692	35098692	A	G	intronic	ZMYM1	.	.	.	.	.	1p34.3
chr1	35098724	35098724	A	G	intronic	ZMYM1	.	.	.	.	.	1p34.3
chr1	35098786	35098786	A	G	intronic	ZMYM1	.	.	.	.	.	1p34.3
chr1	35118098	35118098	A	G	intergenic	ZMYM1;SFPQ	dist=2240;dist=64838	.	.	.	.	1p34.3
chr1	35118101	35118101	T	C	intergenic	ZMYM1;SFPQ	dist=2243;dist=64835	.	.	.	.	1p34.3
chr1	35118123	35118123	T	C	intergenic	ZMYM1;SFPQ	dist=2265;dist=64813	.	.	.	.	1p34.3
chr1	35361746	35361746	A	G	exonic	ZMYM4	.	nonsynonymous SNV	ZMYM4:NM_001375653:exon5:c.A806G:p.Q269R,ZMYM4:NM_005095:exon5:c.A797G:p.Q266R,ZMYM4:NM_001350138:exon6:c.A701G:p.Q234R	Score=722;Name=lod=587	.	1p34.3
chr1	35408536	35408536	A	G	intronic	ZMYM4	.	.	.	.	.	1p34.3
chr1	35408537	35408537	A	G	intronic	ZMYM4	.	.	.	.	.	1p34.3
chr1	35578313	35578313	A	G	intronic	TFAP2E	.	.	.	.	.	1p34.3
chr1	35578317	35578317	A	G	intronic	TFAP2E	.	.	.	.	.	1p34.3
chr1	35578320	35578320	A	G	intronic	TFAP2E	.	.	.	.	.	1p34.3
chr1	35578897	35578897	A	G	intronic	TFAP2E	.	.	.	.	.	1p34.3
chr1	35578921	35578921	A	G	intronic	TFAP2E	.	.	.	.	.	1p34.3
chr1	35578923	35578923	A	G	intronic	TFAP2E	.	.	.	.	.	1p34.3
chr1	35578962	35578962	A	G	intronic	TFAP2E	.	.	.	.	.	1p34.3
chr1	35578963	35578963	A	G	intronic	TFAP2E	.	.	.	.	.	1p34.3
chr1	35579037	35579037	A	G	intronic	TFAP2E	.	.	.	.	.	1p34.3
chr1	35819510	35819510	A	G	intronic	AGO4	.	.	.	.	.	1p34.3
chr1	35819551	35819551	A	G	intronic	AGO4	.	.	.	.	.	1p34.3
chr1	35819552	35819552	A	G	intronic	AGO4	.	.	.	.	.	1p34.3
chr1	35819594	35819594	A	G	intronic	AGO4	.	.	.	.	.	1p34.3
chr1	35819622	35819622	A	G	intronic	AGO4	.	.	.	.	.	1p34.3
chr1	35819678	35819678	A	G	intronic	AGO4	.	.	.	.	.	1p34.3
chr1	35830878	35830878	A	G	intronic	AGO4	.	.	.	.	.	1p34.3
chr1	35833168	35833168	A	G	intronic	AGO4	.	.	.	.	.	1p34.3
chr1	35857355	35857355	T	C	UTR3	AGO4	NM_017629:c.*3750T>C	.	.	Score=667;Name=lod=375	.	1p34.3
chr1	35933461	35933461	A	G	intronic	AGO3	.	.	.	.	.	1p34.3
chr1	36065047	36065047	A	G	UTR3	AGO3	NM_024852:c.*9302A>G;NM_177422:c.*9302A>G	.	.	.	.	1p34.3
chr1	36065831	36065831	A	G	UTR3	AGO3	NM_024852:c.*10086A>G;NM_177422:c.*10086A>G	.	.	.	.	1p34.3
chr1	39050675	39050675	A	G	intergenic	NDUFS5;MACF1	dist=16039;dist=33492	.	.	.	.	1p34.3
chr1	39050676	39050676	A	G	intergenic	NDUFS5;MACF1	dist=16040;dist=33491	.	.	.	.	1p34.3
chr1	39056270	39056270	A	G	intergenic	NDUFS5;MACF1	dist=21634;dist=27897	.	.	.	.	1p34.3
chr1	39302926	39302926	T	C	exonic	MACF1	.	synonymous SNV	MACF1:NM_012090:exon22:c.T2652C:p.I884I	Score=541;Name=lod=135	.	1p34.3
chr1	39373202	39373202	A	G	intronic	MACF1	.	.	.	.	.	1p34.3
chr1	39373248	39373248	A	G	intronic	MACF1	.	.	.	.	.	1p34.3
chr1	39377933	39377933	A	G	intronic	MACF1	.	.	.	.	.	1p34.3
chr1	39377954	39377954	A	G	intronic	MACF1	.	.	.	.	.	1p34.3
chr1	39377964	39377964	A	G	intronic	MACF1	.	.	.	.	.	1p34.3
chr1	39404306	39404306	A	G	intronic	MACF1	.	.	.	.	.	1p34.3
chr1	39404417	39404417	A	G	intronic	MACF1	.	.	.	.	.	1p34.3
chr1	40202445	40202445	T	C	exonic	RLF	.	nonsynonymous SNV	RLF:NM_012421:exon5:c.T641C:p.F214S	Score=580;Name=lod=185	.	1p34.2
chr1	40215734	40215734	A	G	intronic	RLF	.	.	.	Score=356;Name=lod=30	.	1p34.2
chr1	40228289	40228289	A	G	intronic	RLF	.	.	.	.	.	1p34.2
chr1	40228368	40228368	A	G	intronic	RLF	.	.	.	.	.	1p34.2
chr1	40228460	40228460	A	G	intronic	RLF	.	.	.	.	.	1p34.2
chr1	40228461	40228461	A	G	intronic	RLF	.	.	.	.	.	1p34.2
chr1	40228485	40228485	A	G	intronic	RLF	.	.	.	.	.	1p34.2
chr1	40706993	40706993	A	G	intronic	NFYC	.	.	.	.	.	1p34.2
chr1	41040781	41040781	T	C	ncRNA_intronic	SLFNL1-AS1	.	.	.	.	.	1p34.2
chr1	41040782	41040782	T	C	ncRNA_intronic	SLFNL1-AS1	.	.	.	.	.	1p34.2
chr1	42457877	42457877	A	G	intronic	CCDC30;PPCS	.	.	.	.	.	1p34.2
chr1	42457880	42457880	A	G	intronic	CCDC30;PPCS	.	.	.	.	.	1p34.2
chr1	42669014	42669014	A	G	intronic	PPIH	.	.	.	.	.	1p34.2
chr1	42669024	42669024	A	G	intronic	PPIH	.	.	.	.	.	1p34.2
chr1	42669063	42669063	A	G	intronic	PPIH	.	.	.	.	.	1p34.2
chr1	42669067	42669067	A	G	intronic	PPIH	.	.	.	.	.	1p34.2
chr1	42669089	42669089	A	G	intronic	PPIH	.	.	.	.	.	1p34.2
chr1	42669103	42669103	A	G	intronic	PPIH	.	.	.	.	.	1p34.2
chr1	42669125	42669125	A	G	intronic	PPIH	.	.	.	.	.	1p34.2
chr1	42676267	42676267	A	G	intronic	PPIH	.	.	.	.	.	1p34.2
chr1	42676418	42676418	A	G	intronic	PPIH	.	.	.	.	.	1p34.2
chr1	42699715	42699715	A	G	intronic	YBX1	.	.	.	.	.	1p34.2
chr1	42821866	42821866	A	G	intronic	ERMAP	.	.	.	.	.	1p34.2
chr1	42821902	42821902	A	G	intronic	ERMAP	.	.	.	.	.	1p34.2
chr1	42821920	42821920	A	G	intronic	ERMAP	.	.	.	.	.	1p34.2
chr1	42821928	42821928	A	G	intronic	ERMAP	.	.	.	.	.	1p34.2
chr1	42821933	42821933	A	G	intronic	ERMAP	.	.	.	.	.	1p34.2
chr1	42821938	42821938	A	G	intronic	ERMAP	.	.	.	.	.	1p34.2
chr1	42821962	42821962	A	G	intronic	ERMAP	.	.	.	.	.	1p34.2
chr1	42822001	42822001	A	G	intronic	ERMAP	.	.	.	.	.	1p34.2
chr1	42826672	42826672	A	G	intronic	ERMAP	.	.	.	.	.	1p34.2
chr1	42826680	42826680	A	G	intronic	ERMAP	.	.	.	.	.	1p34.2
chr1	43350830	43350830	A	G	intronic	MPL	.	.	.	.	.	1p34.2
chr1	43704258	43704258	A	G	exonic	KDM4A	.	nonsynonymous SNV	KDM4A:NM_014663:exon22:c.A3083G:p.E1028G	Score=595;Name=lod=210	.	1p34.1
chr1	44419864	44419864	T	C	intronic	RNF220	.	.	.	.	.	1p34.1
chr1	44434624	44434624	A	G	intronic	RNF220	.	.	.	.	.	1p34.1
chr1	44434637	44434637	A	G	intronic	RNF220	.	.	.	.	.	1p34.1
chr1	44434649	44434649	A	G	intronic	RNF220	.	.	.	.	.	1p34.1
chr1	44434658	44434658	A	G	intronic	RNF220	.	.	.	.	.	1p34.1
chr1	44434893	44434893	A	G	intronic	RNF220	.	.	.	.	.	1p34.1
chr1	44434896	44434896	A	G	intronic	RNF220	.	.	.	.	.	1p34.1
chr1	44434898	44434898	A	G	intronic	RNF220	.	.	.	.	.	1p34.1
chr1	44434952	44434952	A	G	intronic	RNF220	.	.	.	.	.	1p34.1
chr1	44434960	44434960	A	G	intronic	RNF220	.	.	.	.	.	1p34.1
chr1	44434961	44434961	A	G	intronic	RNF220	.	.	.	.	.	1p34.1
chr1	44435765	44435765	A	G	intronic	RNF220	.	.	.	.	.	1p34.1
chr1	44435772	44435772	A	G	intronic	RNF220	.	.	.	.	.	1p34.1
chr1	44435801	44435801	A	G	intronic	RNF220	.	.	.	.	.	1p34.1
chr1	44435836	44435836	A	G	intronic	RNF220	.	.	.	.	.	1p34.1
chr1	44435872	44435872	A	G	intronic	RNF220	.	.	.	.	.	1p34.1
chr1	44451017	44451017	A	G	intronic	RNF220	.	.	.	.	.	1p34.1
chr1	44451020	44451020	A	G	intronic	RNF220	.	.	.	.	.	1p34.1
chr1	44451089	44451089	A	G	intronic	RNF220	.	.	.	.	.	1p34.1
chr1	44451104	44451104	A	G	intronic	RNF220	.	.	.	.	.	1p34.1
chr1	44458075	44458075	A	G	intronic	RNF220	.	.	.	.	.	1p34.1
chr1	44458078	44458078	A	G	intronic	RNF220	.	.	.	.	.	1p34.1
chr1	44468802	44468802	A	G	intronic	RNF220	.	.	.	.	.	1p34.1
chr1	44471614	44471614	A	G	intronic	RNF220	.	.	.	.	.	1p34.1
chr1	44471739	44471739	A	G	intronic	RNF220	.	.	.	.	.	1p34.1
chr1	44471744	44471744	A	G	intronic	RNF220	.	.	.	.	.	1p34.1
chr1	44471756	44471756	A	G	intronic	RNF220	.	.	.	.	.	1p34.1
chr1	44475385	44475385	A	G	intronic	RNF220	.	.	.	.	.	1p34.1
chr1	44475450	44475450	A	G	intronic	RNF220	.	.	.	.	.	1p34.1
chr1	44475502	44475502	A	G	intronic	RNF220	.	.	.	.	.	1p34.1
chr1	44485012	44485012	A	G	intronic	RNF220	.	.	.	.	.	1p34.1
chr1	44485022	44485022	A	G	intronic	RNF220	.	.	.	.	.	1p34.1
chr1	44485075	44485075	A	G	intronic	RNF220	.	.	.	.	.	1p34.1
chr1	44533257	44533257	A	G	intronic	RNF220	.	.	.	.	.	1p34.1
chr1	44533258	44533258	A	G	intronic	RNF220	.	.	.	.	.	1p34.1
chr1	44533259	44533259	A	G	intronic	RNF220	.	.	.	.	.	1p34.1
chr1	44579910	44579910	A	G	intronic	RNF220	.	.	.	.	.	1p34.1
chr1	44579950	44579950	A	G	intronic	RNF220	.	.	.	.	.	1p34.1
chr1	44629591	44629591	A	G	intronic	RNF220	.	.	.	.	.	1p34.1
chr1	44629623	44629623	A	G	intronic	RNF220	.	.	.	.	.	1p34.1
chr1	44777345	44777345	A	G	intronic	RPS8	.	.	.	.	.	1p34.1
chr1	45552311	45552311	A	G	intronic	AKR1A1	.	.	.	.	.	1p34.1
chr1	45609989	45609989	A	G	intronic	NASP	.	.	.	.	.	1p34.1
chr1	45609992	45609992	A	G	intronic	NASP	.	.	.	.	.	1p34.1
chr1	45610003	45610003	A	G	intronic	NASP	.	.	.	.	.	1p34.1
chr1	45610023	45610023	A	G	intronic	NASP	.	.	.	.	.	1p34.1
chr1	45610040	45610040	A	G	intronic	NASP	.	.	.	.	.	1p34.1
chr1	45610043	45610043	A	G	intronic	NASP	.	.	.	.	.	1p34.1
chr1	45610052	45610052	A	G	intronic	NASP	.	.	.	.	.	1p34.1
chr1	46305059	46305059	A	G	intronic	UQCRH	.	.	.	.	.	1p33
chr1	46305085	46305085	A	G	intronic	UQCRH	.	.	.	.	.	1p33
chr1	46305139	46305139	A	G	intronic	UQCRH	.	.	.	.	.	1p33
chr1	46305140	46305140	A	G	intronic	UQCRH	.	.	.	.	.	1p33
chr1	46305151	46305151	A	G	intronic	UQCRH	.	.	.	.	.	1p33
chr1	46305169	46305169	A	G	intronic	UQCRH	.	.	.	.	.	1p33
chr1	46305177	46305177	A	G	intronic	UQCRH	.	.	.	.	.	1p33
chr1	47368722	47368722	A	G	intronic	CMPK1	.	.	.	.	.	1p33
chr1	47368726	47368726	A	G	intronic	CMPK1	.	.	.	.	.	1p33
chr1	47368728	47368728	A	G	intronic	CMPK1	.	.	.	.	.	1p33
chr1	47368731	47368731	A	G	intronic	CMPK1	.	.	.	.	.	1p33
chr1	47368732	47368732	A	G	intronic	CMPK1	.	.	.	.	.	1p33
chr1	47368867	47368867	A	G	intronic	CMPK1	.	.	.	.	.	1p33
chr1	51246898	51246898	A	G	intronic	RNF11	.	.	.	.	.	1p32.3
chr1	51246903	51246903	A	G	intronic	RNF11	.	.	.	.	.	1p32.3
chr1	51253372	51253372	A	G	intronic	RNF11	.	.	.	.	.	1p32.3
chr1	51253863	51253863	A	G	intronic	RNF11	.	.	.	.	.	1p32.3
chr1	51264235	51264235	A	G	intronic	RNF11	.	.	.	.	.	1p32.3
chr1	52824016	52824016	A	G	UTR3	ZYG11B	NM_024646:c.*2387A>G	.	.	.	.	1p32.3
chr1	54099486	54099486	A	G	UTR3	TCEANC2	NM_153035:c.*3013A>G	.	.	.	.	1p32.3
chr1	54099545	54099545	A	G	UTR3	TCEANC2	NM_153035:c.*3072A>G	.	.	.	.	1p32.3
chr1	54099597	54099597	A	G	UTR3	TCEANC2	NM_153035:c.*3124A>G	.	.	.	.	1p32.3
chr1	54099623	54099623	A	G	UTR3	TCEANC2	NM_153035:c.*3150A>G	.	.	.	.	1p32.3
chr1	54099624	54099624	A	G	UTR3	TCEANC2	NM_153035:c.*3151A>G	.	.	.	.	1p32.3
chr1	54099685	54099685	A	G	UTR3	TCEANC2	NM_153035:c.*3212A>G	.	.	.	.	1p32.3
chr1	54099688	54099688	A	G	UTR3	TCEANC2	NM_153035:c.*3215A>G	.	.	.	.	1p32.3
chr1	54099689	54099689	A	G	UTR3	TCEANC2	NM_153035:c.*3216A>G	.	.	.	.	1p32.3
chr1	54099693	54099693	A	G	UTR3	TCEANC2	NM_153035:c.*3220A>G	.	.	.	.	1p32.3
chr1	54099694	54099694	A	G	UTR3	TCEANC2	NM_153035:c.*3221A>G	.	.	.	.	1p32.3
chr1	54100135	54100135	A	G	UTR3	TCEANC2	NM_153035:c.*3662A>G	.	.	.	.	1p32.3
chr1	54100144	54100144	A	G	UTR3	TCEANC2	NM_153035:c.*3671A>G	.	.	.	.	1p32.3
chr1	54100203	54100203	A	G	UTR3	TCEANC2	NM_153035:c.*3730A>G	.	.	.	.	1p32.3
chr1	54598977	54598977	T	C	intronic	ACOT11	.	.	.	.	.	1p32.3
chr1	54598982	54598982	T	C	intronic	ACOT11	.	.	.	.	.	1p32.3
chr1	54637505	54637505	A	G	UTR3	ACOT11	NM_015547:c.*2776A>G	.	.	.	.	1p32.3
chr1	54637625	54637625	A	G	UTR3	ACOT11	NM_015547:c.*2896A>G	.	.	.	.	1p32.3
chr1	54637626	54637626	A	G	UTR3	ACOT11	NM_015547:c.*2897A>G	.	.	.	.	1p32.3
chr1	54637629	54637629	A	G	UTR3	ACOT11	NM_015547:c.*2900A>G	.	.	.	.	1p32.3
chr1	54637631	54637631	A	G	UTR3	ACOT11	NM_015547:c.*2902A>G	.	.	.	.	1p32.3
chr1	54637634	54637634	A	G	UTR3	ACOT11	NM_015547:c.*2905A>G	.	.	.	.	1p32.3
chr1	54637635	54637635	A	G	UTR3	ACOT11	NM_015547:c.*2906A>G	.	.	.	.	1p32.3
chr1	54637636	54637636	A	G	UTR3	ACOT11	NM_015547:c.*2907A>G	.	.	.	.	1p32.3
chr1	54637640	54637640	A	G	UTR3	ACOT11	NM_015547:c.*2911A>G	.	.	.	.	1p32.3
chr1	54637666	54637666	A	G	UTR3	ACOT11	NM_015547:c.*2937A>G	.	.	.	.	1p32.3
chr1	54637667	54637667	A	G	UTR3	ACOT11	NM_015547:c.*2938A>G	.	.	.	.	1p32.3
chr1	54637672	54637672	A	G	UTR3	ACOT11	NM_015547:c.*2943A>G	.	.	.	.	1p32.3
chr1	54637693	54637693	A	G	UTR3	ACOT11	NM_015547:c.*2964A>G	.	.	.	.	1p32.3
chr1	54637707	54637707	A	G	UTR3	ACOT11	NM_015547:c.*2978A>G	.	.	.	.	1p32.3
chr1	54637708	54637708	A	G	UTR3	ACOT11	NM_015547:c.*2979A>G	.	.	.	.	1p32.3
chr1	54637769	54637769	A	G	UTR3	ACOT11	NM_015547:c.*3040A>G	.	.	.	.	1p32.3
chr1	54638935	54638935	A	G	UTR3	ACOT11	NM_015547:c.*4206A>G	.	.	.	.	1p32.3
chr1	54638952	54638952	A	G	UTR3	ACOT11	NM_015547:c.*4223A>G	.	.	.	.	1p32.3
chr1	54638959	54638959	A	G	UTR3	ACOT11	NM_015547:c.*4230A>G	.	.	.	.	1p32.3
chr1	54638981	54638981	A	G	UTR3	ACOT11	NM_015547:c.*4252A>G	.	.	.	.	1p32.3
chr1	54639015	54639015	A	G	UTR3	ACOT11	NM_015547:c.*4286A>G	.	.	.	.	1p32.3
chr1	54639026	54639026	A	G	UTR3	ACOT11	NM_015547:c.*4297A>G	.	.	.	.	1p32.3
chr1	54639051	54639051	A	G	UTR3	ACOT11	NM_015547:c.*4322A>G	.	.	.	.	1p32.3
chr1	54639067	54639067	A	G	UTR3	ACOT11	NM_015547:c.*4338A>G	.	.	.	.	1p32.3
chr1	54639073	54639073	A	G	UTR3	ACOT11	NM_015547:c.*4344A>G	.	.	.	.	1p32.3
chr1	54639079	54639079	A	G	UTR3	ACOT11	NM_015547:c.*4350A>G	.	.	.	.	1p32.3
chr1	54639083	54639083	A	G	UTR3	ACOT11	NM_015547:c.*4354A>G	.	.	.	.	1p32.3
chr1	54639114	54639114	A	G	UTR3	ACOT11	NM_015547:c.*4385A>G	.	.	.	.	1p32.3
chr1	54639144	54639144	A	G	UTR3	ACOT11	NM_015547:c.*4415A>G	.	.	.	.	1p32.3
chr1	54639332	54639332	A	G	downstream	ACOT11	dist=140	.	.	.	.	1p32.3
chr1	54639349	54639349	A	G	downstream	ACOT11	dist=157	.	.	.	.	1p32.3
chr1	54644446	54644446	A	G	ncRNA_intronic	MROH7-TTC4	.	.	.	.	.	1p32.3
chr1	54644447	54644447	A	G	ncRNA_intronic	MROH7-TTC4	.	.	.	.	.	1p32.3
chr1	54644472	54644472	A	G	ncRNA_intronic	MROH7-TTC4	.	.	.	.	.	1p32.3
chr1	54644482	54644482	A	G	ncRNA_intronic	MROH7-TTC4	.	.	.	.	.	1p32.3
chr1	54644508	54644508	A	G	ncRNA_intronic	MROH7-TTC4	.	.	.	.	.	1p32.3
chr1	54644540	54644540	A	G	ncRNA_intronic	MROH7-TTC4	.	.	.	.	.	1p32.3
chr1	54644563	54644563	A	G	ncRNA_intronic	MROH7-TTC4	.	.	.	.	.	1p32.3
chr1	54647520	54647520	A	G	ncRNA_intronic	MROH7-TTC4	.	.	.	.	.	1p32.3
chr1	54647525	54647525	A	G	ncRNA_intronic	MROH7-TTC4	.	.	.	.	.	1p32.3
chr1	54647539	54647539	A	G	ncRNA_intronic	MROH7-TTC4	.	.	.	.	.	1p32.3
chr1	54647541	54647541	A	G	ncRNA_intronic	MROH7-TTC4	.	.	.	.	.	1p32.3
chr1	54647575	54647575	A	G	ncRNA_intronic	MROH7-TTC4	.	.	.	.	.	1p32.3
chr1	54647578	54647578	A	G	ncRNA_intronic	MROH7-TTC4	.	.	.	.	.	1p32.3
chr1	54647582	54647582	A	G	ncRNA_intronic	MROH7-TTC4	.	.	.	.	.	1p32.3
chr1	54647584	54647584	A	G	ncRNA_intronic	MROH7-TTC4	.	.	.	.	.	1p32.3
chr1	54647665	54647665	A	G	ncRNA_intronic	MROH7-TTC4	.	.	.	.	.	1p32.3
chr1	54647811	54647811	A	G	ncRNA_intronic	MROH7-TTC4	.	.	.	.	.	1p32.3
chr1	54650853	54650853	A	G	ncRNA_intronic	MROH7-TTC4	.	.	.	.	.	1p32.3
chr1	54654516	54654516	A	G	ncRNA_intronic	MROH7-TTC4	.	.	.	.	.	1p32.3
chr1	54654526	54654526	A	G	ncRNA_intronic	MROH7-TTC4	.	.	.	.	.	1p32.3
chr1	54654530	54654530	A	G	ncRNA_intronic	MROH7-TTC4	.	.	.	.	.	1p32.3
chr1	54711865	54711865	A	G	ncRNA_intronic	MROH7-TTC4	.	.	.	.	.	1p32.3
chr1	54711901	54711901	A	G	ncRNA_intronic	MROH7-TTC4	.	.	.	.	.	1p32.3
chr1	54711905	54711905	A	G	ncRNA_intronic	MROH7-TTC4	.	.	.	.	.	1p32.3
chr1	54711987	54711987	A	G	ncRNA_intronic	MROH7-TTC4	.	.	.	.	.	1p32.3
chr1	62449765	62449765	A	G	intronic	USP1	.	.	.	.	.	1p31.3
chr1	62449797	62449797	A	G	intronic	USP1	.	.	.	.	.	1p31.3
chr1	62449805	62449805	A	G	intronic	USP1	.	.	.	.	.	1p31.3
chr1	62449829	62449829	A	G	intronic	USP1	.	.	.	.	.	1p31.3
chr1	65426788	65426788	A	G	intronic	LEPR;LEPROT	.	.	.	.	.	1p31.3
chr1	65427345	65427345	A	G	intronic	LEPR;LEPROT	.	.	.	.	.	1p31.3
chr1	65430030	65430030	T	C	exonic	LEPROT	.	synonymous SNV	LEPROT:NM_017526:exon3:c.T261C:p.I87I,LEPROT:NM_001198681:exon4:c.T288C:p.I96I	Score=589;Name=lod=200	.	1p31.3
chr1	65436005	65436005	T	C	UTR3	LEPROT	NM_017526:c.*4086T>C;NM_001198681:c.*4086T>C	.	.	.	.	1p31.3
chr1	66764008	66764008	A	G	intronic	TCTEX1D1	.	.	.	.	.	1p31.3
chr1	66764045	66764045	A	G	intronic	TCTEX1D1	.	.	.	.	.	1p31.3
chr1	66764067	66764067	A	G	intronic	TCTEX1D1	.	.	.	.	.	1p31.3
chr1	66764123	66764123	A	G	intronic	TCTEX1D1	.	.	.	.	.	1p31.3
chr1	66764137	66764137	A	G	intronic	TCTEX1D1	.	.	.	.	.	1p31.3
chr1	66764145	66764145	A	G	intronic	TCTEX1D1	.	.	.	.	.	1p31.3
chr1	66764159	66764159	A	G	intronic	TCTEX1D1	.	.	.	.	.	1p31.3
chr1	66766986	66766986	A	G	intronic	TCTEX1D1	.	.	.	.	.	1p31.3
chr1	66975336	66975336	A	G	intronic	MIER1	.	.	.	.	.	1p31.3
chr1	66975366	66975366	A	G	intronic	MIER1	.	.	.	.	.	1p31.3
chr1	66975376	66975376	A	G	intronic	MIER1	.	.	.	.	.	1p31.3
chr1	67339340	67339340	A	G	intronic	IL12RB2	.	.	.	.	.	1p31.3
chr1	67339402	67339402	A	G	intronic	IL12RB2	.	.	.	.	.	1p31.3
chr1	67339408	67339408	A	G	intronic	IL12RB2	.	.	.	.	.	1p31.3
chr1	67341322	67341322	A	G	intronic	IL12RB2	.	.	.	.	.	1p31.3
chr1	67341325	67341325	A	G	intronic	IL12RB2	.	.	.	.	.	1p31.3
chr1	67341340	67341340	A	G	intronic	IL12RB2	.	.	.	.	.	1p31.3
chr1	67341347	67341347	A	G	intronic	IL12RB2	.	.	.	.	.	1p31.3
chr1	67353430	67353430	T	C	intronic	IL12RB2	.	.	.	.	.	1p31.3
chr1	67378727	67378727	A	G	intronic	IL12RB2	.	.	.	.	.	1p31.3
chr1	67378730	67378730	A	G	intronic	IL12RB2	.	.	.	.	.	1p31.3
chr1	67402637	67402637	A	G	intergenic	IL12RB2;SERBP1	dist=3915;dist=5173	.	.	.	.	1p31.3
chr1	67402638	67402638	A	G	intergenic	IL12RB2;SERBP1	dist=3916;dist=5172	.	.	.	.	1p31.3
chr1	77221346	77221346	A	G	intergenic	PIGK;AK5	dist=1916;dist=60673	.	.	.	.	1p31.1
chr1	78001112	78001112	A	G	intronic	DNAJB4	.	.	.	.	.	1p31.1
chr1	78642508	78642508	A	G	UTR3	IFI44L	NM_006820:c.*699A>G;NM_001375650:c.*699A>G;NM_001375649:c.*699A>G;NM_001375648:c.*699A>G;NM_001375647:c.*699A>G;NM_001375646:c.*699A>G	.	.	.	.	1p31.1
chr1	78662035	78662035	T	C	intronic	IFI44	.	.	.	.	.	1p31.1
chr1	84177638	84177638	A	G	intronic	PRKACB	.	.	.	.	.	1p31.1
chr1	84479263	84479263	A	G	upstream	RPF1	dist=3	.	.	.	.	1p22.3
chr1	88771703	88771703	T	C	exonic	PKN2	.	nonsynonymous SNV	PKN2:NM_001320708:exon5:c.T338C:p.L113P,PKN2:NM_001320707:exon6:c.T809C:p.L270P,PKN2:NM_001320709:exon6:c.T809C:p.L270P,PKN2:NM_006256:exon6:c.T809C:p.L270P	Score=582;Name=lod=188	.	1p22.2
chr1	88784772	88784772	T	C	exonic	PKN2	.	synonymous SNV	PKN2:NM_001320708:exon6:c.T648C:p.S216S,PKN2:NM_001320707:exon7:c.T1119C:p.S373S,PKN2:NM_001320709:exon7:c.T1119C:p.S373S,PKN2:NM_006256:exon7:c.T1119C:p.S373S	Score=592;Name=lod=204	.	1p22.2
chr1	89559544	89559544	T	C	intronic	LRRC8B	.	.	.	.	.	1p22.2
chr1	91518033	91518033	A	G	intronic	CDC7	.	.	.	.	.	1p22.1
chr1	92305346	92305346	T	C	intronic	RPAP2	.	.	.	.	.	1p22.1
chr1	92312296	92312296	A	G	intronic	RPAP2	.	.	.	.	.	1p22.1
chr1	92351252	92351252	A	G	intronic	RPAP2	.	.	.	.	.	1p22.1
chr1	92351256	92351256	A	G	intronic	RPAP2	.	.	.	.	.	1p22.1
chr1	92351257	92351257	A	G	intronic	RPAP2	.	.	.	.	.	1p22.1
chr1	92394635	92394635	A	G	UTR3	RPAP2	NM_024813:c.*7624A>G	.	.	.	.	1p22.1
chr1	92395490	92395490	A	G	UTR3	RPAP2	NM_024813:c.*8479A>G	.	.	.	.	1p22.1
chr1	92395529	92395529	A	G	UTR3	RPAP2	NM_024813:c.*8518A>G	.	.	.	.	1p22.1
chr1	92398036	92398036	A	G	UTR3	RPAP2	NM_024813:c.*11025A>G	.	.	.	.	1p22.1
chr1	93134610	93134610	A	G	intronic	MTF2	.	.	.	.	.	1p22.1
chr1	93134628	93134628	A	G	intronic	MTF2	.	.	.	.	.	1p22.1
chr1	93134651	93134651	A	G	intronic	MTF2	.	.	.	.	.	1p22.1
chr1	93134666	93134666	A	G	intronic	MTF2	.	.	.	.	.	1p22.1
chr1	93134681	93134681	A	G	intronic	MTF2	.	.	.	.	.	1p22.1
chr1	93296083	93296083	T	C	intergenic	CCDC18;CCDC18-AS1	dist=17353;dist=14026	.	.	.	.	1p22.1
chr1	93296125	93296125	T	C	intergenic	CCDC18;CCDC18-AS1	dist=17395;dist=13984	.	.	.	.	1p22.1
chr1	96748975	96748975	T	C	intronic	PTBP2	.	.	.	.	.	1p21.3
chr1	97291782	97291782	A	G	ncRNA_intronic	DPYD-AS1	.	.	.	.	.	1p21.3
chr1	100003265	100003265	A	G	intronic	SLC35A3	.	.	.	.	.	1p21.2
chr1	100003296	100003296	A	G	intronic	SLC35A3	.	.	.	.	.	1p21.2
chr1	100003322	100003322	A	G	intronic	SLC35A3	.	.	.	.	.	1p21.2
chr1	100021615	100021615	A	G	intronic	SLC35A3	.	.	.	.	.	1p21.2
chr1	100023952	100023952	A	G	UTR3	SLC35A3	NM_012243:c.*1476A>G;NM_001271684:c.*1538A>G;NM_001271685:c.*1476A>G	.	.	.	.	1p21.2
chr1	100024436	100024436	A	G	UTR3	SLC35A3	NM_012243:c.*1960A>G;NM_001271684:c.*2022A>G;NM_001271685:c.*1960A>G	.	.	.	.	1p21.2
chr1	100024440	100024440	A	G	UTR3	SLC35A3	NM_012243:c.*1964A>G;NM_001271684:c.*2026A>G;NM_001271685:c.*1964A>G	.	.	.	.	1p21.2
chr1	100024444	100024444	A	G	UTR3	SLC35A3	NM_012243:c.*1968A>G;NM_001271684:c.*2030A>G;NM_001271685:c.*1968A>G	.	.	.	.	1p21.2
chr1	100024486	100024486	A	G	UTR3	SLC35A3	NM_012243:c.*2010A>G;NM_001271684:c.*2072A>G;NM_001271685:c.*2010A>G	.	.	.	.	1p21.2
chr1	100024500	100024500	A	G	UTR3	SLC35A3	NM_012243:c.*2024A>G;NM_001271684:c.*2086A>G;NM_001271685:c.*2024A>G	.	.	.	.	1p21.2
chr1	100024501	100024501	A	G	UTR3	SLC35A3	NM_012243:c.*2025A>G;NM_001271684:c.*2087A>G;NM_001271685:c.*2025A>G	.	.	.	.	1p21.2
chr1	100410028	100410028	A	G	intronic	CDC14A	.	.	.	.	.	1p21.2
chr1	100410065	100410065	A	G	intronic	CDC14A	.	.	.	.	.	1p21.2
chr1	100431680	100431680	A	G	intronic	CDC14A	.	.	.	.	.	1p21.2
chr1	100431685	100431685	A	G	intronic	CDC14A	.	.	.	.	.	1p21.2
chr1	100431688	100431688	A	G	intronic	CDC14A	.	.	.	.	.	1p21.2
chr1	100431692	100431692	A	G	intronic	CDC14A	.	.	.	.	.	1p21.2
chr1	100431703	100431703	A	G	intronic	CDC14A	.	.	.	.	.	1p21.2
chr1	103558682	103558682	A	G	intronic	AMY2B	.	.	.	.	.	1p21.1
chr1	108676742	108676742	T	C	intergenic	HENMT1;PRPF38B	dist=15216;dist=15568	.	.	.	.	1p13.3
chr1	108700477	108700477	A	G	UTR3	PRPF38B	NM_001349768:c.*457A>G;NM_001349769:c.*457A>G;NM_001349766:c.*457A>G;NM_001349761:c.*457A>G;NM_001349763:c.*457A>G;NM_001349757:c.*457A>G;NM_001349767:c.*457A>G;NM_001349771:c.*457A>G;NM_001349758:c.*457A>G;NM_001349759:c.*457A>G;NM_001349762:c.*457A>G;NM_001349764:c.*457A>G;NM_001349770:c.*457A>G;NM_001349765:c.*457A>G;NM_018061:c.*457A>G	.	.	.	.	1p13.3
chr1	108930634	108930634	A	G	UTR3	CLCC1;GPSM2	NM_001278202:c.*1913T>C;NM_001377466:c.*1913T>C;NM_001377465:c.*1913T>C;NM_015127:c.*1913T>C;NM_001048210:c.*1913T>C;NM_001377458:c.*1913T>C;NM_001377470:c.*1913T>C;NM_001377464:c.*1913T>C;NM_001377469:c.*1913T>C;NM_001377463:c.*1913T>C;NM_001377462:c.*1918T>C;NM_001377461:c.*1913T>C;NM_001377459:c.*1918T>C;NM_001377468:c.*1918T>C;NM_001377460:c.*1918T>C;NM_001377467:c.*1913T>C;NM_001278203:c.*19…	.	.	.	.	1p13.3
chr1	108930639	108930639	A	G	UTR3	CLCC1;GPSM2	NM_001278202:c.*1908T>C;NM_001377466:c.*1908T>C;NM_001377465:c.*1908T>C;NM_015127:c.*1908T>C;NM_001048210:c.*1908T>C;NM_001377458:c.*1908T>C;NM_001377470:c.*1908T>C;NM_001377464:c.*1908T>C;NM_001377469:c.*1908T>C;NM_001377463:c.*1908T>C;NM_001377462:c.*1913T>C;NM_001377461:c.*1908T>C;NM_001377459:c.*1913T>C;NM_001377468:c.*1913T>C;NM_001377460:c.*1913T>C;NM_001377467:c.*1908T>C;NM_001278203:c.*19…	.	.	.	.	1p13.3
chr1	108931001	108931001	A	G	UTR3	CLCC1;GPSM2	NM_001278202:c.*1546T>C;NM_001377466:c.*1546T>C;NM_001377465:c.*1546T>C;NM_015127:c.*1546T>C;NM_001048210:c.*1546T>C;NM_001377458:c.*1546T>C;NM_001377470:c.*1546T>C;NM_001377464:c.*1546T>C;NM_001377469:c.*1546T>C;NM_001377463:c.*1546T>C;NM_001377462:c.*1551T>C;NM_001377461:c.*1546T>C;NM_001377459:c.*1551T>C;NM_001377468:c.*1551T>C;NM_001377460:c.*1551T>C;NM_001377467:c.*1546T>C;NM_001278203:c.*15…	.	.	.	.	1p13.3
chr1	108932163	108932163	A	G	UTR3	CLCC1;GPSM2	NM_001278202:c.*384T>C;NM_001377466:c.*384T>C;NM_001377465:c.*384T>C;NM_015127:c.*384T>C;NM_001048210:c.*384T>C;NM_001377458:c.*384T>C;NM_001377470:c.*384T>C;NM_001377464:c.*384T>C;NM_001377469:c.*384T>C;NM_001377463:c.*384T>C;NM_001377462:c.*389T>C;NM_001377461:c.*384T>C;NM_001377459:c.*389T>C;NM_001377468:c.*389T>C;NM_001377460:c.*389T>C;NM_001377467:c.*384T>C;NM_001278203:c.*384T>C;NM_00132103…	.	.	.	.	1p13.3
chr1	108933010	108933010	A	G	UTR3	GPSM2	NM_001321039:c.*1733A>G;NM_001321038:c.*3070A>G;NM_013296:c.*3070A>G	.	.	.	.	1p13.3
chr1	110244289	110244289	A	G	intergenic	KCNC4;RBM15-AS1	dist=10245;dist=42087	.	.	.	.	1p13.3
chr1	110346412	110346412	A	G	UTR3	RBM15	NM_001201545:c.*58A>G;NM_022768:c.*145A>G	.	.	Score=888;Name=lod=2264	.	1p13.3
chr1	110895167	110895167	T	C	intronic	CD53	.	.	.	.	.	1p13.3
chr1	111461844	111461844	T	C	UTR3	ATP5PB	NM_001688:c.*850T>C	.	.	.	.	1p13.2
chr1	111664198	111664198	A	G	intronic	RAP1A	.	.	.	.	.	1p13.2
chr1	111664299	111664299	A	G	intronic	RAP1A	.	.	.	.	.	1p13.2
chr1	111668909	111668909	A	G	intronic	RAP1A	.	.	.	.	.	1p13.2
chr1	111686584	111686584	A	G	intronic	RAP1A	.	.	.	.	.	1p13.2
chr1	112664023	112664023	A	G	intronic	CAPZA1	.	.	.	.	.	1p13.2
chr1	112664050	112664050	A	G	intronic	CAPZA1	.	.	.	.	.	1p13.2
chr1	112664073	112664073	A	G	intronic	CAPZA1	.	.	.	.	.	1p13.2
chr1	112664111	112664111	A	G	intronic	CAPZA1	.	.	.	.	.	1p13.2
chr1	112664121	112664121	A	G	intronic	CAPZA1	.	.	.	.	.	1p13.2
chr1	113129125	113129125	A	G	UTR3	LRIG2	NM_001312686:c.*5024A>G;NM_014813:c.*5024A>G	.	.	.	.	1p13.2
chr1	113129150	113129150	A	G	UTR3	LRIG2	NM_001312686:c.*5049A>G;NM_014813:c.*5049A>G	.	.	.	.	1p13.2
chr1	113129151	113129151	A	G	UTR3	LRIG2	NM_001312686:c.*5050A>G;NM_014813:c.*5050A>G	.	.	.	.	1p13.2
chr1	113129155	113129155	A	G	UTR3	LRIG2	NM_001312686:c.*5054A>G;NM_014813:c.*5054A>G	.	.	.	.	1p13.2
chr1	113129158	113129158	A	G	UTR3	LRIG2	NM_001312686:c.*5057A>G;NM_014813:c.*5057A>G	.	.	.	.	1p13.2
chr1	113129159	113129159	A	G	UTR3	LRIG2	NM_001312686:c.*5058A>G;NM_014813:c.*5058A>G	.	.	.	.	1p13.2
chr1	113129212	113129212	A	G	UTR3	LRIG2	NM_001312686:c.*5111A>G;NM_014813:c.*5111A>G	.	.	.	.	1p13.2
chr1	113129213	113129213	A	G	UTR3	LRIG2	NM_001312686:c.*5112A>G;NM_014813:c.*5112A>G	.	.	.	.	1p13.2
chr1	113129223	113129223	A	G	UTR3	LRIG2	NM_001312686:c.*5122A>G;NM_014813:c.*5122A>G	.	.	.	.	1p13.2
chr1	113129226	113129226	A	G	UTR3	LRIG2	NM_001312686:c.*5125A>G;NM_014813:c.*5125A>G	.	.	.	.	1p13.2
chr1	113855229	113855229	T	C	ncRNA_intronic	AP4B1-AS1	.	.	.	.	.	1p13.2
chr1	113855230	113855230	T	C	ncRNA_intronic	AP4B1-AS1	.	.	.	.	.	1p13.2
chr1	113855244	113855244	T	C	ncRNA_intronic	AP4B1-AS1	.	.	.	.	.	1p13.2
chr1	113855329	113855329	T	C	ncRNA_intronic	AP4B1-AS1	.	.	.	.	.	1p13.2
chr1	117082711	117082711	A	G	intronic	TTF2	.	.	.	.	.	1p13.1
chr1	117082770	117082770	A	G	intronic	TTF2	.	.	.	.	.	1p13.1
chr1	117083076	117083076	A	G	intronic	TTF2	.	.	.	.	.	1p13.1
chr1	117083079	117083079	A	G	intronic	TTF2	.	.	.	.	.	1p13.1
chr1	117088374	117088374	A	G	intronic	TTF2	.	.	.	.	.	1p13.1
chr1	117088380	117088380	A	G	intronic	TTF2	.	.	.	.	.	1p13.1
chr1	117088383	117088383	A	G	intronic	TTF2	.	.	.	.	.	1p13.1
chr1	117088385	117088385	A	G	intronic	TTF2	.	.	.	.	.	1p13.1
chr1	117088390	117088390	A	G	intronic	TTF2	.	.	.	.	.	1p13.1
chr1	117088397	117088397	T	C	intronic	TTF2	.	.	.	.	.	1p13.1
chr1	117088443	117088443	A	G	intronic	TTF2	.	.	.	.	.	1p13.1
chr1	117088448	117088448	A	G	intronic	TTF2	.	.	.	.	.	1p13.1
chr1	117518393	117518393	T	C	intronic	MAN1A2	.	.	.	.	.	1p12
chr1	119143215	119143215	A	G	ncRNA_intronic	WARS2-AS1	.	.	.	.	.	1p12
chr1	119143334	119143334	A	G	ncRNA_intronic	WARS2-AS1	.	.	.	.	.	1p12
chr1	119143356	119143356	A	G	ncRNA_intronic	WARS2-AS1	.	.	.	.	.	1p12
chr1	119144770	119144770	A	G	ncRNA_intronic	WARS2-AS1	.	.	.	.	.	1p12
chr1	119144775	119144775	A	G	ncRNA_intronic	WARS2-AS1	.	.	.	.	.	1p12
chr1	119144811	119144811	A	G	ncRNA_intronic	WARS2-AS1	.	.	.	.	.	1p12
chr1	119144815	119144815	A	G	ncRNA_intronic	WARS2-AS1	.	.	.	.	.	1p12
chr1	119144853	119144853	A	G	ncRNA_intronic	WARS2-AS1	.	.	.	.	.	1p12
chr1	119144854	119144854	A	G	ncRNA_intronic	WARS2-AS1	.	.	.	.	.	1p12
chr1	119165937	119165937	A	G	ncRNA_intronic	WARS2-AS1	.	.	.	.	.	1p12
chr1	119165963	119165963	A	G	ncRNA_intronic	WARS2-AS1	.	.	.	.	.	1p12
chr1	119165968	119165968	A	G	ncRNA_intronic	WARS2-AS1	.	.	.	.	.	1p12
chr1	145836866	145836866	A	G	exonic	POLR3C	.	nonsynonymous SNV	POLR3C:NM_001303456:exon9:c.A1048G:p.N350D,POLR3C:NM_006468:exon9:c.A1009G:p.N337D	Score=503;Name=lod=99	.	1q21.1
chr1	145837104	145837104	T	C	intronic	POLR3C	.	.	.	.	.	1q21.1
chr1	145923011	145923011	T	C	ncRNA_intronic	GNRHR2	.	.	.	.	.	1q21.1
chr1	145923018	145923018	T	C	ncRNA_intronic	GNRHR2	.	.	.	.	.	1q21.1
chr1	145923019	145923019	T	C	ncRNA_intronic	GNRHR2	.	.	.	.	.	1q21.1
chr1	145923037	145923037	T	C	ncRNA_intronic	GNRHR2	.	.	.	.	.	1q21.1
chr1	145923068	145923068	T	C	ncRNA_intronic	GNRHR2	.	.	.	.	.	1q21.1
chr1	145923097	145923097	T	C	ncRNA_intronic	GNRHR2	.	.	.	.	.	1q21.1
chr1	145923108	145923108	T	C	ncRNA_intronic	GNRHR2	.	.	.	.	.	1q21.1
chr1	145923134	145923134	T	C	ncRNA_intronic	GNRHR2	.	.	.	.	.	1q21.1
chr1	145923163	145923163	T	C	ncRNA_intronic	GNRHR2	.	.	.	.	.	1q21.1
chr1	145923201	145923201	T	C	ncRNA_intronic	GNRHR2	.	.	.	.	.	1q21.1
chr1	145923202	145923202	T	C	ncRNA_intronic	GNRHR2	.	.	.	.	.	1q21.1
chr1	147214266	147214266	A	G	intronic	CHD1L;FMO5	.	.	.	.	.	1q21.1
chr1	147214330	147214330	A	G	intronic	CHD1L;FMO5	.	.	.	.	.	1q21.1
chr1	147214336	147214336	A	G	intronic	CHD1L;FMO5	.	.	.	.	.	1q21.1
chr1	147214372	147214372	A	G	intronic	CHD1L;FMO5	.	.	.	.	.	1q21.1
chr1	147214392	147214392	A	G	intronic	CHD1L;FMO5	.	.	.	.	.	1q21.1
chr1	147294446	147294446	A	G	exonic	CHD1L	.	synonymous SNV	CHD1L:NM_001256338:exon16:c.A1932G:p.K644K,CHD1L:NM_001256337:exon17:c.A1701G:p.K567K,CHD1L:NM_001348454:exon17:c.A2088G:p.K696K,CHD1L:NM_001348456:exon17:c.A1701G:p.K567K,CHD1L:NM_001348463:exon18:c.A1701G:p.K567K,CHD1L:NM_001348466:exon18:c.A1701G:p.K567K,CHD1L:NM_001348459:exon20:c.A1701G:p.K567K,CHD1L:NM_001348461:exon20:c.A1701G:p.K567K,CHD1L:NM_001348464:exon20:c.A1701G:p.K567K,CHD1L:NM_001…	Score=524;Name=lod=118	.	1q21.1
chr1	148365204	148365204	T	C	intergenic	RNVU1-1;MIR6077	dist=2671;dist=23078	.	.	.	.	1q21.2
chr1	148365214	148365214	T	C	intergenic	RNVU1-1;MIR6077	dist=2681;dist=23068	.	.	.	.	1q21.2
chr1	148986193	148986193	T	C	intronic	PDE4DIP	.	.	.	.	.	1q21.2
chr1	149627757	149627757	A	G	ncRNA_intronic	LINC00869	.	.	.	.	.	1q21.2
chr1	149627819	149627819	A	G	ncRNA_intronic	LINC00869	.	.	.	.	.	1q21.2
chr1	150099653	150099653	A	G	intronic	VPS45	.	.	.	.	.	1q21.2
chr1	150099712	150099712	A	G	intronic	VPS45	.	.	.	.	.	1q21.2
chr1	150099722	150099722	A	G	intronic	VPS45	.	.	.	.	.	1q21.2
chr1	150279915	150279915	A	G	intronic	C1orf54	.	.	.	.	.	1q21.2
chr1	150308583	150308583	A	G	UTR3	MRPS21	NM_018997:c.*355A>G;NM_031901:c.*355A>G	.	.	.	.	1q21.2
chr1	150308757	150308757	A	G	UTR3	MRPS21	NM_018997:c.*529A>G;NM_031901:c.*529A>G	.	.	.	.	1q21.2
chr1	150309507	150309507	A	G	downstream	MRPS21	dist=528	.	.	.	.	1q21.2
chr1	150309516	150309516	A	G	downstream	MRPS21	dist=537	.	.	.	.	1q21.2
chr1	150309562	150309562	A	G	downstream	MRPS21	dist=583	.	.	.	.	1q21.2
chr1	150340984	150340984	A	G	intronic	PRPF3	.	.	.	.	.	1q21.2
chr1	150341026	150341026	A	G	intronic	PRPF3	.	.	.	.	.	1q21.2
chr1	150341041	150341041	A	G	intronic	PRPF3	.	.	.	.	.	1q21.2
chr1	150346837	150346837	A	G	intronic	PRPF3	.	.	.	.	.	1q21.2
chr1	150346862	150346862	A	G	intronic	PRPF3	.	.	.	.	.	1q21.2
chr1	150346938	150346938	A	G	intronic	PRPF3	.	.	.	.	.	1q21.2
chr1	150346944	150346944	A	G	intronic	PRPF3	.	.	.	.	.	1q21.2
chr1	150347006	150347006	A	G	intronic	PRPF3	.	.	.	Score=270;Name=lod=15	.	1q21.2
chr1	150352903	150352903	A	G	exonic	PRPF3	.	nonsynonymous SNV	PRPF3:NM_004698:exon16:c.A1976G:p.E659G,PRPF3:NM_001350529:exon17:c.A1571G:p.E524G	Score=579;Name=lod=184	.	1q21.2
chr1	150560855	150560855	T	C	UTR3	ADAMTSL4	NM_001288607:c.*659T>C;NM_019032:c.*659T>C;NM_001378596:c.*659T>C;NM_001288608:c.*659T>C	.	.	.	.	1q21.2
chr1	150996185	150996185	T	C	downstream	ANXA9;MINDY1	dist=351	.	.	.	.	1q21.3
chr1	150996206	150996206	T	C	downstream	ANXA9;MINDY1	dist=330	.	.	.	.	1q21.3
chr1	150996244	150996244	T	C	downstream	ANXA9;MINDY1	dist=292	.	.	.	.	1q21.3
chr1	150996253	150996253	T	C	downstream	ANXA9;MINDY1	dist=283	.	.	.	.	1q21.3
chr1	150996257	150996257	T	C	downstream	ANXA9;MINDY1	dist=279	.	.	.	.	1q21.3
chr1	150996277	150996277	T	C	downstream	ANXA9;MINDY1	dist=259	.	.	.	.	1q21.3
chr1	150996301	150996301	T	C	downstream	ANXA9;MINDY1	dist=235	.	.	.	.	1q21.3
chr1	150996318	150996318	T	C	downstream	ANXA9;MINDY1	dist=218	.	.	.	.	1q21.3
chr1	151123326	151123326	A	G	UTR3	GABPB2	NM_001323907:c.*5070A>G;NM_001323910:c.*5070A>G;NM_001323909:c.*5070A>G;NM_001323913:c.*5070A>G;NM_001323912:c.*5070A>G;NM_001323908:c.*5070A>G;NM_144618:c.*5070A>G	.	.	.	.	1q21.3
chr1	151158069	151158069	A	G	intronic	TNFAIP8L2;TNFAIP8L2-SCNM1	.	.	.	.	.	1q21.3
chr1	151158100	151158100	A	G	intronic	TNFAIP8L2;TNFAIP8L2-SCNM1	.	.	.	.	.	1q21.3
chr1	151158113	151158113	A	G	intronic	TNFAIP8L2;TNFAIP8L2-SCNM1	.	.	.	.	.	1q21.3
chr1	151199426	151199426	A	G	intronic	PIP5K1A	.	.	.	.	.	1q21.3
chr1	151199431	151199431	A	G	intronic	PIP5K1A	.	.	.	.	.	1q21.3
chr1	151199457	151199457	A	G	intronic	PIP5K1A	.	.	.	.	.	1q21.3
chr1	151199477	151199477	A	G	intronic	PIP5K1A	.	.	.	.	.	1q21.3
chr1	151199493	151199493	A	G	intronic	PIP5K1A	.	.	.	.	.	1q21.3
chr1	151199559	151199559	A	G	intronic	PIP5K1A	.	.	.	.	.	1q21.3
chr1	151219296	151219296	A	G	intronic	PIP5K1A	.	.	.	.	.	1q21.3
chr1	151256167	151256167	A	G	intronic	PSMD4	.	.	.	.	.	1q21.3
chr1	151256168	151256168	A	G	intronic	PSMD4	.	.	.	.	.	1q21.3
chr1	151256179	151256179	A	G	intronic	PSMD4	.	.	.	.	.	1q21.3
chr1	151256201	151256201	A	G	intronic	PSMD4	.	.	.	.	.	1q21.3
chr1	154232151	154232151	A	G	intronic	UBAP2L	.	.	.	.	.	1q21.3
chr1	154232162	154232162	A	G	intronic	UBAP2L	.	.	.	.	.	1q21.3
chr1	154232166	154232166	A	G	intronic	UBAP2L	.	.	.	.	.	1q21.3
chr1	154232167	154232167	A	G	intronic	UBAP2L	.	.	.	.	.	1q21.3
chr1	154232169	154232169	A	G	intronic	UBAP2L	.	.	.	.	.	1q21.3
chr1	154232175	154232175	A	G	intronic	UBAP2L	.	.	.	.	.	1q21.3
chr1	154232177	154232177	A	G	intronic	UBAP2L	.	.	.	.	.	1q21.3
chr1	154232180	154232180	A	G	intronic	UBAP2L	.	.	.	.	.	1q21.3
chr1	154232203	154232203	A	G	intronic	UBAP2L	.	.	.	.	.	1q21.3
chr1	154250689	154250689	A	G	intronic	UBAP2L	.	.	.	.	.	1q21.3
chr1	154250693	154250693	A	G	intronic	UBAP2L	.	.	.	.	.	1q21.3
chr1	154263502	154263502	T	C	UTR3	UBAP2L	NM_001127320:c.*350T>C;NM_001287815:c.*350T>C;NM_001375630:c.*350T>C;NM_001375629:c.*350T>C;NM_001375631:c.*350T>C	.	.	Score=727;Name=lod=615	.	1q21.3
chr1	154335532	154335532	A	G	intronic	ATP8B2	.	.	.	.	.	1q21.3
chr1	154335671	154335671	A	G	intronic	ATP8B2	.	.	.	.	.	1q21.3
chr1	154335675	154335675	A	G	intronic	ATP8B2	.	.	.	.	.	1q21.3
chr1	154335678	154335678	A	G	intronic	ATP8B2	.	.	.	.	.	1q21.3
chr1	154335785	154335785	A	G	intronic	ATP8B2	.	.	.	.	.	1q21.3
chr1	155315492	155315492	A	G	intronic	FDPS	.	.	.	.	.	1q22
chr1	155315502	155315502	A	G	intronic	FDPS	.	.	.	.	.	1q22
chr1	155315562	155315562	A	G	intronic	FDPS	.	.	.	.	.	1q22
chr1	155316108	155316108	A	G	intronic	FDPS	.	.	.	.	.	1q22
chr1	155316144	155316144	A	G	intronic	FDPS	.	.	.	.	.	1q22
chr1	155316594	155316594	A	G	intronic	FDPS	.	.	.	.	.	1q22
chr1	155316680	155316680	A	G	intronic	FDPS	.	.	.	.	.	1q22
chr1	155564308	155564308	A	G	downstream	ASH1L-AS1	dist=364	.	.	.	.	1q22
chr1	155564332	155564332	A	G	downstream	ASH1L-AS1	dist=388	.	.	.	.	1q22
chr1	155564343	155564343	A	G	downstream	ASH1L-AS1	dist=399	.	.	.	.	1q22
chr1	155564351	155564351	A	G	downstream	ASH1L-AS1	dist=407	.	.	.	.	1q22
chr1	155564373	155564373	A	G	downstream	ASH1L-AS1	dist=429	.	.	.	.	1q22
chr1	155726644	155726644	A	G	intronic	DAP3	.	.	.	.	.	1q22
chr1	155726659	155726659	A	G	intronic	DAP3	.	.	.	.	.	1q22
chr1	155726660	155726660	A	G	intronic	DAP3	.	.	.	.	.	1q22
chr1	155726726	155726726	A	G	intronic	DAP3	.	.	.	.	.	1q22
chr1	155726730	155726730	A	G	intronic	DAP3	.	.	.	.	.	1q22
chr1	155727344	155727344	A	G	intronic	DAP3	.	.	.	.	.	1q22
chr1	155727390	155727390	A	G	intronic	DAP3	.	.	.	.	.	1q22
chr1	155727395	155727395	A	G	intronic	DAP3	.	.	.	.	.	1q22
chr1	155727404	155727404	A	G	intronic	DAP3	.	.	.	.	.	1q22
chr1	155727409	155727409	A	G	intronic	DAP3	.	.	.	.	.	1q22
chr1	155727411	155727411	A	G	intronic	DAP3	.	.	.	.	.	1q22
chr1	155735007	155735007	A	G	intronic	DAP3	.	.	.	.	.	1q22
chr1	155735010	155735010	A	G	intronic	DAP3	.	.	.	.	.	1q22
chr1	155738526	155738526	T	C	UTR3	DAP3	NM_004632:c.*284T>C;NM_001199849:c.*284T>C;NM_001199851:c.*284T>C;NM_001199850:c.*284T>C;NM_033657:c.*284T>C	.	.	.	.	1q22
chr1	156197636	156197636	A	G	intronic	SLC25A44	.	.	.	.	.	1q22
chr1	156197663	156197663	A	G	intronic	SLC25A44	.	.	.	.	.	1q22
chr1	156214623	156214623	A	G	intronic	PMF1;PMF1-BGLAP	.	.	.	.	.	1q22
chr1	156214718	156214718	A	G	intronic	PMF1;PMF1-BGLAP	.	.	.	.	.	1q22
chr1	156214725	156214725	A	G	intronic	PMF1;PMF1-BGLAP	.	.	.	.	.	1q22
chr1	156217516	156217516	A	G	intronic	PMF1;PMF1-BGLAP	.	.	.	.	.	1q22
chr1	156217561	156217561	A	G	intronic	PMF1;PMF1-BGLAP	.	.	.	.	.	1q22
chr1	156217592	156217592	A	G	intronic	PMF1;PMF1-BGLAP	.	.	.	.	.	1q22
chr1	156217602	156217602	A	G	intronic	PMF1;PMF1-BGLAP	.	.	.	.	.	1q22
chr1	156217606	156217606	A	G	intronic	PMF1;PMF1-BGLAP	.	.	.	.	.	1q22
chr1	156217641	156217641	A	G	intronic	PMF1;PMF1-BGLAP	.	.	.	.	.	1q22
chr1	156230804	156230804	A	G	intronic	PMF1;PMF1-BGLAP	.	.	.	.	.	1q22
chr1	156230812	156230812	A	G	intronic	PMF1;PMF1-BGLAP	.	.	.	.	.	1q22
chr1	156230815	156230815	A	G	intronic	PMF1;PMF1-BGLAP	.	.	.	.	.	1q22
chr1	156231483	156231483	A	G	intronic	PMF1;PMF1-BGLAP	.	.	.	.	.	1q22
chr1	156231649	156231649	A	G	intronic	PMF1;PMF1-BGLAP	.	.	.	.	.	1q22
chr1	156231652	156231652	A	G	intronic	PMF1;PMF1-BGLAP	.	.	.	.	.	1q22
chr1	156231653	156231653	A	G	intronic	PMF1;PMF1-BGLAP	.	.	.	.	.	1q22
chr1	161124700	161124700	A	G	UTR3	NIT1	NM_001185092:c.*545A>G	.	.	.	.	1q23.3
chr1	161124706	161124706	A	G	UTR3	NIT1	NM_001185092:c.*551A>G	.	.	.	.	1q23.3
chr1	161124840	161124840	A	G	UTR3	NIT1	NM_001185092:c.*685A>G	.	.	.	.	1q23.3
chr1	161124914	161124914	A	G	UTR3	NIT1	NM_001185092:c.*759A>G	.	.	.	.	1q23.3
chr1	161289364	161289364	T	C	intergenic	PCP4L1;MPZ	dist=3914;dist=15371	.	.	.	.	1q23.3
chr1	161289400	161289400	T	C	intergenic	PCP4L1;MPZ	dist=3950;dist=15335	.	.	.	.	1q23.3
chr1	161289410	161289410	T	C	intergenic	PCP4L1;MPZ	dist=3960;dist=15325	.	.	.	.	1q23.3
chr1	162517147	162517147	A	G	intronic	UHMK1	.	.	.	.	.	1q23.3
chr1	162517184	162517184	A	G	intronic	UHMK1	.	.	.	.	.	1q23.3
chr1	162517214	162517214	A	G	intronic	UHMK1	.	.	.	.	.	1q23.3
chr1	164761290	164761290	A	G	intronic	PBX1	.	.	.	Score=347;Name=lod=28	.	1q23.3
chr1	168035853	168035853	A	G	intronic	DCAF6	.	.	.	.	.	1q24.2
chr1	168035915	168035915	A	G	intronic	DCAF6	.	.	.	.	.	1q24.2
chr1	168035941	168035941	A	G	intronic	DCAF6	.	.	.	.	.	1q24.2
chr1	168251169	168251169	A	G	UTR3	SFT2D2	NM_199344:c.*8629A>G	.	.	.	.	1q24.2
chr1	171493393	171493393	A	G	intronic	PRRC2C	.	.	.	.	.	1q24.3
chr1	171499689	171499689	A	G	intronic	PRRC2C	.	.	.	.	.	1q24.3
chr1	171499693	171499693	A	G	intronic	PRRC2C	.	.	.	.	.	1q24.3
chr1	171558261	171558261	A	G	intronic	PRRC2C	.	.	.	.	.	1q24.3
chr1	173769641	173769641	A	G	intronic	KLHL20	.	.	.	.	.	1q25.1
chr1	173769659	173769659	A	G	intronic	KLHL20	.	.	.	.	.	1q25.1
chr1	173769677	173769677	A	G	intronic	KLHL20	.	.	.	.	.	1q25.1
chr1	173858707	173858707	A	G	downstream	DARS2	dist=161	.	.	.	.	1q25.1
chr1	173858724	173858724	A	G	downstream	DARS2	dist=178	.	.	.	.	1q25.1
chr1	173858742	173858742	A	G	downstream	DARS2	dist=196	.	.	.	.	1q25.1
chr1	173858743	173858743	A	G	downstream	DARS2	dist=197	.	.	.	.	1q25.1
chr1	173858784	173858784	A	G	downstream	DARS2	dist=238	.	.	.	.	1q25.1
chr1	173858791	173858791	A	G	downstream	DARS2	dist=245	.	.	.	.	1q25.1
chr1	173898223	173898223	A	G	UTR3	ZBTB37	NM_001346115:c.*12584A>G;NM_001369846:c.*12584A>G;NM_001122770:c.*12099A>G;NM_032522:c.*24594A>G	.	.	.	.	1q25.1
chr1	174856261	174856261	T	C	intronic	RABGAP1L	.	.	.	.	.	1q25.1
chr1	174903816	174903816	A	G	intronic	RABGAP1L	.	.	.	.	.	1q25.1
chr1	174903829	174903829	A	G	intronic	RABGAP1L	.	.	.	.	.	1q25.1
chr1	174903830	174903830	A	G	intronic	RABGAP1L	.	.	.	.	.	1q25.1
chr1	174903846	174903846	A	G	intronic	RABGAP1L	.	.	.	.	.	1q25.1
chr1	174903902	174903902	A	G	intronic	RABGAP1L	.	.	.	.	.	1q25.1
chr1	179050494	179050494	A	G	intronic	FAM20B	.	.	.	.	.	1q25.2
chr1	179095992	179095992	T	C	UTR3	TOR3A	NM_022371:c.*774T>C	.	.	Score=312;Name=lod=21	.	1q25.2
chr1	180065473	180065473	T	C	intronic	CEP350	.	.	.	.	.	1q25.2
chr1	180647781	180647781	A	G	intronic	XPR1	.	.	.	.	.	1q25.3
chr1	180827012	180827012	A	G	intronic	XPR1	.	.	.	.	.	1q25.3
chr1	180827060	180827060	A	G	intronic	XPR1	.	.	.	.	.	1q25.3
chr1	183521713	183521713	A	G	intronic	SMG7	.	.	.	.	.	1q25.3
chr1	186421373	186421373	T	C	UTR3	ODR4	NM_017847:c.*2297T>C	.	.	Score=394;Name=lod=41	.	1q31.1
chr1	193219440	193219440	T	C	intronic	CDC73	.	.	.	.	.	1q31.2
chr1	201959719	201959719	A	G	intronic	TIMM17A	.	.	.	.	.	1q32.1
chr1	201961588	201961588	A	G	intronic	TIMM17A	.	.	.	.	.	1q32.1
chr1	201961590	201961590	A	G	intronic	TIMM17A	.	.	.	.	.	1q32.1
chr1	201961596	201961596	A	G	intronic	TIMM17A	.	.	.	.	.	1q32.1
chr1	201993499	201993499	A	G	intronic	RNPEP	.	.	.	.	.	1q32.1
chr1	201993512	201993512	A	G	intronic	RNPEP	.	.	.	.	.	1q32.1
chr1	202005682	202005682	A	G	exonic	RNPEP	.	nonsynonymous SNV	RNPEP:NM_001319183:exon10:c.A1049G:p.Y350C,RNPEP:NM_001319184:exon10:c.A1049G:p.Y350C,RNPEP:NM_001319182:exon11:c.A1526G:p.Y509C,RNPEP:NM_020216:exon11:c.A1919G:p.Y640C	Score=378;Name=lod=36	.	1q32.1
chr1	205596464	205596464	T	C	intronic	MFSD4A	.	.	.	.	.	1q32.1
chr1	205596471	205596471	T	C	intronic	MFSD4A	.	.	.	.	.	1q32.1
chr1	206650559	206650559	A	G	UTR3	DYRK3	NM_003582:c.*1594A>G;NM_001004023:c.*1594A>G	.	.	.	.	1q32.1
chr1	206701642	206701642	T	C	intronic	MAPKAPK2	.	.	.	.	.	1q32.1
chr1	207792025	207792025	A	G	intronic	CD46	.	.	.	.	.	1q32.2
chr1	209777092	209777092	T	C	intronic	TRAF3IP3	.	.	.	.	.	1q32.2
chr1	211277053	211277053	T	C	intronic	RCOR3	.	.	.	.	.	1q32.2
chr1	211307346	211307346	A	G	intronic	RCOR3	.	.	.	.	.	1q32.3
chr1	211358329	211358329	A	G	intronic	TRAF5	.	.	.	.	.	1q32.3
chr1	211358342	211358342	A	G	intronic	TRAF5	.	.	.	.	.	1q32.3
chr1	211358382	211358382	A	G	intronic	TRAF5	.	.	.	.	.	1q32.3
chr1	212345018	212345018	A	G	intronic	PPP2R5A	.	.	.	.	.	1q32.3
chr1	212345090	212345090	A	G	intronic	PPP2R5A	.	.	.	.	.	1q32.3
chr1	212345140	212345140	A	G	intronic	PPP2R5A	.	.	.	.	.	1q32.3
chr1	212809497	212809497	A	G	intronic	TATDN3	.	.	.	.	.	1q32.3
chr1	212809527	212809527	A	G	intronic	TATDN3	.	.	.	.	.	1q32.3
chr1	212809533	212809533	A	G	intronic	TATDN3	.	.	.	.	.	1q32.3
chr1	212809602	212809602	T	C	intronic	TATDN3	.	.	.	.	.	1q32.3
chr1	212863468	212863468	A	G	intronic	FLVCR1	.	.	.	.	.	1q32.3
chr1	212863469	212863469	A	G	intronic	FLVCR1	.	.	.	.	.	1q32.3
chr1	212863500	212863500	A	G	intronic	FLVCR1	.	.	.	.	.	1q32.3
chr1	212863510	212863510	A	G	intronic	FLVCR1	.	.	.	.	.	1q32.3
chr1	215581099	215581099	A	G	intronic	KCTD3	.	.	.	.	.	1q41
chr1	215581126	215581126	A	G	intronic	KCTD3	.	.	.	.	.	1q41
chr1	219195251	219195251	A	G	intronic	LYPLAL1	.	.	.	.	.	1q41
chr1	222646327	222646327	A	G	intronic	MIA3	.	.	.	.	.	1q41
chr1	222726657	222726657	T	C	intronic	BROX	.	.	.	.	.	1q41
chr1	224157997	224157997	T	C	UTR3	FBXO28	NM_001136115:c.*622T>C;NM_015176:c.*251T>C	.	.	Score=702;Name=lod=499	.	1q42.11
chr1	225786972	225786972	A	G	UTR3	SRP9	NM_001130440:c.*3A>G	.	.	.	.	1q42.12
chr1	225787044	225787044	A	G	intronic	SRP9	.	.	.	.	.	1q42.12
chr1	225787046	225787046	A	G	intronic	SRP9	.	.	.	.	.	1q42.12
chr1	225787375	225787375	A	G	intronic	SRP9	.	.	.	.	.	1q42.12
chr1	225787379	225787379	A	G	intronic	SRP9	.	.	.	.	.	1q42.12
chr1	225787380	225787380	A	G	intronic	SRP9	.	.	.	.	.	1q42.12
chr1	225787408	225787408	A	G	intronic	SRP9	.	.	.	.	.	1q42.12
chr1	225787413	225787413	A	G	intronic	SRP9	.	.	.	.	.	1q42.12
chr1	225787483	225787483	A	G	intronic	SRP9	.	.	.	.	.	1q42.12
chr1	228093761	228093761	T	C	intronic	ARF1	.	.	.	.	.	1q42.13
chr1	229290833	229290833	A	G	intronic	RAB4A	.	.	.	.	.	1q42.13
chr1	235332953	235332953	A	G	intronic	GGPS1	.	.	.	.	.	1q42.3
chr1	236797812	236797812	A	G	intronic	MTR	.	.	.	.	.	1q43
chr1	236797835	236797835	A	G	intronic	MTR	.	.	.	.	.	1q43
chr1	236797879	236797879	A	G	intronic	MTR	.	.	.	.	.	1q43
chr1	236797899	236797899	A	G	intronic	MTR	.	.	.	.	.	1q43
chr1	236879791	236879791	T	C	intronic	MTR	.	.	.	.	.	1q43
chr1	236902997	236902997	A	G	UTR3	MTR	NM_001291939:c.*5353A>G;NM_001291940:c.*5353A>G;NM_000254:c.*5353A>G	.	.	.	.	1q43
chr1	236903014	236903014	A	G	UTR3	MTR	NM_001291939:c.*5370A>G;NM_001291940:c.*5370A>G;NM_000254:c.*5370A>G	.	.	.	.	1q43
chr1	236903015	236903015	A	G	UTR3	MTR	NM_001291939:c.*5371A>G;NM_001291940:c.*5371A>G;NM_000254:c.*5371A>G	.	.	.	.	1q43
chr1	243288308	243288308	T	C	intronic	SDCCAG8	.	.	.	.	.	1q43
chr1	244679788	244679788	A	G	intronic	DESI2	.	.	.	.	.	1q44
chr1	246568032	246568032	A	G	intronic	CNST	.	.	.	.	.	1q44
chr1	246621762	246621762	A	G	intronic	CNST	.	.	.	.	.	1q44
chr1	246621785	246621785	A	G	intronic	CNST	.	.	.	.	.	1q44
chr1	246783826	246783826	A	G	intergenic	SCCPDH;LINC01341	dist=15689;dist=5791	.	.	.	.	1q44
chr1	246783859	246783859	A	G	intergenic	SCCPDH;LINC01341	dist=15722;dist=5758	.	.	.	.	1q44
chr1	246783860	246783860	A	G	intergenic	SCCPDH;LINC01341	dist=15723;dist=5757	.	.	.	.	1q44
chr1	246783890	246783890	A	G	intergenic	SCCPDH;LINC01341	dist=15753;dist=5727	.	.	.	.	1q44
chr1	246783903	246783903	A	G	intergenic	SCCPDH;LINC01341	dist=15766;dist=5714	.	.	.	.	1q44
chr1	246783922	246783922	A	G	intergenic	SCCPDH;LINC01341	dist=15785;dist=5695	.	.	.	.	1q44
chr1	246783927	246783927	A	G	intergenic	SCCPDH;LINC01341	dist=15790;dist=5690	.	.	.	.	1q44
chr1	246783967	246783967	A	G	intergenic	SCCPDH;LINC01341	dist=15830;dist=5650	.	.	.	.	1q44
chr1	247204917	247204917	T	C	intergenic	MIR3916;VN1R5	dist=2857;dist=51155	.	.	.	.	1q44
chr1	247204966	247204966	T	C	intergenic	MIR3916;VN1R5	dist=2906;dist=51106	.	.	.	.	1q44
chr1	247205024	247205024	T	C	intergenic	MIR3916;VN1R5	dist=2964;dist=51048	.	.	.	.	1q44
chr1	247205029	247205029	T	C	intergenic	MIR3916;VN1R5	dist=2969;dist=51043	.	.	.	.	1q44
chr1	247205820	247205820	T	C	intergenic	MIR3916;VN1R5	dist=3760;dist=50252	.	.	.	.	1q44
chr1	247875122	247875122	T	C	intronic	TRIM58	.	.	.	.	.	1q44
chr2	3478514	3478514	A	G	intronic	TRAPPC12	.	.	.	.	.	2p25.3
chr2	10563867	10563867	T	C	intergenic	ODC1-DT;NOL10	dist=108315;dist=6887	.	.	.	.	2p25.1
chr2	16451925	16451925	T	C	intergenic	GACAT3;CYRIA	dist=366236;dist=97537	.	.	.	.	2p24.3
chr2	16451945	16451945	T	C	intergenic	GACAT3;CYRIA	dist=366256;dist=97517	.	.	.	.	2p24.3
chr2	16451965	16451965	T	C	intergenic	GACAT3;CYRIA	dist=366276;dist=97497	.	.	.	.	2p24.3
chr2	16451981	16451981	T	C	intergenic	GACAT3;CYRIA	dist=366292;dist=97481	.	.	.	.	2p24.3
chr2	23731847	23731847	T	C	intergenic	KLHL29;ATAD2B	dist=23241;dist=16817	.	.	.	.	2p24.1
chr2	23731853	23731853	T	C	intergenic	KLHL29;ATAD2B	dist=23247;dist=16811	.	.	.	.	2p24.1
chr2	24004547	24004547	A	G	UTR3	UBXN2A	NM_181713:c.*4680A>G	.	.	.	.	2p23.3
chr2	24004569	24004569	A	G	UTR3	UBXN2A	NM_181713:c.*4702A>G	.	.	.	.	2p23.3
chr2	24090407	24090407	A	G	intronic	FAM228B	.	.	.	.	.	2p23.3
chr2	24090419	24090419	A	G	intronic	FAM228B	.	.	.	.	.	2p23.3
chr2	24090428	24090428	A	G	intronic	FAM228B	.	.	.	.	.	2p23.3
chr2	24090437	24090437	A	G	intronic	FAM228B	.	.	.	.	.	2p23.3
chr2	24090490	24090490	A	G	intronic	FAM228B	.	.	.	.	.	2p23.3
chr2	24092081	24092081	A	G	intronic	FAM228B	.	.	.	.	.	2p23.3
chr2	24101889	24101889	A	G	intronic	FAM228B	.	.	.	.	.	2p23.3
chr2	24101956	24101956	A	G	intronic	FAM228B	.	.	.	.	.	2p23.3
chr2	24493443	24493443	T	C	intronic	NCOA1	.	.	.	.	.	2p23.3
chr2	24519460	24519460	A	G	intronic	NCOA1	.	.	.	.	.	2p23.3
chr2	24519551	24519551	A	G	intronic	NCOA1	.	.	.	.	.	2p23.3
chr2	24726701	24726701	A	G	exonic	NCOA1	.	synonymous SNV	NCOA1:NM_147233:exon13:c.A2712G:p.S904S,NCOA1:NM_147223:exon14:c.A2712G:p.S904S,NCOA1:NM_001362950:exon15:c.A2712G:p.S904S,NCOA1:NM_001362952:exon15:c.A2712G:p.S904S,NCOA1:NM_001362954:exon15:c.A2712G:p.S904S,NCOA1:NM_001362955:exon15:c.A2712G:p.S904S,NCOA1:NM_003743:exon15:c.A2712G:p.S904S	Score=523;Name=lod=117	.	2p23.3
chr2	26065050	26065050	A	G	intronic	RAB10	.	.	.	.	.	2p23.3
chr2	26110175	26110175	A	G	intronic	RAB10	.	.	.	.	.	2p23.3
chr2	26110179	26110179	A	G	intronic	RAB10	.	.	.	.	.	2p23.3
chr2	26144585	26144585	A	G	intergenic	RAB10;GAREM2	dist=7131;dist=28503	.	.	.	.	2p23.3
chr2	26144640	26144640	A	G	intergenic	RAB10;GAREM2	dist=7186;dist=28448	.	.	.	.	2p23.3
chr2	26144641	26144641	A	G	intergenic	RAB10;GAREM2	dist=7187;dist=28447	.	.	.	.	2p23.3
chr2	26255379	26255379	A	G	intronic	HADHB	.	.	.	.	.	2p23.3
chr2	26255456	26255456	A	G	intronic	HADHB	.	.	.	.	.	2p23.3
chr2	26263044	26263044	A	G	intronic	HADHB	.	.	.	.	.	2p23.3
chr2	26263135	26263135	A	G	intronic	HADHB	.	.	.	.	.	2p23.3
chr2	26263249	26263249	A	G	intronic	HADHB	.	.	.	.	.	2p23.3
chr2	26288088	26288088	A	G	intronic	HADHB	.	.	.	.	.	2p23.3
chr2	26288120	26288120	A	G	intronic	HADHB	.	.	.	.	.	2p23.3
chr2	26288136	26288136	A	G	intronic	HADHB	.	.	.	.	.	2p23.3
chr2	27067077	27067077	T	C	intronic	AGBL5	.	.	.	.	.	2p23.3
chr2	27067129	27067129	T	C	intronic	AGBL5	.	.	.	.	.	2p23.3
chr2	27125754	27125754	A	G	intronic	ABHD1	.	.	.	.	.	2p23.3
chr2	27617814	27617814	A	G	intronic	ZNF512	.	.	.	.	.	2p23.3
chr2	27617818	27617818	A	G	intronic	ZNF512	.	.	.	.	.	2p23.3
chr2	27687305	27687305	A	G	intronic	SLC4A1AP	.	.	.	.	.	2p23.3
chr2	28291506	28291506	A	G	intronic	BABAM2	.	.	.	.	.	2p23.2
chr2	28784773	28784773	A	G	intronic	PPP1CB	.	.	.	.	.	2p23.2
chr2	28784822	28784822	A	G	intronic	PPP1CB	.	.	.	.	.	2p23.2
chr2	28784852	28784852	A	G	intronic	PPP1CB	.	.	.	.	.	2p23.2
chr2	28786641	28786641	A	G	intronic	PPP1CB	.	.	.	.	.	2p23.2
chr2	28789291	28789291	A	G	intronic	PPP1CB	.	.	.	.	.	2p23.2
chr2	28789292	28789292	A	G	intronic	PPP1CB	.	.	.	.	.	2p23.2
chr2	28939986	28939986	A	G	intronic	WDR43	.	.	.	.	.	2p23.2
chr2	28947621	28947621	A	G	UTR3	WDR43	NM_015131:c.*842A>G	.	.	Score=628;Name=lod=275	.	2p23.2
chr2	29156420	29156420	T	C	exonic	CLIP4	.	nonsynonymous SNV	CLIP4:NM_001287527:exon10:c.T1232C:p.L411P,CLIP4:NM_001287528:exon10:c.T1232C:p.L411P,CLIP4:NM_024692:exon10:c.T1232C:p.L411P	Score=306;Name=lod=20	.	2p23.2
chr2	29159609	29159609	A	G	intronic	CLIP4	.	.	.	.	.	2p23.2
chr2	29177262	29177262	A	G	intronic	CLIP4	.	.	.	.	.	2p23.2
chr2	29177288	29177288	A	G	intronic	CLIP4	.	.	.	.	.	2p23.2
chr2	32175865	32175865	T	C	intronic	SLC30A6	.	.	.	.	.	2p22.3
chr2	32175882	32175882	A	G	intronic	SLC30A6	.	.	.	.	.	2p22.3
chr2	32307656	32307656	A	G	UTR3	YIPF4	NM_032312:c.*2030A>G	.	.	.	.	2p22.3
chr2	32307664	32307664	A	G	UTR3	YIPF4	NM_032312:c.*2038A>G	.	.	.	.	2p22.3
chr2	32307751	32307751	A	G	UTR3	YIPF4	NM_032312:c.*2125A>G	.	.	.	.	2p22.3
chr2	32307771	32307771	A	G	UTR3	YIPF4	NM_032312:c.*2145A>G	.	.	.	.	2p22.3
chr2	32307775	32307775	A	G	UTR3	YIPF4	NM_032312:c.*2149A>G	.	.	.	.	2p22.3
chr2	32307780	32307780	A	G	UTR3	YIPF4	NM_032312:c.*2154A>G	.	.	.	.	2p22.3
chr2	32307796	32307796	A	G	UTR3	YIPF4	NM_032312:c.*2170A>G	.	.	.	.	2p22.3
chr2	32307808	32307808	A	G	UTR3	YIPF4	NM_032312:c.*2182A>G	.	.	.	.	2p22.3
chr2	32307814	32307814	A	G	UTR3	YIPF4	NM_032312:c.*2188A>G	.	.	.	.	2p22.3
chr2	32307818	32307818	A	G	UTR3	YIPF4	NM_032312:c.*2192A>G	.	.	.	.	2p22.3
chr2	32307876	32307876	A	G	UTR3	YIPF4	NM_032312:c.*2250A>G	.	.	.	.	2p22.3
chr2	32307880	32307880	A	G	UTR3	YIPF4	NM_032312:c.*2254A>G	.	.	.	.	2p22.3
chr2	32308910	32308910	A	G	UTR3	YIPF4	NM_032312:c.*3284A>G	.	.	.	.	2p22.3
chr2	32310622	32310622	A	G	UTR3	YIPF4	NM_032312:c.*4996A>G	.	.	.	.	2p22.3
chr2	32310623	32310623	A	G	UTR3	YIPF4	NM_032312:c.*4997A>G	.	.	.	.	2p22.3
chr2	32310679	32310679	A	G	UTR3	YIPF4	NM_032312:c.*5053A>G	.	.	.	.	2p22.3
chr2	32310683	32310683	A	G	UTR3	YIPF4	NM_032312:c.*5057A>G	.	.	.	.	2p22.3
chr2	32310728	32310728	A	G	UTR3	YIPF4	NM_032312:c.*5102A>G	.	.	.	.	2p22.3
chr2	32310767	32310767	A	G	UTR3	YIPF4	NM_032312:c.*5141A>G	.	.	.	.	2p22.3
chr2	32310796	32310796	A	G	UTR3	YIPF4	NM_032312:c.*5170A>G	.	.	.	.	2p22.3
chr2	32310831	32310831	A	G	UTR3	YIPF4	NM_032312:c.*5205A>G	.	.	.	.	2p22.3
chr2	32310833	32310833	A	G	UTR3	YIPF4	NM_032312:c.*5207A>G	.	.	.	.	2p22.3
chr2	32312322	32312322	A	G	UTR3	YIPF4	NM_032312:c.*6696A>G	.	.	.	.	2p22.3
chr2	32312341	32312341	A	G	UTR3	YIPF4	NM_032312:c.*6715A>G	.	.	.	.	2p22.3
chr2	32312367	32312367	A	G	UTR3	YIPF4	NM_032312:c.*6741A>G	.	.	.	.	2p22.3
chr2	32312373	32312373	A	G	UTR3	YIPF4	NM_032312:c.*6747A>G	.	.	.	.	2p22.3
chr2	32312377	32312377	A	G	UTR3	YIPF4	NM_032312:c.*6751A>G	.	.	.	.	2p22.3
chr2	32312384	32312384	A	G	UTR3	YIPF4	NM_032312:c.*6758A>G	.	.	.	.	2p22.3
chr2	32315602	32315602	A	G	UTR3	YIPF4	NM_032312:c.*9976A>G	.	.	.	.	2p22.3
chr2	32329695	32329695	A	G	intergenic	YIPF4;BIRC6	dist=13101;dist=27333	.	.	.	.	2p22.3
chr2	32329709	32329709	A	G	intergenic	YIPF4;BIRC6	dist=13115;dist=27319	.	.	.	.	2p22.3
chr2	32396908	32396908	A	G	intronic	BIRC6	.	.	.	.	.	2p22.3
chr2	32396950	32396950	A	G	intronic	BIRC6	.	.	.	.	.	2p22.3
chr2	32462836	32462836	A	G	intronic	BIRC6	.	.	.	.	.	2p22.3
chr2	32523812	32523812	A	G	intronic	BIRC6	.	.	.	.	.	2p22.3
chr2	32555378	32555378	A	G	intronic	BIRC6	.	.	.	.	.	2p22.3
chr2	32555531	32555531	A	G	intronic	BIRC6	.	.	.	.	.	2p22.3
chr2	34479277	34479277	A	G	intergenic	LINC01317;LINC01320	dist=181531;dist=198280	.	.	.	.	2p22.3
chr2	39474831	39474831	A	G	ncRNA_intronic	MAP4K3-DT	.	.	.	.	.	2p22.1
chr2	39474929	39474929	A	G	ncRNA_intronic	MAP4K3-DT	.	.	.	.	.	2p22.1
chr2	39474947	39474947	A	G	ncRNA_intronic	MAP4K3-DT	.	.	.	.	.	2p22.1
chr2	39474971	39474971	A	G	ncRNA_intronic	MAP4K3-DT	.	.	.	.	.	2p22.1
chr2	39474973	39474973	A	G	ncRNA_intronic	MAP4K3-DT	.	.	.	.	.	2p22.1
chr2	39474974	39474974	A	G	ncRNA_intronic	MAP4K3-DT	.	.	.	.	.	2p22.1
chr2	39474987	39474987	A	G	ncRNA_intronic	MAP4K3-DT	.	.	.	.	.	2p22.1
chr2	39475009	39475009	A	G	ncRNA_intronic	MAP4K3-DT	.	.	.	.	.	2p22.1
chr2	39475023	39475023	A	G	ncRNA_intronic	MAP4K3-DT	.	.	.	.	.	2p22.1
chr2	42257706	42257706	A	G	intronic	EML4	.	.	.	.	.	2p21
chr2	42257716	42257716	A	G	intronic	EML4	.	.	.	.	.	2p21
chr2	42257743	42257743	A	G	intronic	EML4	.	.	.	.	.	2p21
chr2	42323865	42323865	A	G	intronic	EML4	.	.	.	.	.	2p21
chr2	44209683	44209683	A	G	intronic	PPM1B	.	.	.	.	.	2p21
chr2	44209698	44209698	A	G	intronic	PPM1B	.	.	.	.	.	2p21
chr2	44212823	44212823	A	G	intronic	PPM1B	.	.	.	.	.	2p21
chr2	44212892	44212892	A	G	intronic	PPM1B	.	.	.	.	.	2p21
chr2	44212919	44212919	A	G	intronic	PPM1B	.	.	.	.	.	2p21
chr2	44212954	44212954	A	G	intronic	PPM1B	.	.	.	.	.	2p21
chr2	44212958	44212958	A	G	intronic	PPM1B	.	.	.	.	.	2p21
chr2	44212962	44212962	A	G	intronic	PPM1B	.	.	.	.	.	2p21
chr2	44215703	44215703	T	C	intronic	PPM1B	.	.	.	.	.	2p21
chr2	44223632	44223632	A	G	intronic	PPM1B	.	.	.	.	.	2p21
chr2	44223673	44223673	A	G	intronic	PPM1B	.	.	.	.	.	2p21
chr2	44223695	44223695	A	G	intronic	PPM1B	.	.	.	.	.	2p21
chr2	44223737	44223737	A	G	intronic	PPM1B	.	.	.	.	.	2p21
chr2	44223766	44223766	A	G	intronic	PPM1B	.	.	.	.	.	2p21
chr2	44224361	44224361	A	G	intronic	PPM1B	.	.	.	.	.	2p21
chr2	46550166	46550166	A	G	intronic	RHOQ	.	.	.	.	.	2p21
chr2	46567801	46567801	A	G	intronic	RHOQ	.	.	.	.	.	2p21
chr2	46567815	46567815	A	G	intronic	RHOQ	.	.	.	.	.	2p21
chr2	46632227	46632227	A	G	intergenic	CRIPT;SOCS5	dist=2051;dist=66733	.	.	.	.	2p21
chr2	46633141	46633141	A	G	intergenic	CRIPT;SOCS5	dist=2965;dist=65819	.	.	.	.	2p21
chr2	47373925	47373925	A	G	exonic	EPCAM	.	nonsynonymous SNV	EPCAM:NM_002354:exon3:c.A302G:p.E101G	.	.	2p21
chr2	48493967	48493967	A	G	intronic	PPP1R21	.	.	.	.	.	2p16.3
chr2	48493988	48493988	A	G	intronic	PPP1R21	.	.	.	.	.	2p16.3
chr2	48494002	48494002	A	G	intronic	PPP1R21	.	.	.	.	.	2p16.3
chr2	53978104	53978104	A	G	intronic	ACYP2	.	.	.	.	.	2p16.2
chr2	53978106	53978106	A	G	intronic	ACYP2	.	.	.	.	.	2p16.2
chr2	53978108	53978108	A	G	intronic	ACYP2	.	.	.	.	.	2p16.2
chr2	53978123	53978123	A	G	intronic	ACYP2	.	.	.	.	.	2p16.2
chr2	53978141	53978141	A	G	intronic	ACYP2	.	.	.	.	.	2p16.2
chr2	53978148	53978148	A	G	intronic	ACYP2	.	.	.	.	.	2p16.2
chr2	53978194	53978194	A	G	intronic	ACYP2	.	.	.	.	.	2p16.2
chr2	53978842	53978842	A	G	intronic	ACYP2	.	.	.	.	.	2p16.2
chr2	53978888	53978888	A	G	intronic	ACYP2	.	.	.	.	.	2p16.2
chr2	53978905	53978905	A	G	intronic	ACYP2	.	.	.	.	.	2p16.2
chr2	53992756	53992756	A	G	intronic	ACYP2	.	.	.	.	.	2p16.2
chr2	55540866	55540866	A	G	intronic	CFAP36	.	.	.	.	.	2p16.1
chr2	60904202	60904202	A	G	intronic	REL	.	.	.	.	.	2p16.1
chr2	60904217	60904217	A	G	intronic	REL	.	.	.	.	.	2p16.1
chr2	60904241	60904241	A	G	intronic	REL	.	.	.	.	.	2p16.1
chr2	60904387	60904387	A	G	intronic	REL	.	.	.	.	.	2p16.1
chr2	60911869	60911869	A	G	intronic	REL	.	.	.	.	.	2p16.1
chr2	60934852	60934852	T	C	intergenic	REL;PUS10	dist=3240;dist=5374	.	.	.	.	2p16.1
chr2	60934898	60934898	T	C	intergenic	REL;PUS10	dist=3286;dist=5328	.	.	.	.	2p16.1
chr2	62136327	62136327	A	G	UTR3	COMMD1	NM_001371765:c.*386A>G;NM_001321782:c.*386A>G;NM_001321781:c.*386A>G	.	.	.	.	2p15
chr2	62136371	62136371	A	G	UTR3	COMMD1	NM_001371765:c.*430A>G;NM_001321782:c.*430A>G;NM_001321781:c.*430A>G	.	.	.	.	2p15
chr2	62136385	62136385	A	G	UTR3	COMMD1	NM_001371765:c.*444A>G;NM_001321782:c.*444A>G;NM_001321781:c.*444A>G	.	.	.	.	2p15
chr2	62136423	62136423	A	G	UTR3	COMMD1	NM_001371765:c.*482A>G;NM_001321782:c.*482A>G;NM_001321781:c.*482A>G	.	.	.	.	2p15
chr2	62141838	62141838	A	G	downstream	COMMD1	dist=653	.	.	.	.	2p15
chr2	62956572	62956572	A	G	intronic	EHBP1	.	.	.	.	.	2p15
chr2	62956615	62956615	A	G	intronic	EHBP1	.	.	.	.	.	2p15
chr2	65006683	65006683	A	G	intronic	SLC1A4	.	.	.	.	.	2p14
chr2	65006684	65006684	A	G	intronic	SLC1A4	.	.	.	.	.	2p14
chr2	65061000	65061000	A	G	intronic	CEP68	.	.	.	.	.	2p14
chr2	65061001	65061001	A	G	intronic	CEP68	.	.	.	.	.	2p14
chr2	65061062	65061062	A	G	intronic	CEP68	.	.	.	.	.	2p14
chr2	65061066	65061066	A	G	intronic	CEP68	.	.	.	.	.	2p14
chr2	65061070	65061070	A	G	intronic	CEP68	.	.	.	.	.	2p14
chr2	65061089	65061089	A	G	intronic	CEP68	.	.	.	.	.	2p14
chr2	65083825	65083825	A	G	UTR3	CEP68	NM_001319101:c.*191A>G;NM_001319100:c.*191A>G;NM_015147:c.*191A>G	.	.	Score=403;Name=lod=44	.	2p14
chr2	65253207	65253207	A	G	intronic	ACTR2	.	.	.	.	.	2p14
chr2	66473146	66473146	A	G	intronic	MEIS1	.	.	.	.	.	2p14
chr2	66559896	66559896	A	G	intronic	MEIS1	.	.	.	.	.	2p14
chr2	66560400	66560400	A	G	intronic	MEIS1	.	.	.	.	.	2p14
chr2	66560404	66560404	A	G	intronic	MEIS1	.	.	.	.	.	2p14
chr2	66560447	66560447	A	G	intronic	MEIS1	.	.	.	.	.	2p14
chr2	66560451	66560451	A	G	intronic	MEIS1	.	.	.	.	.	2p14
chr2	66560461	66560461	A	G	intronic	MEIS1	.	.	.	.	.	2p14
chr2	66560501	66560501	A	G	intronic	MEIS1	.	.	.	.	.	2p14
chr2	68476330	68476330	A	G	intronic	APLF	.	.	.	.	.	2p13.3
chr2	68484581	68484581	A	G	intronic	APLF	.	.	.	.	.	2p13.3
chr2	68822827	68822827	A	G	exonic	ARHGAP25	.	nonsynonymous SNV	ARHGAP25:NM_001166276:exon9:c.A1667G:p.K556R,ARHGAP25:NM_001166277:exon9:c.A1568G:p.K523R,ARHGAP25:NM_001364820:exon9:c.A1571G:p.K524R,ARHGAP25:NM_014882:exon9:c.A1664G:p.K555R,ARHGAP25:NM_001007231:exon10:c.A1688G:p.K563R,ARHGAP25:NM_001364819:exon10:c.A1685G:p.K562R,ARHGAP25:NM_001364821:exon10:c.A1610G:p.K537R	Score=441;Name=lod=60	.	2p13.3
chr2	69802548	69802548	T	C	intronic	ANXA4	.	.	.	.	.	2p13.3
chr2	69826459	69826459	T	C	UTR3	ANXA4	NM_001320698:c.*944T>C;NM_001153:c.*944T>C;NM_001365496:c.*944T>C;NM_001320700:c.*944T>C;NM_001320702:c.*944T>C	.	.	Score=278;Name=lod=16	.	2p13.3
chr2	69832011	69832011	A	G	intronic	GMCL1	.	.	.	.	.	2p13.3
chr2	69838316	69838316	A	G	intronic	GMCL1	.	.	.	.	.	2p13.3
chr2	69866145	69866145	A	G	intronic	GMCL1	.	.	.	.	.	2p13.3
chr2	70276774	70276774	A	G	exonic	PCYOX1	.	synonymous SNV	PCYOX1:NM_016297:exon6:c.A900G:p.G300G	Score=499;Name=lod=96	.	2p13.3
chr2	71075251	71075251	T	C	intronic	NAGK	.	.	.	.	.	2p13.3
chr2	71336291	71336291	A	G	intronic	ZNF638	.	.	.	.	.	2p13.2
chr2	71377628	71377628	A	G	intronic	ZNF638	.	.	.	.	.	2p13.2
chr2	71386259	71386259	A	G	intronic	ZNF638	.	.	.	.	.	2p13.2
chr2	71386269	71386269	A	G	intronic	ZNF638	.	.	.	.	.	2p13.2
chr2	71387550	71387550	A	G	intronic	ZNF638	.	.	.	.	.	2p13.2
chr2	71387577	71387577	A	G	intronic	ZNF638	.	.	.	.	.	2p13.2
chr2	73835102	73835102	A	G	intronic	STAMBP	.	.	.	.	.	2p13.1
chr2	73840633	73840633	A	G	intronic	STAMBP	.	.	.	.	.	2p13.1
chr2	74085040	74085040	A	G	intronic	TET3	.	.	.	.	.	2p13.1
chr2	74096585	74096585	A	G	intronic	TET3	.	.	.	.	.	2p13.1
chr2	74096613	74096613	A	G	intronic	TET3	.	.	.	.	.	2p13.1
chr2	74096617	74096617	A	G	intronic	TET3	.	.	.	.	.	2p13.1
chr2	74096621	74096621	A	G	intronic	TET3	.	.	.	.	.	2p13.1
chr2	74096626	74096626	A	G	intronic	TET3	.	.	.	.	.	2p13.1
chr2	74096647	74096647	A	G	intronic	TET3	.	.	.	.	.	2p13.1
chr2	74096689	74096689	A	G	intronic	TET3	.	.	.	.	.	2p13.1
chr2	74121820	74121820	A	G	intergenic	TET3;BOLA3	dist=13645;dist=13580	.	.	.	.	2p13.1
chr2	74121877	74121877	A	G	intergenic	TET3;BOLA3	dist=13702;dist=13523	.	.	.	.	2p13.1
chr2	74121878	74121878	A	G	intergenic	TET3;BOLA3	dist=13703;dist=13522	.	.	.	.	2p13.1
chr2	74121942	74121942	A	G	intergenic	TET3;BOLA3	dist=13767;dist=13458	.	.	.	.	2p13.1
chr2	74868976	74868976	A	G	intronic	HK2	.	.	.	.	.	2p12
chr2	85387462	85387462	A	G	intronic	ELMOD3	.	.	.	.	.	2p11.2
chr2	85387608	85387608	A	G	intronic	ELMOD3	.	.	.	.	.	2p11.2
chr2	96011734	96011734	A	G	ncRNA_intronic	FAHD2CP	.	.	.	.	.	2q11.2
chr2	96011755	96011755	A	G	ncRNA_intronic	FAHD2CP	.	.	.	.	.	2q11.2
chr2	96011757	96011757	A	G	ncRNA_intronic	FAHD2CP	.	.	.	.	.	2q11.2
chr2	96011759	96011759	A	G	ncRNA_intronic	FAHD2CP	.	.	.	.	.	2q11.2
chr2	96011765	96011765	A	G	ncRNA_intronic	FAHD2CP	.	.	.	.	.	2q11.2
chr2	96011785	96011785	A	G	ncRNA_intronic	FAHD2CP	.	.	.	.	.	2q11.2
chr2	96011794	96011794	A	G	ncRNA_intronic	FAHD2CP	.	.	.	.	.	2q11.2
chr2	96011820	96011820	A	G	ncRNA_intronic	FAHD2CP	.	.	.	.	.	2q11.2
chr2	96011873	96011873	A	G	ncRNA_intronic	FAHD2CP	.	.	.	.	.	2q11.2
chr2	96011891	96011891	A	G	ncRNA_intronic	FAHD2CP	.	.	.	.	.	2q11.2
chr2	96330140	96330140	A	G	UTR3	ITPRIPL1	NM_178495:c.*1841A>G	.	.	.	.	2q11.2
chr2	96807441	96807441	A	G	intronic	CNNM4	.	.	.	.	.	2q11.2
chr2	96807447	96807447	A	G	intronic	CNNM4	.	.	.	.	.	2q11.2
chr2	98614782	98614782	T	C	intronic	UNC50	.	.	.	.	.	2q11.2
chr2	98618512	98618512	T	C	UTR3	UNC50	NM_001330354:c.*208T>C;NM_014044:c.*208T>C;NM_001330353:c.*224T>C	.	.	Score=523;Name=lod=117	.	2q11.2
chr2	99151352	99151352	A	G	UTR3	C2orf15	NM_144706:c.*518A>G;NM_001317992:c.*518A>G	.	.	.	.	2q11.2
chr2	99195951	99195951	A	G	UTR3	MRPL30	NM_145212:c.*246A>G	.	.	.	.	2q11.2
chr2	99195961	99195961	A	G	UTR3	MRPL30	NM_145212:c.*256A>G	.	.	.	.	2q11.2
chr2	99195966	99195966	A	G	UTR3	MRPL30	NM_145212:c.*261A>G	.	.	.	.	2q11.2
chr2	99195987	99195987	A	G	UTR3	MRPL30	NM_145212:c.*282A>G	.	.	.	.	2q11.2
chr2	99196002	99196002	A	G	UTR3	MRPL30	NM_145212:c.*297A>G	.	.	.	.	2q11.2
chr2	101008559	101008559	A	G	intronic	RPL31;TBC1D8	.	.	.	.	.	2q11.2
chr2	101008560	101008560	A	G	intronic	RPL31;TBC1D8	.	.	.	.	.	2q11.2
chr2	101008568	101008568	A	G	intronic	RPL31;TBC1D8	.	.	.	.	.	2q11.2
chr2	101008586	101008586	A	G	intronic	RPL31;TBC1D8	.	.	.	.	.	2q11.2
chr2	101008627	101008627	A	G	intronic	RPL31;TBC1D8	.	.	.	.	.	2q11.2
chr2	101008665	101008665	A	G	intronic	RPL31;TBC1D8	.	.	.	.	.	2q11.2
chr2	101008691	101008691	A	G	intronic	RPL31;TBC1D8	.	.	.	.	.	2q11.2
chr2	101008701	101008701	A	G	intronic	RPL31;TBC1D8	.	.	.	.	.	2q11.2
chr2	101008714	101008714	A	G	intronic	RPL31;TBC1D8	.	.	.	.	.	2q11.2
chr2	101008744	101008744	A	G	intronic	RPL31;TBC1D8	.	.	.	.	.	2q11.2
chr2	101008760	101008760	A	G	intronic	RPL31;TBC1D8	.	.	.	.	.	2q11.2
chr2	101008763	101008763	A	G	intronic	RPL31;TBC1D8	.	.	.	.	.	2q11.2
chr2	101008766	101008766	A	G	intronic	RPL31;TBC1D8	.	.	.	.	.	2q11.2
chr2	101008768	101008768	A	G	intronic	RPL31;TBC1D8	.	.	.	.	.	2q11.2
chr2	101010681	101010681	A	G	intronic	RPL31;TBC1D8	.	.	.	.	.	2q11.2
chr2	101010682	101010682	A	G	intronic	RPL31;TBC1D8	.	.	.	.	.	2q11.2
chr2	101256855	101256855	T	C	intronic	CNOT11	.	.	.	.	.	2q11.2
chr2	101258672	101258672	A	G	intronic	CNOT11	.	.	.	.	.	2q11.2
chr2	101259764	101259764	A	G	intronic	CNOT11	.	.	.	.	.	2q11.2
chr2	101259776	101259776	A	G	intronic	CNOT11	.	.	.	.	.	2q11.2
chr2	101259804	101259804	A	G	intronic	CNOT11	.	.	.	.	.	2q11.2
chr2	101271417	101271417	T	C	intergenic	CNOT11;SNORD89	dist=1101;dist=1519	.	.	.	.	2q11.2
chr2	101271510	101271510	T	C	intergenic	CNOT11;SNORD89	dist=1194;dist=1426	.	.	.	.	2q11.2
chr2	101271532	101271532	T	C	intergenic	CNOT11;SNORD89	dist=1216;dist=1404	.	.	.	.	2q11.2
chr2	101271537	101271537	T	C	intergenic	CNOT11;SNORD89	dist=1221;dist=1399	.	.	.	.	2q11.2
chr2	101835915	101835915	A	G	exonic	MAP4K4	.	nonsynonymous SNV	MAP4K4:NM_001384549:exon8:c.A683G:p.H228R,MAP4K4:NM_001384550:exon8:c.A683G:p.H228R,MAP4K4:NM_001384551:exon8:c.A683G:p.H228R,MAP4K4:NM_001384552:exon8:c.A683G:p.H228R,MAP4K4:NM_001384553:exon8:c.A683G:p.H228R,MAP4K4:NM_001384554:exon8:c.A683G:p.H228R,MAP4K4:NM_001384555:exon8:c.A683G:p.H228R,MAP4K4:NM_001384556:exon8:c.A683G:p.H228R,MAP4K4:NM_001384557:exon8:c.A683G:p.H228R,MAP4K4:NM_001384558:e…	Score=537;Name=lod=131	.	2q11.2
chr2	108387422	108387422	T	C	exonic	SULT1C4	.	nonsynonymous SNV	SULT1C4:NM_001321770:exon5:c.T674C:p.F225S,SULT1C4:NM_006588:exon7:c.T899C:p.F300S	.	.	2q12.3
chr2	108453608	108453608	A	G	intronic	GCC2	.	.	.	.	.	2q12.3
chr2	108453650	108453650	T	C	intronic	GCC2	.	.	.	.	.	2q12.3
chr2	108453678	108453678	A	G	intronic	GCC2	.	.	.	.	.	2q12.3
chr2	108489350	108489350	T	C	intronic	GCC2	.	.	.	.	.	2q12.3
chr2	108489396	108489396	T	C	intronic	GCC2	.	.	.	.	.	2q12.3
chr2	108489399	108489399	T	C	intronic	GCC2	.	.	.	.	.	2q12.3
chr2	108635272	108635272	A	G	intronic	LIMS1	.	.	.	.	.	2q12.3
chr2	108635281	108635281	A	G	intronic	LIMS1	.	.	.	.	.	2q12.3
chr2	108752451	108752451	A	G	intronic	RANBP2	.	.	.	.	.	2q13
chr2	108882051	108882051	A	G	intronic	CCDC138	.	.	.	.	.	2q13
chr2	112579005	112579005	T	C	UTR3	POLR1B	NM_001282772:c.*3276T>C;NM_001137604:c.*3276T>C;NM_001282777:c.*3276T>C;NM_019014:c.*3276T>C;NM_001282776:c.*3276T>C;NM_001282779:c.*3276T>C;NM_001282774:c.*3276T>C;NM_001371971:c.*3276T>C;NM_001371970:c.*3276T>C;NM_001371969:c.*3276T>C	.	.	.	.	2q14.1
chr2	112597195	112597195	A	G	intergenic	CHCHD5;FLJ42351	dist=8155;dist=44635	.	.	.	.	2q14.1
chr2	112597201	112597201	A	G	intergenic	CHCHD5;FLJ42351	dist=8161;dist=44629	.	.	.	.	2q14.1
chr2	112597204	112597204	A	G	intergenic	CHCHD5;FLJ42351	dist=8164;dist=44626	.	.	.	.	2q14.1
chr2	112597221	112597221	A	G	intergenic	CHCHD5;FLJ42351	dist=8181;dist=44609	.	.	.	.	2q14.1
chr2	112658803	112658803	A	G	intronic	SLC20A1	.	.	.	.	.	2q14.1
chr2	113238251	113238251	A	G	ncRNA_intronic	PAX8-AS1	.	.	.	.	.	2q14.1
chr2	113238254	113238254	A	G	ncRNA_intronic	PAX8-AS1	.	.	.	.	.	2q14.1
chr2	113238286	113238286	A	G	ncRNA_intronic	PAX8-AS1	.	.	.	.	.	2q14.1
chr2	113238306	113238306	A	G	ncRNA_intronic	PAX8-AS1	.	.	.	.	.	2q14.1
chr2	113238346	113238346	A	G	ncRNA_intronic	PAX8-AS1	.	.	.	.	.	2q14.1
chr2	113466917	113466917	A	G	intronic	CBWD2	.	.	.	.	.	2q14.1
chr2	113466943	113466943	A	G	intronic	CBWD2	.	.	.	.	.	2q14.1
chr2	113569110	113569110	A	G	downstream	PGM5P4	dist=172	.	.	.	.	2q14.1
chr2	113569111	113569111	A	G	downstream	PGM5P4	dist=173	.	.	.	.	2q14.1
chr2	113569191	113569191	A	G	downstream	PGM5P4	dist=253	.	.	.	.	2q14.1
chr2	113638681	113638681	A	G	intronic	RABL2A	.	.	.	.	.	2q14.1
chr2	113638682	113638682	A	G	intronic	RABL2A	.	.	.	.	.	2q14.1
chr2	113638706	113638706	A	G	intronic	RABL2A	.	.	.	.	.	2q14.1
chr2	113638712	113638712	A	G	intronic	RABL2A	.	.	.	.	.	2q14.1
chr2	113638715	113638715	A	G	intronic	RABL2A	.	.	.	.	.	2q14.1
chr2	113638717	113638717	A	G	intronic	RABL2A	.	.	.	.	.	2q14.1
chr2	113638718	113638718	A	G	intronic	RABL2A	.	.	.	.	.	2q14.1
chr2	113638721	113638721	A	G	intronic	RABL2A	.	.	.	.	.	2q14.1
chr2	113638725	113638725	A	G	intronic	RABL2A	.	.	.	.	.	2q14.1
chr2	113638747	113638747	A	G	intronic	RABL2A	.	.	.	.	.	2q14.1
chr2	113638748	113638748	A	G	intronic	RABL2A	.	.	.	.	.	2q14.1
chr2	113638756	113638756	A	G	intronic	RABL2A	.	.	.	.	.	2q14.1
chr2	113638760	113638760	A	G	intronic	RABL2A	.	.	.	.	.	2q14.1
chr2	113638842	113638842	A	G	intronic	RABL2A	.	.	.	.	.	2q14.1
chr2	113639647	113639647	A	G	intronic	RABL2A	.	.	.	.	.	2q14.1
chr2	113639709	113639709	A	G	intronic	RABL2A	.	.	.	.	.	2q14.1
chr2	113639735	113639735	A	G	intronic	RABL2A	.	.	.	.	.	2q14.1
chr2	113639745	113639745	A	G	intronic	RABL2A	.	.	.	.	.	2q14.1
chr2	113639763	113639763	A	G	intronic	RABL2A	.	.	.	.	.	2q14.1
chr2	113949216	113949216	A	G	intronic	ACTR3	.	.	.	.	.	2q14.1
chr2	113949218	113949218	A	G	intronic	ACTR3	.	.	.	.	.	2q14.1
chr2	131141592	131141592	A	G	intronic	PLEKHB2	.	.	.	.	.	2q21.1
chr2	135609782	135609782	T	C	intronic	R3HDM1	.	.	.	.	.	2q21.3
chr2	135630197	135630197	A	G	intronic	R3HDM1	.	.	.	.	.	2q21.3
chr2	135747160	135747160	A	G	intronic	UBXN4	.	.	.	.	.	2q21.3
chr2	135747169	135747169	A	G	intronic	UBXN4	.	.	.	.	.	2q21.3
chr2	135747170	135747170	A	G	intronic	UBXN4	.	.	.	.	.	2q21.3
chr2	135748752	135748752	A	G	intronic	UBXN4	.	.	.	.	.	2q21.3
chr2	135774583	135774583	A	G	intronic	UBXN4	.	.	.	.	.	2q21.3
chr2	143239887	143239887	A	G	intronic	ARHGAP15	.	.	.	.	.	2q22.2
chr2	143679005	143679005	A	G	intronic	ARHGAP15	.	.	.	Score=318;Name=lod=22	.	2q22.3
chr2	143684399	143684399	T	C	intronic	ARHGAP15	.	.	.	.	.	2q22.3
chr2	143730774	143730774	A	G	intronic	ARHGAP15	.	.	.	.	.	2q22.3
chr2	143736238	143736238	A	G	intronic	ARHGAP15	.	.	.	.	.	2q22.3
chr2	143736240	143736240	A	G	intronic	ARHGAP15	.	.	.	.	.	2q22.3
chr2	143736244	143736244	A	G	intronic	ARHGAP15	.	.	.	.	.	2q22.3
chr2	143736273	143736273	A	G	intronic	ARHGAP15	.	.	.	.	.	2q22.3
chr2	143736275	143736275	A	G	intronic	ARHGAP15	.	.	.	.	.	2q22.3
chr2	143736285	143736285	A	G	intronic	ARHGAP15	.	.	.	.	.	2q22.3
chr2	143736302	143736302	A	G	intronic	ARHGAP15	.	.	.	.	.	2q22.3
chr2	151420552	151420552	A	G	intronic	RIF1	.	.	.	.	.	2q23.3
chr2	151420554	151420554	A	G	intronic	RIF1	.	.	.	.	.	2q23.3
chr2	151420585	151420585	A	G	intronic	RIF1	.	.	.	.	.	2q23.3
chr2	151420586	151420586	A	G	intronic	RIF1	.	.	.	.	.	2q23.3
chr2	151420590	151420590	A	G	intronic	RIF1	.	.	.	.	.	2q23.3
chr2	151420638	151420638	A	G	intronic	RIF1	.	.	.	.	.	2q23.3
chr2	151420639	151420639	A	G	intronic	RIF1	.	.	.	.	.	2q23.3
chr2	151463542	151463542	A	G	exonic	RIF1	.	nonsynonymous SNV	RIF1:NM_001177665:exon29:c.A4022G:p.N1341S,RIF1:NM_001177663:exon30:c.A4022G:p.N1341S,RIF1:NM_001177664:exon30:c.A4022G:p.N1341S,RIF1:NM_018151:exon30:c.A4022G:p.N1341S	Score=286;Name=lod=17	.	2q23.3
chr2	152750312	152750312	A	G	intronic	ARL6IP6	.	.	.	.	.	2q23.3
chr2	158467726	158467726	A	G	intronic	PKP4	.	.	.	.	.	2q24.1
chr2	158514821	158514821	A	G	intronic	PKP4	.	.	.	.	.	2q24.1
chr2	158643515	158643515	A	G	intronic	PKP4	.	.	.	.	.	2q24.1
chr2	158643527	158643527	A	G	intronic	PKP4	.	.	.	.	.	2q24.1
chr2	158643529	158643529	A	G	intronic	PKP4	.	.	.	.	.	2q24.1
chr2	158643538	158643538	A	G	intronic	PKP4	.	.	.	.	.	2q24.1
chr2	158643556	158643556	A	G	intronic	PKP4	.	.	.	.	.	2q24.1
chr2	158643597	158643597	A	G	intronic	PKP4	.	.	.	.	.	2q24.1
chr2	161166666	161166666	A	G	intronic	TANK	.	.	.	.	.	2q24.2
chr2	161187171	161187171	A	G	intronic	TANK	.	.	.	.	.	2q24.2
chr2	168637361	168637361	A	G	intronic	CERS6	.	.	.	.	.	2q24.3
chr2	168637367	168637367	A	G	intronic	CERS6	.	.	.	.	.	2q24.3
chr2	168637375	168637375	A	G	intronic	CERS6	.	.	.	.	.	2q24.3
chr2	169628678	169628678	A	G	intronic	PPIG	.	.	.	.	.	2q31.1
chr2	169628749	169628749	A	G	intronic	PPIG	.	.	.	.	.	2q31.1
chr2	170945251	170945251	A	G	intronic	GORASP2	.	.	.	.	.	2q31.1
chr2	171529411	171529411	A	G	intronic	CYBRD1	.	.	.	.	.	2q31.1
chr2	171529427	171529427	A	G	intronic	CYBRD1	.	.	.	.	.	2q31.1
chr2	171529433	171529433	A	G	intronic	CYBRD1	.	.	.	.	.	2q31.1
chr2	171532726	171532726	A	G	intronic	CYBRD1	.	.	.	.	.	2q31.1
chr2	171541297	171541297	A	G	intronic	CYBRD1	.	.	.	.	.	2q31.1
chr2	172857869	172857869	A	G	intronic	RAPGEF4	.	.	.	.	.	2q31.1
chr2	172857870	172857870	A	G	intronic	RAPGEF4	.	.	.	.	.	2q31.1
chr2	176312716	176312716	A	G	intronic	MTX2	.	.	.	.	.	2q31.1
chr2	176312720	176312720	A	G	intronic	MTX2	.	.	.	.	.	2q31.1
chr2	176312742	176312742	A	G	intronic	MTX2	.	.	.	.	.	2q31.1
chr2	176312770	176312770	A	G	intronic	MTX2	.	.	.	.	.	2q31.1
chr2	176312778	176312778	A	G	intronic	MTX2	.	.	.	.	.	2q31.1
chr2	177465036	177465036	A	G	intronic	AGPS	.	.	.	.	.	2q31.2
chr2	178433678	178433678	A	G	ncRNA_exonic	CHROMR	.	.	.	.	.	2q31.2
chr2	178434843	178434843	A	G	ncRNA_intronic	CHROMR	.	.	.	.	.	2q31.2
chr2	178434857	178434857	A	G	ncRNA_intronic	CHROMR	.	.	.	.	.	2q31.2
chr2	178434859	178434859	A	G	ncRNA_intronic	CHROMR	.	.	.	.	.	2q31.2
chr2	178434865	178434865	A	G	ncRNA_intronic	CHROMR	.	.	.	.	.	2q31.2
chr2	178434882	178434882	A	G	ncRNA_intronic	CHROMR	.	.	.	.	.	2q31.2
chr2	178435057	178435057	A	G	ncRNA_intronic	CHROMR	.	.	.	.	.	2q31.2
chr2	178435070	178435070	A	G	ncRNA_intronic	CHROMR	.	.	.	.	.	2q31.2
chr2	178435110	178435110	A	G	ncRNA_intronic	CHROMR	.	.	.	.	.	2q31.2
chr2	178435123	178435123	A	G	ncRNA_intronic	CHROMR	.	.	.	.	.	2q31.2
chr2	178435138	178435138	A	G	ncRNA_intronic	CHROMR	.	.	.	.	.	2q31.2
chr2	178435149	178435149	A	G	ncRNA_intronic	CHROMR	.	.	.	.	.	2q31.2
chr2	178435156	178435156	A	G	ncRNA_intronic	CHROMR	.	.	.	.	.	2q31.2
chr2	178435172	178435172	A	G	ncRNA_intronic	CHROMR	.	.	.	.	.	2q31.2
chr2	178435222	178435222	A	G	ncRNA_intronic	CHROMR	.	.	.	.	.	2q31.2
chr2	178435236	178435236	A	G	ncRNA_intronic	CHROMR	.	.	.	.	.	2q31.2
chr2	178435286	178435286	A	G	ncRNA_intronic	CHROMR	.	.	.	.	.	2q31.2
chr2	178435289	178435289	A	G	ncRNA_intronic	CHROMR	.	.	.	.	.	2q31.2
chr2	178435303	178435303	A	G	ncRNA_intronic	CHROMR	.	.	.	.	.	2q31.2
chr2	178435304	178435304	A	G	ncRNA_intronic	CHROMR	.	.	.	.	.	2q31.2
chr2	178435308	178435308	A	G	ncRNA_intronic	CHROMR	.	.	.	.	.	2q31.2
chr2	181921221	181921221	T	C	intronic	ITPRID2	.	.	.	.	.	2q31.3
chr2	182736367	182736367	A	G	exonic	DNAJC10	.	nonsynonymous SNV	DNAJC10:NM_018981:exon11:c.A968G:p.K323R	Score=499;Name=lod=96	.	2q32.1
chr2	183135760	183135760	A	G	intronic	NUP35	.	.	.	.	.	2q32.1
chr2	185811252	185811252	A	G	intronic	FSIP2	.	.	.	.	.	2q32.1
chr2	186502413	186502413	A	G	intronic	ZC3H15	.	.	.	.	.	2q32.1
chr2	186645893	186645893	A	G	intronic	ITGAV	.	.	.	.	.	2q32.1
chr2	189457173	189457173	A	G	intronic	WDR75	.	.	.	.	.	2q32.2
chr2	190198449	190198449	T	C	intronic	C2orf88	.	.	.	.	.	2q32.2
chr2	190198509	190198509	T	C	intronic	C2orf88	.	.	.	.	.	2q32.2
chr2	190198532	190198532	T	C	intronic	C2orf88	.	.	.	.	.	2q32.2
chr2	190886740	190886740	A	G	intronic	GLS	.	.	.	.	.	2q32.2
chr2	190886769	190886769	A	G	intronic	GLS	.	.	.	.	.	2q32.2
chr2	190886789	190886789	A	G	intronic	GLS	.	.	.	.	.	2q32.2
chr2	190886796	190886796	A	G	intronic	GLS	.	.	.	.	.	2q32.2
chr2	190886837	190886837	A	G	intronic	GLS	.	.	.	.	.	2q32.2
chr2	190905058	190905058	T	C	exonic	GLS	.	synonymous SNV	GLS:NM_001256310:exon6:c.T870C:p.P290P,GLS:NM_014905:exon6:c.T870C:p.P290P	Score=585;Name=lod=193	.	2q32.2
chr2	190916100	190916100	T	C	intronic	GLS	.	.	.	.	.	2q32.2
chr2	197463378	197463378	A	G	intronic	COQ10B	.	.	.	.	.	2q33.1
chr2	197463384	197463384	A	G	intronic	COQ10B	.	.	.	.	.	2q33.1
chr2	197463387	197463387	A	G	intronic	COQ10B	.	.	.	.	.	2q33.1
chr2	197463571	197463571	A	G	intronic	COQ10B	.	.	.	.	.	2q33.1
chr2	197550909	197550909	T	C	UTR3	HSPE1-MOB4;MOB4	NM_001202485:c.*263T>C;NM_199482:c.*263T>C;NM_001100819:c.*263T>C;NM_015387:c.*263T>C;NM_001204094:c.*263T>C	.	.	Score=698;Name=lod=486	.	2q33.1
chr2	200738200	200738200	A	G	ncRNA_intronic	AOX3P-AOX2P	.	.	.	.	.	2q33.1
chr2	200747044	200747044	A	G	ncRNA_intronic	AOX3P-AOX2P	.	.	.	.	.	2q33.1
chr2	200778886	200778886	A	G	ncRNA_intronic	AOX3P-AOX2P	.	.	.	.	.	2q33.1
chr2	200778888	200778888	A	G	ncRNA_intronic	AOX3P-AOX2P	.	.	.	.	.	2q33.1
chr2	200778902	200778902	A	G	ncRNA_intronic	AOX3P-AOX2P	.	.	.	.	.	2q33.1
chr2	200778912	200778912	A	G	ncRNA_intronic	AOX3P-AOX2P	.	.	.	.	.	2q33.1
chr2	200793478	200793478	A	G	ncRNA_intronic	AOX3P-AOX2P;BZW1-AS1	.	.	.	.	.	2q33.1
chr2	200793518	200793518	A	G	ncRNA_intronic	AOX3P-AOX2P;BZW1-AS1	.	.	.	.	.	2q33.1
chr2	200793519	200793519	A	G	ncRNA_intronic	AOX3P-AOX2P;BZW1-AS1	.	.	.	.	.	2q33.1
chr2	200890174	200890174	A	G	UTR5	NIF3L1	NM_001369443:c.-1851A>G;NM_001369442:c.-1770A>G	.	.	.	.	2q33.1
chr2	201133810	201133810	A	G	intronic	CFLAR	.	.	.	.	.	2q33.1
chr2	201164167	201164167	A	G	UTR3	CFLAR	NM_001202516:c.*194A>G;NM_001202517:c.*194A>G;NM_001202519:c.*1087A>G;NM_003879:c.*194A>G;NM_001351590:c.*1087A>G;NM_001127183:c.*194A>G;NM_001351594:c.*194A>G;NM_001351593:c.*194A>G;NM_001308042:c.*1087A>G;NM_001202518:c.*1087A>G;NM_001202515:c.*194A>G	.	.	.	.	2q33.1
chr2	201168095	201168095	A	G	UTR3	CFLAR	NM_001202516:c.*4122A>G;NM_001202517:c.*4122A>G;NM_001202519:c.*5015A>G;NM_003879:c.*4122A>G;NM_001351590:c.*5015A>G;NM_001127183:c.*4122A>G;NM_001351594:c.*4122A>G;NM_001351593:c.*4122A>G;NM_001308042:c.*5015A>G;NM_001202518:c.*5015A>G;NM_001202515:c.*4122A>G	.	.	.	.	2q33.1
chr2	201171115	201171115	A	G	UTR3	CFLAR	NM_001202516:c.*7142A>G;NM_001202517:c.*7142A>G;NM_001202519:c.*8035A>G;NM_003879:c.*7142A>G;NM_001351590:c.*8035A>G;NM_001127183:c.*7142A>G;NM_001351594:c.*7142A>G;NM_001351593:c.*7142A>G;NM_001308042:c.*8035A>G;NM_001202518:c.*8035A>G;NM_001202515:c.*7142A>G	.	.	.	.	2q33.1
chr2	201219150	201219150	A	G	UTR3	CASP10	NM_032976:c.*2064A>G;NM_001206524:c.*1409A>G;NM_032977:c.*1409A>G;NM_001230:c.*1409A>G	.	.	.	.	2q33.1
chr2	201219176	201219176	A	G	UTR3	CASP10	NM_032976:c.*2090A>G;NM_001206524:c.*1435A>G;NM_032977:c.*1435A>G;NM_001230:c.*1435A>G	.	.	.	.	2q33.1
chr2	201219195	201219195	A	G	UTR3	CASP10	NM_032976:c.*2109A>G;NM_001206524:c.*1454A>G;NM_032977:c.*1454A>G;NM_001230:c.*1454A>G	.	.	.	.	2q33.1
chr2	201244113	201244113	A	G	intronic	CASP8	.	.	.	.	.	2q33.1
chr2	201247043	201247043	A	G	intronic	CASP8	.	.	.	.	.	2q33.1
chr2	201247048	201247048	A	G	intronic	CASP8	.	.	.	.	.	2q33.1
chr2	201247109	201247109	A	G	intronic	CASP8	.	.	.	.	.	2q33.1
chr2	201287339	201287339	A	G	UTR3	CASP8	NM_033355:c.*745A>G;NM_001228:c.*745A>G;NM_001080124:c.*745A>G;NM_001080125:c.*745A>G;NM_001372051:c.*745A>G;NM_033356:c.*745A>G	.	.	.	.	2q33.1
chr2	201287363	201287363	A	G	UTR3	CASP8	NM_033355:c.*769A>G;NM_001228:c.*769A>G;NM_001080124:c.*769A>G;NM_001080125:c.*769A>G;NM_001372051:c.*769A>G;NM_033356:c.*769A>G	.	.	.	.	2q33.1
chr2	203298204	203298204	A	G	UTR3	CYP20A1	NM_177538:c.*1296A>G;NM_001371699:c.*1296A>G;NM_001371697:c.*1296A>G;NM_001371696:c.*1296A>G;NM_001371706:c.*1296A>G;NM_001371695:c.*1296A>G;NM_001371704:c.*1296A>G;NM_001371703:c.*1296A>G;NM_001371702:c.*1296A>G;NM_001371701:c.*1296A>G;NM_001371700:c.*1296A>G;NM_001371698:c.*1296A>G;NM_001371705:c.*1296A>G	.	.	.	.	2q33.2
chr2	203303540	203303540	A	G	UTR3	CYP20A1	NM_177538:c.*6632A>G;NM_001371699:c.*6632A>G;NM_001371697:c.*6632A>G;NM_001371696:c.*6632A>G;NM_001371706:c.*6632A>G;NM_001371695:c.*6632A>G;NM_001371704:c.*6632A>G;NM_001371703:c.*6632A>G;NM_001371702:c.*6632A>G;NM_001371701:c.*6632A>G;NM_001371700:c.*6632A>G;NM_001371698:c.*6632A>G;NM_001371705:c.*6632A>G	.	.	.	.	2q33.2
chr2	203303546	203303546	A	G	UTR3	CYP20A1	NM_177538:c.*6638A>G;NM_001371699:c.*6638A>G;NM_001371697:c.*6638A>G;NM_001371696:c.*6638A>G;NM_001371706:c.*6638A>G;NM_001371695:c.*6638A>G;NM_001371704:c.*6638A>G;NM_001371703:c.*6638A>G;NM_001371702:c.*6638A>G;NM_001371701:c.*6638A>G;NM_001371700:c.*6638A>G;NM_001371698:c.*6638A>G;NM_001371705:c.*6638A>G	.	.	.	.	2q33.2
chr2	203303549	203303549	A	G	UTR3	CYP20A1	NM_177538:c.*6641A>G;NM_001371699:c.*6641A>G;NM_001371697:c.*6641A>G;NM_001371696:c.*6641A>G;NM_001371706:c.*6641A>G;NM_001371695:c.*6641A>G;NM_001371704:c.*6641A>G;NM_001371703:c.*6641A>G;NM_001371702:c.*6641A>G;NM_001371701:c.*6641A>G;NM_001371700:c.*6641A>G;NM_001371698:c.*6641A>G;NM_001371705:c.*6641A>G	.	.	.	.	2q33.2
chr2	203303575	203303575	A	G	UTR3	CYP20A1	NM_177538:c.*6667A>G;NM_001371699:c.*6667A>G;NM_001371697:c.*6667A>G;NM_001371696:c.*6667A>G;NM_001371706:c.*6667A>G;NM_001371695:c.*6667A>G;NM_001371704:c.*6667A>G;NM_001371703:c.*6667A>G;NM_001371702:c.*6667A>G;NM_001371701:c.*6667A>G;NM_001371700:c.*6667A>G;NM_001371698:c.*6667A>G;NM_001371705:c.*6667A>G	.	.	.	.	2q33.2
chr2	203303583	203303583	T	C	UTR3	CYP20A1	NM_177538:c.*6675T>C;NM_001371699:c.*6675T>C;NM_001371697:c.*6675T>C;NM_001371696:c.*6675T>C;NM_001371706:c.*6675T>C;NM_001371695:c.*6675T>C;NM_001371704:c.*6675T>C;NM_001371703:c.*6675T>C;NM_001371702:c.*6675T>C;NM_001371701:c.*6675T>C;NM_001371700:c.*6675T>C;NM_001371698:c.*6675T>C;NM_001371705:c.*6675T>C	.	.	.	.	2q33.2
chr2	203303584	203303584	A	G	UTR3	CYP20A1	NM_177538:c.*6676A>G;NM_001371699:c.*6676A>G;NM_001371697:c.*6676A>G;NM_001371696:c.*6676A>G;NM_001371706:c.*6676A>G;NM_001371695:c.*6676A>G;NM_001371704:c.*6676A>G;NM_001371703:c.*6676A>G;NM_001371702:c.*6676A>G;NM_001371701:c.*6676A>G;NM_001371700:c.*6676A>G;NM_001371698:c.*6676A>G;NM_001371705:c.*6676A>G	.	.	.	.	2q33.2
chr2	203303601	203303601	A	G	UTR3	CYP20A1	NM_177538:c.*6693A>G;NM_001371699:c.*6693A>G;NM_001371697:c.*6693A>G;NM_001371696:c.*6693A>G;NM_001371706:c.*6693A>G;NM_001371695:c.*6693A>G;NM_001371704:c.*6693A>G;NM_001371703:c.*6693A>G;NM_001371702:c.*6693A>G;NM_001371701:c.*6693A>G;NM_001371700:c.*6693A>G;NM_001371698:c.*6693A>G;NM_001371705:c.*6693A>G	.	.	.	.	2q33.2
chr2	203303620	203303620	A	G	UTR3	CYP20A1	NM_177538:c.*6712A>G;NM_001371699:c.*6712A>G;NM_001371697:c.*6712A>G;NM_001371696:c.*6712A>G;NM_001371706:c.*6712A>G;NM_001371695:c.*6712A>G;NM_001371704:c.*6712A>G;NM_001371703:c.*6712A>G;NM_001371702:c.*6712A>G;NM_001371701:c.*6712A>G;NM_001371700:c.*6712A>G;NM_001371698:c.*6712A>G;NM_001371705:c.*6712A>G	.	.	.	.	2q33.2
chr2	203303756	203303756	A	G	UTR3	CYP20A1	NM_177538:c.*6848A>G;NM_001371699:c.*6848A>G;NM_001371697:c.*6848A>G;NM_001371696:c.*6848A>G;NM_001371706:c.*6848A>G;NM_001371695:c.*6848A>G;NM_001371704:c.*6848A>G;NM_001371703:c.*6848A>G;NM_001371702:c.*6848A>G;NM_001371701:c.*6848A>G;NM_001371700:c.*6848A>G;NM_001371698:c.*6848A>G;NM_001371705:c.*6848A>G	.	.	.	.	2q33.2
chr2	203303761	203303761	A	G	UTR3	CYP20A1	NM_177538:c.*6853A>G;NM_001371699:c.*6853A>G;NM_001371697:c.*6853A>G;NM_001371696:c.*6853A>G;NM_001371706:c.*6853A>G;NM_001371695:c.*6853A>G;NM_001371704:c.*6853A>G;NM_001371703:c.*6853A>G;NM_001371702:c.*6853A>G;NM_001371701:c.*6853A>G;NM_001371700:c.*6853A>G;NM_001371698:c.*6853A>G;NM_001371705:c.*6853A>G	.	.	.	.	2q33.2
chr2	206160586	206160586	A	G	splicing	EEF1B2	NM_021121:exon3:c.81-2A>G;NM_001037663:exon3:c.81-2A>G;NM_001959:exon2:c.81-2A>G	.	.	Score=465;Name=lod=73	.	2q33.3
chr2	206766198	206766198	T	C	intronic	FASTKD2	.	.	.	.	.	2q33.3
chr2	207528765	207528765	T	C	intergenic	LINC01802;CREB1	dist=257701;dist=1197	.	.	.	.	2q33.3
chr2	207528809	207528809	T	C	intergenic	LINC01802;CREB1	dist=257745;dist=1153	.	.	.	.	2q33.3
chr2	207540561	207540561	A	G	intronic	CREB1	.	.	.	.	.	2q33.3
chr2	207564340	207564340	T	C	intronic	CREB1	.	.	.	.	.	2q33.3
chr2	207571974	207571974	A	G	intronic	CREB1	.	.	.	.	.	2q33.3
chr2	207755010	207755010	A	G	UTR3	CCNYL1	NM_152523:c.*1312A>G;NM_001142300:c.*1312A>G;NM_001330218:c.*1312A>G	.	.	.	.	2q33.3
chr2	207755282	207755282	A	G	UTR3	CCNYL1	NM_152523:c.*1584A>G;NM_001142300:c.*1584A>G;NM_001330218:c.*1584A>G	.	.	.	.	2q33.3
chr2	207755298	207755298	A	G	UTR3	CCNYL1	NM_152523:c.*1600A>G;NM_001142300:c.*1600A>G;NM_001330218:c.*1600A>G	.	.	.	.	2q33.3
chr2	208308184	208308184	A	G	intronic	PIKFYVE	.	.	.	.	.	2q34
chr2	208308198	208308198	A	G	intronic	PIKFYVE	.	.	.	.	.	2q34
chr2	208308208	208308208	A	G	intronic	PIKFYVE	.	.	.	.	.	2q34
chr2	208308220	208308220	A	G	intronic	PIKFYVE	.	.	.	.	.	2q34
chr2	208308240	208308240	A	G	intronic	PIKFYVE	.	.	.	.	.	2q34
chr2	208308246	208308246	A	G	intronic	PIKFYVE	.	.	.	.	.	2q34
chr2	208308247	208308247	A	G	intronic	PIKFYVE	.	.	.	.	.	2q34
chr2	208308250	208308250	A	G	intronic	PIKFYVE	.	.	.	.	.	2q34
chr2	208308254	208308254	A	G	intronic	PIKFYVE	.	.	.	.	.	2q34
chr2	208308321	208308321	A	G	intronic	PIKFYVE	.	.	.	.	.	2q34
chr2	208322194	208322194	A	G	intronic	PIKFYVE	.	.	.	.	.	2q34
chr2	208322198	208322198	A	G	intronic	PIKFYVE	.	.	.	.	.	2q34
chr2	216197356	216197356	A	G	intronic	XRCC5	.	.	.	.	.	2q35
chr2	216502145	216502145	A	G	UTR3	RPL37A	NM_000998:c.*741A>G	.	.	.	.	2q35
chr2	216502151	216502151	A	G	UTR3	RPL37A	NM_000998:c.*747A>G	.	.	.	.	2q35
chr2	216502174	216502174	A	G	UTR3	RPL37A	NM_000998:c.*770A>G	.	.	.	.	2q35
chr2	216502175	216502175	A	G	UTR3	RPL37A	NM_000998:c.*771A>G	.	.	.	.	2q35
chr2	216502177	216502177	A	G	UTR3	RPL37A	NM_000998:c.*773A>G	.	.	.	.	2q35
chr2	216502196	216502196	A	G	UTR3	RPL37A	NM_000998:c.*792A>G	.	.	.	.	2q35
chr2	216502206	216502206	A	G	UTR3	RPL37A	NM_000998:c.*802A>G	.	.	.	.	2q35
chr2	218231849	218231849	A	G	intronic	ARPC2	.	.	.	.	.	2q35
chr2	218231875	218231875	A	G	intronic	ARPC2	.	.	.	.	.	2q35
chr2	218232006	218232006	A	G	intronic	ARPC2	.	.	.	.	.	2q35
chr2	218232054	218232054	A	G	intronic	ARPC2	.	.	.	.	.	2q35
chr2	218232121	218232121	A	G	intronic	ARPC2	.	.	.	.	.	2q35
chr2	218232126	218232126	A	G	intronic	ARPC2	.	.	.	.	.	2q35
chr2	218232130	218232130	A	G	intronic	ARPC2	.	.	.	.	.	2q35
chr2	218232133	218232133	A	G	intronic	ARPC2	.	.	.	.	.	2q35
chr2	218232147	218232147	A	G	intronic	ARPC2	.	.	.	.	.	2q35
chr2	218234502	218234502	T	C	intronic	ARPC2	.	.	.	.	.	2q35
chr2	218235293	218235293	A	G	intronic	ARPC2	.	.	.	.	.	2q35
chr2	218235305	218235305	A	G	intronic	ARPC2	.	.	.	.	.	2q35
chr2	218235316	218235316	A	G	intronic	ARPC2	.	.	.	.	.	2q35
chr2	218235334	218235334	A	G	intronic	ARPC2	.	.	.	.	.	2q35
chr2	218235364	218235364	A	G	intronic	ARPC2	.	.	.	.	.	2q35
chr2	218235426	218235426	A	G	intronic	ARPC2	.	.	.	.	.	2q35
chr2	218235450	218235450	A	G	intronic	ARPC2	.	.	.	.	.	2q35
chr2	218235826	218235826	A	G	intronic	ARPC2	.	.	.	.	.	2q35
chr2	218235855	218235855	A	G	intronic	ARPC2	.	.	.	.	.	2q35
chr2	218235856	218235856	A	G	intronic	ARPC2	.	.	.	.	.	2q35
chr2	218235887	218235887	A	G	intronic	ARPC2	.	.	.	.	.	2q35
chr2	218235943	218235943	A	G	intronic	ARPC2	.	.	.	.	.	2q35
chr2	218235993	218235993	A	G	intronic	ARPC2	.	.	.	.	.	2q35
chr2	218236011	218236011	A	G	intronic	ARPC2	.	.	.	.	.	2q35
chr2	218236022	218236022	A	G	intronic	ARPC2	.	.	.	.	.	2q35
chr2	218236065	218236065	A	G	intronic	ARPC2	.	.	.	.	.	2q35
chr2	218289514	218289514	T	C	intronic	PNKD;TMBIM1	.	.	.	.	.	2q35
chr2	218289522	218289522	A	G	intronic	PNKD;TMBIM1	.	.	.	.	.	2q35
chr2	218403840	218403840	A	G	intronic	CTDSP1	.	.	.	.	.	2q35
chr2	218573142	218573142	A	G	intronic	CNOT9	.	.	.	.	.	2q35
chr2	218573162	218573162	A	G	intronic	CNOT9	.	.	.	.	.	2q35
chr2	218573168	218573168	A	G	intronic	CNOT9	.	.	.	.	.	2q35
chr2	218581951	218581951	A	G	intronic	CNOT9	.	.	.	.	.	2q35
chr2	218581962	218581962	A	G	intronic	CNOT9	.	.	.	.	.	2q35
chr2	218581985	218581985	A	G	intronic	CNOT9	.	.	.	.	.	2q35
chr2	218582002	218582002	A	G	intronic	CNOT9	.	.	.	.	.	2q35
chr2	218582007	218582007	A	G	intronic	CNOT9	.	.	.	.	.	2q35
chr2	219209647	219209647	T	C	UTR3	ZFAND2B	NM_138802:c.*341T>C;NM_001270999:c.*341T>C;NM_001270998:c.*341T>C	.	.	.	.	2q35
chr2	219234432	219234432	A	G	intronic	ANKZF1	.	.	.	.	.	2q35
chr2	227539285	227539285	A	G	intronic	AGFG1	.	.	.	.	.	2q36.3
chr2	227539322	227539322	A	G	intronic	AGFG1	.	.	.	.	.	2q36.3
chr2	227539339	227539339	A	G	intronic	AGFG1	.	.	.	.	.	2q36.3
chr2	227539610	227539610	A	G	intronic	AGFG1	.	.	.	.	.	2q36.3
chr2	227548843	227548843	A	G	intronic	AGFG1	.	.	.	.	.	2q36.3
chr2	227554791	227554791	T	C	UTR3	AGFG1	NM_001135188:c.*296T>C;NM_004504:c.*296T>C;NM_001135187:c.*296T>C;NM_001135189:c.*296T>C	.	.	Score=809;Name=lod=1196	.	2q36.3
chr2	229923332	229923332	T	C	intronic	FBXO36	.	.	.	.	.	2q36.3
chr2	230544762	230544762	T	C	UTR3	SP100	NM_001080391:c.*1816T>C	.	.	.	.	2q37.1
chr2	230545602	230545602	T	C	UTR3	SP100	NM_001080391:c.*2656T>C	.	.	.	.	2q37.1
chr2	231154042	231154042	A	G	intronic	PSMD1	.	.	.	.	.	2q37.1
chr2	231556093	231556093	A	G	intergenic	NMUR1;TEX44	dist=25648;dist=36771	.	.	.	.	2q37.1
chr2	231558491	231558491	A	G	intergenic	NMUR1;TEX44	dist=28046;dist=34373	.	.	.	.	2q37.1
chr2	231559533	231559533	A	G	intergenic	NMUR1;TEX44	dist=29088;dist=33331	.	.	.	.	2q37.1
chr2	231560642	231560642	A	G	intergenic	NMUR1;TEX44	dist=30197;dist=32222	.	.	.	.	2q37.1
chr2	231560651	231560651	A	G	intergenic	NMUR1;TEX44	dist=30206;dist=32213	.	.	.	.	2q37.1
chr2	232700793	232700793	T	C	intronic	GIGYF2	.	.	.	.	.	2q37.1
chr2	232724601	232724601	A	G	intronic	GIGYF2	.	.	.	.	.	2q37.1
chr2	233090850	233090850	A	G	intronic	INPP5D	.	.	.	.	.	2q37.1
chr2	233093573	233093573	A	G	intronic	INPP5D	.	.	.	.	.	2q37.1
chr2	233093580	233093580	T	C	intronic	INPP5D	.	.	.	.	.	2q37.1
chr2	233094348	233094348	A	G	intronic	INPP5D	.	.	.	.	.	2q37.1
chr2	233131433	233131433	A	G	intronic	INPP5D	.	.	.	.	.	2q37.1
chr2	233140608	233140608	A	G	intronic	INPP5D	.	.	.	.	.	2q37.1
chr2	233140652	233140652	A	G	intronic	INPP5D	.	.	.	.	.	2q37.1
chr2	233141311	233141311	A	G	intronic	INPP5D	.	.	.	.	.	2q37.1
chr2	233141312	233141312	A	G	intronic	INPP5D	.	.	.	.	.	2q37.1
chr2	233141446	233141446	A	G	intronic	INPP5D	.	.	.	.	.	2q37.1
chr2	233141447	233141447	A	G	intronic	INPP5D	.	.	.	.	.	2q37.1
chr2	233141487	233141487	A	G	intronic	INPP5D	.	.	.	.	.	2q37.1
chr2	233159547	233159547	A	G	intronic	INPP5D	.	.	.	.	.	2q37.1
chr2	233159573	233159573	A	G	intronic	INPP5D	.	.	.	.	.	2q37.1
chr2	233159622	233159622	A	G	intronic	INPP5D	.	.	.	.	.	2q37.1
chr2	233205180	233205180	A	G	intronic	INPP5D	.	.	.	.	.	2q37.1
chr2	233205188	233205188	A	G	intronic	INPP5D	.	.	.	.	.	2q37.1
chr2	233205191	233205191	A	G	intronic	INPP5D	.	.	.	.	.	2q37.1
chr2	233205192	233205192	A	G	intronic	INPP5D	.	.	.	.	.	2q37.1
chr2	233205224	233205224	A	G	intronic	INPP5D	.	.	.	.	.	2q37.1
chr2	233205247	233205247	A	G	intronic	INPP5D	.	.	.	.	.	2q37.1
chr2	233205277	233205277	A	G	intronic	INPP5D	.	.	.	.	.	2q37.1
chr2	233207393	233207393	A	G	UTR3	INPP5D	NM_005541:c.*685A>G;NM_001017915:c.*685A>G	.	.	.	.	2q37.1
chr2	237087355	237087355	T	C	intronic	COPS8	.	.	.	.	.	2q37.3
chr2	237101877	237101877	A	G	intergenic	COPS8;COL6A3	dist=1403;dist=222135	.	.	.	.	2q37.3
chr2	237690574	237690574	T	C	intronic	LRRFIP1	.	.	.	.	.	2q37.3
chr2	237740192	237740192	A	G	intronic	LRRFIP1	.	.	.	.	.	2q37.3
chr2	237767191	237767191	A	G	intronic	LRRFIP1	.	.	.	.	.	2q37.3
chr2	237769330	237769330	T	C	intronic	LRRFIP1	.	.	.	.	.	2q37.3
chr2	237775650	237775650	A	G	intronic	LRRFIP1	.	.	.	.	.	2q37.3
chr2	237775717	237775717	A	G	intronic	LRRFIP1	.	.	.	.	.	2q37.3
chr2	237775723	237775723	A	G	intronic	LRRFIP1	.	.	.	.	.	2q37.3
chr2	241054997	241054997	A	G	intronic	SNED1	.	.	.	.	.	2q37.3
chr2	241055010	241055010	A	G	intronic	SNED1	.	.	.	.	.	2q37.3
chr2	241320714	241320714	A	G	intronic	SEPTIN2	.	.	.	.	.	2q37.3
chr2	241322332	241322332	A	G	intronic	SEPTIN2	.	.	.	.	.	2q37.3
chr2	241322344	241322344	A	G	intronic	SEPTIN2	.	.	.	.	.	2q37.3
chr2	241322350	241322350	A	G	intronic	SEPTIN2	.	.	.	.	.	2q37.3
chr2	241322532	241322532	A	G	intronic	SEPTIN2	.	.	.	.	.	2q37.3
chr2	241326811	241326811	A	G	intronic	SEPTIN2	.	.	.	.	.	2q37.3
chr2	241326842	241326842	A	G	intronic	SEPTIN2	.	.	.	.	.	2q37.3
chr2	241326927	241326927	A	G	intronic	SEPTIN2	.	.	.	.	.	2q37.3
chr2	241326992	241326992	A	G	intronic	SEPTIN2	.	.	.	.	.	2q37.3
chr2	241326993	241326993	A	G	intronic	SEPTIN2	.	.	.	.	.	2q37.3
chr2	241327334	241327334	A	G	intronic	SEPTIN2	.	.	.	.	.	2q37.3
chr2	241328347	241328347	A	G	intronic	SEPTIN2	.	.	.	.	.	2q37.3
chr2	241328364	241328364	A	G	intronic	SEPTIN2	.	.	.	.	.	2q37.3
chr2	241330945	241330945	A	G	intronic	SEPTIN2	.	.	.	.	.	2q37.3
chr2	241331032	241331032	A	G	intronic	SEPTIN2	.	.	.	.	.	2q37.3
chr2	241331059	241331059	A	G	intronic	SEPTIN2	.	.	.	.	.	2q37.3
chr2	241331081	241331081	A	G	intronic	SEPTIN2	.	.	.	.	.	2q37.3
chr2	241331091	241331091	A	G	intronic	SEPTIN2	.	.	.	.	.	2q37.3
chr2	241331161	241331161	A	G	intronic	SEPTIN2	.	.	.	.	.	2q37.3
chr2	241687545	241687545	T	C	UTR5	ING5	NM_001330161:c.-3066T>C	.	.	.	.	2q37.3
chr2	241687798	241687798	A	G	UTR5	ING5	NM_001330161:c.-2813A>G	.	.	.	.	2q37.3
chr2	241691937	241691937	A	G	intronic	ING5	.	.	.	.	.	2q37.3
chr2	241691945	241691945	A	G	intronic	ING5	.	.	.	.	.	2q37.3
chr2	241691972	241691972	T	C	intronic	ING5	.	.	.	.	.	2q37.3
chr2	241694188	241694188	A	G	intronic	ING5	.	.	.	.	.	2q37.3
chr2	241746621	241746621	A	G	intronic	D2HGDH	.	.	.	.	.	2q37.3
chr2	241754704	241754704	A	G	intronic	D2HGDH	.	.	.	.	.	2q37.3
chr2	241757782	241757782	A	G	intronic	D2HGDH	.	.	.	.	.	2q37.3
chr3	3130781	3130781	A	G	intronic	TRNT1	.	.	.	.	.	3p26.2
chr3	4355104	4355104	T	C	intergenic	SETMAR;SUMF1	dist=37839;dist=6041	.	.	.	.	3p26.1
chr3	4355105	4355105	T	C	intergenic	SETMAR;SUMF1	dist=37840;dist=6040	.	.	.	.	3p26.1
chr3	4355106	4355106	T	C	intergenic	SETMAR;SUMF1	dist=37841;dist=6039	.	.	.	.	3p26.1
chr3	5159137	5159137	A	G	intronic	ARL8B	.	.	.	.	.	3p26.1
chr3	5159144	5159144	A	G	intronic	ARL8B	.	.	.	.	.	3p26.1
chr3	5159147	5159147	A	G	intronic	ARL8B	.	.	.	.	.	3p26.1
chr3	5159148	5159148	A	G	intronic	ARL8B	.	.	.	.	.	3p26.1
chr3	5159149	5159149	A	G	intronic	ARL8B	.	.	.	.	.	3p26.1
chr3	5159179	5159179	A	G	intronic	ARL8B	.	.	.	.	.	3p26.1
chr3	9462453	9462453	A	G	intronic	SETD5	.	.	.	.	.	3p25.3
chr3	9760055	9760055	A	G	intronic	CAMK1;OGG1	.	.	.	.	.	3p25.3
chr3	9814036	9814036	A	G	intronic	ARPC4-TTLL3;TTLL3	.	.	.	.	.	3p25.3
chr3	9827922	9827922	A	G	intronic	ARPC4-TTLL3;TTLL3	.	.	.	.	.	3p25.3
chr3	9827989	9827989	A	G	intronic	ARPC4-TTLL3;TTLL3	.	.	.	.	.	3p25.3
chr3	9827992	9827992	A	G	intronic	ARPC4-TTLL3;TTLL3	.	.	.	.	.	3p25.3
chr3	9828021	9828021	A	G	intronic	ARPC4-TTLL3;TTLL3	.	.	.	.	.	3p25.3
chr3	9828062	9828062	A	G	intronic	ARPC4-TTLL3;TTLL3	.	.	.	.	.	3p25.3
chr3	9828063	9828063	A	G	intronic	ARPC4-TTLL3;TTLL3	.	.	.	.	.	3p25.3
chr3	9828088	9828088	A	G	intronic	ARPC4-TTLL3;TTLL3	.	.	.	.	.	3p25.3
chr3	9836081	9836081	A	G	UTR3	ARPC4-TTLL3;TTLL3	NM_001198793:c.*1260A>G;NM_001025930:c.*592A>G;NM_001366051:c.*592A>G	.	.	.	.	3p25.3
chr3	9987093	9987093	A	G	ncRNA_exonic	EMC3-AS1	.	.	.	.	.	3p25.3
chr3	9987139	9987139	A	G	ncRNA_exonic	EMC3-AS1	.	.	.	.	.	3p25.3
chr3	10150924	10150924	A	G	UTR3	VHL	NM_000551:c.*959A>G;NM_001354723:c.*1155A>G;NM_198156:c.*959A>G	.	.	.	.	3p25.3
chr3	10151127	10151127	A	G	UTR3	VHL	NM_000551:c.*1162A>G;NM_001354723:c.*1358A>G;NM_198156:c.*1162A>G	.	.	.	.	3p25.3
chr3	10151132	10151132	A	G	UTR3	VHL	NM_000551:c.*1167A>G;NM_001354723:c.*1363A>G;NM_198156:c.*1167A>G	.	.	.	.	3p25.3
chr3	10152143	10152143	A	G	UTR3	VHL	NM_000551:c.*2178A>G;NM_001354723:c.*2374A>G;NM_198156:c.*2178A>G	.	.	.	.	3p25.3
chr3	10152294	10152294	A	G	UTR3	VHL	NM_000551:c.*2329A>G;NM_001354723:c.*2525A>G;NM_198156:c.*2329A>G	.	.	.	.	3p25.3
chr3	10152310	10152310	A	G	UTR3	VHL	NM_000551:c.*2345A>G;NM_001354723:c.*2541A>G;NM_198156:c.*2345A>G	.	.	.	.	3p25.3
chr3	10152326	10152326	A	G	UTR3	VHL	NM_000551:c.*2361A>G;NM_001354723:c.*2557A>G;NM_198156:c.*2361A>G	.	.	.	.	3p25.3
chr3	10153127	10153127	A	G	UTR3	VHL	NM_000551:c.*3162A>G;NM_001354723:c.*3358A>G;NM_198156:c.*3162A>G	.	.	.	.	3p25.3
chr3	10153131	10153131	A	G	UTR3	VHL	NM_000551:c.*3166A>G;NM_001354723:c.*3362A>G;NM_198156:c.*3166A>G	.	.	.	.	3p25.3
chr3	10153157	10153157	A	G	UTR3	VHL	NM_000551:c.*3192A>G;NM_001354723:c.*3388A>G;NM_198156:c.*3192A>G	.	.	.	.	3p25.3
chr3	10153198	10153198	A	G	UTR3	VHL	NM_000551:c.*3233A>G;NM_001354723:c.*3429A>G;NM_198156:c.*3233A>G	.	.	.	.	3p25.3
chr3	10153206	10153206	A	G	UTR3	VHL	NM_000551:c.*3241A>G;NM_001354723:c.*3437A>G;NM_198156:c.*3241A>G	.	.	.	.	3p25.3
chr3	10153219	10153219	A	G	UTR3	VHL	NM_000551:c.*3254A>G;NM_001354723:c.*3450A>G;NM_198156:c.*3254A>G	.	.	.	.	3p25.3
chr3	10153300	10153300	A	G	UTR3	VHL	NM_000551:c.*3335A>G;NM_001354723:c.*3531A>G;NM_198156:c.*3335A>G	.	.	.	.	3p25.3
chr3	10153384	10153384	A	G	UTR3	VHL	NM_000551:c.*3419A>G;NM_001354723:c.*3615A>G;NM_198156:c.*3419A>G	.	.	.	.	3p25.3
chr3	10153412	10153412	A	G	UTR3	VHL	NM_000551:c.*3447A>G;NM_001354723:c.*3643A>G;NM_198156:c.*3447A>G	.	.	.	.	3p25.3
chr3	10270785	10270785	T	C	exonic	TATDN2	.	nonsynonymous SNV	TATDN2:NM_014760:exon4:c.T1603C:p.S535P	Score=620;Name=lod=256	.	3p25.3
chr3	12505506	12505506	A	G	intronic	TSEN2	.	.	.	.	.	3p25.2
chr3	12505527	12505527	A	G	intronic	TSEN2	.	.	.	.	.	3p25.2
chr3	12505588	12505588	A	G	intronic	TSEN2	.	.	.	.	.	3p25.2
chr3	12505610	12505610	A	G	intronic	TSEN2	.	.	.	.	.	3p25.2
chr3	12505611	12505611	A	G	intronic	TSEN2	.	.	.	.	.	3p25.2
chr3	12533394	12533394	A	G	UTR3	TSEN2	NM_025265:c.*673A>G	.	.	.	.	3p25.2
chr3	12533400	12533400	A	G	UTR3	TSEN2	NM_025265:c.*679A>G	.	.	.	.	3p25.2
chr3	12533401	12533401	A	G	UTR3	TSEN2	NM_025265:c.*680A>G	.	.	.	.	3p25.2
chr3	12533592	12533592	A	G	UTR3	TSEN2	NM_025265:c.*871A>G	.	.	.	.	3p25.2
chr3	15248911	15248911	A	G	intronic	CAPN7	.	.	.	.	.	3p25.1
chr3	15671034	15671034	A	G	intronic	ANKRD28;BTD	.	.	.	.	.	3p25.1
chr3	15690663	15690663	T	C	intronic	ANKRD28;BTD	.	.	.	.	.	3p25.1
chr3	15690667	15690667	T	C	intronic	ANKRD28;BTD	.	.	.	.	.	3p25.1
chr3	15690689	15690689	T	C	intronic	ANKRD28;BTD	.	.	.	.	.	3p25.1
chr3	15692058	15692058	T	C	intronic	ANKRD28;BTD	.	.	.	.	.	3p25.1
chr3	15692064	15692064	T	C	intronic	ANKRD28;BTD	.	.	.	.	.	3p25.1
chr3	15705899	15705899	T	C	intronic	ANKRD28;BTD	.	.	.	.	.	3p25.1
chr3	15714566	15714566	A	G	intronic	ANKRD28;BTD	.	.	.	Score=490;Name=lod=89	.	3p25.1
chr3	16952261	16952261	A	G	intronic	PLCL2	.	.	.	.	.	3p24.3
chr3	17011855	17011855	A	G	exonic	PLCL2	.	nonsynonymous SNV	PLCL2:NM_001144382:exon2:c.A2509G:p.I837V,PLCL2:NM_015184:exon2:c.A2131G:p.I711V	Score=488;Name=lod=88	.	3p24.3
chr3	19975605	19975605	T	C	exonic	RAB5A	.	synonymous SNV	RAB5A:NM_004162:exon3:c.T168C:p.A56A	Score=580;Name=lod=186	.	3p24.3
chr3	20146321	20146321	T	C	exonic	KAT2B	.	synonymous SNV	KAT2B:NM_003884:exon14:c.T2010C:p.I670I	Score=523;Name=lod=117	.	3p24.3
chr3	22073157	22073157	A	G	intergenic	ZNF385D-AS2;UBE2E2-AS1	dist=93329;dist=1121914	.	.	.	.	3p24.3
chr3	22139726	22139726	T	C	intergenic	ZNF385D-AS2;UBE2E2-AS1	dist=159898;dist=1055345	.	.	.	.	3p24.3
chr3	23856882	23856882	A	G	intronic	UBE2E1	.	.	.	.	.	3p24.2
chr3	23862865	23862865	A	G	intronic	UBE2E1	.	.	.	.	.	3p24.2
chr3	23920839	23920839	T	C	UTR3	RPL15	NM_001253379:c.*1338T>C;NM_001253382:c.*1338T>C;NM_001253380:c.*1338T>C;NM_001253383:c.*1338T>C;NM_002948:c.*1338T>C	.	.	Score=426;Name=lod=53	.	3p24.2
chr3	23949277	23949277	A	G	intronic	NR1D2	.	.	.	.	.	3p24.2
chr3	23953249	23953249	A	G	intronic	NR1D2	.	.	.	.	.	3p24.2
chr3	23953253	23953253	A	G	intronic	NR1D2	.	.	.	.	.	3p24.2
chr3	23953254	23953254	A	G	intronic	NR1D2	.	.	.	.	.	3p24.2
chr3	23959156	23959156	T	C	intronic	NR1D2	.	.	.	.	.	3p24.2
chr3	31615107	31615107	T	C	exonic	STT3B	.	nonsynonymous SNV	STT3B:NM_178862:exon6:c.T880C:p.Y294H	Score=565;Name=lod=164	.	3p23
chr3	31659771	31659771	A	G	intergenic	STT3B;OSBPL10	dist=22155;dist=1054	.	.	.	.	3p23
chr3	37253860	37253860	A	G	intronic	GOLGA4	.	.	.	.	.	3p22.2
chr3	37253896	37253896	A	G	intronic	GOLGA4	.	.	.	.	.	3p22.2
chr3	37262630	37262630	T	C	intronic	GOLGA4	.	.	.	.	.	3p22.2
chr3	37274003	37274003	A	G	intronic	GOLGA4	.	.	.	.	.	3p22.2
chr3	37275092	37275092	T	C	intronic	GOLGA4	.	.	.	.	.	3p22.2
chr3	37279786	37279786	A	G	intronic	GOLGA4	.	.	.	.	.	3p22.2
chr3	37279828	37279828	A	G	intronic	GOLGA4	.	.	.	.	.	3p22.2
chr3	37643892	37643892	T	C	intronic	ITGA9	.	.	.	.	.	3p22.2
chr3	37963299	37963299	T	C	intronic	CTDSPL	.	.	.	.	.	3p22.2
chr3	38166629	38166629	A	G	intronic	OXSR1	.	.	.	.	.	3p22.2
chr3	38166676	38166676	A	G	intronic	OXSR1	.	.	.	.	.	3p22.2
chr3	38166680	38166680	A	G	intronic	OXSR1	.	.	.	.	.	3p22.2
chr3	38525669	38525669	A	G	UTR3	EXOG	NM_001145464:c.*1307A>G;NM_005107:c.*1307A>G	.	.	.	.	3p22.2
chr3	38525733	38525733	A	G	UTR3	EXOG	NM_001145464:c.*1371A>G;NM_005107:c.*1371A>G	.	.	.	.	3p22.2
chr3	39058996	39058996	A	G	intronic	WDR48	.	.	.	.	.	3p22.2
chr3	39059025	39059025	A	G	intronic	WDR48	.	.	.	.	.	3p22.2
chr3	39063711	39063711	A	G	intronic	WDR48	.	.	.	.	.	3p22.2
chr3	39408835	39408835	A	G	intronic	RPSA	.	.	.	.	.	3p22.1
chr3	40518528	40518528	A	G	UTR3	ZNF620	NM_175888:c.*1665A>G	.	.	.	.	3p22.1
chr3	40518610	40518610	A	G	UTR3	ZNF620	NM_175888:c.*1747A>G	.	.	.	.	3p22.1
chr3	41210360	41210360	A	G	intronic	CTNNB1	.	.	.	.	.	3p22.1
chr3	41210374	41210374	A	G	intronic	CTNNB1	.	.	.	.	.	3p22.1
chr3	41210375	41210375	A	G	intronic	CTNNB1	.	.	.	.	.	3p22.1
chr3	41215333	41215333	A	G	intronic	CTNNB1	.	.	.	.	.	3p22.1
chr3	41231105	41231105	A	G	intronic	CTNNB1	.	.	.	.	.	3p22.1
chr3	42019018	42019018	A	G	intergenic	ULK4;TRAK1	dist=56915;dist=68182	.	.	.	.	3p22.1
chr3	42584973	42584973	A	G	intronic	SEC22C;SS18L2	.	.	.	.	.	3p22.1
chr3	42588996	42588996	A	G	intronic	SEC22C;SS18L2	.	.	.	.	.	3p22.1
chr3	42589003	42589003	A	G	intronic	SEC22C;SS18L2	.	.	.	.	.	3p22.1
chr3	42602802	42602802	A	G	intronic	NKTR	.	.	.	.	.	3p22.1
chr3	42602807	42602807	A	G	intronic	NKTR	.	.	.	.	.	3p22.1
chr3	42602865	42602865	A	G	intronic	NKTR	.	.	.	.	.	3p22.1
chr3	42602866	42602866	A	G	intronic	NKTR	.	.	.	.	.	3p22.1
chr3	42602905	42602905	A	G	intronic	NKTR	.	.	.	.	.	3p22.1
chr3	42609007	42609007	A	G	intronic	NKTR	.	.	.	.	.	3p22.1
chr3	42609008	42609008	A	G	intronic	NKTR	.	.	.	.	.	3p22.1
chr3	42609049	42609049	A	G	intronic	NKTR	.	.	.	.	.	3p22.1
chr3	44984404	44984404	A	G	intronic	EXOSC7	.	.	.	.	.	3p21.31
chr3	45715247	45715247	A	G	intronic	SACM1L	.	.	.	.	.	3p21.31
chr3	45734319	45734319	A	G	intronic	SACM1L	.	.	.	.	.	3p21.31
chr3	45734373	45734373	A	G	intronic	SACM1L	.	.	.	.	.	3p21.31
chr3	47169710	47169710	A	G	ncRNA_intronic	KIF9-AS1	.	.	.	.	.	3p21.31
chr3	47169723	47169723	A	G	ncRNA_intronic	KIF9-AS1	.	.	.	.	.	3p21.31
chr3	47170093	47170093	A	G	ncRNA_intronic	KIF9-AS1	.	.	.	.	.	3p21.31
chr3	47225274	47225274	T	C	ncRNA_intronic	KIF9-AS1	.	.	.	.	.	3p21.31
chr3	47225276	47225276	T	C	ncRNA_intronic	KIF9-AS1	.	.	.	.	.	3p21.31
chr3	47292353	47292353	A	G	intronic	KLHL18	.	.	.	.	.	3p21.31
chr3	47292376	47292376	A	G	intronic	KLHL18	.	.	.	.	.	3p21.31
chr3	47330688	47330688	A	G	intronic	KLHL18	.	.	.	.	.	3p21.31
chr3	48988729	48988729	T	C	intergenic	ARIH2;P4HTM	dist=2347;dist=1179	.	.	.	.	3p21.31
chr3	49415392	49415392	A	G	UTR3	TCTA	NM_022171:c.*530A>G	.	.	.	.	3p21.31
chr3	49415409	49415409	A	G	UTR3	TCTA	NM_022171:c.*547A>G	.	.	.	.	3p21.31
chr3	49415419	49415419	A	G	UTR3	TCTA	NM_022171:c.*557A>G	.	.	.	.	3p21.31
chr3	49966005	49966005	A	G	intronic	RBM6	.	.	.	.	.	3p21.31
chr3	49977839	49977839	A	G	intronic	RBM6	.	.	.	.	.	3p21.31
chr3	50005351	50005351	A	G	intronic	RBM6	.	.	.	.	.	3p21.31
chr3	50005361	50005361	A	G	intronic	RBM6	.	.	.	.	.	3p21.31
chr3	50005383	50005383	A	G	intronic	RBM6	.	.	.	.	.	3p21.31
chr3	50005400	50005400	A	G	intronic	RBM6	.	.	.	.	.	3p21.31
chr3	50005401	50005401	A	G	intronic	RBM6	.	.	.	.	.	3p21.31
chr3	50030056	50030056	A	G	intronic	RBM6	.	.	.	.	.	3p21.31
chr3	50032825	50032825	A	G	intronic	RBM6	.	.	.	.	.	3p21.31
chr3	50032826	50032826	A	G	intronic	RBM6	.	.	.	.	.	3p21.31
chr3	50032835	50032835	A	G	intronic	RBM6	.	.	.	.	.	3p21.31
chr3	50032838	50032838	A	G	intronic	RBM6	.	.	.	.	.	3p21.31
chr3	50032866	50032866	T	C	intronic	RBM6	.	.	.	.	.	3p21.31
chr3	50096220	50096220	A	G	intronic	RBM5	.	.	.	.	.	3p21.31
chr3	50096264	50096264	A	G	intronic	RBM5	.	.	.	.	.	3p21.31
chr3	50096311	50096311	A	G	intronic	RBM5	.	.	.	.	.	3p21.31
chr3	50097167	50097167	A	G	intronic	RBM5	.	.	.	.	.	3p21.31
chr3	50097184	50097184	A	G	intronic	RBM5	.	.	.	.	.	3p21.31
chr3	50097189	50097189	A	G	intronic	RBM5	.	.	.	.	.	3p21.31
chr3	50097207	50097207	A	G	intronic	RBM5	.	.	.	.	.	3p21.31
chr3	50097243	50097243	A	G	intronic	RBM5	.	.	.	.	.	3p21.31
chr3	50097275	50097275	A	G	intronic	RBM5	.	.	.	.	.	3p21.31
chr3	50097281	50097281	A	G	intronic	RBM5	.	.	.	.	.	3p21.31
chr3	50097285	50097285	A	G	intronic	RBM5	.	.	.	.	.	3p21.31
chr3	50097346	50097346	A	G	intronic	RBM5	.	.	.	.	.	3p21.31
chr3	50097363	50097363	T	C	intronic	RBM5	.	.	.	.	.	3p21.31
chr3	50099078	50099078	A	G	intronic	RBM5	.	.	.	.	.	3p21.31
chr3	50099090	50099090	A	G	intronic	RBM5	.	.	.	.	.	3p21.31
chr3	50099148	50099148	A	G	intronic	RBM5	.	.	.	.	.	3p21.31
chr3	50099170	50099170	A	G	intronic	RBM5	.	.	.	.	.	3p21.31
chr3	50099180	50099180	A	G	intronic	RBM5	.	.	.	.	.	3p21.31
chr3	50099188	50099188	A	G	intronic	RBM5	.	.	.	.	.	3p21.31
chr3	50099213	50099213	A	G	intronic	RBM5	.	.	.	.	.	3p21.31
chr3	50099551	50099551	A	G	intronic	RBM5	.	.	.	.	.	3p21.31
chr3	50112221	50112221	A	G	intronic	RBM5	.	.	.	.	.	3p21.31
chr3	50112269	50112269	A	G	intronic	RBM5	.	.	.	.	.	3p21.31
chr3	50112273	50112273	A	G	intronic	RBM5	.	.	.	.	.	3p21.31
chr3	50112274	50112274	A	G	intronic	RBM5	.	.	.	.	.	3p21.31
chr3	50112295	50112295	A	G	intronic	RBM5	.	.	.	.	.	3p21.31
chr3	50112337	50112337	A	G	intronic	RBM5	.	.	.	.	.	3p21.31
chr3	50112360	50112360	A	G	intronic	RBM5	.	.	.	.	.	3p21.31
chr3	50112361	50112361	A	G	intronic	RBM5	.	.	.	.	.	3p21.31
chr3	50240731	50240731	A	G	intronic	GNAI2	.	.	.	.	.	3p21.31
chr3	50240799	50240799	A	G	intronic	GNAI2	.	.	.	.	.	3p21.31
chr3	50580670	50580670	T	C	UTR3	HEMK1	NM_001317851:c.*253T>C;NM_001377425:c.*253T>C;NM_001377428:c.*253T>C;NM_001377420:c.*253T>C;NM_001377421:c.*253T>C;NM_001377422:c.*253T>C;NM_001377429:c.*253T>C;NM_001377424:c.*253T>C;NM_016173:c.*253T>C;NM_001377427:c.*253T>C;NM_001377426:c.*253T>C	.	.	.	.	3p21.31
chr3	50590038	50590038	A	G	UTR3	HEMK1	NM_001377425:c.*9621A>G;NM_001377428:c.*9621A>G;NM_001377420:c.*9621A>G;NM_001377421:c.*9621A>G;NM_001377423:c.*7945A>G;NM_001377422:c.*9621A>G;NM_001377429:c.*9621A>G;NM_001377424:c.*9621A>G;NM_016173:c.*9621A>G;NM_001377427:c.*9621A>G;NM_001377426:c.*9621A>G	.	.	.	.	3p21.31
chr3	50590436	50590436	A	G	UTR3	HEMK1	NM_001377425:c.*10019A>G;NM_001377428:c.*10019A>G;NM_001377420:c.*10019A>G;NM_001377421:c.*10019A>G;NM_001377423:c.*8343A>G;NM_001377422:c.*10019A>G;NM_001377429:c.*10019A>G;NM_001377424:c.*10019A>G;NM_016173:c.*10019A>G;NM_001377427:c.*10019A>G;NM_001377426:c.*10019A>G	.	.	.	.	3p21.31
chr3	50655884	50655884	A	G	intergenic	MAPKAPK3;DOCK3	dist=6587;dist=19043	.	.	.	.	3p21.2
chr3	50662168	50662168	A	G	intergenic	MAPKAPK3;DOCK3	dist=12871;dist=12759	.	.	.	.	3p21.2
chr3	52414753	52414753	A	G	intronic	PHF7	.	.	.	.	.	3p21.1
chr3	52414754	52414754	A	G	intronic	PHF7	.	.	.	.	.	3p21.1
chr3	52414759	52414759	A	G	intronic	PHF7	.	.	.	.	.	3p21.1
chr3	52475123	52475123	A	G	intronic	NISCH	.	.	.	.	.	3p21.1
chr3	56589331	56589331	A	G	intronic	CCDC66	.	.	.	.	.	3p14.3
chr3	57578730	57578730	T	C	intronic	ARF4;PDE12	.	.	.	.	.	3p14.3
chr3	57578767	57578767	T	C	intronic	ARF4;PDE12	.	.	.	.	.	3p14.3
chr3	57578774	57578774	T	C	intronic	ARF4;PDE12	.	.	.	.	.	3p14.3
chr3	57578885	57578885	A	G	intronic	ARF4;PDE12	.	.	.	.	.	3p14.3
chr3	57864667	57864667	T	C	exonic	SLMAP	.	synonymous SNV	SLMAP:NM_001304421:exon10:c.T1086C:p.A362A,SLMAP:NM_001304420:exon11:c.T1086C:p.A362A,SLMAP:NM_001377538:exon11:c.T1086C:p.A362A,SLMAP:NM_001377539:exon11:c.T1086C:p.A362A,SLMAP:NM_001377540:exon11:c.T1086C:p.A362A,SLMAP:NM_001377541:exon11:c.T1086C:p.A362A,SLMAP:NM_001377542:exon11:c.T1086C:p.A362A,SLMAP:NM_001377545:exon11:c.T1086C:p.A362A,SLMAP:NM_001377549:exon11:c.T1086C:p.A362A,SLMAP:NM_001…	Score=639;Name=lod=299	.	3p14.3
chr3	57893279	57893279	A	G	intronic	SLMAP	.	.	.	.	.	3p14.3
chr3	57893291	57893291	A	G	intronic	SLMAP	.	.	.	.	.	3p14.3
chr3	57893324	57893324	A	G	intronic	SLMAP	.	.	.	.	.	3p14.3
chr3	58172248	58172248	T	C	UTR3	FLNB	NM_001164318:c.*1486T>C;NM_001164317:c.*1486T>C;NM_001457:c.*1486T>C;NM_001164319:c.*1486T>C	.	.	.	.	3p14.3
chr3	58310768	58310768	A	G	intronic	HTD2;RPP14	.	.	.	.	.	3p14.3
chr3	58318744	58318744	A	G	UTR3	HTD2;RPP14	NM_001348715:c.*624A>G;NM_001348714:c.*624A>G;NM_001348713:c.*624A>G;NM_001348712:c.*624A>G;NM_007042:c.*1248A>G;NM_001098783:c.*1248A>G	.	.	.	.	3p14.3
chr3	58318745	58318745	A	G	UTR3	HTD2;RPP14	NM_001348715:c.*625A>G;NM_001348714:c.*625A>G;NM_001348713:c.*625A>G;NM_001348712:c.*625A>G;NM_007042:c.*1249A>G;NM_001098783:c.*1249A>G	.	.	.	.	3p14.3
chr3	58318816	58318816	A	G	UTR3	HTD2;RPP14	NM_001348715:c.*696A>G;NM_001348714:c.*696A>G;NM_001348713:c.*696A>G;NM_001348712:c.*696A>G;NM_007042:c.*1320A>G;NM_001098783:c.*1320A>G	.	.	.	.	3p14.3
chr3	58318823	58318823	A	G	UTR3	HTD2;RPP14	NM_001348715:c.*703A>G;NM_001348714:c.*703A>G;NM_001348713:c.*703A>G;NM_001348712:c.*703A>G;NM_007042:c.*1327A>G;NM_001098783:c.*1327A>G	.	.	.	.	3p14.3
chr3	62333643	62333643	T	C	UTR3	C3orf14	NM_001291941:c.*254T>C;NM_001291942:c.*254T>C;NM_020685:c.*254T>C	.	.	.	.	3p14.2
chr3	71756398	71756398	T	C	UTR3	GPR27	NM_018971:c.*1221T>C	.	.	Score=640;Name=lod=303	.	3p13
chr3	87841722	87841722	A	G	intronic	HTR1F	.	.	.	.	.	3p11.1
chr3	87841724	87841724	A	G	intronic	HTR1F	.	.	.	.	.	3p11.1
chr3	87841729	87841729	A	G	intronic	HTR1F	.	.	.	.	.	3p11.1
chr3	87841780	87841780	A	G	intronic	HTR1F	.	.	.	.	.	3p11.1
chr3	87841785	87841785	A	G	intronic	HTR1F	.	.	.	.	.	3p11.1
chr3	87841789	87841789	A	G	intronic	HTR1F	.	.	.	.	.	3p11.1
chr3	87841855	87841855	A	G	intronic	HTR1F	.	.	.	.	.	3p11.1
chr3	87864695	87864695	A	G	intronic	HTR1F	.	.	.	.	.	3p11.1
chr3	87875991	87875991	A	G	intronic	HTR1F	.	.	.	.	.	3p11.1
chr3	87876019	87876019	A	G	intronic	HTR1F	.	.	.	.	.	3p11.1
chr3	87876835	87876835	A	G	intronic	HTR1F	.	.	.	.	.	3p11.1
chr3	87899777	87899777	A	G	intronic	HTR1F	.	.	.	.	.	3p11.1
chr3	87905087	87905087	A	G	intronic	HTR1F	.	.	.	.	.	3p11.1
chr3	87905126	87905126	A	G	intronic	HTR1F	.	.	.	.	.	3p11.1
chr3	87905216	87905216	A	G	intronic	HTR1F	.	.	.	.	.	3p11.1
chr3	87935007	87935007	A	G	intronic	HTR1F	.	.	.	.	.	3p11.1
chr3	87935031	87935031	A	G	intronic	HTR1F	.	.	.	.	.	3p11.1
chr3	87935054	87935054	A	G	intronic	HTR1F	.	.	.	.	.	3p11.1
chr3	87935055	87935055	A	G	intronic	HTR1F	.	.	.	.	.	3p11.1
chr3	87935057	87935057	A	G	intronic	HTR1F	.	.	.	.	.	3p11.1
chr3	87935058	87935058	A	G	intronic	HTR1F	.	.	.	.	.	3p11.1
chr3	87935065	87935065	A	G	intronic	HTR1F	.	.	.	.	.	3p11.1
chr3	87935068	87935068	A	G	intronic	HTR1F	.	.	.	.	.	3p11.1
chr3	87935128	87935128	A	G	intronic	HTR1F	.	.	.	.	.	3p11.1
chr3	87935129	87935129	A	G	intronic	HTR1F	.	.	.	.	.	3p11.1
chr3	87937660	87937660	A	G	intronic	HTR1F	.	.	.	.	.	3p11.1
chr3	87937674	87937674	A	G	intronic	HTR1F	.	.	.	.	.	3p11.1
chr3	87937738	87937738	A	G	intronic	HTR1F	.	.	.	.	.	3p11.1
chr3	87937740	87937740	A	G	intronic	HTR1F	.	.	.	.	.	3p11.1
chr3	87937745	87937745	A	G	intronic	HTR1F	.	.	.	.	.	3p11.1
chr3	87937803	87937803	A	G	intronic	HTR1F	.	.	.	.	.	3p11.1
chr3	87937813	87937813	A	G	intronic	HTR1F	.	.	.	.	.	3p11.1
chr3	87937826	87937826	A	G	intronic	HTR1F	.	.	.	.	.	3p11.1
chr3	87937830	87937830	A	G	intronic	HTR1F	.	.	.	.	.	3p11.1
chr3	87937844	87937844	A	G	intronic	HTR1F	.	.	.	.	.	3p11.1
chr3	87937845	87937845	A	G	intronic	HTR1F	.	.	.	.	.	3p11.1
chr3	87971306	87971306	A	G	intronic	HTR1F	.	.	.	.	.	3p11.1
chr3	87987041	87987041	A	G	intronic	HTR1F	.	.	.	.	.	3p11.1
chr3	88020480	88020480	A	G	intergenic	HTR1F;CGGBP1	dist=26642;dist=31470	.	.	.	.	3p11.1
chr3	88020492	88020492	A	G	intergenic	HTR1F;CGGBP1	dist=26654;dist=31458	.	.	.	.	3p11.1
chr3	88020502	88020502	A	G	intergenic	HTR1F;CGGBP1	dist=26664;dist=31448	.	.	.	.	3p11.1
chr3	88020545	88020545	A	G	intergenic	HTR1F;CGGBP1	dist=26707;dist=31405	.	.	.	.	3p11.1
chr3	88020605	88020605	A	G	intergenic	HTR1F;CGGBP1	dist=26767;dist=31345	.	.	.	.	3p11.1
chr3	88087342	88087342	T	C	intronic	CGGBP1;ZNF654	.	.	.	.	.	3p11.1
chr3	88122927	88122927	T	C	intronic	CGGBP1;ZNF654	.	.	.	.	.	3p11.1
chr3	88157143	88157143	T	C	UTR3	C3orf38	NM_173824:c.*508T>C	.	.	Score=286;Name=lod=17	.	3p11.1
chr3	88159583	88159583	T	C	intergenic	C3orf38;CSNKA2IP	dist=1618;dist=178873	.	.	.	.	3p11.1
chr3	94092694	94092694	A	G	intronic	NSUN3	.	.	.	.	.	3q11.2
chr3	94128063	94128063	A	G	UTR3	NSUN3	NM_022072:c.*1573A>G	.	.	.	.	3q11.2
chr3	94128103	94128103	A	G	UTR3	NSUN3	NM_022072:c.*1613A>G	.	.	.	.	3q11.2
chr3	94128104	94128104	A	G	UTR3	NSUN3	NM_022072:c.*1614A>G	.	.	.	.	3q11.2
chr3	94128117	94128117	A	G	UTR3	NSUN3	NM_022072:c.*1627A>G	.	.	.	.	3q11.2
chr3	94128130	94128130	A	G	UTR3	NSUN3	NM_022072:c.*1640A>G	.	.	.	.	3q11.2
chr3	94128173	94128173	A	G	UTR3	NSUN3	NM_022072:c.*1683A>G	.	.	.	.	3q11.2
chr3	99954746	99954746	A	G	intronic	CMSS1;FILIP1L	.	.	.	.	.	3q12.1
chr3	100288098	100288098	A	G	intronic	TBC1D23	.	.	.	.	.	3q12.1
chr3	100288114	100288114	A	G	intronic	TBC1D23	.	.	.	.	.	3q12.1
chr3	100288124	100288124	A	G	intronic	TBC1D23	.	.	.	.	.	3q12.1
chr3	100288165	100288165	A	G	intronic	TBC1D23	.	.	.	.	.	3q12.1
chr3	100289092	100289092	A	G	intronic	TBC1D23	.	.	.	.	.	3q12.1
chr3	100289138	100289138	A	G	intronic	TBC1D23	.	.	.	.	.	3q12.1
chr3	101593090	101593090	T	C	UTR3	PCNP	NM_001320395:c.*425T>C;NM_001320401:c.*337T>C;NM_001320400:c.*425T>C;NM_001320397:c.*337T>C;NM_001320399:c.*337T>C;NM_001320398:c.*337T>C;NM_020357:c.*337T>C	.	.	Score=701;Name=lod=496	.	3q12.3
chr3	101678508	101678508	A	G	ncRNA_exonic	ZBTB11-AS1	.	.	.	.	.	3q12.3
chr3	101691323	101691323	A	G	intergenic	RPL24;PDCL3P4	dist=4605;dist=21111	.	.	.	.	3q12.3
chr3	101691325	101691325	A	G	intergenic	RPL24;PDCL3P4	dist=4607;dist=21109	.	.	.	.	3q12.3
chr3	101691339	101691339	A	G	intergenic	RPL24;PDCL3P4	dist=4621;dist=21095	.	.	.	.	3q12.3
chr3	101691366	101691366	A	G	intergenic	RPL24;PDCL3P4	dist=4648;dist=21068	.	.	.	.	3q12.3
chr3	101691367	101691367	A	G	intergenic	RPL24;PDCL3P4	dist=4649;dist=21067	.	.	.	.	3q12.3
chr3	101691403	101691403	A	G	intergenic	RPL24;PDCL3P4	dist=4685;dist=21031	.	.	.	.	3q12.3
chr3	101706689	101706689	A	G	intergenic	RPL24;PDCL3P4	dist=19971;dist=5745	.	.	.	.	3q12.3
chr3	101706691	101706691	A	G	intergenic	RPL24;PDCL3P4	dist=19973;dist=5743	.	.	.	.	3q12.3
chr3	101706695	101706695	A	G	intergenic	RPL24;PDCL3P4	dist=19977;dist=5739	.	.	.	.	3q12.3
chr3	101706700	101706700	A	G	intergenic	RPL24;PDCL3P4	dist=19982;dist=5734	.	.	.	.	3q12.3
chr3	101706704	101706704	A	G	intergenic	RPL24;PDCL3P4	dist=19986;dist=5730	.	.	.	.	3q12.3
chr3	101706708	101706708	A	G	intergenic	RPL24;PDCL3P4	dist=19990;dist=5726	.	.	.	.	3q12.3
chr3	101706730	101706730	A	G	intergenic	RPL24;PDCL3P4	dist=20012;dist=5704	.	.	.	.	3q12.3
chr3	101706736	101706736	A	G	intergenic	RPL24;PDCL3P4	dist=20018;dist=5698	.	.	.	.	3q12.3
chr3	101706776	101706776	A	G	intergenic	RPL24;PDCL3P4	dist=20058;dist=5658	.	.	.	.	3q12.3
chr3	101823505	101823505	T	C	UTR3	NXPE3	NM_145037:c.*1551T>C;NM_001348993:c.*1551T>C;NM_001348995:c.*1551T>C;NM_001348994:c.*1551T>C;NM_001348992:c.*1551T>C;NM_001348997:c.*1551T>C;NM_001348991:c.*1551T>C;NM_001348996:c.*1551T>C;NM_001348998:c.*1551T>C;NM_001348990:c.*1551T>C;NM_001134456:c.*1551T>C	.	.	.	.	3q12.3
chr3	101823592	101823592	A	G	UTR3	NXPE3	NM_145037:c.*1638A>G;NM_001348993:c.*1638A>G;NM_001348995:c.*1638A>G;NM_001348994:c.*1638A>G;NM_001348992:c.*1638A>G;NM_001348997:c.*1638A>G;NM_001348991:c.*1638A>G;NM_001348996:c.*1638A>G;NM_001348998:c.*1638A>G;NM_001348990:c.*1638A>G;NM_001134456:c.*1638A>G	.	.	.	.	3q12.3
chr3	101823929	101823929	A	G	UTR3	NXPE3	NM_145037:c.*1975A>G;NM_001348993:c.*1975A>G;NM_001348995:c.*1975A>G;NM_001348994:c.*1975A>G;NM_001348992:c.*1975A>G;NM_001348997:c.*1975A>G;NM_001348991:c.*1975A>G;NM_001348996:c.*1975A>G;NM_001348998:c.*1975A>G;NM_001348990:c.*1975A>G;NM_001134456:c.*1975A>G	.	.	.	.	3q12.3
chr3	105405113	105405113	A	G	intronic	ALCAM	.	.	.	.	.	3q13.11
chr3	112565536	112565536	A	G	intronic	SLC35A5	.	.	.	.	.	3q13.2
chr3	114061838	114061838	A	G	intronic	QTRT2	.	.	.	.	.	3q13.31
chr3	114061840	114061840	A	G	intronic	QTRT2	.	.	.	.	.	3q13.31
chr3	114061852	114061852	A	G	intronic	QTRT2	.	.	.	.	.	3q13.31
chr3	119514970	119514970	A	G	intronic	TIMMDC1	.	.	.	.	.	3q13.33
chr3	121887983	121887983	A	G	intergenic	EAF2;SLC15A2	dist=1457;dist=6418	.	.	.	.	3q13.33
chr3	121917613	121917613	A	G	intronic	SLC15A2	.	.	.	.	.	3q13.33
chr3	121917637	121917637	A	G	intronic	SLC15A2	.	.	.	.	.	3q13.33
chr3	121917670	121917670	A	G	intronic	SLC15A2	.	.	.	.	.	3q13.33
chr3	121943146	121943146	A	G	UTR3	SLC15A2	NM_001145998:c.*2139A>G;NM_021082:c.*2139A>G	.	.	.	.	3q13.33
chr3	121943151	121943151	A	G	UTR3	SLC15A2	NM_001145998:c.*2144A>G;NM_021082:c.*2144A>G	.	.	.	.	3q13.33
chr3	122614829	122614829	A	G	intronic	PARP15	.	.	.	.	.	3q21.1
chr3	122614830	122614830	A	G	intronic	PARP15	.	.	.	.	.	3q21.1
chr3	122614833	122614833	A	G	intronic	PARP15	.	.	.	.	.	3q21.1
chr3	122614850	122614850	A	G	intronic	PARP15	.	.	.	.	.	3q21.1
chr3	122614864	122614864	A	G	intronic	PARP15	.	.	.	.	.	3q21.1
chr3	122614866	122614866	A	G	intronic	PARP15	.	.	.	.	.	3q21.1
chr3	122614869	122614869	A	G	intronic	PARP15	.	.	.	.	.	3q21.1
chr3	122614873	122614873	A	G	intronic	PARP15	.	.	.	.	.	3q21.1
chr3	122614880	122614880	A	G	intronic	PARP15	.	.	.	.	.	3q21.1
chr3	122614909	122614909	A	G	intronic	PARP15	.	.	.	.	.	3q21.1
chr3	122614915	122614915	A	G	intronic	PARP15	.	.	.	.	.	3q21.1
chr3	122614919	122614919	A	G	intronic	PARP15	.	.	.	.	.	3q21.1
chr3	122614945	122614945	A	G	intronic	PARP15	.	.	.	.	.	3q21.1
chr3	122614975	122614975	A	G	intronic	PARP15	.	.	.	.	.	3q21.1
chr3	122614979	122614979	A	G	intronic	PARP15	.	.	.	.	.	3q21.1
chr3	122614980	122614980	A	G	intronic	PARP15	.	.	.	.	.	3q21.1
chr3	122614985	122614985	A	G	intronic	PARP15	.	.	.	.	.	3q21.1
chr3	122700372	122700372	A	G	exonic	PARP14	.	synonymous SNV	PARP14:NM_017554:exon6:c.A1818G:p.K606K	.	.	3q21.1
chr3	123272365	123272365	T	C	UTR3	SEC22A	NM_012430:c.*643T>C	.	.	Score=253;Name=lod=13	.	3q21.1
chr3	124731776	124731776	A	G	intronic	UMPS	.	.	.	.	.	3q21.2
chr3	125911561	125911561	T	C	intergenic	LINC02614;FAM86JP	dist=25484;dist=5040	.	.	.	.	3q21.2
chr3	125911563	125911563	T	C	intergenic	LINC02614;FAM86JP	dist=25486;dist=5038	.	.	.	.	3q21.2
chr3	125911600	125911600	T	C	intergenic	LINC02614;FAM86JP	dist=25523;dist=5001	.	.	.	.	3q21.2
chr3	125911609	125911609	T	C	intergenic	LINC02614;FAM86JP	dist=25532;dist=4992	.	.	.	.	3q21.2
chr3	125911654	125911654	T	C	intergenic	LINC02614;FAM86JP	dist=25577;dist=4947	.	.	.	.	3q21.2
chr3	125911657	125911657	T	C	intergenic	LINC02614;FAM86JP	dist=25580;dist=4944	.	.	.	.	3q21.2
chr3	128069834	128069834	T	C	UTR3	SEC61A1	NM_013336:c.*172T>C	.	.	Score=352;Name=lod=29	.	3q21.3
chr3	128729495	128729495	A	G	intronic	RAB7A	.	.	.	.	.	3q21.3
chr3	129302118	129302118	T	C	exonic	HMCES	.	synonymous SNV	HMCES:NM_001363881:exon5:c.T678C:p.A226A,HMCES:NM_001370345:exon5:c.T660C:p.A220A,HMCES:NM_001006109:exon6:c.T804C:p.A268A,HMCES:NM_001370343:exon6:c.T804C:p.A268A,HMCES:NM_001370344:exon6:c.T804C:p.A268A,HMCES:NM_020187:exon6:c.T804C:p.A268A	Score=490;Name=lod=89	.	3q21.3
chr3	129305828	129305828	A	G	UTR3	HMCES	NM_001370345:c.*1003A>G;NM_020187:c.*1003A>G;NM_001370344:c.*1003A>G;NM_001370343:c.*1003A>G	.	.	.	.	3q21.3
chr3	129454278	129454278	A	G	intronic	IFT122	.	.	.	.	.	3q21.3
chr3	129454279	129454279	A	G	intronic	IFT122	.	.	.	.	.	3q21.3
chr3	129454302	129454302	A	G	intronic	IFT122	.	.	.	.	.	3q21.3
chr3	129454311	129454311	A	G	intronic	IFT122	.	.	.	.	.	3q21.3
chr3	129454325	129454325	A	G	intronic	IFT122	.	.	.	.	.	3q21.3
chr3	129907919	129907919	A	G	ncRNA_exonic	TMCC1-AS1	.	.	.	.	.	3q22.1
chr3	129907959	129907959	A	G	ncRNA_exonic	TMCC1-AS1	.	.	.	.	.	3q22.1
chr3	130115274	130115274	A	G	ncRNA_intronic	LINC02021	.	.	.	.	.	3q22.1
chr3	130124664	130124664	A	G	intergenic	LINC02021;COL6A4P2	dist=4095;dist=88156	.	.	.	.	3q22.1
chr3	130124766	130124766	A	G	intergenic	LINC02021;COL6A4P2	dist=4197;dist=88054	.	.	.	.	3q22.1
chr3	130871811	130871811	A	G	intronic	ATP2C1	.	.	.	.	.	3q22.1
chr3	130871825	130871825	A	G	intronic	ATP2C1	.	.	.	.	.	3q22.1
chr3	130871845	130871845	A	G	intronic	ATP2C1	.	.	.	.	.	3q22.1
chr3	130871943	130871943	A	G	intronic	ATP2C1	.	.	.	.	.	3q22.1
chr3	130871977	130871977	A	G	intronic	ATP2C1	.	.	.	.	.	3q22.1
chr3	130873920	130873920	A	G	intronic	ATP2C1	.	.	.	.	.	3q22.1
chr3	130874104	130874104	T	C	intronic	ATP2C1	.	.	.	.	.	3q22.1
chr3	130991463	130991463	A	G	intronic	ATP2C1	.	.	.	.	.	3q22.1
chr3	130991464	130991464	A	G	intronic	ATP2C1	.	.	.	.	.	3q22.1
chr3	130991516	130991516	A	G	intronic	ATP2C1	.	.	.	.	.	3q22.1
chr3	130995194	130995194	A	G	intronic	ATP2C1	.	.	.	.	.	3q22.1
chr3	130995199	130995199	A	G	intronic	ATP2C1	.	.	.	.	.	3q22.1
chr3	130995223	130995223	A	G	intronic	ATP2C1	.	.	.	.	.	3q22.1
chr3	131008306	131008306	A	G	intronic	ATP2C1	.	.	.	.	.	3q22.1
chr3	131008307	131008307	A	G	intronic	ATP2C1	.	.	.	.	.	3q22.1
chr3	132450698	132450698	T	C	exonic	DNAJC13	.	synonymous SNV	DNAJC13:NM_001329126:exon6:c.T388C:p.L130L,DNAJC13:NM_015268:exon6:c.T388C:p.L130L	Score=589;Name=lod=200	.	3q22.1
chr3	140959251	140959251	A	G	intronic	SLC25A36	.	.	.	.	.	3q23
chr3	141562199	141562199	A	G	intronic	RASA2	.	.	.	.	.	3q23
chr3	141587639	141587639	A	G	intronic	RASA2	.	.	.	.	.	3q23
chr3	141587658	141587658	A	G	intronic	RASA2	.	.	.	.	.	3q23
chr3	141907507	141907507	A	G	intronic	ATP1B3	.	.	.	.	.	3q23
chr3	141919846	141919846	A	G	intronic	ATP1B3	.	.	.	.	.	3q23
chr3	141919871	141919871	A	G	intronic	ATP1B3	.	.	.	.	.	3q23
chr3	150627691	150627691	T	C	UTR3	SELENOT	NM_016275:c.*62T>C	.	.	Score=583;Name=lod=190	.	3q25.1
chr3	151178121	151178121	A	G	intronic	MED12L	.	.	.	.	.	3q25.1
chr3	151405530	151405530	A	G	intronic	MED12L	.	.	.	.	.	3q25.1
chr3	151436340	151436340	A	G	UTR3	IGSF10;MED12L	NM_001178145:c.*349T>C;NM_001178146:c.*349T>C;NM_178822:c.*349T>C;NM_001385060:c.*349T>C;NM_001385061:c.*349T>C;NM_001385062:c.*349T>C;NM_001385063:c.*349T>C;NM_053002:c.*3536A>G	.	.	Score=333;Name=lod=25	.	3q25.1
chr3	152275502	152275502	A	G	intronic	MBNL1	.	.	.	.	.	3q25.1
chr3	152275544	152275544	A	G	intronic	MBNL1	.	.	.	.	.	3q25.1
chr3	152275629	152275629	A	G	intronic	MBNL1	.	.	.	.	.	3q25.1
chr3	152326598	152326598	T	C	intronic	MBNL1	.	.	.	.	.	3q25.2
chr3	152330241	152330241	A	G	intronic	MBNL1	.	.	.	.	.	3q25.2
chr3	152337471	152337471	A	G	intronic	MBNL1	.	.	.	.	.	3q25.2
chr3	152401901	152401901	A	G	intronic	MBNL1	.	.	.	.	.	3q25.2
chr3	152401911	152401911	A	G	intronic	MBNL1	.	.	.	.	.	3q25.2
chr3	152411332	152411332	T	C	intronic	MBNL1	.	.	.	.	.	3q25.2
chr3	152411334	152411334	A	G	intronic	MBNL1	.	.	.	.	.	3q25.2
chr3	155941193	155941193	A	G	UTR3	GMPS	NM_003875:c.*3501A>G	.	.	.	.	3q25.31
chr3	155941216	155941216	A	G	UTR3	GMPS	NM_003875:c.*3524A>G	.	.	.	.	3q25.31
chr3	155941217	155941217	A	G	UTR3	GMPS	NM_003875:c.*3525A>G	.	.	.	.	3q25.31
chr3	158588480	158588480	A	G	intronic	MLF1	.	.	.	.	.	3q25.32
chr3	158588507	158588507	A	G	intronic	MLF1	.	.	.	.	.	3q25.32
chr3	158588522	158588522	A	G	intronic	MLF1	.	.	.	.	.	3q25.32
chr3	158588526	158588526	A	G	intronic	MLF1	.	.	.	.	.	3q25.32
chr3	158864051	158864051	A	G	intergenic	MFSD1;IQCJ-SCHIP1	dist=34332;dist=205201	.	.	.	.	3q25.32
chr3	158864060	158864060	A	G	intergenic	MFSD1;IQCJ-SCHIP1	dist=34341;dist=205192	.	.	.	.	3q25.32
chr3	158887604	158887604	A	G	intergenic	MFSD1;IQCJ-SCHIP1	dist=57885;dist=181648	.	.	.	.	3q25.32
chr3	158887609	158887609	A	G	intergenic	MFSD1;IQCJ-SCHIP1	dist=57890;dist=181643	.	.	.	.	3q25.32
chr3	158887633	158887633	A	G	intergenic	MFSD1;IQCJ-SCHIP1	dist=57914;dist=181619	.	.	.	.	3q25.32
chr3	158887639	158887639	A	G	intergenic	MFSD1;IQCJ-SCHIP1	dist=57920;dist=181613	.	.	.	.	3q25.32
chr3	158887649	158887649	A	G	intergenic	MFSD1;IQCJ-SCHIP1	dist=57930;dist=181603	.	.	.	.	3q25.32
chr3	160218163	160218163	A	G	intergenic	IL12A-AS1;C3orf80	dist=11071;dist=7259	.	.	.	.	3q25.33
chr3	168830482	168830482	A	G	ncRNA_exonic	EGFEM1P	.	.	.	.	.	3q26.2
chr3	168830483	168830483	A	G	ncRNA_exonic	EGFEM1P	.	.	.	.	.	3q26.2
chr3	168830488	168830488	A	G	ncRNA_exonic	EGFEM1P	.	.	.	.	.	3q26.2
chr3	168841258	168841258	A	G	intergenic	EGFEM1P;LINC02082	dist=10672;dist=60687	.	.	.	.	3q26.2
chr3	168862256	168862256	A	G	intergenic	EGFEM1P;LINC02082	dist=31670;dist=39689	.	.	.	.	3q26.2
chr3	168891325	168891325	A	G	intergenic	EGFEM1P;LINC02082	dist=60739;dist=10620	.	.	.	.	3q26.2
chr3	168891418	168891418	A	G	intergenic	EGFEM1P;LINC02082	dist=60832;dist=10527	.	.	.	.	3q26.2
chr3	168891459	168891459	A	G	intergenic	EGFEM1P;LINC02082	dist=60873;dist=10486	.	.	.	.	3q26.2
chr3	168891466	168891466	A	G	intergenic	EGFEM1P;LINC02082	dist=60880;dist=10479	.	.	.	.	3q26.2
chr3	168891469	168891469	A	G	intergenic	EGFEM1P;LINC02082	dist=60883;dist=10476	.	.	.	.	3q26.2
chr3	168891476	168891476	A	G	intergenic	EGFEM1P;LINC02082	dist=60890;dist=10469	.	.	.	.	3q26.2
chr3	168891486	168891486	A	G	intergenic	EGFEM1P;LINC02082	dist=60900;dist=10459	.	.	.	.	3q26.2
chr3	168891500	168891500	A	G	intergenic	EGFEM1P;LINC02082	dist=60914;dist=10445	.	.	.	.	3q26.2
chr3	168898541	168898541	T	C	intergenic	EGFEM1P;LINC02082	dist=67955;dist=3404	.	.	.	.	3q26.2
chr3	169973413	169973413	A	G	intronic	SEC62	.	.	.	.	.	3q26.2
chr3	169973483	169973483	A	G	intronic	SEC62	.	.	.	.	.	3q26.2
chr3	169975061	169975061	A	G	intronic	SEC62	.	.	.	.	.	3q26.2
chr3	169975161	169975161	A	G	intronic	SEC62	.	.	.	.	.	3q26.2
chr3	169975183	169975183	A	G	intronic	SEC62	.	.	.	.	.	3q26.2
chr3	169975276	169975276	A	G	intronic	SEC62	.	.	.	.	.	3q26.2
chr3	170287714	170287714	A	G	intronic	PRKCI	.	.	.	.	.	3q26.2
chr3	170287795	170287795	A	G	intronic	PRKCI	.	.	.	.	.	3q26.2
chr3	170287799	170287799	A	G	intronic	PRKCI	.	.	.	.	.	3q26.2
chr3	170287831	170287831	A	G	intronic	PRKCI	.	.	.	.	.	3q26.2
chr3	170287841	170287841	A	G	intronic	PRKCI	.	.	.	.	.	3q26.2
chr3	174494422	174494422	A	G	intergenic	NLGN1;NAALADL2	dist=200050;dist=364912	.	.	.	.	3q26.31
chr3	174800027	174800027	A	G	intergenic	NLGN1;NAALADL2	dist=505655;dist=59307	.	.	.	.	3q26.31
chr3	179325122	179325122	A	G	UTR5	ZNF639	NM_001375806:c.-3172A>G;NM_001375800:c.-3172A>G;NM_001375804:c.-3172A>G;NM_016331:c.-3172A>G;NM_001375802:c.-3172A>G;NM_001375805:c.-3172A>G	.	.	.	.	3q26.33
chr3	179325235	179325235	A	G	UTR5	ZNF639	NM_001375806:c.-3059A>G;NM_001375800:c.-3059A>G;NM_001375804:c.-3059A>G;NM_016331:c.-3059A>G;NM_001375802:c.-3059A>G;NM_001375805:c.-3059A>G	.	.	.	.	3q26.33
chr3	179327180	179327180	A	G	intronic	ZNF639	.	.	.	.	.	3q26.33
chr3	179612245	179612245	A	G	intronic	NDUFB5	.	.	.	.	.	3q26.33
chr3	180931880	180931880	A	G	intronic	FXR1	.	.	.	.	.	3q26.33
chr3	182830189	182830189	A	G	intronic	ATP11B	.	.	.	.	.	3q26.33
chr3	182895005	182895005	A	G	intronic	ATP11B	.	.	.	.	.	3q26.33
chr3	183273155	183273155	A	G	UTR3	B3GNT5	NM_032047:c.*2220A>G	.	.	.	.	3q27.1
chr3	183675675	183675675	A	G	intronic	KLHL24	.	.	.	.	.	3q27.1
chr3	183729106	183729106	A	G	intronic	YEATS2	.	.	.	.	.	3q27.1
chr3	183729109	183729109	A	G	intronic	YEATS2	.	.	.	.	.	3q27.1
chr3	183729151	183729151	A	G	intronic	YEATS2	.	.	.	.	.	3q27.1
chr3	183729164	183729164	A	G	intronic	YEATS2	.	.	.	.	.	3q27.1
chr3	183762872	183762872	A	G	intronic	YEATS2	.	.	.	.	.	3q27.1
chr3	183762972	183762972	A	G	intronic	YEATS2	.	.	.	.	.	3q27.1
chr3	184304694	184304694	T	C	intronic	PSMD2	.	.	.	.	.	3q27.1
chr3	184365399	184365399	A	G	intronic	POLR2H	.	.	.	.	.	3q27.1
chr3	184365411	184365411	A	G	intronic	POLR2H	.	.	.	.	.	3q27.1
chr3	184365460	184365460	A	G	intronic	POLR2H	.	.	.	.	.	3q27.1
chr3	184818276	184818276	A	G	intronic	VPS8	.	.	.	.	.	3q27.2
chr3	184842107	184842107	A	G	intronic	VPS8	.	.	.	.	.	3q27.2
chr3	184845488	184845488	A	G	intronic	VPS8	.	.	.	.	.	3q27.2
chr3	184845504	184845504	A	G	intronic	VPS8	.	.	.	.	.	3q27.2
chr3	184845544	184845544	A	G	intronic	VPS8	.	.	.	.	.	3q27.2
chr3	184845669	184845669	A	G	intronic	VPS8	.	.	.	.	.	3q27.2
chr3	185006441	185006441	T	C	intronic	VPS8	.	.	.	Score=406;Name=lod=45	.	3q27.2
chr3	185626967	185626967	A	G	intronic	SENP2	.	.	.	.	.	3q27.2
chr3	185626985	185626985	A	G	intronic	SENP2	.	.	.	.	.	3q27.2
chr3	186578950	186578950	A	G	intronic	DNAJB11	.	.	.	.	.	3q27.3
chr3	186945087	186945087	A	G	intronic	ST6GAL1	.	.	.	.	.	3q27.3
chr3	186945109	186945109	A	G	intronic	ST6GAL1	.	.	.	.	.	3q27.3
chr3	186994758	186994758	A	G	intronic	ST6GAL1	.	.	.	.	.	3q27.3
chr3	188883478	188883478	A	G	UTR3	LPP	NM_001375456:c.*8999A>G;NM_001375455:c.*8999A>G;NM_001375457:c.*8999A>G;NM_001375461:c.*8999A>G;NM_001375460:c.*8999A>G;NM_001375458:c.*8999A>G;NM_001167672:c.*8999A>G;NM_001375459:c.*8999A>G;NM_001167671:c.*8999A>G;NM_001375463:c.*8999A>G;NM_001375462:c.*8999A>G;NM_001375464:c.*8999A>G;NM_001375465:c.*8999A>G;NM_005578:c.*8999A>G	.	.	.	.	3q28
chr3	188883586	188883586	A	G	UTR3	LPP	NM_001375456:c.*9107A>G;NM_001375455:c.*9107A>G;NM_001375457:c.*9107A>G;NM_001375461:c.*9107A>G;NM_001375460:c.*9107A>G;NM_001375458:c.*9107A>G;NM_001167672:c.*9107A>G;NM_001375459:c.*9107A>G;NM_001167671:c.*9107A>G;NM_001375463:c.*9107A>G;NM_001375462:c.*9107A>G;NM_001375464:c.*9107A>G;NM_001375465:c.*9107A>G;NM_005578:c.*9107A>G	.	.	.	.	3q28
chr3	188883612	188883612	A	G	UTR3	LPP	NM_001375456:c.*9133A>G;NM_001375455:c.*9133A>G;NM_001375457:c.*9133A>G;NM_001375461:c.*9133A>G;NM_001375460:c.*9133A>G;NM_001375458:c.*9133A>G;NM_001167672:c.*9133A>G;NM_001375459:c.*9133A>G;NM_001167671:c.*9133A>G;NM_001375463:c.*9133A>G;NM_001375462:c.*9133A>G;NM_001375464:c.*9133A>G;NM_001375465:c.*9133A>G;NM_005578:c.*9133A>G	.	.	.	.	3q28
chr3	188883665	188883665	A	G	UTR3	LPP	NM_001375456:c.*9186A>G;NM_001375455:c.*9186A>G;NM_001375457:c.*9186A>G;NM_001375461:c.*9186A>G;NM_001375460:c.*9186A>G;NM_001375458:c.*9186A>G;NM_001167672:c.*9186A>G;NM_001375459:c.*9186A>G;NM_001167671:c.*9186A>G;NM_001375463:c.*9186A>G;NM_001375462:c.*9186A>G;NM_001375464:c.*9186A>G;NM_001375465:c.*9186A>G;NM_005578:c.*9186A>G	.	.	.	.	3q28
chr3	193667202	193667202	T	C	exonic	OPA1	.	synonymous SNV	OPA1:NM_130831:exon26:c.T2632C:p.L878L,OPA1:NM_015560:exon27:c.T2740C:p.L914L,OPA1:NM_130832:exon27:c.T2686C:p.L896L,OPA1:NM_130833:exon27:c.T2743C:p.L915L,OPA1:NM_001354663:exon28:c.T2371C:p.L791L,OPA1:NM_001354664:exon28:c.T2368C:p.L790L,OPA1:NM_130834:exon28:c.T2794C:p.L932L,OPA1:NM_130835:exon28:c.T2797C:p.L933L,OPA1:NM_130836:exon28:c.T2851C:p.L951L,OPA1:NM_130837:exon29:c.T2905C:p.L969L	Score=456;Name=lod=68	.	3q29
chr3	194295870	194295870	T	C	intergenic	LINC02037;LINC00887	dist=38098;dist=5330	.	.	.	.	3q29
chr3	194295873	194295873	T	C	intergenic	LINC02037;LINC00887	dist=38101;dist=5327	.	.	.	.	3q29
chr3	194295882	194295882	T	C	intergenic	LINC02037;LINC00887	dist=38110;dist=5318	.	.	.	.	3q29
chr3	194585336	194585336	A	G	ncRNA_intronic	TMEM44-AS1	.	.	.	.	.	3q29
chr3	194585350	194585350	A	G	ncRNA_intronic	TMEM44-AS1	.	.	.	.	.	3q29
chr3	194585358	194585358	A	G	ncRNA_intronic	TMEM44-AS1	.	.	.	.	.	3q29
chr3	194585393	194585393	A	G	ncRNA_intronic	TMEM44-AS1	.	.	.	.	.	3q29
chr3	194585394	194585394	A	G	ncRNA_intronic	TMEM44-AS1	.	.	.	.	.	3q29
chr3	194585395	194585395	A	G	ncRNA_intronic	TMEM44-AS1	.	.	.	.	.	3q29
chr3	194585408	194585408	A	G	ncRNA_intronic	TMEM44-AS1	.	.	.	.	.	3q29
chr3	194585435	194585435	A	G	ncRNA_intronic	TMEM44-AS1	.	.	.	.	.	3q29
chr3	194585444	194585444	A	G	ncRNA_intronic	TMEM44-AS1	.	.	.	.	.	3q29
chr3	194585457	194585457	A	G	ncRNA_intronic	TMEM44-AS1	.	.	.	.	.	3q29
chr3	194585461	194585461	A	G	ncRNA_intronic	TMEM44-AS1	.	.	.	.	.	3q29
chr3	194585476	194585476	A	G	ncRNA_intronic	TMEM44-AS1	.	.	.	.	.	3q29
chr3	195671624	195671624	A	G	ncRNA_intronic	SDHAP2	.	.	.	.	.	3q29
chr3	196644635	196644635	A	G	intronic	NRROS	.	.	.	.	.	3q29
chr3	196658757	196658757	A	G	intronic	NRROS	.	.	.	.	.	3q29
chr3	196735223	196735223	A	G	UTR3	PIGX	NM_001166304:c.*1321A>G;NM_017861:c.*1321A>G	.	.	.	.	3q29
chr3	196904538	196904538	A	G	intronic	SENP5	.	.	.	.	.	3q29
chr3	196906073	196906073	A	G	intronic	SENP5	.	.	.	.	.	3q29
chr3	196906109	196906109	A	G	intronic	SENP5	.	.	.	.	.	3q29
chr3	196907286	196907286	A	G	intronic	SENP5	.	.	.	.	.	3q29
chr3	196907294	196907294	A	G	intronic	SENP5	.	.	.	.	.	3q29
chr3	196908638	196908638	A	G	intronic	SENP5	.	.	.	.	.	3q29
chr3	196908653	196908653	A	G	intronic	SENP5	.	.	.	.	.	3q29
chr3	196911797	196911797	A	G	intronic	SENP5	.	.	.	.	.	3q29
chr3	196916138	196916138	A	G	intronic	SENP5	.	.	.	.	.	3q29
chr3	196916139	196916139	A	G	intronic	SENP5	.	.	.	.	.	3q29
chr3	196916146	196916146	A	G	intronic	SENP5	.	.	.	.	.	3q29
chr3	196916149	196916149	A	G	intronic	SENP5	.	.	.	.	.	3q29
chr3	196926273	196926273	A	G	intronic	SENP5	.	.	.	.	.	3q29
chr3	197792360	197792360	T	C	intronic	LRCH3	.	.	.	.	.	3q29
chr3	197872197	197872197	A	G	intronic	LRCH3	.	.	.	.	.	3q29
chr3	197872250	197872250	A	G	intronic	LRCH3	.	.	.	.	.	3q29
chr3	197873811	197873811	A	G	intronic	LRCH3	.	.	.	.	.	3q29
chr3	197873850	197873850	A	G	intronic	LRCH3	.	.	.	.	.	3q29
chr3	197873900	197873900	A	G	intronic	LRCH3	.	.	.	.	.	3q29
chr3	197873924	197873924	A	G	intronic	LRCH3	.	.	.	.	.	3q29
chr3	197885531	197885531	A	G	UTR3	LRCH3	NM_001363887:c.*4816A>G;NM_001365717:c.*1865A>G;NM_001365718:c.*1865A>G;NM_001365716:c.*4816A>G;NM_001365715:c.*1865A>G	.	.	.	.	3q29
chr3	197886081	197886081	A	G	UTR3	LRCH3	NM_001363887:c.*5366A>G;NM_001365717:c.*2415A>G;NM_001365718:c.*2415A>G;NM_001365716:c.*5366A>G;NM_001365715:c.*2415A>G	.	.	.	.	3q29
chr3	197886084	197886084	A	G	UTR3	LRCH3	NM_001363887:c.*5369A>G;NM_001365717:c.*2418A>G;NM_001365718:c.*2418A>G;NM_001365716:c.*5369A>G;NM_001365715:c.*2418A>G	.	.	.	.	3q29
chr3	197886111	197886111	A	G	UTR3	LRCH3	NM_001363887:c.*5396A>G;NM_001365717:c.*2445A>G;NM_001365718:c.*2445A>G;NM_001365716:c.*5396A>G;NM_001365715:c.*2445A>G	.	.	.	.	3q29
chr4	131970	131970	A	G	intronic	ZNF718	.	.	.	.	.	4p16.3
chr4	134178	134178	T	C	intronic	ZNF718	.	.	.	.	.	4p16.3
chr4	134966	134966	A	G	intronic	ZNF718	.	.	.	.	.	4p16.3
chr4	134972	134972	A	G	intronic	ZNF718	.	.	.	.	.	4p16.3
chr4	134988	134988	A	G	intronic	ZNF718	.	.	.	.	.	4p16.3
chr4	134997	134997	A	G	intronic	ZNF718	.	.	.	.	.	4p16.3
chr4	135027	135027	A	G	intronic	ZNF718	.	.	.	.	.	4p16.3
chr4	135040	135040	A	G	intronic	ZNF718	.	.	.	.	.	4p16.3
chr4	135056	135056	A	G	intronic	ZNF718	.	.	.	.	.	4p16.3
chr4	135064	135064	A	G	intronic	ZNF718	.	.	.	.	.	4p16.3
chr4	135065	135065	A	G	intronic	ZNF718	.	.	.	.	.	4p16.3
chr4	135080	135080	A	G	intronic	ZNF718	.	.	.	.	.	4p16.3
chr4	135082	135082	A	G	intronic	ZNF718	.	.	.	.	.	4p16.3
chr4	135086	135086	A	G	intronic	ZNF718	.	.	.	.	.	4p16.3
chr4	135089	135089	A	G	intronic	ZNF718	.	.	.	.	.	4p16.3
chr4	135095	135095	A	G	intronic	ZNF718	.	.	.	.	.	4p16.3
chr4	135154	135154	A	G	intronic	ZNF718	.	.	.	.	.	4p16.3
chr4	135167	135167	A	G	intronic	ZNF718	.	.	.	.	.	4p16.3
chr4	135181	135181	A	G	intronic	ZNF718	.	.	.	.	.	4p16.3
chr4	135199	135199	A	G	intronic	ZNF718	.	.	.	.	.	4p16.3
chr4	148423	148423	A	G	intronic	ZNF718	.	.	.	.	.	4p16.3
chr4	148424	148424	A	G	intronic	ZNF718	.	.	.	.	.	4p16.3
chr4	255207	255207	A	G	ncRNA_exonic	ZNF876P	.	.	.	.	.	4p16.3
chr4	741659	741659	A	G	intronic	PCGF3	.	.	.	.	.	4p16.3
chr4	1345431	1345431	A	G	intergenic	MAEA;UVSSA	dist=5283;dist=1777	.	.	.	.	4p16.3
chr4	1733769	1733769	A	G	intronic	TACC3	.	.	.	.	.	4p16.3
chr4	1733813	1733813	A	G	intronic	TACC3	.	.	.	.	.	4p16.3
chr4	1733822	1733822	A	G	intronic	TACC3	.	.	.	.	.	4p16.3
chr4	1733857	1733857	A	G	intronic	TACC3	.	.	.	.	.	4p16.3
chr4	1733867	1733867	A	G	intronic	TACC3	.	.	.	.	.	4p16.3
chr4	1733899	1733899	A	G	intronic	TACC3	.	.	.	.	.	4p16.3
chr4	1921622	1921622	A	G	intronic	NSD2	.	.	.	.	.	4p16.3
chr4	1921623	1921623	A	G	intronic	NSD2	.	.	.	.	.	4p16.3
chr4	1935709	1935709	A	G	intronic	NSD2	.	.	.	.	.	4p16.3
chr4	1936524	1936524	A	G	intronic	NSD2	.	.	.	.	.	4p16.3
chr4	2840132	2840132	A	G	UTR3	SH3BP2	NM_001122681:c.*6298A>G;NM_001145855:c.*6298A>G;NM_001145856:c.*6298A>G;NM_003023:c.*6298A>G	.	.	.	.	4p16.3
chr4	2840150	2840150	A	G	UTR3	SH3BP2	NM_001122681:c.*6316A>G;NM_001145855:c.*6316A>G;NM_001145856:c.*6316A>G;NM_003023:c.*6316A>G	.	.	.	.	4p16.3
chr4	2901736	2901736	A	G	intronic	ADD1	.	.	.	.	.	4p16.3
chr4	2901738	2901738	A	G	intronic	ADD1	.	.	.	.	.	4p16.3
chr4	2901755	2901755	A	G	intronic	ADD1	.	.	.	.	.	4p16.3
chr4	2902636	2902636	A	G	intronic	ADD1	.	.	.	.	.	4p16.3
chr4	2902772	2902772	A	G	intronic	ADD1	.	.	.	.	.	4p16.3
chr4	2902777	2902777	A	G	intronic	ADD1	.	.	.	.	.	4p16.3
chr4	2914990	2914990	A	G	exonic	ADD1	.	nonsynonymous SNV	ADD1:NM_001119:exon13:c.A1712G:p.E571G,ADD1:NM_001354755:exon13:c.A1712G:p.E571G,ADD1:NM_001354758:exon13:c.A1712G:p.E571G,ADD1:NM_014189:exon13:c.A1805G:p.E602G,ADD1:NM_014190:exon13:c.A1712G:p.E571G,ADD1:NM_176801:exon13:c.A1805G:p.E602G,ADD1:NM_001354754:exon14:c.A1712G:p.E571G,ADD1:NM_001354756:exon14:c.A1805G:p.E602G,ADD1:NM_001354757:exon14:c.A1712G:p.E571G,ADD1:NM_001354759:exon14:c.A1805G…	Score=501;Name=lod=98	.	4p16.3
chr4	2930073	2930073	T	C	UTR3	ADD1	NM_014189:c.*1550T>C;NM_176801:c.*1902T>C;NM_001354758:c.*1902T>C;NM_001286645:c.*1902T>C;NM_001354755:c.*1550T>C	.	.	Score=549;Name=lod=144	.	4p16.3
chr4	2966158	2966158	A	G	intronic	GRK4	.	.	.	.	.	4p16.3
chr4	2966181	2966181	A	G	intronic	GRK4	.	.	.	.	.	4p16.3
chr4	3185736	3185736	A	G	intronic	HTT	.	.	.	.	.	4p16.3
chr4	3185792	3185792	A	G	intronic	HTT	.	.	.	.	.	4p16.3
chr4	3240657	3240657	T	C	UTR3	HTT	NM_002111:c.*598T>C	.	.	Score=504;Name=lod=100	.	4p16.3
chr4	6717362	6717362	T	C	UTR3	BLOC1S4	NM_018366:c.*499T>C	.	.	.	.	4p16.1
chr4	8361302	8361302	T	C	intergenic	LINC02517;ACOX3	dist=37337;dist=4980	.	.	.	.	4p16.1
chr4	8361304	8361304	T	C	intergenic	LINC02517;ACOX3	dist=37339;dist=4978	.	.	.	.	4p16.1
chr4	8361314	8361314	T	C	intergenic	LINC02517;ACOX3	dist=37349;dist=4968	.	.	.	.	4p16.1
chr4	9538548	9538548	A	G	intergenic	DEFB131A;MIR548I2	dist=88034;dist=17620	.	.	.	.	4p16.1
chr4	9538553	9538553	A	G	intergenic	DEFB131A;MIR548I2	dist=88039;dist=17615	.	.	.	.	4p16.1
chr4	9538558	9538558	A	G	intergenic	DEFB131A;MIR548I2	dist=88044;dist=17610	.	.	.	.	4p16.1
chr4	9538605	9538605	A	G	intergenic	DEFB131A;MIR548I2	dist=88091;dist=17563	.	.	.	.	4p16.1
chr4	9538612	9538612	A	G	intergenic	DEFB131A;MIR548I2	dist=88098;dist=17556	.	.	.	.	4p16.1
chr4	9538619	9538619	A	G	intergenic	DEFB131A;MIR548I2	dist=88105;dist=17549	.	.	.	.	4p16.1
chr4	9538623	9538623	A	G	intergenic	DEFB131A;MIR548I2	dist=88109;dist=17545	.	.	.	.	4p16.1
chr4	9538637	9538637	A	G	intergenic	DEFB131A;MIR548I2	dist=88123;dist=17531	.	.	.	.	4p16.1
chr4	9538655	9538655	A	G	intergenic	DEFB131A;MIR548I2	dist=88141;dist=17513	.	.	.	.	4p16.1
chr4	9538672	9538672	A	G	intergenic	DEFB131A;MIR548I2	dist=88158;dist=17496	.	.	.	.	4p16.1
chr4	9588868	9588868	A	G	intergenic	MIR548I2;DRD5	dist=32552;dist=192766	.	.	.	.	4p16.1
chr4	9588878	9588878	A	G	intergenic	MIR548I2;DRD5	dist=32562;dist=192756	.	.	.	.	4p16.1
chr4	9588900	9588900	A	G	intergenic	MIR548I2;DRD5	dist=32584;dist=192734	.	.	.	.	4p16.1
chr4	9668791	9668791	T	C	intergenic	MIR548I2;DRD5	dist=112475;dist=112843	.	.	.	.	4p16.1
chr4	9668798	9668798	A	G	intergenic	MIR548I2;DRD5	dist=112482;dist=112836	.	.	.	.	4p16.1
chr4	9668816	9668816	T	C	intergenic	MIR548I2;DRD5	dist=112500;dist=112818	.	.	.	.	4p16.1
chr4	9668825	9668825	T	C	intergenic	MIR548I2;DRD5	dist=112509;dist=112809	.	.	.	.	4p16.1
chr4	9668829	9668829	A	G	intergenic	MIR548I2;DRD5	dist=112513;dist=112805	.	.	.	.	4p16.1
chr4	9668852	9668852	A	G	intergenic	MIR548I2;DRD5	dist=112536;dist=112782	.	.	.	.	4p16.1
chr4	9668887	9668887	A	G	intergenic	MIR548I2;DRD5	dist=112571;dist=112747	.	.	.	.	4p16.1
chr4	9668888	9668888	A	G	intergenic	MIR548I2;DRD5	dist=112572;dist=112746	.	.	.	.	4p16.1
chr4	9668893	9668893	A	G	intergenic	MIR548I2;DRD5	dist=112577;dist=112741	.	.	.	.	4p16.1
chr4	9668896	9668896	T	C	intergenic	MIR548I2;DRD5	dist=112580;dist=112738	.	.	.	.	4p16.1
chr4	17578866	17578866	T	C	intronic	LAP3	.	.	.	.	.	4p15.32
chr4	17627749	17627749	A	G	UTR3	MED28	NM_025205:c.*3951A>G	.	.	.	.	4p15.32
chr4	17627750	17627750	A	G	UTR3	MED28	NM_025205:c.*3952A>G	.	.	.	.	4p15.32
chr4	17627754	17627754	A	G	UTR3	MED28	NM_025205:c.*3956A>G	.	.	.	.	4p15.32
chr4	17632240	17632240	A	G	UTR3	FAM184B;MED28	NM_015688:c.*292T>C;NM_025205:c.*8442A>G	.	.	.	.	4p15.32
chr4	17632241	17632241	A	G	UTR3	FAM184B;MED28	NM_015688:c.*291T>C;NM_025205:c.*8443A>G	.	.	.	.	4p15.32
chr4	17632251	17632251	A	G	UTR3	FAM184B;MED28	NM_015688:c.*281T>C;NM_025205:c.*8453A>G	.	.	.	.	4p15.32
chr4	17632258	17632258	A	G	UTR3	FAM184B;MED28	NM_015688:c.*274T>C;NM_025205:c.*8460A>G	.	.	.	.	4p15.32
[truncated: 15,242 more rows]

## Sheet: MPP
Chr	Start	End	Ref	Alt	Func.refGene	Gene.refGene	GeneDetail.refGene	ExonicFunc.refGene	AAChange.refGene	phastConsElements20way	wgRna	cytoBand
chr1	1174954	1174954	A	G	intronic	TTLL10	.	.	.	.	.	1p36.33
chr1	1174955	1174955	A	G	intronic	TTLL10	.	.	.	.	.	1p36.33
chr1	1174956	1174956	A	G	intronic	TTLL10	.	.	.	.	.	1p36.33
chr1	1175018	1175018	A	G	intronic	TTLL10	.	.	.	.	.	1p36.33
chr1	1483031	1483031	A	G	intronic	ATAD3B	.	.	.	.	.	1p36.33
chr1	1492832	1492832	A	G	intronic	ATAD3B	.	.	.	.	.	1p36.33
chr1	1614858	1614858	T	C	upstream	MIB2	dist=557	.	.	.	.	1p36.33
chr1	1693920	1693920	A	G	intergenic	SLC35E2B;MMP23A	dist=1125;dist=6019	.	.	.	.	1p36.33
chr1	3881748	3881748	T	C	intronic	DFFB	.	.	.	.	.	1p36.32
chr1	6051941	6051941	A	G	intronic	KCNAB2	.	.	.	.	.	1p36.31
chr1	6051963	6051963	A	G	intronic	KCNAB2	.	.	.	.	.	1p36.31
chr1	6051981	6051981	A	G	intronic	KCNAB2	.	.	.	.	.	1p36.31
chr1	6051991	6051991	A	G	intronic	KCNAB2	.	.	.	.	.	1p36.31
chr1	6052004	6052004	A	G	intronic	KCNAB2	.	.	.	.	.	1p36.31
chr1	6053840	6053840	A	G	intronic	KCNAB2	.	.	.	.	.	1p36.31
chr1	6053900	6053900	A	G	intronic	KCNAB2	.	.	.	.	.	1p36.31
chr1	6053936	6053936	A	G	intronic	KCNAB2	.	.	.	.	.	1p36.31
chr1	6053949	6053949	A	G	intronic	KCNAB2	.	.	.	.	.	1p36.31
chr1	6807542	6807542	A	G	intronic	CAMTA1	.	.	.	.	.	1p36.31
chr1	6807557	6807557	A	G	intronic	CAMTA1	.	.	.	.	.	1p36.31
chr1	6807573	6807573	A	G	intronic	CAMTA1	.	.	.	.	.	1p36.31
chr1	6807609	6807609	A	G	intronic	CAMTA1	.	.	.	.	.	1p36.31
chr1	6807626	6807626	A	G	intronic	CAMTA1	.	.	.	.	.	1p36.31
chr1	9268164	9268164	A	G	UTR3	H6PD	NM_004285:c.*3295A>G;NM_001282587:c.*3295A>G	.	.	.	.	1p36.22
chr1	9271035	9271035	A	G	UTR3	H6PD	NM_004285:c.*6166A>G;NM_001282587:c.*6166A>G	.	.	.	.	1p36.22
chr1	9271059	9271059	A	G	UTR3	H6PD	NM_004285:c.*6190A>G;NM_001282587:c.*6190A>G	.	.	.	.	1p36.22
chr1	9560158	9560158	A	G	intronic	SLC25A33	.	.	.	.	.	1p36.22
chr1	9560159	9560159	A	G	intronic	SLC25A33	.	.	.	.	.	1p36.22
chr1	9560167	9560167	A	G	intronic	SLC25A33	.	.	.	.	.	1p36.22
chr1	9568779	9568779	A	G	intronic	SLC25A33	.	.	.	.	.	1p36.22
chr1	9982995	9982995	A	G	UTR3	NMNAT1	NM_001297778:c.*294A>G;NM_022787:c.*294A>G	.	.	.	.	1p36.22
chr1	9983018	9983018	A	G	UTR3	NMNAT1	NM_001297778:c.*317A>G;NM_022787:c.*317A>G	.	.	.	.	1p36.22
chr1	9983021	9983021	A	G	UTR3	NMNAT1	NM_001297778:c.*320A>G;NM_022787:c.*320A>G	.	.	.	.	1p36.22
chr1	9983031	9983031	A	G	UTR3	NMNAT1	NM_001297778:c.*330A>G;NM_022787:c.*330A>G	.	.	.	.	1p36.22
chr1	10350973	10350973	A	G	intronic	KIF1B	.	.	.	.	.	1p36.22
chr1	10350981	10350981	A	G	intronic	KIF1B	.	.	.	.	.	1p36.22
chr1	11020662	11020662	A	G	intronic	TARDBP	.	.	.	.	.	1p36.22
chr1	11670024	11670024	A	G	intronic	FBXO6	.	.	.	.	.	1p36.22
chr1	15914271	15914271	T	C	intronic	SPEN	.	.	.	.	.	1p36.13
chr1	15930490	15930490	A	G	exonic	SPEN	.	nonsynonymous SNV	SPEN:NM_015001:exon11:c.A4250G:p.E1417G	Score=724;Name=lod=596	.	1p36.13
chr1	19217399	19217399	A	G	ncRNA_intronic	EMC1-AS1	.	.	.	.	.	1p36.13
chr1	19217407	19217407	A	G	ncRNA_intronic	EMC1-AS1	.	.	.	.	.	1p36.13
chr1	19217428	19217428	A	G	ncRNA_intronic	EMC1-AS1	.	.	.	.	.	1p36.13
chr1	19217440	19217440	T	C	ncRNA_intronic	EMC1-AS1	.	.	.	.	.	1p36.13
chr1	19258999	19258999	A	G	UTR3	MRTO4	NM_016183:c.*169A>G	.	.	.	.	1p36.13
chr1	19259025	19259025	A	G	UTR3	MRTO4	NM_016183:c.*195A>G	.	.	.	.	1p36.13
chr1	19329110	19329110	A	G	UTR3	SLC66A1	NM_001287531:c.*467A>G;NM_001040125:c.*467A>G;NM_017765:c.*467A>G;NM_001040126:c.*467A>G	.	.	.	.	1p36.13
chr1	19329136	19329136	A	G	UTR3	SLC66A1	NM_001287531:c.*493A>G;NM_001040125:c.*493A>G;NM_017765:c.*493A>G;NM_001040126:c.*493A>G	.	.	.	.	1p36.13
chr1	19329203	19329203	A	G	UTR3	SLC66A1	NM_001287531:c.*560A>G;NM_001040125:c.*560A>G;NM_017765:c.*560A>G;NM_001040126:c.*560A>G	.	.	.	.	1p36.13
chr1	22026509	22026509	A	G	ncRNA_intronic	LINC00339	.	.	.	.	.	1p36.12
chr1	22026814	22026814	A	G	ncRNA_intronic	LINC00339	.	.	.	.	.	1p36.12
chr1	22026829	22026829	A	G	ncRNA_intronic	LINC00339	.	.	.	.	.	1p36.12
chr1	22026867	22026867	A	G	ncRNA_intronic	LINC00339	.	.	.	.	.	1p36.12
chr1	22028062	22028062	A	G	ncRNA_intronic	LINC00339	.	.	.	.	.	1p36.12
chr1	22028209	22028209	A	G	ncRNA_intronic	LINC00339	.	.	.	.	.	1p36.12
chr1	22028217	22028217	A	G	ncRNA_intronic	LINC00339	.	.	.	.	.	1p36.12
chr1	22062620	22062620	A	G	intronic	CDC42	.	.	.	.	.	1p36.12
chr1	22062629	22062629	A	G	intronic	CDC42	.	.	.	.	.	1p36.12
chr1	24419979	24419979	A	G	intronic	NIPAL3	.	.	.	.	.	1p36.11
chr1	24643298	24643298	A	G	upstream	SRRM1	dist=4	.	.	Score=566;Name=lod=165	.	1p36.11
chr1	24652129	24652129	A	G	intronic	SRRM1	.	.	.	.	.	1p36.11
chr1	24663712	24663712	A	G	intronic	SRRM1	.	.	.	Score=270;Name=lod=15	.	1p36.11
chr1	24663715	24663715	A	G	intronic	SRRM1	.	.	.	Score=270;Name=lod=15	.	1p36.11
chr1	24663717	24663717	A	G	intronic	SRRM1	.	.	.	Score=270;Name=lod=15	.	1p36.11
chr1	24663730	24663730	A	G	intronic	SRRM1	.	.	.	.	.	1p36.11
chr1	24672690	24672690	T	C	UTR3	SRRM1	NM_001366600:c.*404T>C;NM_001303448:c.*404T>C;NM_001366565:c.*404T>C;NM_001366584:c.*404T>C;NM_001366572:c.*404T>C;NM_001366591:c.*404T>C;NM_001366566:c.*404T>C;NM_001366589:c.*404T>C;NM_001366588:c.*404T>C;NM_001366575:c.*404T>C;NM_005839:c.*404T>C;NM_001366593:c.*404T>C;NM_001366590:c.*404T>C;NM_001366570:c.*404T>C;NM_001366568:c.*404T>C;NM_001366567:c.*404T>C;NM_001366586:c.*404T>C;NM_00136659…	.	.	Score=517;Name=lod=111	.	1p36.11
chr1	24841283	24841283	T	C	UTR3	CLIC4	NM_013943:c.*346T>C	.	.	.	.	1p36.11
chr1	25451730	25451730	A	G	intronic	MACO1	.	.	.	.	.	1p36.11
chr1	25451731	25451731	A	G	intronic	MACO1	.	.	.	.	.	1p36.11
chr1	25451753	25451753	A	G	intronic	MACO1	.	.	.	.	.	1p36.11
chr1	25451754	25451754	A	G	intronic	MACO1	.	.	.	.	.	1p36.11
chr1	25451763	25451763	A	G	intronic	MACO1	.	.	.	.	.	1p36.11
chr1	25451786	25451786	A	G	intronic	MACO1	.	.	.	.	.	1p36.11
chr1	25451799	25451799	A	G	intronic	MACO1	.	.	.	.	.	1p36.11
chr1	25451816	25451816	A	G	intronic	MACO1	.	.	.	.	.	1p36.11
chr1	25451827	25451827	A	G	intronic	MACO1	.	.	.	.	.	1p36.11
chr1	25451916	25451916	A	G	intronic	MACO1	.	.	.	.	.	1p36.11
chr1	25456071	25456071	A	G	intronic	MACO1	.	.	.	.	.	1p36.11
chr1	25456082	25456082	A	G	intronic	MACO1	.	.	.	.	.	1p36.11
chr1	25456098	25456098	A	G	intronic	MACO1	.	.	.	.	.	1p36.11
chr1	25456105	25456105	A	G	intronic	MACO1	.	.	.	.	.	1p36.11
chr1	25456107	25456107	A	G	intronic	MACO1	.	.	.	.	.	1p36.11
chr1	25456137	25456137	A	G	intronic	MACO1	.	.	.	.	.	1p36.11
chr1	25456147	25456147	A	G	intronic	MACO1	.	.	.	.	.	1p36.11
chr1	25456151	25456151	A	G	intronic	MACO1	.	.	.	.	.	1p36.11
chr1	25456160	25456160	A	G	intronic	MACO1	.	.	.	.	.	1p36.11
chr1	25456167	25456167	A	G	intronic	MACO1	.	.	.	.	.	1p36.11
chr1	25456173	25456173	A	G	intronic	MACO1	.	.	.	.	.	1p36.11
chr1	26438447	26438447	A	G	intronic	DHDDS	.	.	.	.	.	1p36.11
chr1	26438470	26438470	A	G	intronic	DHDDS	.	.	.	.	.	1p36.11
chr1	26438490	26438490	A	G	intronic	DHDDS	.	.	.	.	.	1p36.11
chr1	26438522	26438522	A	G	intronic	DHDDS	.	.	.	.	.	1p36.11
chr1	26438542	26438542	A	G	intronic	DHDDS	.	.	.	.	.	1p36.11
chr1	26438582	26438582	A	G	intronic	DHDDS	.	.	.	.	.	1p36.11
chr1	26438650	26438650	A	G	intronic	DHDDS	.	.	.	.	.	1p36.11
chr1	26548570	26548570	A	G	intronic	RPS6KA1	.	.	.	.	.	1p36.11
chr1	26548589	26548589	A	G	intronic	RPS6KA1	.	.	.	.	.	1p36.11
chr1	26548620	26548620	A	G	intronic	RPS6KA1	.	.	.	.	.	1p36.11
chr1	26548789	26548789	A	G	intronic	RPS6KA1	.	.	.	.	.	1p36.11
chr1	26720741	26720741	A	G	intronic	ARID1A	.	.	.	.	.	1p36.11
chr1	26720753	26720753	A	G	intronic	ARID1A	.	.	.	.	.	1p36.11
chr1	26720757	26720757	A	G	intronic	ARID1A	.	.	.	.	.	1p36.11
chr1	26777989	26777989	A	G	intronic	ARID1A	.	.	.	.	.	1p36.11
chr1	26777990	26777990	A	G	intronic	ARID1A	.	.	.	.	.	1p36.11
chr1	26778014	26778014	A	G	intronic	ARID1A	.	.	.	.	.	1p36.11
chr1	26778019	26778019	A	G	intronic	ARID1A	.	.	.	.	.	1p36.11
chr1	26778141	26778141	A	G	intronic	ARID1A	.	.	.	.	.	1p36.11
chr1	26855235	26855235	A	G	UTR3	ZDHHC18	NM_032283:c.*1392A>G	.	.	.	.	1p36.11
chr1	27344756	27344756	A	G	intronic	SYTL1	.	.	.	.	.	1p36.11
chr1	27344759	27344759	A	G	intronic	SYTL1	.	.	.	.	.	1p36.11
chr1	27344767	27344767	A	G	intronic	SYTL1	.	.	.	.	.	1p36.11
chr1	27877973	27877973	A	G	intronic	THEMIS2	.	.	.	.	.	1p35.3
chr1	28281386	28281386	T	C	UTR3	SESN2	NM_031459:c.*584T>C	.	.	.	.	1p35.3
chr1	28335812	28335812	A	G	UTR3	MED18	NM_001127350:c.*842A>G;NM_017638:c.*842A>G	.	.	.	.	1p35.3
chr1	28448260	28448260	A	G	intronic	PHACTR4	.	.	.	.	.	1p35.3
chr1	28487203	28487203	A	G	intronic	PHACTR4	.	.	.	.	.	1p35.3
chr1	28487235	28487235	A	G	intronic	PHACTR4	.	.	.	.	.	1p35.3
chr1	28498819	28498819	A	G	UTR3	PHACTR4	NM_001350161:c.*2270A>G;NM_001048183:c.*2270A>G;NM_001350159:c.*2270A>G;NM_001350160:c.*2270A>G;NM_001350158:c.*2270A>G;NM_023923:c.*2270A>G	.	.	.	.	1p35.3
chr1	28498858	28498858	A	G	UTR3	PHACTR4	NM_001350161:c.*2309A>G;NM_001048183:c.*2309A>G;NM_001350159:c.*2309A>G;NM_001350160:c.*2309A>G;NM_001350158:c.*2309A>G;NM_023923:c.*2309A>G	.	.	.	.	1p35.3
chr1	28498907	28498907	A	G	UTR3	PHACTR4	NM_001350161:c.*2358A>G;NM_001048183:c.*2358A>G;NM_001350159:c.*2358A>G;NM_001350160:c.*2358A>G;NM_001350158:c.*2358A>G;NM_023923:c.*2358A>G	.	.	.	.	1p35.3
chr1	28498918	28498918	A	G	UTR3	PHACTR4	NM_001350161:c.*2369A>G;NM_001048183:c.*2369A>G;NM_001350159:c.*2369A>G;NM_001350160:c.*2369A>G;NM_001350158:c.*2369A>G;NM_023923:c.*2369A>G	.	.	.	.	1p35.3
chr1	28498921	28498921	A	G	UTR3	PHACTR4	NM_001350161:c.*2372A>G;NM_001048183:c.*2372A>G;NM_001350159:c.*2372A>G;NM_001350160:c.*2372A>G;NM_001350158:c.*2372A>G;NM_023923:c.*2372A>G	.	.	.	.	1p35.3
chr1	28498937	28498937	A	G	UTR3	PHACTR4	NM_001350161:c.*2388A>G;NM_001048183:c.*2388A>G;NM_001350159:c.*2388A>G;NM_001350160:c.*2388A>G;NM_001350158:c.*2388A>G;NM_023923:c.*2388A>G	.	.	.	.	1p35.3
chr1	28498953	28498953	A	G	UTR3	PHACTR4	NM_001350161:c.*2404A>G;NM_001048183:c.*2404A>G;NM_001350159:c.*2404A>G;NM_001350160:c.*2404A>G;NM_001350158:c.*2404A>G;NM_023923:c.*2404A>G	.	.	.	.	1p35.3
chr1	28498961	28498961	A	G	UTR3	PHACTR4	NM_001350161:c.*2412A>G;NM_001048183:c.*2412A>G;NM_001350159:c.*2412A>G;NM_001350160:c.*2412A>G;NM_001350158:c.*2412A>G;NM_023923:c.*2412A>G	.	.	.	.	1p35.3
chr1	28498993	28498993	A	G	UTR3	PHACTR4	NM_001350161:c.*2444A>G;NM_001048183:c.*2444A>G;NM_001350159:c.*2444A>G;NM_001350160:c.*2444A>G;NM_001350158:c.*2444A>G;NM_023923:c.*2444A>G	.	.	.	.	1p35.3
chr1	28554118	28554118	A	G	intronic	TRNAU1AP	.	.	.	.	.	1p35.3
chr1	28940531	28940531	A	G	intronic	EPB41	.	.	.	.	.	1p35.3
chr1	28940532	28940532	A	G	intronic	EPB41	.	.	.	.	.	1p35.3
chr1	28940572	28940572	A	G	intronic	EPB41	.	.	.	.	.	1p35.3
chr1	32017057	32017057	A	G	intronic	KHDRBS1	.	.	.	.	.	1p35.2
chr1	32034429	32034429	A	G	intronic	KHDRBS1	.	.	.	.	.	1p35.2
chr1	32165919	32165919	A	G	intronic	KPNA6	.	.	.	.	.	1p35.2
chr1	32317216	32317216	T	C	intronic	HDAC1	.	.	.	.	.	1p35.1
chr1	32320175	32320175	A	G	intronic	HDAC1	.	.	.	.	.	1p35.1
chr1	32320850	32320850	A	G	intronic	HDAC1	.	.	.	.	.	1p35.1
chr1	32601259	32601259	A	G	UTR3	ZBTB8A	NM_001040441:c.*840A>G;NM_001291496:c.*962A>G	.	.	.	.	1p35.1
chr1	32669701	32669701	T	C	intronic	RBBP4	.	.	.	.	.	1p35.1
chr1	32669732	32669732	T	C	intronic	RBBP4	.	.	.	.	.	1p35.1
chr1	32675989	32675989	A	G	intronic	RBBP4	.	.	.	.	.	1p35.1
chr1	32676423	32676423	A	G	intronic	RBBP4	.	.	.	.	.	1p35.1
chr1	32676443	32676443	A	G	intronic	RBBP4	.	.	.	.	.	1p35.1
chr1	32676463	32676463	A	G	intronic	RBBP4	.	.	.	.	.	1p35.1
chr1	32676489	32676489	A	G	intronic	RBBP4	.	.	.	.	.	1p35.1
chr1	32676490	32676490	A	G	intronic	RBBP4	.	.	.	.	.	1p35.1
chr1	32676499	32676499	A	G	intronic	RBBP4	.	.	.	.	.	1p35.1
chr1	32676535	32676535	A	G	intronic	RBBP4	.	.	.	.	.	1p35.1
chr1	32683020	32683020	A	G	UTR3	RBBP4	NM_001135255:c.*3315A>G;NM_005610:c.*3315A>G;NM_001135256:c.*3315A>G	.	.	.	.	1p35.1
chr1	32683072	32683072	A	G	UTR3	RBBP4	NM_001135255:c.*3367A>G;NM_005610:c.*3367A>G;NM_001135256:c.*3367A>G	.	.	.	.	1p35.1
chr1	32683105	32683105	A	G	UTR3	RBBP4	NM_001135255:c.*3400A>G;NM_005610:c.*3400A>G;NM_001135256:c.*3400A>G	.	.	.	.	1p35.1
chr1	32683162	32683162	A	G	UTR3	RBBP4	NM_001135255:c.*3457A>G;NM_005610:c.*3457A>G;NM_001135256:c.*3457A>G	.	.	.	.	1p35.1
chr1	32683188	32683188	A	G	UTR3	RBBP4	NM_001135255:c.*3483A>G;NM_005610:c.*3483A>G;NM_001135256:c.*3483A>G	.	.	.	.	1p35.1
chr1	32683247	32683247	A	G	UTR3	RBBP4	NM_001135255:c.*3542A>G;NM_005610:c.*3542A>G;NM_001135256:c.*3542A>G	.	.	.	.	1p35.1
chr1	32683252	32683252	A	G	UTR3	RBBP4	NM_001135255:c.*3547A>G;NM_005610:c.*3547A>G;NM_001135256:c.*3547A>G	.	.	.	.	1p35.1
chr1	32819292	32819292	A	G	intronic	S100PBP	.	.	.	.	.	1p35.1
chr1	32819294	32819294	A	G	intronic	S100PBP	.	.	.	.	.	1p35.1
chr1	32819312	32819312	A	G	intronic	S100PBP	.	.	.	.	.	1p35.1
chr1	32819313	32819313	A	G	intronic	S100PBP	.	.	.	.	.	1p35.1
chr1	32819353	32819353	A	G	intronic	S100PBP	.	.	.	.	.	1p35.1
chr1	32819366	32819366	A	G	intronic	S100PBP	.	.	.	.	.	1p35.1
chr1	32819386	32819386	A	G	intronic	S100PBP	.	.	.	.	.	1p35.1
chr1	32819389	32819389	A	G	intronic	S100PBP	.	.	.	.	.	1p35.1
chr1	32819390	32819390	A	G	intronic	S100PBP	.	.	.	.	.	1p35.1
chr1	32819391	32819391	A	G	intronic	S100PBP	.	.	.	.	.	1p35.1
chr1	32819392	32819392	A	G	intronic	S100PBP	.	.	.	.	.	1p35.1
chr1	32819417	32819417	A	G	intronic	S100PBP	.	.	.	.	.	1p35.1
chr1	32819454	32819454	A	G	intronic	S100PBP	.	.	.	.	.	1p35.1
chr1	32819476	32819476	A	G	intronic	S100PBP	.	.	.	.	.	1p35.1
chr1	32819485	32819485	A	G	intronic	S100PBP	.	.	.	.	.	1p35.1
chr1	32819496	32819496	A	G	intronic	S100PBP	.	.	.	.	.	1p35.1
chr1	32819514	32819514	A	G	intronic	S100PBP	.	.	.	.	.	1p35.1
chr1	32819519	32819519	A	G	intronic	S100PBP	.	.	.	.	.	1p35.1
chr1	32822462	32822462	A	G	intronic	S100PBP	.	.	.	.	.	1p35.1
chr1	32822523	32822523	A	G	intronic	S100PBP	.	.	.	.	.	1p35.1
chr1	32822559	32822559	T	C	intronic	S100PBP	.	.	.	.	.	1p35.1
chr1	32824032	32824032	A	G	intronic	S100PBP	.	.	.	.	.	1p35.1
chr1	32824036	32824036	A	G	intronic	S100PBP	.	.	.	.	.	1p35.1
chr1	32824104	32824104	A	G	intronic	S100PBP	.	.	.	.	.	1p35.1
chr1	32835072	32835072	A	G	intronic	S100PBP	.	.	.	.	.	1p35.1
chr1	32835089	32835089	A	G	intronic	S100PBP	.	.	.	.	.	1p35.1
chr1	32835095	32835095	A	G	intronic	S100PBP	.	.	.	.	.	1p35.1
chr1	32841679	32841679	A	G	intronic	S100PBP	.	.	.	.	.	1p35.1
chr1	32841930	32841930	A	G	intronic	S100PBP	.	.	.	.	.	1p35.1
chr1	35113019	35113019	A	G	exonic	ZMYM1	.	nonsynonymous SNV	ZMYM1:NM_001319955:exon9:c.A964G:p.S322G,ZMYM1:NM_001289089:exon10:c.A1132G:p.S378G,ZMYM1:NM_024772:exon10:c.A1189G:p.S397G,ZMYM1:NM_001289088:exon11:c.A1189G:p.S397G,ZMYM1:NM_001289090:exon11:c.A1189G:p.S397G,ZMYM1:NM_001289091:exon11:c.A109G:p.S37G	.	.	1p34.3
chr1	35408537	35408537	A	G	intronic	ZMYM4	.	.	.	.	.	1p34.3
chr1	35408622	35408622	A	G	intronic	ZMYM4	.	.	.	.	.	1p34.3
chr1	35408626	35408626	A	G	intronic	ZMYM4	.	.	.	.	.	1p34.3
chr1	35409829	35409829	A	G	intronic	ZMYM4	.	.	.	.	.	1p34.3
chr1	35409860	35409860	A	G	intronic	ZMYM4	.	.	.	.	.	1p34.3
chr1	35816727	35816727	A	G	intronic	AGO4	.	.	.	.	.	1p34.3
chr1	35818438	35818438	A	G	intronic	AGO4	.	.	.	.	.	1p34.3
chr1	35827171	35827171	A	G	intronic	AGO4	.	.	.	.	.	1p34.3
chr1	35830878	35830878	A	G	intronic	AGO4	.	.	.	.	.	1p34.3
chr1	35830892	35830892	A	G	intronic	AGO4	.	.	.	.	.	1p34.3
chr1	35833122	35833122	A	G	intronic	AGO4	.	.	.	.	.	1p34.3
chr1	35833124	35833124	A	G	intronic	AGO4	.	.	.	.	.	1p34.3
chr1	35833126	35833126	A	G	intronic	AGO4	.	.	.	.	.	1p34.3
chr1	35833127	35833127	A	G	intronic	AGO4	.	.	.	.	.	1p34.3
chr1	35833136	35833136	A	G	intronic	AGO4	.	.	.	.	.	1p34.3
chr1	35833140	35833140	A	G	intronic	AGO4	.	.	.	.	.	1p34.3
chr1	35833181	35833181	A	G	intronic	AGO4	.	.	.	.	.	1p34.3
chr1	35833199	35833199	A	G	intronic	AGO4	.	.	.	.	.	1p34.3
chr1	35833211	35833211	A	G	intronic	AGO4	.	.	.	.	.	1p34.3
chr1	35833229	35833229	A	G	intronic	AGO4	.	.	.	.	.	1p34.3
chr1	35833260	35833260	A	G	intronic	AGO4	.	.	.	.	.	1p34.3
chr1	35833266	35833266	A	G	intronic	AGO4	.	.	.	.	.	1p34.3
chr1	35920506	35920506	A	G	UTR3	AGO1	NM_001317123:c.*899A>G;NM_001317122:c.*797A>G;NM_012199:c.*899A>G	.	.	Score=669;Name=lod=384	.	1p34.3
chr1	36057923	36057923	A	G	UTR3	AGO3	NM_024852:c.*2178A>G;NM_177422:c.*2178A>G	.	.	.	.	1p34.3
chr1	36057924	36057924	A	G	UTR3	AGO3	NM_024852:c.*2179A>G;NM_177422:c.*2179A>G	.	.	.	.	1p34.3
chr1	36065990	36065990	A	G	UTR3	AGO3	NM_024852:c.*10245A>G;NM_177422:c.*10245A>G	.	.	.	.	1p34.3
chr1	36066000	36066000	A	G	UTR3	AGO3	NM_024852:c.*10255A>G;NM_177422:c.*10255A>G	.	.	.	.	1p34.3
chr1	36067564	36067564	A	G	UTR3	AGO3	NM_024852:c.*11819A>G;NM_177422:c.*11819A>G	.	.	.	.	1p34.3
chr1	36069958	36069958	A	G	UTR3	AGO3	NM_024852:c.*14213A>G;NM_177422:c.*14213A>G	.	.	.	.	1p34.3
chr1	36069959	36069959	A	G	UTR3	AGO3	NM_024852:c.*14214A>G;NM_177422:c.*14214A>G	.	.	.	.	1p34.3
chr1	36070007	36070007	A	G	UTR3	AGO3	NM_024852:c.*14262A>G;NM_177422:c.*14262A>G	.	.	.	.	1p34.3
chr1	36070017	36070017	A	G	UTR3	AGO3	NM_024852:c.*14272A>G;NM_177422:c.*14272A>G	.	.	.	.	1p34.3
chr1	38994014	38994014	A	G	intronic	AKIRIN1	.	.	.	.	.	1p34.3
chr1	39043076	39043076	A	G	intergenic	NDUFS5;MACF1	dist=8440;dist=41091	.	.	.	.	1p34.3
chr1	39053066	39053066	A	G	intergenic	NDUFS5;MACF1	dist=18430;dist=31101	.	.	.	.	1p34.3
chr1	39429290	39429290	A	G	exonic	MACF1	.	nonsynonymous SNV	MACF1:NM_012090:exon58:c.A10666G:p.I3556V	Score=528;Name=lod=122	.	1p34.3
chr1	40216409	40216409	A	G	intronic	RLF	.	.	.	.	.	1p34.2
chr1	40228266	40228266	A	G	intronic	RLF	.	.	.	.	.	1p34.2
chr1	40228503	40228503	A	G	intronic	RLF	.	.	.	.	.	1p34.2
chr1	40237276	40237276	T	C	exonic	RLF	.	synonymous SNV	RLF:NM_012421:exon8:c.T2574C:p.L858L	Score=889;Name=lod=2277	.	1p34.2
chr1	40239750	40239750	T	C	exonic	RLF	.	nonsynonymous SNV	RLF:NM_012421:exon8:c.T5048C:p.L1683P	Score=582;Name=lod=189	.	1p34.2
chr1	40698992	40698992	A	G	intronic	NFYC	.	.	.	.	.	1p34.2
chr1	40699002	40699002	A	G	intronic	NFYC	.	.	.	.	.	1p34.2
chr1	40699003	40699003	A	G	intronic	NFYC	.	.	.	.	.	1p34.2
chr1	40699014	40699014	A	G	intronic	NFYC	.	.	.	.	.	1p34.2
chr1	40699017	40699017	A	G	intronic	NFYC	.	.	.	.	.	1p34.2
chr1	40699043	40699043	A	G	intronic	NFYC	.	.	.	.	.	1p34.2
chr1	40699044	40699044	A	G	intronic	NFYC	.	.	.	.	.	1p34.2
chr1	40699073	40699073	A	G	intronic	NFYC	.	.	.	.	.	1p34.2
chr1	40707540	40707540	A	G	intronic	NFYC	.	.	.	.	.	1p34.2
chr1	40707589	40707589	A	G	intronic	NFYC	.	.	.	.	.	1p34.2
chr1	40707605	40707605	A	G	intronic	NFYC	.	.	.	.	.	1p34.2
chr1	40999934	40999934	A	G	intronic	CTPS1	.	.	.	.	.	1p34.2
chr1	40999935	40999935	A	G	intronic	CTPS1	.	.	.	.	.	1p34.2
chr1	40999968	40999968	A	G	intronic	CTPS1	.	.	.	.	.	1p34.2
chr1	42457720	42457720	A	G	intronic	CCDC30;PPCS	.	.	.	.	.	1p34.2
chr1	42457728	42457728	A	G	intronic	CCDC30;PPCS	.	.	.	.	.	1p34.2
chr1	42457835	42457835	A	G	intronic	CCDC30;PPCS	.	.	.	.	.	1p34.2
chr1	42668977	42668977	A	G	intronic	PPIH	.	.	.	.	.	1p34.2
chr1	42669014	42669014	A	G	intronic	PPIH	.	.	.	.	.	1p34.2
chr1	42669049	42669049	A	G	intronic	PPIH	.	.	.	.	.	1p34.2
chr1	42669060	42669060	A	G	intronic	PPIH	.	.	.	.	.	1p34.2
chr1	42694244	42694244	T	C	intronic	YBX1	.	.	.	.	.	1p34.2
chr1	42702360	42702360	T	C	UTR3	YBX1	NM_004559:c.*411T>C	.	.	Score=672;Name=lod=392	.	1p34.2
chr1	42821892	42821892	A	G	intronic	ERMAP	.	.	.	.	.	1p34.2
chr1	42821933	42821933	A	G	intronic	ERMAP	.	.	.	.	.	1p34.2
chr1	42821938	42821938	A	G	intronic	ERMAP	.	.	.	.	.	1p34.2
chr1	42821962	42821962	A	G	intronic	ERMAP	.	.	.	.	.	1p34.2
chr1	43301375	43301375	A	G	intronic	TIE1	.	.	.	.	.	1p34.2
chr1	43675897	43675897	A	G	intronic	KDM4A	.	.	.	.	.	1p34.2
chr1	43675908	43675908	A	G	intronic	KDM4A	.	.	.	.	.	1p34.2
chr1	43675926	43675926	A	G	intronic	KDM4A	.	.	.	.	.	1p34.2
chr1	43675953	43675953	A	G	intronic	KDM4A	.	.	.	.	.	1p34.2
chr1	43676033	43676033	A	G	intronic	KDM4A	.	.	.	.	.	1p34.2
chr1	43676036	43676036	A	G	intronic	KDM4A	.	.	.	.	.	1p34.2
chr1	43676038	43676038	A	G	intronic	KDM4A	.	.	.	.	.	1p34.2
chr1	43704258	43704258	A	G	exonic	KDM4A	.	nonsynonymous SNV	KDM4A:NM_014663:exon22:c.A3083G:p.E1028G	Score=595;Name=lod=210	.	1p34.1
chr1	44419864	44419864	T	C	intronic	RNF220	.	.	.	.	.	1p34.1
chr1	44434649	44434649	A	G	intronic	RNF220	.	.	.	.	.	1p34.1
chr1	44434658	44434658	A	G	intronic	RNF220	.	.	.	.	.	1p34.1
chr1	44435765	44435765	A	G	intronic	RNF220	.	.	.	.	.	1p34.1
chr1	44435770	44435770	A	G	intronic	RNF220	.	.	.	.	.	1p34.1
chr1	44435771	44435771	A	G	intronic	RNF220	.	.	.	.	.	1p34.1
chr1	44435772	44435772	A	G	intronic	RNF220	.	.	.	.	.	1p34.1
chr1	44435801	44435801	A	G	intronic	RNF220	.	.	.	.	.	1p34.1
chr1	44435819	44435819	A	G	intronic	RNF220	.	.	.	.	.	1p34.1
chr1	44435845	44435845	A	G	intronic	RNF220	.	.	.	.	.	1p34.1
chr1	44435871	44435871	A	G	intronic	RNF220	.	.	.	.	.	1p34.1
chr1	44451089	44451089	A	G	intronic	RNF220	.	.	.	.	.	1p34.1
chr1	44451104	44451104	A	G	intronic	RNF220	.	.	.	.	.	1p34.1
chr1	44475384	44475384	A	G	intronic	RNF220	.	.	.	.	.	1p34.1
chr1	44475385	44475385	A	G	intronic	RNF220	.	.	.	.	.	1p34.1
chr1	44487220	44487220	A	G	intronic	RNF220	.	.	.	.	.	1p34.1
chr1	44487241	44487241	A	G	intronic	RNF220	.	.	.	.	.	1p34.1
chr1	44490213	44490213	A	G	intronic	RNF220	.	.	.	.	.	1p34.1
chr1	44490219	44490219	A	G	intronic	RNF220	.	.	.	.	.	1p34.1
chr1	44490240	44490240	A	G	intronic	RNF220	.	.	.	.	.	1p34.1
chr1	44490254	44490254	A	G	intronic	RNF220	.	.	.	.	.	1p34.1
chr1	44503147	44503147	A	G	intronic	RNF220	.	.	.	.	.	1p34.1
chr1	44503148	44503148	A	G	intronic	RNF220	.	.	.	.	.	1p34.1
chr1	44629591	44629591	A	G	intronic	RNF220	.	.	.	.	.	1p34.1
chr1	44629623	44629623	A	G	intronic	RNF220	.	.	.	.	.	1p34.1
chr1	44629637	44629637	A	G	intronic	RNF220	.	.	.	.	.	1p34.1
chr1	45552272	45552272	T	C	intronic	AKR1A1	.	.	.	.	.	1p34.1
chr1	45552274	45552274	T	C	intronic	AKR1A1	.	.	.	.	.	1p34.1
chr1	45552283	45552283	A	G	intronic	AKR1A1	.	.	.	.	.	1p34.1
chr1	45552314	45552314	A	G	intronic	AKR1A1	.	.	.	.	.	1p34.1
chr1	45609992	45609992	A	G	intronic	NASP	.	.	.	.	.	1p34.1
chr1	45610043	45610043	A	G	intronic	NASP	.	.	.	.	.	1p34.1
chr1	45610046	45610046	A	G	intronic	NASP	.	.	.	.	.	1p34.1
chr1	45610052	45610052	A	G	intronic	NASP	.	.	.	.	.	1p34.1
chr1	45610131	45610131	A	G	intronic	NASP	.	.	.	.	.	1p34.1
chr1	46305151	46305151	A	G	intronic	UQCRH	.	.	.	.	.	1p33
chr1	46305165	46305165	A	G	intronic	UQCRH	.	.	.	.	.	1p33
chr1	46305169	46305169	A	G	intronic	UQCRH	.	.	.	.	.	1p33
chr1	46364026	46364026	A	G	UTR3	NSUN4	NM_199044:c.*2180A>G;NM_001256128:c.*2180A>G;NM_001256127:c.*2180A>G	.	.	.	.	1p33
chr1	46366604	46366604	A	G	intergenic	NSUN4;FAAH	dist=1452;dist=27713	.	.	.	.	1p33
chr1	46366612	46366612	A	G	intergenic	NSUN4;FAAH	dist=1460;dist=27705	.	.	.	.	1p33
chr1	46366625	46366625	A	G	intergenic	NSUN4;FAAH	dist=1473;dist=27692	.	.	.	.	1p33
chr1	51264123	51264123	A	G	intronic	RNF11	.	.	.	.	.	1p32.3
chr1	51264136	51264136	A	G	intronic	RNF11	.	.	.	.	.	1p32.3
chr1	51264150	51264150	A	G	intronic	RNF11	.	.	.	.	.	1p32.3
chr1	51271617	51271617	T	C	UTR3	RNF11	NM_014372:c.*295T>C	.	.	Score=725;Name=lod=602	.	1p32.3
chr1	51780068	51780068	A	G	intronic	OSBPL9	.	.	.	.	.	1p32.3
chr1	54099480	54099480	A	G	UTR3	TCEANC2	NM_153035:c.*3007A>G	.	.	.	.	1p32.3
chr1	54099486	54099486	A	G	UTR3	TCEANC2	NM_153035:c.*3013A>G	.	.	.	.	1p32.3
chr1	54099515	54099515	A	G	UTR3	TCEANC2	NM_153035:c.*3042A>G	.	.	.	.	1p32.3
chr1	54099519	54099519	A	G	UTR3	TCEANC2	NM_153035:c.*3046A>G	.	.	.	.	1p32.3
chr1	54099545	54099545	A	G	UTR3	TCEANC2	NM_153035:c.*3072A>G	.	.	.	.	1p32.3
chr1	54099594	54099594	A	G	UTR3	TCEANC2	NM_153035:c.*3121A>G	.	.	.	.	1p32.3
chr1	54099623	54099623	A	G	UTR3	TCEANC2	NM_153035:c.*3150A>G	.	.	.	.	1p32.3
chr1	54099688	54099688	A	G	UTR3	TCEANC2	NM_153035:c.*3215A>G	.	.	.	.	1p32.3
chr1	54099689	54099689	A	G	UTR3	TCEANC2	NM_153035:c.*3216A>G	.	.	.	.	1p32.3
chr1	54099693	54099693	A	G	UTR3	TCEANC2	NM_153035:c.*3220A>G	.	.	.	.	1p32.3
chr1	54099709	54099709	A	G	UTR3	TCEANC2	NM_153035:c.*3236A>G	.	.	.	.	1p32.3
chr1	54100225	54100225	A	G	UTR3	TCEANC2	NM_153035:c.*3752A>G	.	.	.	.	1p32.3
chr1	54637625	54637625	A	G	UTR3	ACOT11	NM_015547:c.*2896A>G	.	.	.	.	1p32.3
chr1	54637628	54637628	A	G	UTR3	ACOT11	NM_015547:c.*2899A>G	.	.	.	.	1p32.3
chr1	54637629	54637629	A	G	UTR3	ACOT11	NM_015547:c.*2900A>G	.	.	.	.	1p32.3
chr1	54637631	54637631	A	G	UTR3	ACOT11	NM_015547:c.*2902A>G	.	.	.	.	1p32.3
chr1	54637633	54637633	A	G	UTR3	ACOT11	NM_015547:c.*2904A>G	.	.	.	.	1p32.3
chr1	54637634	54637634	A	G	UTR3	ACOT11	NM_015547:c.*2905A>G	.	.	.	.	1p32.3
chr1	54637640	54637640	A	G	UTR3	ACOT11	NM_015547:c.*2911A>G	.	.	.	.	1p32.3
chr1	54637644	54637644	A	G	UTR3	ACOT11	NM_015547:c.*2915A>G	.	.	.	.	1p32.3
chr1	54637666	54637666	A	G	UTR3	ACOT11	NM_015547:c.*2937A>G	.	.	.	.	1p32.3
chr1	54637667	54637667	A	G	UTR3	ACOT11	NM_015547:c.*2938A>G	.	.	.	.	1p32.3
chr1	54637670	54637670	A	G	UTR3	ACOT11	NM_015547:c.*2941A>G	.	.	.	.	1p32.3
chr1	54637707	54637707	A	G	UTR3	ACOT11	NM_015547:c.*2978A>G	.	.	.	.	1p32.3
chr1	54637708	54637708	A	G	UTR3	ACOT11	NM_015547:c.*2979A>G	.	.	.	.	1p32.3
chr1	54637767	54637767	A	G	UTR3	ACOT11	NM_015547:c.*3038A>G	.	.	.	.	1p32.3
chr1	54639026	54639026	A	G	UTR3	ACOT11	NM_015547:c.*4297A>G	.	.	.	.	1p32.3
chr1	54639067	54639067	A	G	UTR3	ACOT11	NM_015547:c.*4338A>G	.	.	.	.	1p32.3
chr1	54639073	54639073	A	G	UTR3	ACOT11	NM_015547:c.*4344A>G	.	.	.	.	1p32.3
chr1	54639079	54639079	A	G	UTR3	ACOT11	NM_015547:c.*4350A>G	.	.	.	.	1p32.3
chr1	54639083	54639083	A	G	UTR3	ACOT11	NM_015547:c.*4354A>G	.	.	.	.	1p32.3
chr1	54639090	54639090	A	G	UTR3	ACOT11	NM_015547:c.*4361A>G	.	.	.	.	1p32.3
chr1	54639114	54639114	A	G	UTR3	ACOT11	NM_015547:c.*4385A>G	.	.	.	.	1p32.3
chr1	54639144	54639144	A	G	UTR3	ACOT11	NM_015547:c.*4415A>G	.	.	.	.	1p32.3
chr1	54639152	54639152	A	G	UTR3	ACOT11	NM_015547:c.*4423A>G	.	.	.	.	1p32.3
chr1	54644382	54644382	A	G	ncRNA_intronic	MROH7-TTC4	.	.	.	.	.	1p32.3
chr1	54644417	54644417	A	G	ncRNA_intronic	MROH7-TTC4	.	.	.	.	.	1p32.3
chr1	54644422	54644422	A	G	ncRNA_intronic	MROH7-TTC4	.	.	.	.	.	1p32.3
chr1	54644429	54644429	A	G	ncRNA_intronic	MROH7-TTC4	.	.	.	.	.	1p32.3
chr1	54644446	54644446	A	G	ncRNA_intronic	MROH7-TTC4	.	.	.	.	.	1p32.3
chr1	54644447	54644447	A	G	ncRNA_intronic	MROH7-TTC4	.	.	.	.	.	1p32.3
chr1	54644472	54644472	A	G	ncRNA_intronic	MROH7-TTC4	.	.	.	.	.	1p32.3
chr1	54644482	54644482	A	G	ncRNA_intronic	MROH7-TTC4	.	.	.	.	.	1p32.3
chr1	54644484	54644484	A	G	ncRNA_intronic	MROH7-TTC4	.	.	.	.	.	1p32.3
chr1	54644508	54644508	A	G	ncRNA_intronic	MROH7-TTC4	.	.	.	.	.	1p32.3
chr1	54644523	54644523	A	G	ncRNA_intronic	MROH7-TTC4	.	.	.	.	.	1p32.3
chr1	54644526	54644526	A	G	ncRNA_intronic	MROH7-TTC4	.	.	.	.	.	1p32.3
chr1	54644532	54644532	A	G	ncRNA_intronic	MROH7-TTC4	.	.	.	.	.	1p32.3
chr1	54644563	54644563	A	G	ncRNA_intronic	MROH7-TTC4	.	.	.	.	.	1p32.3
chr1	54644564	54644564	A	G	ncRNA_intronic	MROH7-TTC4	.	.	.	.	.	1p32.3
chr1	54644605	54644605	A	G	ncRNA_intronic	MROH7-TTC4	.	.	.	.	.	1p32.3
chr1	54647619	54647619	A	G	ncRNA_intronic	MROH7-TTC4	.	.	.	.	.	1p32.3
chr1	54647620	54647620	A	G	ncRNA_intronic	MROH7-TTC4	.	.	.	.	.	1p32.3
chr1	62162850	62162850	A	G	UTR3	PATJ	NM_001350145:c.*1796A>G;NM_176877:c.*1915A>G	.	.	.	.	1p31.3
chr1	65255767	65255767	T	C	intergenic	AK4;DNAJC6	dist=23622;dist=8927	.	.	.	.	1p31.3
chr1	65426788	65426788	A	G	intronic	LEPR;LEPROT	.	.	.	.	.	1p31.3
chr1	65426900	65426900	A	G	intronic	LEPR;LEPROT	.	.	.	.	.	1p31.3
chr1	65427420	65427420	A	G	intronic	LEPR;LEPROT	.	.	.	.	.	1p31.3
chr1	66761723	66761723	A	G	intronic	TCTEX1D1	.	.	.	.	.	1p31.3
chr1	66762918	66762918	A	G	intronic	TCTEX1D1	.	.	.	.	.	1p31.3
chr1	66936824	66936824	A	G	intronic	MIER1	.	.	.	.	.	1p31.3
chr1	66936878	66936878	A	G	intronic	MIER1	.	.	.	.	.	1p31.3
chr1	66936920	66936920	A	G	intronic	MIER1	.	.	.	.	.	1p31.3
chr1	66936959	66936959	A	G	intronic	MIER1	.	.	.	.	.	1p31.3
chr1	66978075	66978075	A	G	intronic	MIER1	.	.	.	.	.	1p31.3
chr1	66978116	66978116	A	G	intronic	MIER1	.	.	.	.	.	1p31.3
chr1	66978121	66978121	A	G	intronic	MIER1	.	.	.	.	.	1p31.3
chr1	67397128	67397128	A	G	UTR3	IL12RB2	NM_001374259:c.*1039A>G	.	.	.	.	1p31.3
chr1	71063768	71063768	A	G	ncRNA_intronic	ZRANB2-AS1	.	.	.	Score=688;Name=lod=445	.	1p31.1
chr1	74765629	74765629	T	C	UTR3	TYW3	NM_001162916:c.*1516T>C;NM_138467:c.*1516T>C	.	.	.	.	1p31.1
chr1	75749478	75749478	A	G	exonic	ACADM	.	synonymous SNV	ACADM:NM_001286044:exon6:c.A201G:p.K67K,ACADM:NM_001286042:exon8:c.A660G:p.K220K,ACADM:NM_000016:exon9:c.A768G:p.K256K,ACADM:NM_001127328:exon9:c.A780G:p.K260K,ACADM:NM_001286043:exon10:c.A867G:p.K289K	Score=526;Name=lod=120	.	1p31.1
chr1	77868441	77868441	A	G	intronic	MIGA1	.	.	.	.	.	1p31.1
chr1	77868442	77868442	A	G	intronic	MIGA1	.	.	.	.	.	1p31.1
chr1	77868447	77868447	A	G	intronic	MIGA1	.	.	.	.	.	1p31.1
chr1	77868462	77868462	A	G	intronic	MIGA1	.	.	.	.	.	1p31.1
chr1	77868466	77868466	A	G	intronic	MIGA1	.	.	.	.	.	1p31.1
chr1	77868489	77868489	A	G	intronic	MIGA1	.	.	.	.	.	1p31.1
chr1	84184097	84184097	A	G	exonic	PRKACB	.	nonsynonymous SNV	PRKACB:NM_001242862:exon3:c.A259G:p.N87D,PRKACB:NM_001242858:exon4:c.A262G:p.N88D,PRKACB:NM_001300916:exon4:c.A439G:p.N147D,PRKACB:NM_001300917:exon4:c.A262G:p.N88D,PRKACB:NM_001375565:exon4:c.A259G:p.N87D,PRKACB:NM_001375576:exon4:c.A298G:p.N100D,PRKACB:NM_001375578:exon4:c.A262G:p.N88D,PRKACB:NM_001375579:exon4:c.A259G:p.N87D,PRKACB:NM_001375580:exon4:c.A259G:p.N87D,PRKACB:NM_002731:exon4:c.A29…	Score=520;Name=lod=114	.	1p31.1
chr1	88765164	88765164	A	G	intronic	PKN2	.	.	.	.	.	1p22.2
chr1	88765191	88765191	A	G	intronic	PKN2	.	.	.	.	.	1p22.2
chr1	88765197	88765197	A	G	intronic	PKN2	.	.	.	.	.	1p22.2
chr1	89996619	89996619	A	G	intronic	ZNF326	.	.	.	.	.	1p22.2
chr1	90033766	90033766	A	G	UTR3	ZNF326	NM_181781:c.*6065A>G;NM_182976:c.*6065A>G;NM_001320185:c.*6065A>G	.	.	.	.	1p22.2
chr1	90036833	90036833	T	C	intergenic	ZNF326;SNORD3G	dist=1300;dist=620917	.	.	.	.	1p22.2
chr1	92184567	92184567	T	C	UTR3	BTBD8	NM_001376131:c.*237T>C;NM_015237:c.*237T>C	.	.	.	.	1p22.1
chr1	92833939	92833939	T	C	intronic	DIPK1A;RPL5	.	.	.	.	.	1p22.1
chr1	93117731	93117731	A	G	intronic	MTF2	.	.	.	.	.	1p22.1
chr1	93134651	93134651	A	G	intronic	MTF2	.	.	.	.	.	1p22.1
chr1	93134681	93134681	A	G	intronic	MTF2	.	.	.	.	.	1p22.1
chr1	93181062	93181062	A	G	intronic	CCDC18	.	.	.	.	.	1p22.1
chr1	93181084	93181084	A	G	intronic	CCDC18	.	.	.	.	.	1p22.1
chr1	93181091	93181091	A	G	intronic	CCDC18	.	.	.	.	.	1p22.1
chr1	93264392	93264392	T	C	intronic	CCDC18	.	.	.	.	.	1p22.1
chr1	96746581	96746581	A	G	intronic	PTBP2	.	.	.	.	.	1p21.3
chr1	96798172	96798172	A	G	intronic	PTBP2	.	.	.	.	.	1p21.3
chr1	96798220	96798220	A	G	intronic	PTBP2	.	.	.	.	.	1p21.3
chr1	96798285	96798285	A	G	intronic	PTBP2	.	.	.	.	.	1p21.3
chr1	96798299	96798299	A	G	intronic	PTBP2	.	.	.	.	.	1p21.3
chr1	96801610	96801610	T	C	intronic	PTBP2	.	.	.	.	.	1p21.3
chr1	96821059	96821059	A	G	UTR3	PTBP2	NM_001300989:c.*7654A>G;NM_001300985:c.*7654A>G;NM_001300987:c.*7654A>G;NM_001300986:c.*7654A>G;NM_001300990:c.*7654A>G	.	.	.	.	1p21.3
chr1	100003296	100003296	A	G	intronic	SLC35A3	.	.	.	.	.	1p21.2
chr1	100003301	100003301	A	G	intronic	SLC35A3	.	.	.	.	.	1p21.2
chr1	100021591	100021591	A	G	intronic	SLC35A3	.	.	.	.	.	1p21.2
chr1	100023896	100023896	A	G	UTR3	SLC35A3	NM_012243:c.*1420A>G;NM_001271684:c.*1482A>G;NM_001271685:c.*1420A>G	.	.	.	.	1p21.2
chr1	100024436	100024436	A	G	UTR3	SLC35A3	NM_012243:c.*1960A>G;NM_001271684:c.*2022A>G;NM_001271685:c.*1960A>G	.	.	.	.	1p21.2
chr1	100024440	100024440	A	G	UTR3	SLC35A3	NM_012243:c.*1964A>G;NM_001271684:c.*2026A>G;NM_001271685:c.*1964A>G	.	.	.	.	1p21.2
chr1	100024486	100024486	A	G	UTR3	SLC35A3	NM_012243:c.*2010A>G;NM_001271684:c.*2072A>G;NM_001271685:c.*2010A>G	.	.	.	.	1p21.2
chr1	100024500	100024500	A	G	UTR3	SLC35A3	NM_012243:c.*2024A>G;NM_001271684:c.*2086A>G;NM_001271685:c.*2024A>G	.	.	.	.	1p21.2
chr1	100024501	100024501	A	G	UTR3	SLC35A3	NM_012243:c.*2025A>G;NM_001271684:c.*2087A>G;NM_001271685:c.*2025A>G	.	.	.	.	1p21.2
chr1	100024503	100024503	A	G	UTR3	SLC35A3	NM_012243:c.*2027A>G;NM_001271684:c.*2089A>G;NM_001271685:c.*2027A>G	.	.	.	.	1p21.2
chr1	100024533	100024533	A	G	UTR3	SLC35A3	NM_012243:c.*2057A>G;NM_001271684:c.*2119A>G;NM_001271685:c.*2057A>G	.	.	.	.	1p21.2
chr1	100074730	100074730	A	G	intronic	MFSD14A	.	.	.	.	.	1p21.2
chr1	100410028	100410028	A	G	intronic	CDC14A	.	.	.	.	.	1p21.2
chr1	100410065	100410065	A	G	intronic	CDC14A	.	.	.	.	.	1p21.2
chr1	100435698	100435698	A	G	intronic	CDC14A	.	.	.	.	.	1p21.2
chr1	100500501	100500501	T	C	intronic	CDC14A	.	.	.	.	.	1p21.2
chr1	103550452	103550452	T	C	intronic	RNPC3	.	.	.	.	.	1p21.1
chr1	108622993	108622993	A	G	intronic	FAM102B	.	.	.	.	.	1p13.3
chr1	108623009	108623009	A	G	intronic	FAM102B	.	.	.	.	.	1p13.3
chr1	108928822	108928822	T	C	intronic	GPSM2	.	.	.	.	.	1p13.3
chr1	108932002	108932002	A	G	UTR3	CLCC1;GPSM2	NM_001278202:c.*545T>C;NM_001377466:c.*545T>C;NM_001377465:c.*545T>C;NM_015127:c.*545T>C;NM_001048210:c.*545T>C;NM_001377458:c.*545T>C;NM_001377470:c.*545T>C;NM_001377464:c.*545T>C;NM_001377469:c.*545T>C;NM_001377463:c.*545T>C;NM_001377462:c.*550T>C;NM_001377461:c.*545T>C;NM_001377459:c.*550T>C;NM_001377468:c.*550T>C;NM_001377460:c.*550T>C;NM_001377467:c.*545T>C;NM_001278203:c.*545T>C;NM_00132103…	.	.	.	.	1p13.3
chr1	108932018	108932018	A	G	UTR3	CLCC1;GPSM2	NM_001278202:c.*529T>C;NM_001377466:c.*529T>C;NM_001377465:c.*529T>C;NM_015127:c.*529T>C;NM_001048210:c.*529T>C;NM_001377458:c.*529T>C;NM_001377470:c.*529T>C;NM_001377464:c.*529T>C;NM_001377469:c.*529T>C;NM_001377463:c.*529T>C;NM_001377462:c.*534T>C;NM_001377461:c.*529T>C;NM_001377459:c.*534T>C;NM_001377468:c.*534T>C;NM_001377460:c.*534T>C;NM_001377467:c.*529T>C;NM_001278203:c.*529T>C;NM_00132103…	.	.	.	.	1p13.3
chr1	108932023	108932023	A	G	UTR3	CLCC1;GPSM2	NM_001278202:c.*524T>C;NM_001377466:c.*524T>C;NM_001377465:c.*524T>C;NM_015127:c.*524T>C;NM_001048210:c.*524T>C;NM_001377458:c.*524T>C;NM_001377470:c.*524T>C;NM_001377464:c.*524T>C;NM_001377469:c.*524T>C;NM_001377463:c.*524T>C;NM_001377462:c.*529T>C;NM_001377461:c.*524T>C;NM_001377459:c.*529T>C;NM_001377468:c.*529T>C;NM_001377460:c.*529T>C;NM_001377467:c.*524T>C;NM_001278203:c.*524T>C;NM_00132103…	.	.	.	.	1p13.3
chr1	108932112	108932112	A	G	UTR3	CLCC1;GPSM2	NM_001278202:c.*435T>C;NM_001377466:c.*435T>C;NM_001377465:c.*435T>C;NM_015127:c.*435T>C;NM_001048210:c.*435T>C;NM_001377458:c.*435T>C;NM_001377470:c.*435T>C;NM_001377464:c.*435T>C;NM_001377469:c.*435T>C;NM_001377463:c.*435T>C;NM_001377462:c.*440T>C;NM_001377461:c.*435T>C;NM_001377459:c.*440T>C;NM_001377468:c.*440T>C;NM_001377460:c.*440T>C;NM_001377467:c.*435T>C;NM_001278203:c.*435T>C;NM_00132103…	.	.	.	.	1p13.3
chr1	108932114	108932114	A	G	UTR3	CLCC1;GPSM2	NM_001278202:c.*433T>C;NM_001377466:c.*433T>C;NM_001377465:c.*433T>C;NM_015127:c.*433T>C;NM_001048210:c.*433T>C;NM_001377458:c.*433T>C;NM_001377470:c.*433T>C;NM_001377464:c.*433T>C;NM_001377469:c.*433T>C;NM_001377463:c.*433T>C;NM_001377462:c.*438T>C;NM_001377461:c.*433T>C;NM_001377459:c.*438T>C;NM_001377468:c.*438T>C;NM_001377460:c.*438T>C;NM_001377467:c.*433T>C;NM_001278203:c.*433T>C;NM_00132103…	.	.	.	.	1p13.3
chr1	108932153	108932153	A	G	UTR3	CLCC1;GPSM2	NM_001278202:c.*394T>C;NM_001377466:c.*394T>C;NM_001377465:c.*394T>C;NM_015127:c.*394T>C;NM_001048210:c.*394T>C;NM_001377458:c.*394T>C;NM_001377470:c.*394T>C;NM_001377464:c.*394T>C;NM_001377469:c.*394T>C;NM_001377463:c.*394T>C;NM_001377462:c.*399T>C;NM_001377461:c.*394T>C;NM_001377459:c.*399T>C;NM_001377468:c.*399T>C;NM_001377460:c.*399T>C;NM_001377467:c.*394T>C;NM_001278203:c.*394T>C;NM_00132103…	.	.	.	.	1p13.3
chr1	108932154	108932154	A	G	UTR3	CLCC1;GPSM2	NM_001278202:c.*393T>C;NM_001377466:c.*393T>C;NM_001377465:c.*393T>C;NM_015127:c.*393T>C;NM_001048210:c.*393T>C;NM_001377458:c.*393T>C;NM_001377470:c.*393T>C;NM_001377464:c.*393T>C;NM_001377469:c.*393T>C;NM_001377463:c.*393T>C;NM_001377462:c.*398T>C;NM_001377461:c.*393T>C;NM_001377459:c.*398T>C;NM_001377468:c.*398T>C;NM_001377460:c.*398T>C;NM_001377467:c.*393T>C;NM_001278203:c.*393T>C;NM_00132103…	.	.	.	.	1p13.3
chr1	108932163	108932163	A	G	UTR3	CLCC1;GPSM2	NM_001278202:c.*384T>C;NM_001377466:c.*384T>C;NM_001377465:c.*384T>C;NM_015127:c.*384T>C;NM_001048210:c.*384T>C;NM_001377458:c.*384T>C;NM_001377470:c.*384T>C;NM_001377464:c.*384T>C;NM_001377469:c.*384T>C;NM_001377463:c.*384T>C;NM_001377462:c.*389T>C;NM_001377461:c.*384T>C;NM_001377459:c.*389T>C;NM_001377468:c.*389T>C;NM_001377460:c.*389T>C;NM_001377467:c.*384T>C;NM_001278203:c.*384T>C;NM_00132103…	.	.	.	.	1p13.3
chr1	110346412	110346412	A	G	UTR3	RBM15	NM_001201545:c.*58A>G;NM_022768:c.*145A>G	.	.	Score=888;Name=lod=2264	.	1p13.3
chr1	111163483	111163483	A	G	intronic	CEPT1	.	.	.	.	.	1p13.3
chr1	111461700	111461700	A	G	UTR3	ATP5PB	NM_001688:c.*706A>G	.	.	.	.	1p13.2
chr1	111461718	111461718	A	G	UTR3	ATP5PB	NM_001688:c.*724A>G	.	.	.	.	1p13.2
chr1	111664195	111664195	A	G	intronic	RAP1A	.	.	.	.	.	1p13.2
chr1	111664245	111664245	A	G	intronic	RAP1A	.	.	.	.	.	1p13.2
chr1	111664275	111664275	A	G	intronic	RAP1A	.	.	.	.	.	1p13.2
chr1	111664298	111664298	A	G	intronic	RAP1A	.	.	.	.	.	1p13.2
chr1	112664144	112664144	A	G	intronic	CAPZA1	.	.	.	.	.	1p13.2
chr1	112664153	112664153	A	G	intronic	CAPZA1	.	.	.	.	.	1p13.2
chr1	112664157	112664157	A	G	intronic	CAPZA1	.	.	.	.	.	1p13.2
chr1	113855294	113855294	A	G	ncRNA_intronic	AP4B1-AS1	.	.	.	.	.	1p13.2
chr1	113855329	113855329	T	C	ncRNA_intronic	AP4B1-AS1	.	.	.	.	.	1p13.2
chr1	113855433	113855433	T	C	ncRNA_intronic	AP4B1-AS1	.	.	.	.	.	1p13.2
chr1	113950849	113950849	A	G	intronic	HIPK1	.	.	.	.	.	1p13.2
chr1	113962295	113962295	A	G	intronic	HIPK1	.	.	.	.	.	1p13.2
chr1	115693432	115693432	T	C	UTR3	VANGL1	NM_001172411:c.*2053T>C;NM_138959:c.*2053T>C;NM_001172412:c.*2053T>C	.	.	.	.	1p13.1
chr1	117077739	117077739	A	G	intronic	TTF2	.	.	.	.	.	1p13.1
chr1	117088374	117088374	A	G	intronic	TTF2	.	.	.	.	.	1p13.1
chr1	117088380	117088380	A	G	intronic	TTF2	.	.	.	.	.	1p13.1
chr1	117088386	117088386	A	G	intronic	TTF2	.	.	.	.	.	1p13.1
chr1	117088390	117088390	A	G	intronic	TTF2	.	.	.	.	.	1p13.1
chr1	117088397	117088397	T	C	intronic	TTF2	.	.	.	.	.	1p13.1
chr1	117088443	117088443	A	G	intronic	TTF2	.	.	.	.	.	1p13.1
chr1	117607917	117607917	T	C	intronic	TENT5C	.	.	.	.	.	1p12
chr1	119143318	119143318	A	G	ncRNA_intronic	WARS2-AS1	.	.	.	.	.	1p12
chr1	119143321	119143321	A	G	ncRNA_intronic	WARS2-AS1	.	.	.	.	.	1p12
chr1	119143334	119143334	A	G	ncRNA_intronic	WARS2-AS1	.	.	.	.	.	1p12
chr1	119143356	119143356	A	G	ncRNA_intronic	WARS2-AS1	.	.	.	.	.	1p12
chr1	119143366	119143366	A	G	ncRNA_intronic	WARS2-AS1	.	.	.	.	.	1p12
chr1	119144815	119144815	A	G	ncRNA_intronic	WARS2-AS1	.	.	.	.	.	1p12
chr1	120801315	120801315	A	G	intergenic	NOTCH2NLR;NBPF26	dist=7426;dist=4241	.	.	.	.	1p11.2
chr1	120953456	120953456	T	C	ncRNA_exonic	LINC00623	.	.	.	.	.	1p11.2
chr1	145835017	145835017	A	G	intronic	POLR3C	.	.	.	.	.	1q21.1
chr1	145923068	145923068	T	C	ncRNA_intronic	GNRHR2	.	.	.	.	.	1q21.1
chr1	145923108	145923108	T	C	ncRNA_intronic	GNRHR2	.	.	.	.	.	1q21.1
chr1	145923109	145923109	T	C	ncRNA_intronic	GNRHR2	.	.	.	.	.	1q21.1
chr1	145923163	145923163	T	C	ncRNA_intronic	GNRHR2	.	.	.	.	.	1q21.1
chr1	147294446	147294446	A	G	exonic	CHD1L	.	synonymous SNV	CHD1L:NM_001256338:exon16:c.A1932G:p.K644K,CHD1L:NM_001256337:exon17:c.A1701G:p.K567K,CHD1L:NM_001348454:exon17:c.A2088G:p.K696K,CHD1L:NM_001348456:exon17:c.A1701G:p.K567K,CHD1L:NM_001348463:exon18:c.A1701G:p.K567K,CHD1L:NM_001348466:exon18:c.A1701G:p.K567K,CHD1L:NM_001348459:exon20:c.A1701G:p.K567K,CHD1L:NM_001348461:exon20:c.A1701G:p.K567K,CHD1L:NM_001348464:exon20:c.A1701G:p.K567K,CHD1L:NM_001…	Score=524;Name=lod=118	.	1q21.1
chr1	150295410	150295410	A	G	intronic	MRPS21	.	.	.	.	.	1q21.2
chr1	150308568	150308568	A	G	UTR3	MRPS21	NM_018997:c.*340A>G;NM_031901:c.*340A>G	.	.	.	.	1q21.2
chr1	150308716	150308716	A	G	UTR3	MRPS21	NM_018997:c.*488A>G;NM_031901:c.*488A>G	.	.	.	.	1q21.2
chr1	150308721	150308721	A	G	UTR3	MRPS21	NM_018997:c.*493A>G;NM_031901:c.*493A>G	.	.	.	.	1q21.2
chr1	150308756	150308756	A	G	UTR3	MRPS21	NM_018997:c.*528A>G;NM_031901:c.*528A>G	.	.	.	.	1q21.2
chr1	150308768	150308768	A	G	UTR3	MRPS21	NM_018997:c.*540A>G;NM_031901:c.*540A>G	.	.	.	.	1q21.2
chr1	150309507	150309507	A	G	downstream	MRPS21	dist=528	.	.	.	.	1q21.2
chr1	150309562	150309562	A	G	downstream	MRPS21	dist=583	.	.	.	.	1q21.2
chr1	150352903	150352903	A	G	exonic	PRPF3	.	nonsynonymous SNV	PRPF3:NM_004698:exon16:c.A1976G:p.E659G,PRPF3:NM_001350529:exon17:c.A1571G:p.E524G	Score=579;Name=lod=184	.	1q21.2
chr1	150532366	150532366	A	G	intergenic	FALEC;ADAMTSL4	dist=14334;dist=17042	.	.	Score=338;Name=lod=26	.	1q21.2
chr1	150560855	150560855	T	C	UTR3	ADAMTSL4	NM_001288607:c.*659T>C;NM_019032:c.*659T>C;NM_001378596:c.*659T>C;NM_001288608:c.*659T>C	.	.	.	.	1q21.2
chr1	150931179	150931179	A	G	intronic	SETDB1	.	.	.	.	.	1q21.3
chr1	150958004	150958004	T	C	intronic	SETDB1	.	.	.	.	.	1q21.3
chr1	150958008	150958008	T	C	intronic	SETDB1	.	.	.	.	.	1q21.3
chr1	150958019	150958019	T	C	intronic	SETDB1	.	.	.	.	.	1q21.3
chr1	150958051	150958051	T	C	intronic	SETDB1	.	.	.	.	.	1q21.3
chr1	150958077	150958077	T	C	intronic	SETDB1	.	.	.	.	.	1q21.3
chr1	150958103	150958103	T	C	intronic	SETDB1	.	.	.	.	.	1q21.3
chr1	150958117	150958117	T	C	intronic	SETDB1	.	.	.	.	.	1q21.3
chr1	150964735	150964735	T	C	UTR3	SETDB1	NM_001366417:c.*371T>C;NM_001366418:c.*371T>C;NM_001145415:c.*371T>C;NM_012432:c.*371T>C	.	.	.	.	1q21.3
chr1	150996206	150996206	T	C	downstream	ANXA9;MINDY1	dist=330	.	.	.	.	1q21.3
chr1	150996235	150996235	T	C	downstream	ANXA9;MINDY1	dist=301	.	.	.	.	1q21.3
chr1	150996253	150996253	T	C	downstream	ANXA9;MINDY1	dist=283	.	.	.	.	1q21.3
chr1	150996257	150996257	T	C	downstream	ANXA9;MINDY1	dist=279	.	.	.	.	1q21.3
chr1	150996279	150996279	T	C	downstream	ANXA9;MINDY1	dist=257	.	.	.	.	1q21.3
chr1	151118244	151118244	T	C	exonic	GABPB2	.	synonymous SNV	GABPB2:NM_001323907:exon8:c.T1101C:p.T367T,GABPB2:NM_001323909:exon8:c.T1221C:p.T407T,GABPB2:NM_001323912:exon8:c.T1053C:p.T351T,GABPB2:NM_001323913:exon8:c.T1167C:p.T389T,GABPB2:NM_001323908:exon9:c.T1335C:p.T445T,GABPB2:NM_144618:exon9:c.T1335C:p.T445T,GABPB2:NM_001323910:exon10:c.T1383C:p.T461T	Score=293;Name=lod=18	.	1q21.3
chr1	151120381	151120381	A	G	UTR3	GABPB2	NM_001323907:c.*2125A>G;NM_001323910:c.*2125A>G;NM_001323909:c.*2125A>G;NM_001323913:c.*2125A>G;NM_001323912:c.*2125A>G;NM_001323908:c.*2125A>G;NM_144618:c.*2125A>G	.	.	.	.	1q21.3
chr1	151120403	151120403	A	G	UTR3	GABPB2	NM_001323907:c.*2147A>G;NM_001323910:c.*2147A>G;NM_001323909:c.*2147A>G;NM_001323913:c.*2147A>G;NM_001323912:c.*2147A>G;NM_001323908:c.*2147A>G;NM_144618:c.*2147A>G	.	.	.	.	1q21.3
chr1	151123324	151123324	A	G	UTR3	GABPB2	NM_001323907:c.*5068A>G;NM_001323910:c.*5068A>G;NM_001323909:c.*5068A>G;NM_001323913:c.*5068A>G;NM_001323912:c.*5068A>G;NM_001323908:c.*5068A>G;NM_144618:c.*5068A>G	.	.	.	.	1q21.3
chr1	151123326	151123326	A	G	UTR3	GABPB2	NM_001323907:c.*5070A>G;NM_001323910:c.*5070A>G;NM_001323909:c.*5070A>G;NM_001323913:c.*5070A>G;NM_001323912:c.*5070A>G;NM_001323908:c.*5070A>G;NM_144618:c.*5070A>G	.	.	.	.	1q21.3
chr1	151199431	151199431	A	G	intronic	PIP5K1A	.	.	.	.	.	1q21.3
chr1	151199457	151199457	A	G	intronic	PIP5K1A	.	.	.	.	.	1q21.3
chr1	151199466	151199466	A	G	intronic	PIP5K1A	.	.	.	.	.	1q21.3
chr1	151199477	151199477	A	G	intronic	PIP5K1A	.	.	.	.	.	1q21.3
chr1	151199493	151199493	A	G	intronic	PIP5K1A	.	.	.	.	.	1q21.3
chr1	151199494	151199494	A	G	intronic	PIP5K1A	.	.	.	.	.	1q21.3
chr1	151199499	151199499	A	G	intronic	PIP5K1A	.	.	.	.	.	1q21.3
chr1	151694745	151694745	T	C	UTR3	SNX27	NM_001330723:c.*328T>C;NM_030918:c.*1144T>C	.	.	Score=707;Name=lod=519	.	1q21.3
chr1	153640123	153640123	T	C	intronic	CHTOP	.	.	.	.	.	1q21.3
chr1	154275873	154275873	T	C	UTR3	HAX1	NM_001018837:c.*172T>C;NM_006118:c.*172T>C	.	.	Score=394;Name=lod=41	.	1q21.3
chr1	154335492	154335492	A	G	intronic	ATP8B2	.	.	.	.	.	1q21.3
chr1	154335545	154335545	A	G	intronic	ATP8B2	.	.	.	.	.	1q21.3
chr1	154335588	154335588	A	G	intronic	ATP8B2	.	.	.	.	.	1q21.3
chr1	154335671	154335671	A	G	intronic	ATP8B2	.	.	.	.	.	1q21.3
chr1	154466860	154466860	A	G	UTR3	IL6R	NM_001382774:c.*1480A>G;NM_001382773:c.*1695A>G;NM_000565:c.*1480A>G;NM_001382769:c.*1480A>G;NM_001382771:c.*1480A>G;NM_001382770:c.*1480A>G;NM_001382772:c.*1480A>G;NM_181359:c.*1695A>G	.	.	.	.	1q21.3
chr1	155312868	155312868	A	G	intronic	FDPS	.	.	.	.	.	1q22
chr1	155315433	155315433	A	G	intronic	FDPS	.	.	.	.	.	1q22
chr1	155316054	155316054	A	G	intronic	FDPS	.	.	.	.	.	1q22
chr1	155316730	155316730	A	G	intronic	FDPS	.	.	.	.	.	1q22
chr1	155722483	155722483	A	G	intronic	DAP3	.	.	.	.	.	1q22
chr1	155726659	155726659	A	G	intronic	DAP3	.	.	.	.	.	1q22
chr1	155726664	155726664	A	G	intronic	DAP3	.	.	.	.	.	1q22
chr1	155726666	155726666	A	G	intronic	DAP3	.	.	.	.	.	1q22
chr1	155726667	155726667	A	G	intronic	DAP3	.	.	.	.	.	1q22
chr1	155726726	155726726	A	G	intronic	DAP3	.	.	.	.	.	1q22
chr1	155726730	155726730	A	G	intronic	DAP3	.	.	.	.	.	1q22
chr1	155727390	155727390	A	G	intronic	DAP3	.	.	.	.	.	1q22
chr1	155727395	155727395	A	G	intronic	DAP3	.	.	.	.	.	1q22
chr1	155727409	155727409	A	G	intronic	DAP3	.	.	.	.	.	1q22
chr1	155727411	155727411	A	G	intronic	DAP3	.	.	.	.	.	1q22
chr1	155733645	155733645	T	C	intronic	DAP3	.	.	.	.	.	1q22
chr1	155733653	155733653	A	G	intronic	DAP3	.	.	.	.	.	1q22
chr1	155733671	155733671	T	C	intronic	DAP3	.	.	.	.	.	1q22
chr1	155735007	155735007	A	G	intronic	DAP3	.	.	.	.	.	1q22
chr1	156120495	156120495	A	G	intronic	LMNA	.	.	.	.	.	1q22
chr1	156120547	156120547	A	G	intronic	LMNA	.	.	.	.	.	1q22
chr1	156131199	156131199	A	G	intronic	LMNA	.	.	.	.	.	1q22
chr1	156131203	156131203	A	G	intronic	LMNA	.	.	.	.	.	1q22
chr1	156214623	156214623	A	G	intronic	PMF1;PMF1-BGLAP	.	.	.	.	.	1q22
chr1	156214718	156214718	A	G	intronic	PMF1;PMF1-BGLAP	.	.	.	.	.	1q22
chr1	161371104	161371104	A	G	UTR3	SDHC	NM_001035512:c.*8671A>G;NM_001035511:c.*8564A>G;NM_001035513:c.*8671A>G;NM_001278172:c.*8564A>G	.	.	.	.	1q23.3
chr1	161846453	161846453	T	C	exonic	ATF6	.	synonymous SNV	ATF6:NM_007348:exon10:c.T1192C:p.L398L	Score=347;Name=lod=28	.	1q23.3
chr1	165655616	165655616	T	C	UTR3	MGST3	NM_004528:c.*112T>C	.	.	Score=414;Name=lod=48	.	1q24.1
chr1	168035941	168035941	A	G	intronic	DCAF6	.	.	.	.	.	1q24.2
chr1	168036003	168036003	A	G	intronic	DCAF6	.	.	.	.	.	1q24.2
chr1	170539439	170539439	T	C	exonic	GORAB	.	synonymous SNV	GORAB:NM_001146039:exon2:c.T291C:p.D97D,GORAB:NM_152281:exon2:c.T291C:p.D97D	.	.	1q24.2
chr1	171547026	171547026	A	G	intronic	PRRC2C	.	.	.	.	.	1q24.3
chr1	171573149	171573149	A	G	intronic	PRRC2C	.	.	.	.	.	1q24.3
chr1	172610716	172610716	T	C	UTR3	SUCO	NM_016227:c.*457T>C;NM_001282751:c.*457T>C;NM_001282750:c.*457T>C;NM_014283:c.*457T>C	.	.	Score=775;Name=lod=902	.	1q24.3
chr1	173480360	173480360	A	G	intronic	PRDX6	.	.	.	.	.	1q25.1
chr1	173483844	173483844	T	C	intronic	PRDX6	.	.	.	.	.	1q25.1
chr1	173858724	173858724	A	G	downstream	DARS2	dist=178	.	.	.	.	1q25.1
chr1	173858743	173858743	A	G	downstream	DARS2	dist=197	.	.	.	.	1q25.1
chr1	173858783	173858783	A	G	downstream	DARS2	dist=237	.	.	.	.	1q25.1
chr1	174918642	174918642	A	G	intronic	RABGAP1L	.	.	.	.	.	1q25.1
chr1	174918664	174918664	A	G	intronic	RABGAP1L	.	.	.	.	.	1q25.1
chr1	179334860	179334860	A	G	intronic	SOAT1	.	.	.	.	.	1q25.2
chr1	179334868	179334868	A	G	intronic	SOAT1	.	.	.	.	.	1q25.2
chr1	196701495	196701495	T	C	UTR3	CFH	NM_001014975:c.*164T>C	.	.	.	.	1q31.3
chr1	196747502	196747502	T	C	UTR3	CFH	NM_000186:c.*189T>C	.	.	.	.	1q31.3
chr1	198173227	198173227	A	G	intronic	NEK7	.	.	.	.	.	1q31.3
chr1	198173228	198173228	A	G	intronic	NEK7	.	.	.	.	.	1q31.3
chr1	198173243	198173243	A	G	intronic	NEK7	.	.	.	.	.	1q31.3
chr1	198173314	198173314	A	G	intronic	NEK7	.	.	.	.	.	1q31.3
chr1	198711813	198711813	A	G	intronic	PTPRC	.	.	.	.	.	1q32.1
chr1	201623138	201623138	T	C	intergenic	LOC107985246;NAV1	dist=88354;dist=25184	.	.	.	.	1q32.1
chr1	201862807	201862807	A	G	intronic	IPO9	.	.	.	.	.	1q32.1
chr1	201959720	201959720	A	G	intronic	TIMM17A	.	.	.	.	.	1q32.1
chr1	201959787	201959787	A	G	intronic	TIMM17A	.	.	.	.	.	1q32.1
chr1	201960332	201960332	A	G	intronic	TIMM17A	.	.	.	.	.	1q32.1
chr1	203778020	203778020	A	G	intergenic	LAX1;ZC3H11A	dist=1668;dist=17603	.	.	.	.	1q32.1
chr1	204532469	204532469	T	C	intronic	MDM4	.	.	.	.	.	1q32.1
chr1	204534754	204534754	A	G	intronic	MDM4	.	.	.	.	.	1q32.1
chr1	204552193	204552193	A	G	UTR3	MDM4	NM_001278518:c.*3154A>G;NM_001278517:c.*2511A>G;NM_001278516:c.*3493A>G;NM_001278519:c.*2511A>G;NM_001204171:c.*2511A>G;NM_001204172:c.*2511A>G;NM_002393:c.*2511A>G	.	.	.	.	1q32.1
chr1	204552194	204552194	A	G	UTR3	MDM4	NM_001278518:c.*3155A>G;NM_001278517:c.*2512A>G;NM_001278516:c.*3494A>G;NM_001278519:c.*2512A>G;NM_001204171:c.*2512A>G;NM_001204172:c.*2512A>G;NM_002393:c.*2512A>G	.	.	.	.	1q32.1
chr1	204556451	204556451	A	G	UTR3	MDM4	NM_001278518:c.*7412A>G;NM_001278517:c.*6769A>G;NM_001278516:c.*7751A>G;NM_001278519:c.*6769A>G;NM_001204171:c.*6769A>G;NM_001204172:c.*6769A>G;NM_002393:c.*6769A>G	.	.	.	.	1q32.1
chr1	206062095	206062095	A	G	intronic	RHEX	.	.	.	.	.	1q32.1
chr1	206718370	206718370	A	G	intronic	MAPKAPK2	.	.	.	.	.	1q32.1
chr1	206718375	206718375	A	G	intronic	MAPKAPK2	.	.	.	.	.	1q32.1
chr1	206718378	206718378	A	G	intronic	MAPKAPK2	.	.	.	.	.	1q32.1
chr1	206718411	206718411	A	G	intronic	MAPKAPK2	.	.	.	.	.	1q32.1
chr1	209777092	209777092	T	C	intronic	TRAF3IP3	.	.	.	.	.	1q32.2
chr1	211274251	211274251	A	G	exonic	RCOR3	.	nonsynonymous SNV	RCOR3:NM_018254:exon3:c.A169G:p.N57D,RCOR3:NM_001136223:exon4:c.A343G:p.N115D,RCOR3:NM_001136224:exon4:c.A343G:p.N115D,RCOR3:NM_001136225:exon4:c.A343G:p.N115D,RCOR3:NM_001350069:exon5:c.A439G:p.N147D	Score=482;Name=lod=84	.	1q32.2
chr1	211348935	211348935	A	G	intronic	TRAF5	.	.	.	.	.	1q32.3
chr1	211358329	211358329	A	G	intronic	TRAF5	.	.	.	.	.	1q32.3
chr1	211358342	211358342	A	G	intronic	TRAF5	.	.	.	.	.	1q32.3
chr1	211358355	211358355	A	G	intronic	TRAF5	.	.	.	.	.	1q32.3
chr1	211358585	211358585	A	G	intronic	TRAF5	.	.	.	.	.	1q32.3
chr1	211358586	211358586	A	G	intronic	TRAF5	.	.	.	.	.	1q32.3
chr1	211364963	211364963	A	G	intronic	TRAF5	.	.	.	.	.	1q32.3
chr1	211364997	211364997	A	G	intronic	TRAF5	.	.	.	.	.	1q32.3
chr1	211365021	211365021	A	G	intronic	TRAF5	.	.	.	.	.	1q32.3
chr1	211365022	211365022	A	G	intronic	TRAF5	.	.	.	.	.	1q32.3
chr1	211365082	211365082	A	G	intronic	TRAF5	.	.	.	.	.	1q32.3
chr1	211365122	211365122	A	G	intronic	TRAF5	.	.	.	.	.	1q32.3
chr1	212345018	212345018	A	G	intronic	PPP2R5A	.	.	.	.	.	1q32.3
chr1	212345054	212345054	A	G	intronic	PPP2R5A	.	.	.	.	.	1q32.3
chr1	212345090	212345090	A	G	intronic	PPP2R5A	.	.	.	.	.	1q32.3
chr1	212345128	212345128	A	G	intronic	PPP2R5A	.	.	.	.	.	1q32.3
chr1	212353995	212353995	T	C	intronic	PPP2R5A	.	.	.	.	.	1q32.3
chr1	212354026	212354026	T	C	intronic	PPP2R5A	.	.	.	.	.	1q32.3
chr1	212354424	212354424	A	G	intronic	PPP2R5A	.	.	.	.	.	1q32.3
chr1	212816223	212816223	A	G	UTR3	TATDN3	NM_001146171:c.*1067A>G;NM_001146170:c.*1067A>G;NM_001042553:c.*1067A>G;NM_001363589:c.*1200A>G;NM_001363590:c.*1200A>G;NM_001042552:c.*1067A>G;NM_001146169:c.*1156A>G	.	.	.	.	1q32.3
chr1	212863501	212863501	A	G	intronic	FLVCR1	.	.	.	.	.	1q32.3
chr1	215581094	215581094	A	G	intronic	KCTD3	.	.	.	.	.	1q41
chr1	215581096	215581096	A	G	intronic	KCTD3	.	.	.	.	.	1q41
chr1	215581099	215581099	A	G	intronic	KCTD3	.	.	.	.	.	1q41
chr1	215581126	215581126	A	G	intronic	KCTD3	.	.	.	.	.	1q41
chr1	215581152	215581152	A	G	intronic	KCTD3	.	.	.	.	.	1q41
chr1	215581161	215581161	A	G	intronic	KCTD3	.	.	.	.	.	1q41
chr1	215581233	215581233	A	G	intronic	KCTD3	.	.	.	.	.	1q41
chr1	223759320	223759320	T	C	exonic	CAPN2	.	synonymous SNV	CAPN2:NM_001146068:exon12:c.T1134C:p.N378N,CAPN2:NM_001748:exon12:c.T1368C:p.N456N	.	.	1q41
chr1	224135492	224135492	A	G	intronic	FBXO28	.	.	.	.	.	1q42.11
chr1	224145946	224145946	A	G	intronic	FBXO28	.	.	.	.	.	1q42.11
chr1	224145959	224145959	A	G	intronic	FBXO28	.	.	.	.	.	1q42.11
chr1	224148461	224148461	T	C	intronic	FBXO28	.	.	.	.	.	1q42.11
chr1	224968723	224968723	A	G	intronic	DNAH14	.	.	.	Score=253;Name=lod=13	.	1q42.12
chr1	225786969	225786969	A	G	exonic	SRP9	.	stoploss	SRP9:NM_001130440:exon3:c.A249G:p.X83W	.	.	1q42.12
chr1	225787028	225787028	A	G	intronic	SRP9	.	.	.	.	.	1q42.12
chr1	225787033	225787033	A	G	intronic	SRP9	.	.	.	.	.	1q42.12
chr1	225787408	225787408	A	G	intronic	SRP9	.	.	.	.	.	1q42.12
chr1	225787413	225787413	A	G	intronic	SRP9	.	.	.	.	.	1q42.12
chr1	228180035	228180035	A	G	UTR3	IBA57	NM_001010867:c.*4522A>G;NM_001310327:c.*4522A>G	.	.	.	.	1q42.13
chr1	228183745	228183745	A	G	intergenic	IBA57;OBSCN-AS1	dist=1488;dist=19761	.	.	.	.	1q42.13
chr1	236540652	236540652	A	G	exonic	LGALS8	.	nonsynonymous SNV	LGALS8:NM_201544:exon5:c.A434G:p.N145S,LGALS8:NM_006499:exon6:c.A434G:p.N145S,LGALS8:NM_201543:exon6:c.A434G:p.N145S,LGALS8:NM_201545:exon6:c.A434G:p.N145S	Score=333;Name=lod=25	.	1q43
chr1	236797808	236797808	A	G	intronic	MTR	.	.	.	.	.	1q43
chr1	236797812	236797812	A	G	intronic	MTR	.	.	.	.	.	1q43
chr1	236797835	236797835	A	G	intronic	MTR	.	.	.	.	.	1q43
chr1	236797838	236797838	A	G	intronic	MTR	.	.	.	.	.	1q43
chr1	236797879	236797879	A	G	intronic	MTR	.	.	.	.	.	1q43
chr1	236797899	236797899	A	G	intronic	MTR	.	.	.	.	.	1q43
chr1	239504103	239504103	T	C	intronic	CHRM3	.	.	.	.	.	1q43
chr1	243312595	243312595	A	G	intronic	SDCCAG8	.	.	.	.	.	1q43
chr1	243312612	243312612	A	G	intronic	SDCCAG8	.	.	.	.	.	1q43
chr1	245082153	245082153	T	C	exonic	EFCAB2	.	nonsynonymous SNV	EFCAB2:NM_001143943:exon4:c.T254C:p.L85P,EFCAB2:NM_001290327:exon5:c.T284C:p.L95P,EFCAB2:NM_032328:exon5:c.T254C:p.L85P	.	.	1q44
chr1	246568032	246568032	A	G	intronic	CNST	.	.	.	.	.	1q44
chr1	246621799	246621799	A	G	intronic	CNST	.	.	.	.	.	1q44
chr1	246621866	246621866	A	G	intronic	CNST	.	.	.	.	.	1q44
chr1	246621874	246621874	A	G	intronic	CNST	.	.	.	.	.	1q44
chr1	246621914	246621914	A	G	intronic	CNST	.	.	.	.	.	1q44
chr1	246621928	246621928	A	G	intronic	CNST	.	.	.	.	.	1q44
chr1	246623785	246623785	A	G	intronic	CNST	.	.	.	.	.	1q44
chr1	246623794	246623794	A	G	intronic	CNST	.	.	.	.	.	1q44
chr1	246623808	246623808	A	G	intronic	CNST	.	.	.	.	.	1q44
chr1	246644235	246644235	A	G	intronic	CNST	.	.	.	.	.	1q44
chr1	246644242	246644242	A	G	intronic	CNST	.	.	.	.	.	1q44
chr1	246644334	246644334	A	G	intronic	CNST	.	.	.	.	.	1q44
chr1	247863545	247863545	A	G	intronic	TRIM58	.	.	.	.	.	1q44
chr1	247877451	247877451	A	G	UTR3	TRIM58	NM_015431:c.*962A>G	.	.	.	.	1q44
chr1	247877462	247877462	A	G	UTR3	TRIM58	NM_015431:c.*973A>G	.	.	.	.	1q44
chr1	247877527	247877527	A	G	UTR3	TRIM58	NM_015431:c.*1038A>G	.	.	.	.	1q44
chr1	247877539	247877539	A	G	UTR3	TRIM58	NM_015431:c.*1050A>G	.	.	.	.	1q44
chr2	274068	274068	T	C	intronic	ACP1	.	.	.	.	.	2p25.3
chr2	9489233	9489233	A	G	UTR3	ADAM17;IAH1	NM_003183:c.*944T>C;NM_001382777:c.*944T>C;NM_001382778:c.*944T>C;NM_001320859:c.*904A>G;NM_001039613:c.*904A>G;NM_001320860:c.*904A>G;NM_001320863:c.*904A>G;NM_001320858:c.*904A>G	.	.	.	.	2p25.1
chr2	10567485	10567485	T	C	intergenic	ODC1-DT;NOL10	dist=111933;dist=3269	.	.	.	.	2p25.1
chr2	11771538	11771538	T	C	exonic	LPIN1	.	nonsynonymous SNV	LPIN1:NM_001349201:exon4:c.T455C:p.V152A,LPIN1:NM_001349203:exon4:c.T455C:p.V152A,LPIN1:NM_001349206:exon4:c.T455C:p.V152A,LPIN1:NM_001349207:exon4:c.T545C:p.V182A,LPIN1:NM_145693:exon4:c.T455C:p.V152A,LPIN1:NM_001261427:exon5:c.T473C:p.V158A,LPIN1:NM_001261428:exon5:c.T602C:p.V201A,LPIN1:NM_001349199:exon5:c.T455C:p.V152A,LPIN1:NM_001349200:exon5:c.T455C:p.V152A,LPIN1:NM_001349202:exon5:c.T455C:…	.	.	2p25.1
chr2	11817691	11817691	A	G	intronic	LPIN1	.	.	.	.	.	2p25.1
chr2	11825988	11825988	A	G	UTR3	LPIN1	NM_001349207:c.*1197A>G;NM_001349208:c.*1197A>G;NM_001261428:c.*1197A>G;NM_001261427:c.*1197A>G;NM_001349202:c.*1197A>G;NM_001349203:c.*1197A>G;NM_001349206:c.*1197A>G;NM_001349200:c.*1197A>G;NM_001349199:c.*1197A>G;NM_001349204:c.*1197A>G;NM_001349201:c.*1197A>G;NM_145693:c.*1197A>G;NM_001349205:c.*1197A>G	.	.	.	.	2p25.1
chr2	16414765	16414765	T	C	intergenic	GACAT3;CYRIA	dist=329076;dist=134697	.	.	.	.	2p24.3
chr2	16478291	16478291	T	C	intergenic	GACAT3;CYRIA	dist=392602;dist=71171	.	.	Score=555;Name=lod=151	.	2p24.3
chr2	23931900	23931900	A	G	intergenic	ATAD2B;UBXN2A	dist=4777;dist=8563	.	.	.	.	2p23.3
chr2	23999956	23999956	T	C	UTR3	UBXN2A	NM_181713:c.*89T>C	.	.	.	.	2p23.3
chr2	24000365	24000365	A	G	UTR3	UBXN2A	NM_181713:c.*498A>G	.	.	.	.	2p23.3
chr2	24000380	24000380	A	G	UTR3	UBXN2A	NM_181713:c.*513A>G	.	.	.	.	2p23.3
chr2	24000462	24000462	A	G	UTR3	UBXN2A	NM_181713:c.*595A>G	.	.	.	.	2p23.3
chr2	24000463	24000463	A	G	UTR3	UBXN2A	NM_181713:c.*596A>G	.	.	.	.	2p23.3
chr2	24000471	24000471	A	G	UTR3	UBXN2A	NM_181713:c.*604A>G	.	.	.	.	2p23.3
chr2	24004507	24004507	A	G	UTR3	UBXN2A	NM_181713:c.*4640A>G	.	.	.	.	2p23.3
chr2	24090374	24090374	A	G	intronic	FAM228B	.	.	.	.	.	2p23.3
chr2	24090422	24090422	A	G	intronic	FAM228B	.	.	.	.	.	2p23.3
chr2	24090437	24090437	A	G	intronic	FAM228B	.	.	.	.	.	2p23.3
chr2	24090490	24090490	A	G	intronic	FAM228B	.	.	.	.	.	2p23.3
chr2	24090519	24090519	A	G	intronic	FAM228B	.	.	.	.	.	2p23.3
chr2	24090558	24090558	A	G	intronic	FAM228B	.	.	.	.	.	2p23.3
chr2	24091383	24091383	A	G	intronic	FAM228B	.	.	.	.	.	2p23.3
chr2	24091410	24091410	A	G	intronic	FAM228B	.	.	.	.	.	2p23.3
chr2	24092507	24092507	A	G	intronic	FAM228B	.	.	.	.	.	2p23.3
chr2	24770201	24770201	A	G	UTR3	NCOA1	NM_001362950:c.*1993A>G;NM_003743:c.*1810A>G;NM_147223:c.*1993A>G;NM_001362955:c.*1993A>G;NM_001362952:c.*1993A>G;NM_001362954:c.*1990A>G;NM_147233:c.*1810A>G	.	.	Score=738;Name=lod=671	.	2p23.3
chr2	26072339	26072339	A	G	intronic	RAB10	.	.	.	.	.	2p23.3
chr2	26076823	26076823	A	G	intronic	RAB10	.	.	.	.	.	2p23.3
chr2	26076824	26076824	A	G	intronic	RAB10	.	.	.	.	.	2p23.3
chr2	26106764	26106764	A	G	intronic	RAB10	.	.	.	.	.	2p23.3
chr2	26110288	26110288	A	G	intronic	RAB10	.	.	.	.	.	2p23.3
chr2	26119290	26119290	A	G	intronic	RAB10	.	.	.	.	.	2p23.3
chr2	26255245	26255245	A	G	intronic	HADHB	.	.	.	.	.	2p23.3
chr2	26279544	26279544	T	C	intronic	HADHB	.	.	.	.	.	2p23.3
chr2	26288088	26288088	A	G	intronic	HADHB	.	.	.	.	.	2p23.3
chr2	26288115	26288115	A	G	intronic	HADHB	.	.	.	.	.	2p23.3
chr2	26288116	26288116	A	G	intronic	HADHB	.	.	.	.	.	2p23.3
chr2	26288117	26288117	A	G	intronic	HADHB	.	.	.	.	.	2p23.3
chr2	26288136	26288136	A	G	intronic	HADHB	.	.	.	.	.	2p23.3
chr2	26288499	26288499	A	G	intronic	HADHB	.	.	.	.	.	2p23.3
chr2	26288588	26288588	A	G	intronic	HADHB	.	.	.	.	.	2p23.3
chr2	26288594	26288594	A	G	intronic	HADHB	.	.	.	.	.	2p23.3
chr2	26288624	26288624	A	G	intronic	HADHB	.	.	.	.	.	2p23.3
chr2	26288629	26288629	A	G	intronic	HADHB	.	.	.	.	.	2p23.3
chr2	26289093	26289093	A	G	intronic	HADHB	.	.	.	.	.	2p23.3
chr2	26289162	26289162	A	G	intronic	HADHB	.	.	.	.	.	2p23.3
chr2	27066115	27066115	T	C	intronic	AGBL5	.	.	.	.	.	2p23.3
chr2	27067129	27067129	T	C	intronic	AGBL5	.	.	.	.	.	2p23.3
chr2	27067176	27067176	T	C	intronic	AGBL5	.	.	.	.	.	2p23.3
chr2	27617833	27617833	A	G	intronic	ZNF512	.	.	.	.	.	2p23.3
chr2	28324661	28324661	A	G	intronic	BABAM2	.	.	.	.	.	2p23.2
chr2	28759435	28759435	A	G	intronic	PPP1CB	.	.	.	.	.	2p23.2
chr2	28759441	28759441	A	G	intronic	PPP1CB	.	.	.	.	.	2p23.2
chr2	28763953	28763953	A	G	intronic	PPP1CB	.	.	.	.	.	2p23.2
chr2	28770821	28770821	T	C	intronic	PPP1CB	.	.	.	.	.	2p23.2
chr2	28784773	28784773	A	G	intronic	PPP1CB	.	.	.	.	.	2p23.2
chr2	28784800	28784800	A	G	intronic	PPP1CB	.	.	.	.	.	2p23.2
chr2	28785553	28785553	T	C	intronic	PPP1CB	.	.	.	.	.	2p23.2
chr2	28785556	28785556	A	G	intronic	PPP1CB	.	.	.	.	.	2p23.2
chr2	28785563	28785563	A	G	intronic	PPP1CB	.	.	.	.	.	2p23.2
chr2	28785583	28785583	A	G	intronic	PPP1CB	.	.	.	.	.	2p23.2
chr2	28785592	28785592	A	G	intronic	PPP1CB	.	.	.	.	.	2p23.2
chr2	28787379	28787379	A	G	intronic	PPP1CB	.	.	.	.	.	2p23.2
chr2	28787380	28787380	A	G	intronic	PPP1CB	.	.	.	.	.	2p23.2
chr2	28787404	28787404	A	G	intronic	PPP1CB	.	.	.	.	.	2p23.2
chr2	28788932	28788932	A	G	intronic	PPP1CB	.	.	.	.	.	2p23.2
chr2	28788938	28788938	A	G	intronic	PPP1CB	.	.	.	.	.	2p23.2
chr2	28789291	28789291	A	G	intronic	PPP1CB	.	.	.	.	.	2p23.2
chr2	28789292	28789292	A	G	intronic	PPP1CB	.	.	.	.	.	2p23.2
chr2	28947201	28947201	A	G	UTR3	WDR43	NM_015131:c.*422A>G	.	.	.	.	2p23.2
chr2	28947292	28947292	A	G	UTR3	WDR43	NM_015131:c.*513A>G	.	.	.	.	2p23.2
chr2	29159609	29159609	A	G	intronic	CLIP4	.	.	.	.	.	2p23.2
chr2	30153715	30153715	T	C	intronic	YPEL5	.	.	.	.	.	2p23.1
chr2	30157198	30157198	A	G	intronic	YPEL5	.	.	.	.	.	2p23.1
chr2	32130554	32130554	A	G	intronic	SPAST	.	.	.	.	.	2p22.3
chr2	32130572	32130572	A	G	intronic	SPAST	.	.	.	.	.	2p22.3
chr2	32130599	32130599	A	G	intronic	SPAST	.	.	.	.	.	2p22.3
chr2	32307664	32307664	A	G	UTR3	YIPF4	NM_032312:c.*2038A>G	.	.	.	.	2p22.3
chr2	32307780	32307780	A	G	UTR3	YIPF4	NM_032312:c.*2154A>G	.	.	.	.	2p22.3
chr2	32308884	32308884	A	G	UTR3	YIPF4	NM_032312:c.*3258A>G	.	.	.	.	2p22.3
chr2	32310622	32310622	A	G	UTR3	YIPF4	NM_032312:c.*4996A>G	.	.	.	.	2p22.3
chr2	32310728	32310728	A	G	UTR3	YIPF4	NM_032312:c.*5102A>G	.	.	.	.	2p22.3
chr2	32310767	32310767	A	G	UTR3	YIPF4	NM_032312:c.*5141A>G	.	.	.	.	2p22.3
chr2	32369835	32369835	A	G	intronic	BIRC6	.	.	.	.	.	2p22.3
chr2	32396950	32396950	A	G	intronic	BIRC6	.	.	.	.	.	2p22.3
chr2	32396962	32396962	A	G	intronic	BIRC6	.	.	.	.	.	2p22.3
chr2	32396975	32396975	A	G	intronic	BIRC6	.	.	.	.	.	2p22.3
chr2	32462778	32462778	A	G	intronic	BIRC6	.	.	.	.	.	2p22.3
chr2	32462877	32462877	A	G	intronic	BIRC6	.	.	.	.	.	2p22.3
chr2	32521354	32521354	A	G	intronic	BIRC6	.	.	.	.	.	2p22.3
chr2	32618482	32618482	T	C	UTR3	BIRC6	NM_016252:c.*578T>C;NM_001378125:c.*578T>C	.	.	Score=786;Name=lod=987	.	2p22.3
chr2	36522655	36522655	A	G	intronic	CRIM1	.	.	.	.	.	2p22.2
chr2	36522681	36522681	A	G	intronic	CRIM1	.	.	.	.	.	2p22.2
chr2	36522717	36522717	A	G	intronic	CRIM1	.	.	.	.	.	2p22.2
chr2	36522741	36522741	A	G	intronic	CRIM1	.	.	.	.	.	2p22.2
chr2	36522751	36522751	A	G	intronic	CRIM1	.	.	.	.	.	2p22.2
chr2	36522752	36522752	A	G	intronic	CRIM1	.	.	.	.	.	2p22.2
chr2	37091216	37091216	T	C	intronic	GPATCH11	.	.	.	.	.	2p22.2
chr2	37091285	37091285	T	C	intronic	GPATCH11	.	.	.	.	.	2p22.2
chr2	37202534	37202534	A	G	UTR3	CEBPZOS	NM_001322373:c.*674A>G;NM_001322374:c.*674A>G;NM_001322376:c.*670A>G	.	.	.	.	2p22.2
chr2	37204403	37204403	A	G	UTR3	CEBPZOS	NM_001322373:c.*2543A>G;NM_001322374:c.*2543A>G;NM_001322376:c.*2539A>G;NM_001322375:c.*102A>G	.	.	.	.	2p22.2
chr2	38782283	38782283	A	G	UTR3	GEMIN6	NM_024775:c.*391A>G	.	.	.	.	2p22.1
chr2	38782285	38782285	A	G	UTR3	GEMIN6	NM_024775:c.*393A>G	.	.	.	.	2p22.1
chr2	39474840	39474840	A	G	ncRNA_intronic	MAP4K3-DT	.	.	.	.	.	2p22.1
chr2	39474845	39474845	A	G	ncRNA_intronic	MAP4K3-DT	.	.	.	.	.	2p22.1
chr2	39474848	39474848	A	G	ncRNA_intronic	MAP4K3-DT	.	.	.	.	.	2p22.1
chr2	39474861	39474861	A	G	ncRNA_intronic	MAP4K3-DT	.	.	.	.	.	2p22.1
chr2	39474877	39474877	A	G	ncRNA_intronic	MAP4K3-DT	.	.	.	.	.	2p22.1
chr2	39474878	39474878	A	G	ncRNA_intronic	MAP4K3-DT	.	.	.	.	.	2p22.1
chr2	39474938	39474938	A	G	ncRNA_intronic	MAP4K3-DT	.	.	.	.	.	2p22.1
chr2	39474947	39474947	A	G	ncRNA_intronic	MAP4K3-DT	.	.	.	.	.	2p22.1
chr2	39474971	39474971	A	G	ncRNA_intronic	MAP4K3-DT	.	.	.	.	.	2p22.1
chr2	39474973	39474973	A	G	ncRNA_intronic	MAP4K3-DT	.	.	.	.	.	2p22.1
chr2	39474974	39474974	A	G	ncRNA_intronic	MAP4K3-DT	.	.	.	.	.	2p22.1
chr2	39474987	39474987	A	G	ncRNA_intronic	MAP4K3-DT	.	.	.	.	.	2p22.1
chr2	39475000	39475000	A	G	ncRNA_intronic	MAP4K3-DT	.	.	.	.	.	2p22.1
chr2	39475009	39475009	A	G	ncRNA_intronic	MAP4K3-DT	.	.	.	.	.	2p22.1
chr2	39475019	39475019	A	G	ncRNA_intronic	MAP4K3-DT	.	.	.	.	.	2p22.1
chr2	39475023	39475023	A	G	ncRNA_intronic	MAP4K3-DT	.	.	.	.	.	2p22.1
chr2	39475043	39475043	A	G	ncRNA_intronic	MAP4K3-DT	.	.	.	.	.	2p22.1
chr2	39475044	39475044	A	G	ncRNA_intronic	MAP4K3-DT	.	.	.	.	.	2p22.1
chr2	42281299	42281299	A	G	intronic	EML4	.	.	.	.	.	2p21
chr2	42281314	42281314	A	G	intronic	EML4	.	.	.	.	.	2p21
chr2	44199143	44199143	A	G	intronic	PPM1B	.	.	.	.	.	2p21
chr2	44199171	44199171	T	C	intronic	PPM1B	.	.	.	.	.	2p21
chr2	44199174	44199174	T	C	intronic	PPM1B	.	.	.	.	.	2p21
chr2	44212825	44212825	A	G	intronic	PPM1B	.	.	.	.	.	2p21
chr2	44212834	44212834	A	G	intronic	PPM1B	.	.	.	.	.	2p21
chr2	44212898	44212898	A	G	intronic	PPM1B	.	.	.	.	.	2p21
chr2	44212915	44212915	A	G	intronic	PPM1B	.	.	.	.	.	2p21
chr2	44213000	44213000	A	G	intronic	PPM1B	.	.	.	.	.	2p21
chr2	44215361	44215361	A	G	intronic	PPM1B	.	.	.	.	.	2p21
chr2	44215397	44215397	A	G	intronic	PPM1B	.	.	.	.	.	2p21
chr2	44223632	44223632	A	G	intronic	PPM1B	.	.	.	.	.	2p21
chr2	44223669	44223669	A	G	intronic	PPM1B	.	.	.	.	.	2p21
chr2	44223761	44223761	A	G	intronic	PPM1B	.	.	.	.	.	2p21
chr2	44224182	44224182	A	G	intronic	PPM1B	.	.	.	.	.	2p21
chr2	44224192	44224192	A	G	intronic	PPM1B	.	.	.	.	.	2p21
chr2	44224201	44224201	A	G	intronic	PPM1B	.	.	.	.	.	2p21
chr2	44224244	44224244	A	G	intronic	PPM1B	.	.	.	.	.	2p21
chr2	44224361	44224361	A	G	intronic	PPM1B	.	.	.	.	.	2p21
chr2	44228997	44228997	A	G	intronic	PPM1B	.	.	.	.	.	2p21
chr2	44229003	44229003	A	G	intronic	PPM1B	.	.	.	.	.	2p21
chr2	44229006	44229006	A	G	intronic	PPM1B	.	.	.	.	.	2p21
chr2	44229067	44229067	A	G	intronic	PPM1B	.	.	.	.	.	2p21
chr2	44229088	44229088	A	G	intronic	PPM1B	.	.	.	.	.	2p21
chr2	44229101	44229101	A	G	intronic	PPM1B	.	.	.	.	.	2p21
chr2	44229102	44229102	A	G	intronic	PPM1B	.	.	.	.	.	2p21
chr2	44229103	44229103	A	G	intronic	PPM1B	.	.	.	.	.	2p21
chr2	46640319	46640319	A	G	intergenic	CRIPT;SOCS5	dist=10143;dist=58641	.	.	.	.	2p21
chr2	46733427	46733427	A	G	intronic	SOCS5	.	.	.	.	.	2p21
chr2	46733498	46733498	A	G	intronic	SOCS5	.	.	.	.	.	2p21
chr2	48493950	48493950	A	G	intronic	PPP1R21	.	.	.	.	.	2p16.3
chr2	48493967	48493967	A	G	intronic	PPP1R21	.	.	.	.	.	2p16.3
chr2	48493988	48493988	A	G	intronic	PPP1R21	.	.	.	.	.	2p16.3
chr2	48494002	48494002	A	G	intronic	PPP1R21	.	.	.	.	.	2p16.3
chr2	54527809	54527809	T	C	intronic	SPTBN1	.	.	.	.	.	2p16.2
chr2	55532109	55532109	T	C	intronic	CFAP36	.	.	.	.	.	2p16.1
chr2	55533575	55533575	A	G	intronic	CFAP36	.	.	.	.	.	2p16.1
chr2	60778967	60778967	A	G	intronic	PAPOLG	.	.	.	.	.	2p16.1
chr2	60778982	60778982	A	G	intronic	PAPOLG	.	.	.	.	.	2p16.1
chr2	60779002	60779002	A	G	intronic	PAPOLG	.	.	.	.	.	2p16.1
chr2	60779007	60779007	A	G	intronic	PAPOLG	.	.	.	.	.	2p16.1
chr2	60779012	60779012	A	G	intronic	PAPOLG	.	.	.	.	.	2p16.1
chr2	60779026	60779026	A	G	intronic	PAPOLG	.	.	.	.	.	2p16.1
chr2	60798428	60798428	T	C	UTR3	PAPOLG	NM_022894:c.*1268T>C	.	.	Score=782;Name=lod=958	.	2p16.1
chr2	60904236	60904236	A	G	intronic	REL	.	.	.	.	.	2p16.1
chr2	60904327	60904327	A	G	intronic	REL	.	.	.	.	.	2p16.1
chr2	60904346	60904346	A	G	intronic	REL	.	.	.	.	.	2p16.1
chr2	60909736	60909736	A	G	intronic	REL	.	.	.	.	.	2p16.1
chr2	60909743	60909743	A	G	intronic	REL	.	.	.	.	.	2p16.1
chr2	60909780	60909780	A	G	intronic	REL	.	.	.	.	.	2p16.1
chr2	62136327	62136327	A	G	UTR3	COMMD1	NM_001371765:c.*386A>G;NM_001321782:c.*386A>G;NM_001321781:c.*386A>G	.	.	.	.	2p15
chr2	62136371	62136371	A	G	UTR3	COMMD1	NM_001371765:c.*430A>G;NM_001321782:c.*430A>G;NM_001321781:c.*430A>G	.	.	.	.	2p15
chr2	64541346	64541346	T	C	intronic	AFTPH	.	.	.	.	.	2p14
chr2	65083825	65083825	A	G	UTR3	CEP68	NM_001319101:c.*191A>G;NM_001319100:c.*191A>G;NM_015147:c.*191A>G	.	.	Score=403;Name=lod=44	.	2p14
chr2	65248958	65248958	A	G	intronic	ACTR2	.	.	.	.	.	2p14
chr2	65270179	65270179	T	C	UTR3	ACTR2	NM_001005386:c.*1445T>C;NM_005722:c.*1445T>C	.	.	.	.	2p14
chr2	66442938	66442938	A	G	exonic	MEIS1	.	nonsynonymous SNV	MEIS1:NM_002398:exon6:c.A520G:p.I174V	Score=828;Name=lod=1387	.	2p14
chr2	66505337	66505337	T	C	intronic	MEIS1	.	.	.	.	.	2p14
chr2	66525021	66525021	A	G	intronic	MEIS1	.	.	.	.	.	2p14
chr2	66553880	66553880	T	C	intronic	MEIS1	.	.	.	.	.	2p14
chr2	66560443	66560443	A	G	intronic	MEIS1	.	.	.	.	.	2p14
chr2	66560444	66560444	A	G	intronic	MEIS1	.	.	.	.	.	2p14
chr2	66560447	66560447	A	G	intronic	MEIS1	.	.	.	.	.	2p14
chr2	66560451	66560451	A	G	intronic	MEIS1	.	.	.	.	.	2p14
chr2	66560461	66560461	A	G	intronic	MEIS1	.	.	.	.	.	2p14
chr2	66560501	66560501	A	G	intronic	MEIS1	.	.	.	.	.	2p14
chr2	66560506	66560506	A	G	intronic	MEIS1	.	.	.	.	.	2p14
chr2	68476328	68476328	A	G	intronic	APLF	.	.	.	.	.	2p13.3
chr2	68476330	68476330	A	G	intronic	APLF	.	.	.	.	.	2p13.3
chr2	68476362	68476362	A	G	intronic	APLF	.	.	.	.	.	2p13.3
chr2	68476363	68476363	A	G	intronic	APLF	.	.	.	.	.	2p13.3
chr2	68476389	68476389	A	G	intronic	APLF	.	.	.	.	.	2p13.3
chr2	68798408	68798408	T	C	intronic	ARHGAP25	.	.	.	.	.	2p13.3
chr2	69721580	69721580	A	G	intronic	ANXA4	.	.	.	.	.	2p13.3
chr2	69749734	69749734	A	G	intronic	ANXA4	.	.	.	.	.	2p13.3
chr2	69761674	69761674	A	G	intronic	ANXA4	.	.	.	.	.	2p13.3
chr2	69833531	69833531	A	G	intronic	GMCL1	.	.	.	.	.	2p13.3
chr2	69901037	69901037	A	G	intronic	SNRNP27	.	.	.	.	.	2p13.3
chr2	69901053	69901053	A	G	intronic	SNRNP27	.	.	.	.	.	2p13.3
chr2	69903239	69903239	A	G	exonic	SNRNP27	.	nonsynonymous SNV	SNRNP27:NM_006857:exon5:c.A407G:p.K136R	Score=462;Name=lod=71	.	2p13.3
chr2	69922724	69922724	A	G	intronic	MXD1	.	.	.	.	.	2p13.3
chr2	69922760	69922760	A	G	intronic	MXD1	.	.	.	.	.	2p13.3
chr2	69922782	69922782	A	G	intronic	MXD1	.	.	.	.	.	2p13.3
chr2	69922801	69922801	A	G	intronic	MXD1	.	.	.	.	.	2p13.3
chr2	69928625	69928625	A	G	intronic	MXD1	.	.	.	.	.	2p13.3
chr2	71387577	71387577	A	G	intronic	ZNF638	.	.	.	.	.	2p13.2
chr2	73605704	73605704	A	G	intronic	ALMS1	.	.	.	.	.	2p13.1
chr2	74121878	74121878	A	G	intergenic	TET3;BOLA3	dist=13703;dist=13522	.	.	.	.	2p13.1
chr2	74121942	74121942	A	G	intergenic	TET3;BOLA3	dist=13767;dist=13458	.	.	.	.	2p13.1
chr2	74214184	74214184	T	C	exonic	MTHFD2	.	nonsynonymous SNV	MTHFD2:NM_006636:exon8:c.T995C:p.L332P	Score=484;Name=lod=85	.	2p13.1
chr2	74422552	74422552	T	C	intronic	WDR54	.	.	.	.	.	2p13.1
chr2	86138180	86138180	T	C	UTR3	PTCD3	NM_017952:c.*621T>C	.	.	.	.	2p11.2
chr2	86766478	86766478	A	G	intronic	RMND5A	.	.	.	.	.	2p11.2
chr2	86768049	86768049	T	C	intronic	RMND5A	.	.	.	.	.	2p11.2
chr2	96011731	96011731	A	G	ncRNA_intronic	FAHD2CP	.	.	.	.	.	2q11.2
chr2	96011734	96011734	A	G	ncRNA_intronic	FAHD2CP	.	.	.	.	.	2q11.2
chr2	96011755	96011755	A	G	ncRNA_intronic	FAHD2CP	.	.	.	.	.	2q11.2
chr2	96011757	96011757	A	G	ncRNA_intronic	FAHD2CP	.	.	.	.	.	2q11.2
chr2	96011759	96011759	A	G	ncRNA_intronic	FAHD2CP	.	.	.	.	.	2q11.2
chr2	96011785	96011785	A	G	ncRNA_intronic	FAHD2CP	.	.	.	.	.	2q11.2
chr2	96011794	96011794	A	G	ncRNA_intronic	FAHD2CP	.	.	.	.	.	2q11.2
chr2	96011820	96011820	A	G	ncRNA_intronic	FAHD2CP	.	.	.	.	.	2q11.2
chr2	96011847	96011847	A	G	ncRNA_intronic	FAHD2CP	.	.	.	.	.	2q11.2
chr2	96268867	96268867	A	G	intronic	CIAO1	.	.	.	.	.	2q11.2
chr2	96329015	96329015	A	G	UTR3	ITPRIPL1	NM_178495:c.*716A>G	.	.	.	.	2q11.2
chr2	96804928	96804928	A	G	intronic	CNNM4	.	.	.	Score=352;Name=lod=29	.	2q11.2
chr2	96807415	96807415	A	G	intronic	CNNM4	.	.	.	.	.	2q11.2
chr2	96807437	96807437	A	G	intronic	CNNM4	.	.	.	.	.	2q11.2
chr2	97163110	97163110	A	G	intronic	ANKRD36	.	.	.	.	.	2q11.2
chr2	97163115	97163115	A	G	intronic	ANKRD36	.	.	.	.	.	2q11.2
chr2	97163124	97163124	A	G	intronic	ANKRD36	.	.	.	.	.	2q11.2
chr2	97163188	97163188	A	G	intronic	ANKRD36	.	.	.	.	.	2q11.2
chr2	97668914	97668914	A	G	upstream	C2orf92	dist=829	.	.	.	.	2q11.2
chr2	99195951	99195951	A	G	UTR3	MRPL30	NM_145212:c.*246A>G	.	.	.	.	2q11.2
chr2	99195987	99195987	A	G	UTR3	MRPL30	NM_145212:c.*282A>G	.	.	.	.	2q11.2
chr2	99196002	99196002	A	G	UTR3	MRPL30	NM_145212:c.*297A>G	.	.	.	.	2q11.2
chr2	99371716	99371716	A	G	exonic	EIF5B	.	nonsynonymous SNV	EIF5B:NM_015904:exon9:c.A1538G:p.E513G	Score=463;Name=lod=72	.	2q11.2
chr2	101271537	101271537	T	C	intergenic	CNOT11;SNORD89	dist=1221;dist=1399	.	.	.	.	2q11.2
chr2	107891263	107891263	T	C	UTR3	RGPD4	NM_182588:c.*532T>C	.	.	.	.	2q12.3
chr2	112410973	112410973	T	C	intronic	RGPD5;RGPD8	.	.	.	.	.	2q14.1
chr2	112410985	112410985	T	C	intronic	RGPD5;RGPD8	.	.	.	.	.	2q14.1
chr2	112579061	112579061	A	G	UTR3	POLR1B	NM_001282772:c.*3332A>G;NM_001137604:c.*3332A>G;NM_001282777:c.*3332A>G;NM_019014:c.*3332A>G;NM_001282776:c.*3332A>G;NM_001282779:c.*3332A>G;NM_001282774:c.*3332A>G;NM_001371971:c.*3332A>G;NM_001371970:c.*3332A>G;NM_001371969:c.*3332A>G	.	.	.	.	2q14.1
chr2	113466917	113466917	A	G	intronic	CBWD2	.	.	.	.	.	2q14.1
chr2	113466943	113466943	A	G	intronic	CBWD2	.	.	.	.	.	2q14.1
chr2	113638706	113638706	A	G	intronic	RABL2A	.	.	.	.	.	2q14.1
chr2	113638712	113638712	A	G	intronic	RABL2A	.	.	.	.	.	2q14.1
chr2	113638715	113638715	A	G	intronic	RABL2A	.	.	.	.	.	2q14.1
chr2	113638716	113638716	A	G	intronic	RABL2A	.	.	.	.	.	2q14.1
chr2	113638718	113638718	A	G	intronic	RABL2A	.	.	.	.	.	2q14.1
chr2	113638721	113638721	A	G	intronic	RABL2A	.	.	.	.	.	2q14.1
chr2	113638747	113638747	A	G	intronic	RABL2A	.	.	.	.	.	2q14.1
chr2	113638748	113638748	A	G	intronic	RABL2A	.	.	.	.	.	2q14.1
chr2	113638752	113638752	A	G	intronic	RABL2A	.	.	.	.	.	2q14.1
chr2	113638756	113638756	A	G	intronic	RABL2A	.	.	.	.	.	2q14.1
chr2	113638760	113638760	A	G	intronic	RABL2A	.	.	.	.	.	2q14.1
chr2	113638811	113638811	A	G	intronic	RABL2A	.	.	.	.	.	2q14.1
chr2	113638842	113638842	A	G	intronic	RABL2A	.	.	.	.	.	2q14.1
chr2	113639706	113639706	A	G	intronic	RABL2A	.	.	.	.	.	2q14.1
chr2	113639709	113639709	A	G	intronic	RABL2A	.	.	.	.	.	2q14.1
chr2	113639713	113639713	A	G	intronic	RABL2A	.	.	.	.	.	2q14.1
chr2	113639729	113639729	A	G	intronic	RABL2A	.	.	.	.	.	2q14.1
chr2	131117265	131117265	A	G	intronic	PLEKHB2	.	.	.	.	.	2q21.1
chr2	131117275	131117275	A	G	intronic	PLEKHB2	.	.	.	.	.	2q21.1
chr2	131118677	131118677	A	G	intronic	PLEKHB2	.	.	.	.	.	2q21.1
chr2	131118678	131118678	A	G	intronic	PLEKHB2	.	.	.	.	.	2q21.1
chr2	131118747	131118747	A	G	intronic	PLEKHB2	.	.	.	.	.	2q21.1
chr2	131118813	131118813	A	G	intronic	PLEKHB2	.	.	.	.	.	2q21.1
chr2	131147712	131147712	A	G	UTR3	PLEKHB2	NM_001309452:c.*939A>G;NM_001309451:c.*939A>G;NM_001309450:c.*939A>G;NM_001309448:c.*939A>G;NM_001100623:c.*939A>G;NM_017958:c.*939A>G;NM_001267062:c.*939A>G;NM_001267063:c.*939A>G;NM_001267068:c.*962A>G;NM_001267067:c.*962A>G;NM_001267066:c.*962A>G;NM_001267065:c.*939A>G;NM_001267064:c.*939A>G	.	.	.	.	2q21.1
chr2	135748848	135748848	A	G	intronic	UBXN4	.	.	.	.	.	2q21.3
chr2	135748951	135748951	A	G	intronic	UBXN4	.	.	.	.	.	2q21.3
chr2	143272359	143272359	A	G	intronic	ARHGAP15	.	.	.	.	.	2q22.2
chr2	143272376	143272376	A	G	intronic	ARHGAP15	.	.	.	.	.	2q22.2
chr2	143272435	143272435	A	G	intronic	ARHGAP15	.	.	.	.	.	2q22.2
chr2	143323721	143323721	T	C	intronic	ARHGAP15	.	.	.	.	.	2q22.2
chr2	143372120	143372120	A	G	intronic	ARHGAP15	.	.	.	.	.	2q22.2
chr2	151420552	151420552	A	G	intronic	RIF1	.	.	.	.	.	2q23.3
chr2	151420554	151420554	A	G	intronic	RIF1	.	.	.	.	.	2q23.3
chr2	151420575	151420575	A	G	intronic	RIF1	.	.	.	.	.	2q23.3
chr2	151420586	151420586	A	G	intronic	RIF1	.	.	.	.	.	2q23.3
chr2	151420587	151420587	A	G	intronic	RIF1	.	.	.	.	.	2q23.3
chr2	151420590	151420590	A	G	intronic	RIF1	.	.	.	.	.	2q23.3
chr2	151420622	151420622	A	G	intronic	RIF1	.	.	.	.	.	2q23.3
chr2	151420638	151420638	A	G	intronic	RIF1	.	.	.	.	.	2q23.3
chr2	151453544	151453544	T	C	intronic	RIF1	.	.	.	.	.	2q23.3
chr2	156366422	156366422	A	G	intergenic	FLJ46875;GPD2	dist=24302;dist=69130	.	.	.	.	2q24.1
chr2	156366451	156366451	T	C	intergenic	FLJ46875;GPD2	dist=24331;dist=69101	.	.	.	.	2q24.1
chr2	156367328	156367328	A	G	intergenic	FLJ46875;GPD2	dist=25208;dist=68224	.	.	.	.	2q24.1
chr2	156367345	156367345	A	G	intergenic	FLJ46875;GPD2	dist=25225;dist=68207	.	.	.	.	2q24.1
chr2	159142639	159142639	A	G	intronic	TANC1	.	.	.	.	.	2q24.2
chr2	161153523	161153523	A	G	intronic	TANK	.	.	.	.	.	2q24.2
chr2	161177583	161177583	A	G	intronic	TANK	.	.	.	.	.	2q24.2
chr2	161316531	161316531	T	C	UTR5	PSMD14	NM_005805:c.-2295T>C	.	.	Score=270;Name=lod=15	.	2q24.2
chr2	167258260	167258260	T	C	exonic	XIRP2	.	nonsynonymous SNV	XIRP2:NM_001199145:exon8:c.T1048C:p.S350P,XIRP2:NM_001079810:exon10:c.T1714C:p.S572P,XIRP2:NM_001199143:exon11:c.T1813C:p.S605P	.	.	2q24.3
chr2	168698050	168698050	A	G	intronic	CERS6	.	.	.	.	.	2q24.3
chr2	168698094	168698094	A	G	intronic	CERS6	.	.	.	.	.	2q24.3
chr2	168698097	168698097	A	G	intronic	CERS6	.	.	.	.	.	2q24.3
chr2	168698157	168698157	A	G	intronic	CERS6	.	.	.	.	.	2q24.3
chr2	168735771	168735771	A	G	intronic	CERS6	.	.	.	.	.	2q24.3
chr2	169590057	169590057	T	C	intronic	PPIG	.	.	.	.	.	2q31.1
chr2	169602141	169602141	A	G	intronic	PPIG	.	.	.	.	.	2q31.1
chr2	169613763	169613763	A	G	intronic	PPIG	.	.	.	.	.	2q31.1
chr2	169613779	169613779	A	G	intronic	PPIG	.	.	.	.	.	2q31.1
chr2	169613851	169613851	A	G	intronic	PPIG	.	.	.	.	.	2q31.1
chr2	169613867	169613867	A	G	intronic	PPIG	.	.	.	.	.	2q31.1
chr2	170952817	170952817	A	G	intronic	GORASP2	.	.	.	.	.	2q31.1
chr2	170952890	170952890	A	G	intronic	GORASP2	.	.	.	.	.	2q31.1
chr2	170952911	170952911	A	G	intronic	GORASP2	.	.	.	.	.	2q31.1
chr2	170952914	170952914	A	G	intronic	GORASP2	.	.	.	.	.	2q31.1
chr2	171688915	171688915	T	C	intronic	DYNC1I2	.	.	.	Score=293;Name=lod=18	.	2q31.1
chr2	171955998	171955998	T	C	intronic	HAT1	.	.	.	.	.	2q31.1
chr2	172070930	172070930	A	G	exonic	METAP1D	.	synonymous SNV	METAP1D:NM_001322278:exon6:c.A210G:p.G70G,METAP1D:NM_001322279:exon6:c.A210G:p.G70G,METAP1D:NM_199227:exon6:c.A564G:p.G188G	Score=648;Name=lod=323	.	2q31.1
chr2	174396798	174396798	A	G	intronic	SCRN3	.	.	.	.	.	2q31.1
chr2	176312742	176312742	A	G	intronic	MTX2	.	.	.	.	.	2q31.1
chr2	176312808	176312808	A	G	intronic	MTX2	.	.	.	.	.	2q31.1
chr2	177219923	177219923	A	G	UTR3	HNRNPA3	NM_001330247:c.*531A>G;NM_194247:c.*531A>G;NM_001330251:c.*531A>G	.	.	Score=802;Name=lod=1125	.	2q31.2
chr2	177438302	177438302	T	C	intronic	AGPS	.	.	.	.	.	2q31.2
chr2	177442751	177442751	A	G	intronic	AGPS	.	.	.	.	.	2q31.2
chr2	177444278	177444278	A	G	intronic	AGPS	.	.	.	.	.	2q31.2
chr2	178435110	178435110	A	G	ncRNA_intronic	CHROMR	.	.	.	.	.	2q31.2
chr2	178435123	178435123	A	G	ncRNA_intronic	CHROMR	.	.	.	.	.	2q31.2
chr2	178435129	178435129	A	G	ncRNA_intronic	CHROMR	.	.	.	.	.	2q31.2
chr2	178435138	178435138	A	G	ncRNA_intronic	CHROMR	.	.	.	.	.	2q31.2
chr2	178435149	178435149	A	G	ncRNA_intronic	CHROMR	.	.	.	.	.	2q31.2
chr2	178435156	178435156	A	G	ncRNA_intronic	CHROMR	.	.	.	.	.	2q31.2
chr2	178435236	178435236	A	G	ncRNA_intronic	CHROMR	.	.	.	.	.	2q31.2
chr2	178435240	178435240	A	G	ncRNA_intronic	CHROMR	.	.	.	.	.	2q31.2
chr2	178435286	178435286	A	G	ncRNA_intronic	CHROMR	.	.	.	.	.	2q31.2
chr2	178435289	178435289	A	G	ncRNA_intronic	CHROMR	.	.	.	.	.	2q31.2
chr2	178435292	178435292	A	G	ncRNA_intronic	CHROMR	.	.	.	.	.	2q31.2
chr2	178435303	178435303	A	G	ncRNA_intronic	CHROMR	.	.	.	.	.	2q31.2
chr2	178435304	178435304	A	G	ncRNA_intronic	CHROMR	.	.	.	.	.	2q31.2
chr2	178435308	178435308	A	G	ncRNA_intronic	CHROMR	.	.	.	.	.	2q31.2
chr2	178435311	178435311	A	G	ncRNA_intronic	CHROMR	.	.	.	.	.	2q31.2
chr2	178435328	178435328	A	G	ncRNA_intronic	CHROMR	.	.	.	.	.	2q31.2
chr2	178435343	178435343	A	G	ncRNA_intronic	CHROMR	.	.	.	.	.	2q31.2
chr2	178435365	178435365	A	G	ncRNA_intronic	CHROMR	.	.	.	.	.	2q31.2
chr2	184695314	184695314	A	G	intronic	ZNF804A	.	.	.	.	.	2q32.1
chr2	184936998	184936998	T	C	exonic	ZNF804A	.	synonymous SNV	ZNF804A:NM_194250:exon4:c.T1602C:p.S534S	.	.	2q32.1
chr2	186486257	186486257	A	G	upstream	ZC3H15	dist=3	.	.	Score=293;Name=lod=18	.	2q32.1
chr2	186725264	186725264	A	G	intronic	FAM171B	.	.	.	.	.	2q32.1
chr2	189469419	189469419	A	G	exonic	WDR75	.	nonsynonymous SNV	WDR75:NM_032168:exon16:c.A1799G:p.Q600R,WDR75:NM_001303096:exon17:c.A1607G:p.Q536R	Score=451;Name=lod=65	.	2q32.2
chr2	189662849	189662849	A	G	intronic	ASDURF;ASNSD1	.	.	.	.	.	2q32.2
chr2	189662933	189662933	A	G	intronic	ASDURF;ASNSD1	.	.	.	.	.	2q32.2
chr2	189864470	189864470	A	G	intronic	PMS1	.	.	.	.	.	2q32.2
chr2	189864472	189864472	A	G	intronic	PMS1	.	.	.	.	.	2q32.2
chr2	189864474	189864474	A	G	intronic	PMS1	.	.	.	.	.	2q32.2
chr2	190501622	190501622	T	C	UTR3	MFSD6	NM_001375989:c.*1597T>C;NM_001375992:c.*1597T>C;NM_001375990:c.*1597T>C;NM_001375988:c.*1404T>C;NM_017694:c.*1404T>C;NM_001375987:c.*1404T>C;NM_001375986:c.*1404T>C;NM_001375993:c.*1404T>C;NM_001375994:c.*1597T>C	.	.	.	.	2q32.2
chr2	190886730	190886730	A	G	intronic	GLS	.	.	.	.	.	2q32.2
chr2	190886739	190886739	A	G	intronic	GLS	.	.	.	.	.	2q32.2
chr2	190886740	190886740	A	G	intronic	GLS	.	.	.	.	.	2q32.2
chr2	190886751	190886751	A	G	intronic	GLS	.	.	.	.	.	2q32.2
chr2	190886765	190886765	A	G	intronic	GLS	.	.	.	.	.	2q32.2
chr2	190886766	190886766	A	G	intronic	GLS	.	.	.	.	.	2q32.2
chr2	190886789	190886789	A	G	intronic	GLS	.	.	.	.	.	2q32.2
chr2	190886868	190886868	A	G	intronic	GLS	.	.	.	.	.	2q32.2
chr2	190895646	190895646	A	G	exonic	GLS	.	nonsynonymous SNV	GLS:NM_001256310:exon3:c.A526G:p.K176E,GLS:NM_014905:exon3:c.A526G:p.K176E	Score=680;Name=lod=417	.	2q32.2
chr2	191681591	191681591	T	C	intronic	NABP1	.	.	.	.	.	2q32.3
chr2	197462109	197462109	A	G	intronic	COQ10B	.	.	.	.	.	2q33.1
chr2	197462122	197462122	A	G	intronic	COQ10B	.	.	.	.	.	2q33.1
chr2	197462148	197462148	A	G	intronic	COQ10B	.	.	.	.	.	2q33.1
chr2	197470735	197470735	A	G	intronic	COQ10B	.	.	.	.	.	2q33.1
chr2	197470739	197470739	A	G	intronic	COQ10B	.	.	.	.	.	2q33.1
chr2	197470774	197470774	A	G	intronic	COQ10B	.	.	.	.	.	2q33.1
chr2	199926868	199926868	T	C	UTR3	C2orf69	NM_153689:c.*982T>C	.	.	Score=642;Name=lod=306	.	2q33.1
chr2	200738174	200738174	A	G	ncRNA_intronic	AOX3P-AOX2P	.	.	.	.	.	2q33.1
chr2	200738200	200738200	A	G	ncRNA_intronic	AOX3P-AOX2P	.	.	.	.	.	2q33.1
chr2	200738375	200738375	A	G	ncRNA_intronic	AOX3P-AOX2P	.	.	.	.	.	2q33.1
chr2	200739100	200739100	A	G	ncRNA_intronic	AOX3P-AOX2P	.	.	.	.	.	2q33.1
chr2	200739155	200739155	A	G	ncRNA_intronic	AOX3P-AOX2P	.	.	.	.	.	2q33.1
chr2	200739200	200739200	A	G	ncRNA_intronic	AOX3P-AOX2P	.	.	.	.	.	2q33.1
chr2	200778113	200778113	A	G	ncRNA_exonic	AOX3P-AOX2P	.	.	.	.	.	2q33.1
chr2	200778854	200778854	A	G	ncRNA_intronic	AOX3P-AOX2P	.	.	.	.	.	2q33.1
chr2	200778886	200778886	A	G	ncRNA_intronic	AOX3P-AOX2P	.	.	.	.	.	2q33.1
chr2	200778894	200778894	A	G	ncRNA_intronic	AOX3P-AOX2P	.	.	.	.	.	2q33.1
chr2	200778902	200778902	A	G	ncRNA_intronic	AOX3P-AOX2P	.	.	.	.	.	2q33.1
chr2	200778912	200778912	A	G	ncRNA_intronic	AOX3P-AOX2P	.	.	.	.	.	2q33.1
chr2	200793478	200793478	A	G	ncRNA_intronic	AOX3P-AOX2P;BZW1-AS1	.	.	.	.	.	2q33.1
chr2	200793500	200793500	A	G	ncRNA_intronic	AOX3P-AOX2P;BZW1-AS1	.	.	.	.	.	2q33.1
chr2	200793518	200793518	A	G	ncRNA_intronic	AOX3P-AOX2P;BZW1-AS1	.	.	.	.	.	2q33.1
chr2	200793519	200793519	A	G	ncRNA_intronic	AOX3P-AOX2P;BZW1-AS1	.	.	.	.	.	2q33.1
chr2	200793538	200793538	A	G	ncRNA_intronic	AOX3P-AOX2P;BZW1-AS1	.	.	.	.	.	2q33.1
chr2	200890251	200890251	A	G	UTR5	NIF3L1	NM_001369443:c.-1774A>G;NM_001369442:c.-1693A>G	.	.	.	.	2q33.1
chr2	201133675	201133675	A	G	intronic	CFLAR	.	.	.	.	.	2q33.1
chr2	201164002	201164002	A	G	UTR3	CFLAR	NM_001202516:c.*29A>G;NM_001202517:c.*29A>G;NM_001202519:c.*922A>G;NM_003879:c.*29A>G;NM_001351590:c.*922A>G;NM_001127183:c.*29A>G;NM_001351594:c.*29A>G;NM_001351593:c.*29A>G;NM_001308042:c.*922A>G;NM_001202518:c.*922A>G;NM_001202515:c.*29A>G	.	.	.	.	2q33.1
chr2	201164167	201164167	A	G	UTR3	CFLAR	NM_001202516:c.*194A>G;NM_001202517:c.*194A>G;NM_001202519:c.*1087A>G;NM_003879:c.*194A>G;NM_001351590:c.*1087A>G;NM_001127183:c.*194A>G;NM_001351594:c.*194A>G;NM_001351593:c.*194A>G;NM_001308042:c.*1087A>G;NM_001202518:c.*1087A>G;NM_001202515:c.*194A>G	.	.	.	.	2q33.1
chr2	201167308	201167308	A	G	UTR3	CFLAR	NM_001202516:c.*3335A>G;NM_001202517:c.*3335A>G;NM_001202519:c.*4228A>G;NM_003879:c.*3335A>G;NM_001351590:c.*4228A>G;NM_001127183:c.*3335A>G;NM_001351594:c.*3335A>G;NM_001351593:c.*3335A>G;NM_001308042:c.*4228A>G;NM_001202518:c.*4228A>G;NM_001202515:c.*3335A>G	.	.	.	.	2q33.1
chr2	201167322	201167322	A	G	UTR3	CFLAR	NM_001202516:c.*3349A>G;NM_001202517:c.*3349A>G;NM_001202519:c.*4242A>G;NM_003879:c.*3349A>G;NM_001351590:c.*4242A>G;NM_001127183:c.*3349A>G;NM_001351594:c.*3349A>G;NM_001351593:c.*3349A>G;NM_001308042:c.*4242A>G;NM_001202518:c.*4242A>G;NM_001202515:c.*3349A>G	.	.	.	.	2q33.1
chr2	201167325	201167325	A	G	UTR3	CFLAR	NM_001202516:c.*3352A>G;NM_001202517:c.*3352A>G;NM_001202519:c.*4245A>G;NM_003879:c.*3352A>G;NM_001351590:c.*4245A>G;NM_001127183:c.*3352A>G;NM_001351594:c.*3352A>G;NM_001351593:c.*3352A>G;NM_001308042:c.*4245A>G;NM_001202518:c.*4245A>G;NM_001202515:c.*3352A>G	.	.	.	.	2q33.1
chr2	201167384	201167384	A	G	UTR3	CFLAR	NM_001202516:c.*3411A>G;NM_001202517:c.*3411A>G;NM_001202519:c.*4304A>G;NM_003879:c.*3411A>G;NM_001351590:c.*4304A>G;NM_001127183:c.*3411A>G;NM_001351594:c.*3411A>G;NM_001351593:c.*3411A>G;NM_001308042:c.*4304A>G;NM_001202518:c.*4304A>G;NM_001202515:c.*3411A>G	.	.	.	.	2q33.1
chr2	201167425	201167425	A	G	UTR3	CFLAR	NM_001202516:c.*3452A>G;NM_001202517:c.*3452A>G;NM_001202519:c.*4345A>G;NM_003879:c.*3452A>G;NM_001351590:c.*4345A>G;NM_001127183:c.*3452A>G;NM_001351594:c.*3452A>G;NM_001351593:c.*3452A>G;NM_001308042:c.*4345A>G;NM_001202518:c.*4345A>G;NM_001202515:c.*3452A>G	.	.	.	.	2q33.1
chr2	201167451	201167451	A	G	UTR3	CFLAR	NM_001202516:c.*3478A>G;NM_001202517:c.*3478A>G;NM_001202519:c.*4371A>G;NM_003879:c.*3478A>G;NM_001351590:c.*4371A>G;NM_001127183:c.*3478A>G;NM_001351594:c.*3478A>G;NM_001351593:c.*3478A>G;NM_001308042:c.*4371A>G;NM_001202518:c.*4371A>G;NM_001202515:c.*3478A>G	.	.	.	.	2q33.1
chr2	201167988	201167988	A	G	UTR3	CFLAR	NM_001202516:c.*4015A>G;NM_001202517:c.*4015A>G;NM_001202519:c.*4908A>G;NM_003879:c.*4015A>G;NM_001351590:c.*4908A>G;NM_001127183:c.*4015A>G;NM_001351594:c.*4015A>G;NM_001351593:c.*4015A>G;NM_001308042:c.*4908A>G;NM_001202518:c.*4908A>G;NM_001202515:c.*4015A>G	.	.	.	.	2q33.1
chr2	201207663	201207663	A	G	intronic	CASP10	.	.	.	.	.	2q33.1
chr2	201207665	201207665	A	G	intronic	CASP10	.	.	.	.	.	2q33.1
chr2	201219002	201219002	A	G	UTR3	CASP10	NM_032976:c.*1916A>G;NM_001206524:c.*1261A>G;NM_032977:c.*1261A>G;NM_001230:c.*1261A>G	.	.	.	.	2q33.1
chr2	201219150	201219150	A	G	UTR3	CASP10	NM_032976:c.*2064A>G;NM_001206524:c.*1409A>G;NM_032977:c.*1409A>G;NM_001230:c.*1409A>G	.	.	.	.	2q33.1
chr2	201219176	201219176	A	G	UTR3	CASP10	NM_032976:c.*2090A>G;NM_001206524:c.*1435A>G;NM_032977:c.*1435A>G;NM_001230:c.*1435A>G	.	.	.	.	2q33.1
chr2	201219195	201219195	A	G	UTR3	CASP10	NM_032976:c.*2109A>G;NM_001206524:c.*1454A>G;NM_032977:c.*1454A>G;NM_001230:c.*1454A>G	.	.	.	.	2q33.1
chr2	201241028	201241028	A	G	intronic	CASP8	.	.	.	.	.	2q33.1
chr2	201265255	201265255	A	G	intronic	CASP8	.	.	.	.	.	2q33.1
chr2	201265256	201265256	A	G	intronic	CASP8	.	.	.	.	.	2q33.1
chr2	201265262	201265262	A	G	intronic	CASP8	.	.	.	.	.	2q33.1
chr2	201265265	201265265	A	G	intronic	CASP8	.	.	.	.	.	2q33.1
chr2	201265296	201265296	A	G	intronic	CASP8	.	.	.	.	.	2q33.1
chr2	201287386	201287386	A	G	UTR3	CASP8	NM_033355:c.*792A>G;NM_001228:c.*792A>G;NM_001080124:c.*792A>G;NM_001080125:c.*792A>G;NM_001372051:c.*792A>G;NM_033356:c.*792A>G	.	.	.	.	2q33.1
chr2	202270702	202270702	A	G	intronic	NOP58	.	.	.	.	.	2q33.1
chr2	202287834	202287834	A	G	intronic	NOP58	.	.	.	.	.	2q33.1
chr2	202288982	202288982	A	G	intronic	NOP58	.	.	.	.	.	2q33.1
chr2	202289041	202289041	A	G	intronic	NOP58	.	.	.	.	.	2q33.1
chr2	202294240	202294240	A	G	intronic	NOP58	.	.	.	.	.	2q33.1
chr2	203297935	203297935	A	G	UTR3	CYP20A1	NM_177538:c.*1027A>G;NM_001371699:c.*1027A>G;NM_001371697:c.*1027A>G;NM_001371696:c.*1027A>G;NM_001371706:c.*1027A>G;NM_001371695:c.*1027A>G;NM_001371704:c.*1027A>G;NM_001371703:c.*1027A>G;NM_001371702:c.*1027A>G;NM_001371701:c.*1027A>G;NM_001371700:c.*1027A>G;NM_001371698:c.*1027A>G;NM_001371705:c.*1027A>G	.	.	.	.	2q33.2
chr2	203297967	203297967	A	G	UTR3	CYP20A1	NM_177538:c.*1059A>G;NM_001371699:c.*1059A>G;NM_001371697:c.*1059A>G;NM_001371696:c.*1059A>G;NM_001371706:c.*1059A>G;NM_001371695:c.*1059A>G;NM_001371704:c.*1059A>G;NM_001371703:c.*1059A>G;NM_001371702:c.*1059A>G;NM_001371701:c.*1059A>G;NM_001371700:c.*1059A>G;NM_001371698:c.*1059A>G;NM_001371705:c.*1059A>G	.	.	.	.	2q33.2
chr2	203298581	203298581	A	G	UTR3	CYP20A1	NM_177538:c.*1673A>G;NM_001371699:c.*1673A>G;NM_001371697:c.*1673A>G;NM_001371696:c.*1673A>G;NM_001371706:c.*1673A>G;NM_001371695:c.*1673A>G;NM_001371704:c.*1673A>G;NM_001371703:c.*1673A>G;NM_001371702:c.*1673A>G;NM_001371701:c.*1673A>G;NM_001371700:c.*1673A>G;NM_001371698:c.*1673A>G;NM_001371705:c.*1673A>G	.	.	.	.	2q33.2
chr2	203298594	203298594	A	G	UTR3	CYP20A1	NM_177538:c.*1686A>G;NM_001371699:c.*1686A>G;NM_001371697:c.*1686A>G;NM_001371696:c.*1686A>G;NM_001371706:c.*1686A>G;NM_001371695:c.*1686A>G;NM_001371704:c.*1686A>G;NM_001371703:c.*1686A>G;NM_001371702:c.*1686A>G;NM_001371701:c.*1686A>G;NM_001371700:c.*1686A>G;NM_001371698:c.*1686A>G;NM_001371705:c.*1686A>G	.	.	.	.	2q33.2
chr2	203299646	203299646	A	G	UTR3	CYP20A1	NM_177538:c.*2738A>G;NM_001371699:c.*2738A>G;NM_001371697:c.*2738A>G;NM_001371696:c.*2738A>G;NM_001371706:c.*2738A>G;NM_001371695:c.*2738A>G;NM_001371704:c.*2738A>G;NM_001371703:c.*2738A>G;NM_001371702:c.*2738A>G;NM_001371701:c.*2738A>G;NM_001371700:c.*2738A>G;NM_001371698:c.*2738A>G;NM_001371705:c.*2738A>G	.	.	.	.	2q33.2
chr2	203299699	203299699	A	G	UTR3	CYP20A1	NM_177538:c.*2791A>G;NM_001371699:c.*2791A>G;NM_001371697:c.*2791A>G;NM_001371696:c.*2791A>G;NM_001371706:c.*2791A>G;NM_001371695:c.*2791A>G;NM_001371704:c.*2791A>G;NM_001371703:c.*2791A>G;NM_001371702:c.*2791A>G;NM_001371701:c.*2791A>G;NM_001371700:c.*2791A>G;NM_001371698:c.*2791A>G;NM_001371705:c.*2791A>G	.	.	.	.	2q33.2
chr2	203299731	203299731	A	G	UTR3	CYP20A1	NM_177538:c.*2823A>G;NM_001371699:c.*2823A>G;NM_001371697:c.*2823A>G;NM_001371696:c.*2823A>G;NM_001371706:c.*2823A>G;NM_001371695:c.*2823A>G;NM_001371704:c.*2823A>G;NM_001371703:c.*2823A>G;NM_001371702:c.*2823A>G;NM_001371701:c.*2823A>G;NM_001371700:c.*2823A>G;NM_001371698:c.*2823A>G;NM_001371705:c.*2823A>G	.	.	.	.	2q33.2
chr2	203303525	203303525	A	G	UTR3	CYP20A1	NM_177538:c.*6617A>G;NM_001371699:c.*6617A>G;NM_001371697:c.*6617A>G;NM_001371696:c.*6617A>G;NM_001371706:c.*6617A>G;NM_001371695:c.*6617A>G;NM_001371704:c.*6617A>G;NM_001371703:c.*6617A>G;NM_001371702:c.*6617A>G;NM_001371701:c.*6617A>G;NM_001371700:c.*6617A>G;NM_001371698:c.*6617A>G;NM_001371705:c.*6617A>G	.	.	.	.	2q33.2
chr2	203303534	203303534	A	G	UTR3	CYP20A1	NM_177538:c.*6626A>G;NM_001371699:c.*6626A>G;NM_001371697:c.*6626A>G;NM_001371696:c.*6626A>G;NM_001371706:c.*6626A>G;NM_001371695:c.*6626A>G;NM_001371704:c.*6626A>G;NM_001371703:c.*6626A>G;NM_001371702:c.*6626A>G;NM_001371701:c.*6626A>G;NM_001371700:c.*6626A>G;NM_001371698:c.*6626A>G;NM_001371705:c.*6626A>G	.	.	.	.	2q33.2
chr2	203303575	203303575	A	G	UTR3	CYP20A1	NM_177538:c.*6667A>G;NM_001371699:c.*6667A>G;NM_001371697:c.*6667A>G;NM_001371696:c.*6667A>G;NM_001371706:c.*6667A>G;NM_001371695:c.*6667A>G;NM_001371704:c.*6667A>G;NM_001371703:c.*6667A>G;NM_001371702:c.*6667A>G;NM_001371701:c.*6667A>G;NM_001371700:c.*6667A>G;NM_001371698:c.*6667A>G;NM_001371705:c.*6667A>G	.	.	.	.	2q33.2
chr2	203303584	203303584	A	G	UTR3	CYP20A1	NM_177538:c.*6676A>G;NM_001371699:c.*6676A>G;NM_001371697:c.*6676A>G;NM_001371696:c.*6676A>G;NM_001371706:c.*6676A>G;NM_001371695:c.*6676A>G;NM_001371704:c.*6676A>G;NM_001371703:c.*6676A>G;NM_001371702:c.*6676A>G;NM_001371701:c.*6676A>G;NM_001371700:c.*6676A>G;NM_001371698:c.*6676A>G;NM_001371705:c.*6676A>G	.	.	.	.	2q33.2
chr2	203303706	203303706	A	G	UTR3	CYP20A1	NM_177538:c.*6798A>G;NM_001371699:c.*6798A>G;NM_001371697:c.*6798A>G;NM_001371696:c.*6798A>G;NM_001371706:c.*6798A>G;NM_001371695:c.*6798A>G;NM_001371704:c.*6798A>G;NM_001371703:c.*6798A>G;NM_001371702:c.*6798A>G;NM_001371701:c.*6798A>G;NM_001371700:c.*6798A>G;NM_001371698:c.*6798A>G;NM_001371705:c.*6798A>G	.	.	.	.	2q33.2
chr2	203303755	203303755	A	G	UTR3	CYP20A1	NM_177538:c.*6847A>G;NM_001371699:c.*6847A>G;NM_001371697:c.*6847A>G;NM_001371696:c.*6847A>G;NM_001371706:c.*6847A>G;NM_001371695:c.*6847A>G;NM_001371704:c.*6847A>G;NM_001371703:c.*6847A>G;NM_001371702:c.*6847A>G;NM_001371701:c.*6847A>G;NM_001371700:c.*6847A>G;NM_001371698:c.*6847A>G;NM_001371705:c.*6847A>G	.	.	.	.	2q33.2
chr2	203303756	203303756	A	G	UTR3	CYP20A1	NM_177538:c.*6848A>G;NM_001371699:c.*6848A>G;NM_001371697:c.*6848A>G;NM_001371696:c.*6848A>G;NM_001371706:c.*6848A>G;NM_001371695:c.*6848A>G;NM_001371704:c.*6848A>G;NM_001371703:c.*6848A>G;NM_001371702:c.*6848A>G;NM_001371701:c.*6848A>G;NM_001371700:c.*6848A>G;NM_001371698:c.*6848A>G;NM_001371705:c.*6848A>G	.	.	.	.	2q33.2
chr2	203303796	203303796	A	G	UTR3	CYP20A1	NM_177538:c.*6888A>G;NM_001371699:c.*6888A>G;NM_001371697:c.*6888A>G;NM_001371696:c.*6888A>G;NM_001371706:c.*6888A>G;NM_001371695:c.*6888A>G;NM_001371704:c.*6888A>G;NM_001371703:c.*6888A>G;NM_001371702:c.*6888A>G;NM_001371701:c.*6888A>G;NM_001371700:c.*6888A>G;NM_001371698:c.*6888A>G;NM_001371705:c.*6888A>G	.	.	.	.	2q33.2
chr2	206160586	206160586	A	G	splicing	EEF1B2	NM_021121:exon3:c.81-2A>G;NM_001037663:exon3:c.81-2A>G;NM_001959:exon2:c.81-2A>G	.	.	Score=465;Name=lod=73	.	2q33.3
chr2	207540560	207540560	A	G	intronic	CREB1	.	.	.	.	.	2q33.3
chr2	207540561	207540561	A	G	intronic	CREB1	.	.	.	.	.	2q33.3
chr2	207564413	207564413	T	C	intronic	CREB1	.	.	.	.	.	2q33.3
chr2	208305970	208305970	A	G	intronic	PIKFYVE	.	.	.	Score=262;Name=lod=14	.	2q34
chr2	208308184	208308184	A	G	intronic	PIKFYVE	.	.	.	.	.	2q34
chr2	208308208	208308208	A	G	intronic	PIKFYVE	.	.	.	.	.	2q34
chr2	208308220	208308220	A	G	intronic	PIKFYVE	.	.	.	.	.	2q34
chr2	208308239	208308239	A	G	intronic	PIKFYVE	.	.	.	.	.	2q34
chr2	208308254	208308254	A	G	intronic	PIKFYVE	.	.	.	.	.	2q34
chr2	208308321	208308321	A	G	intronic	PIKFYVE	.	.	.	.	.	2q34
chr2	208308346	208308346	A	G	intronic	PIKFYVE	.	.	.	.	.	2q34
chr2	208322179	208322179	A	G	intronic	PIKFYVE	.	.	.	.	.	2q34
chr2	214847160	214847160	A	G	ncRNA_intronic	SNHG31	.	.	.	.	.	2q35
chr2	216141939	216141939	A	G	intronic	XRCC5	.	.	.	.	.	2q35
chr2	216141957	216141957	A	G	intronic	XRCC5	.	.	.	.	.	2q35
chr2	216502174	216502174	A	G	UTR3	RPL37A	NM_000998:c.*770A>G	.	.	.	.	2q35
chr2	216502196	216502196	A	G	UTR3	RPL37A	NM_000998:c.*792A>G	.	.	.	.	2q35
chr2	216502206	216502206	A	G	UTR3	RPL37A	NM_000998:c.*802A>G	.	.	.	.	2q35
chr2	216502216	216502216	A	G	UTR3	RPL37A	NM_000998:c.*812A>G	.	.	.	.	2q35
chr2	216502236	216502236	A	G	UTR3	RPL37A	NM_000998:c.*832A>G	.	.	.	.	2q35
chr2	216502242	216502242	A	G	UTR3	RPL37A	NM_000998:c.*838A>G	.	.	.	.	2q35
chr2	216502247	216502247	A	G	UTR3	RPL37A	NM_000998:c.*843A>G	.	.	.	.	2q35
chr2	216502248	216502248	A	G	UTR3	RPL37A	NM_000998:c.*844A>G	.	.	.	.	2q35
chr2	216502255	216502255	A	G	UTR3	RPL37A	NM_000998:c.*851A>G	.	.	.	.	2q35
chr2	218232044	218232044	A	G	intronic	ARPC2	.	.	.	.	.	2q35
chr2	218232094	218232094	A	G	intronic	ARPC2	.	.	.	.	.	2q35
chr2	218232120	218232120	A	G	intronic	ARPC2	.	.	.	.	.	2q35
chr2	218232121	218232121	A	G	intronic	ARPC2	.	.	.	.	.	2q35
chr2	218232147	218232147	A	G	intronic	ARPC2	.	.	.	.	.	2q35
chr2	218232162	218232162	A	G	intronic	ARPC2	.	.	.	.	.	2q35
chr2	218235276	218235276	A	G	intronic	ARPC2	.	.	.	.	.	2q35
chr2	218235293	218235293	A	G	intronic	ARPC2	.	.	.	.	.	2q35
chr2	218235305	218235305	A	G	intronic	ARPC2	.	.	.	.	.	2q35
chr2	218235316	218235316	A	G	intronic	ARPC2	.	.	.	.	.	2q35
chr2	218235334	218235334	A	G	intronic	ARPC2	.	.	.	.	.	2q35
chr2	218235364	218235364	A	G	intronic	ARPC2	.	.	.	.	.	2q35
chr2	218235419	218235419	A	G	intronic	ARPC2	.	.	.	.	.	2q35
chr2	218235426	218235426	A	G	intronic	ARPC2	.	.	.	.	.	2q35
chr2	218235450	218235450	A	G	intronic	ARPC2	.	.	.	.	.	2q35
chr2	218235826	218235826	A	G	intronic	ARPC2	.	.	.	.	.	2q35
chr2	218235855	218235855	A	G	intronic	ARPC2	.	.	.	.	.	2q35
chr2	218235856	218235856	A	G	intronic	ARPC2	.	.	.	.	.	2q35
chr2	218235887	218235887	A	G	intronic	ARPC2	.	.	.	.	.	2q35
chr2	218235943	218235943	A	G	intronic	ARPC2	.	.	.	.	.	2q35
chr2	218235970	218235970	A	G	intronic	ARPC2	.	.	.	.	.	2q35
chr2	218236011	218236011	A	G	intronic	ARPC2	.	.	.	.	.	2q35
chr2	218236022	218236022	A	G	intronic	ARPC2	.	.	.	.	.	2q35
chr2	218236645	218236645	A	G	intronic	ARPC2	.	.	.	.	.	2q35
chr2	218236649	218236649	A	G	intronic	ARPC2	.	.	.	.	.	2q35
chr2	218236671	218236671	A	G	intronic	ARPC2	.	.	.	.	.	2q35
chr2	218236672	218236672	A	G	intronic	ARPC2	.	.	.	.	.	2q35
chr2	218236677	218236677	A	G	intronic	ARPC2	.	.	.	.	.	2q35
chr2	218236685	218236685	A	G	intronic	ARPC2	.	.	.	.	.	2q35
chr2	218236698	218236698	A	G	intronic	ARPC2	.	.	.	.	.	2q35
chr2	218236713	218236713	A	G	intronic	ARPC2	.	.	.	.	.	2q35
chr2	218236780	218236780	A	G	intronic	ARPC2	.	.	.	.	.	2q35
chr2	218572477	218572477	A	G	intronic	CNOT9	.	.	.	.	.	2q35
chr2	218573065	218573065	A	G	intronic	CNOT9	.	.	.	.	.	2q35
chr2	218573075	218573075	T	C	intronic	CNOT9	.	.	.	.	.	2q35
chr2	218573091	218573091	A	G	intronic	CNOT9	.	.	.	.	.	2q35
chr2	218573159	218573159	A	G	intronic	CNOT9	.	.	.	.	.	2q35
chr2	218573162	218573162	A	G	intronic	CNOT9	.	.	.	.	.	2q35
chr2	218581962	218581962	A	G	intronic	CNOT9	.	.	.	.	.	2q35
chr2	218581988	218581988	A	G	intronic	CNOT9	.	.	.	.	.	2q35
chr2	218754627	218754627	A	G	UTR3	TTLL4	NM_014640:c.*238A>G	.	.	Score=479;Name=lod=82	.	2q35
chr2	227539234	227539234	A	G	intronic	AGFG1	.	.	.	.	.	2q36.3
chr2	227539293	227539293	A	G	intronic	AGFG1	.	.	.	.	.	2q36.3
chr2	227539322	227539322	A	G	intronic	AGFG1	.	.	.	.	.	2q36.3
chr2	230458788	230458788	A	G	intronic	SP100	.	.	.	.	.	2q37.1
chr2	231704664	231704664	T	C	intergenic	TEX44;PTMA	dist=110388;dist=3861	.	.	.	.	2q37.1
chr2	231708522	231708522	A	G	upstream	PTMA	dist=3	.	.	Score=499;Name=lod=96	.	2q37.1
chr2	232763641	232763641	A	G	intronic	GIGYF2	.	.	.	.	.	2q37.1
chr2	232763648	232763648	A	G	intronic	GIGYF2	.	.	.	.	.	2q37.1
chr2	232763733	232763733	A	G	intronic	GIGYF2	.	.	.	.	.	2q37.1
chr2	232763751	232763751	A	G	intronic	GIGYF2	.	.	.	.	.	2q37.1
chr2	232763752	232763752	A	G	intronic	GIGYF2	.	.	.	.	.	2q37.1
chr2	233140652	233140652	A	G	intronic	INPP5D	.	.	.	.	.	2q37.1
chr2	233140738	233140738	A	G	intronic	INPP5D	.	.	.	.	.	2q37.1
chr2	233140745	233140745	T	C	intronic	INPP5D	.	.	.	.	.	2q37.1
chr2	233141298	233141298	A	G	intronic	INPP5D	.	.	.	.	.	2q37.1
chr2	233141312	233141312	A	G	intronic	INPP5D	.	.	.	.	.	2q37.1
chr2	233141390	233141390	A	G	intronic	INPP5D	.	.	.	.	.	2q37.1
chr2	233141460	233141460	A	G	intronic	INPP5D	.	.	.	.	.	2q37.1
chr2	233141487	233141487	A	G	intronic	INPP5D	.	.	.	.	.	2q37.1
chr2	233141586	233141586	A	G	intronic	INPP5D	.	.	.	.	.	2q37.1
chr2	233205127	233205127	A	G	intronic	INPP5D	.	.	.	.	.	2q37.1
chr2	233205135	233205135	A	G	intronic	INPP5D	.	.	.	.	.	2q37.1
chr2	233205180	233205180	A	G	intronic	INPP5D	.	.	.	.	.	2q37.1
chr2	233205184	233205184	A	G	intronic	INPP5D	.	.	.	.	.	2q37.1
chr2	233205186	233205186	A	G	intronic	INPP5D	.	.	.	.	.	2q37.1
chr2	233205188	233205188	A	G	intronic	INPP5D	.	.	.	.	.	2q37.1
chr2	233205191	233205191	A	G	intronic	INPP5D	.	.	.	.	.	2q37.1
chr2	233205194	233205194	A	G	intronic	INPP5D	.	.	.	.	.	2q37.1
chr2	233205224	233205224	A	G	intronic	INPP5D	.	.	.	.	.	2q37.1
chr2	233205247	233205247	A	G	intronic	INPP5D	.	.	.	.	.	2q37.1
chr2	233205266	233205266	A	G	intronic	INPP5D	.	.	.	.	.	2q37.1
chr2	233205277	233205277	A	G	intronic	INPP5D	.	.	.	.	.	2q37.1
chr2	237766849	237766849	T	C	intronic	LRRFIP1	.	.	.	.	.	2q37.3
chr2	237775650	237775650	A	G	intronic	LRRFIP1	.	.	.	.	.	2q37.3
chr2	237775717	237775717	A	G	intronic	LRRFIP1	.	.	.	.	.	2q37.3
chr2	237775723	237775723	A	G	intronic	LRRFIP1	.	.	.	.	.	2q37.3
chr2	241322334	241322334	A	G	intronic	SEPTIN2	.	.	.	.	.	2q37.3
chr2	241322460	241322460	A	G	intronic	SEPTIN2	.	.	.	.	.	2q37.3
chr2	241322486	241322486	A	G	intronic	SEPTIN2	.	.	.	.	.	2q37.3
chr2	241326827	241326827	A	G	intronic	SEPTIN2	.	.	.	.	.	2q37.3
chr2	241326842	241326842	A	G	intronic	SEPTIN2	.	.	.	.	.	2q37.3
chr2	241326897	241326897	A	G	intronic	SEPTIN2	.	.	.	.	.	2q37.3
chr2	241326992	241326992	A	G	intronic	SEPTIN2	.	.	.	.	.	2q37.3
chr2	241326993	241326993	A	G	intronic	SEPTIN2	.	.	.	.	.	2q37.3
chr2	241328257	241328257	A	G	intronic	SEPTIN2	.	.	.	.	.	2q37.3
chr2	241328259	241328259	A	G	intronic	SEPTIN2	.	.	.	.	.	2q37.3
chr2	241328338	241328338	A	G	intronic	SEPTIN2	.	.	.	.	.	2q37.3
chr2	241328364	241328364	A	G	intronic	SEPTIN2	.	.	.	.	.	2q37.3
chr2	241330968	241330968	A	G	intronic	SEPTIN2	.	.	.	.	.	2q37.3
chr2	241330969	241330969	A	G	intronic	SEPTIN2	.	.	.	.	.	2q37.3
chr2	241330974	241330974	A	G	intronic	SEPTIN2	.	.	.	.	.	2q37.3
chr2	241331032	241331032	A	G	intronic	SEPTIN2	.	.	.	.	.	2q37.3
chr2	241331059	241331059	A	G	intronic	SEPTIN2	.	.	.	.	.	2q37.3
chr2	241331161	241331161	A	G	intronic	SEPTIN2	.	.	.	.	.	2q37.3
chr2	241687545	241687545	T	C	UTR5	ING5	NM_001330161:c.-3066T>C	.	.	.	.	2q37.3
chr2	241694400	241694400	A	G	intronic	ING5	.	.	.	.	.	2q37.3
chr2	241746621	241746621	A	G	intronic	D2HGDH	.	.	.	.	.	2q37.3
chr3	3130787	3130787	A	G	intronic	TRNT1	.	.	.	.	.	3p26.2
chr3	9827966	9827966	A	G	intronic	ARPC4-TTLL3;TTLL3	.	.	.	.	.	3p25.3
chr3	9827977	9827977	A	G	intronic	ARPC4-TTLL3;TTLL3	.	.	.	.	.	3p25.3
chr3	9827992	9827992	A	G	intronic	ARPC4-TTLL3;TTLL3	.	.	.	.	.	3p25.3
chr3	9828062	9828062	A	G	intronic	ARPC4-TTLL3;TTLL3	.	.	.	.	.	3p25.3
chr3	9828063	9828063	A	G	intronic	ARPC4-TTLL3;TTLL3	.	.	.	.	.	3p25.3
chr3	9834004	9834004	T	C	intronic	ARPC4-TTLL3;TTLL3	.	.	.	.	.	3p25.3
chr3	9836107	9836107	A	G	UTR3	ARPC4-TTLL3;TTLL3	NM_001198793:c.*1286A>G;NM_001025930:c.*618A>G;NM_001366051:c.*618A>G	.	.	.	.	3p25.3
chr3	9836110	9836110	A	G	UTR3	ARPC4-TTLL3;TTLL3	NM_001198793:c.*1289A>G;NM_001025930:c.*621A>G;NM_001366051:c.*621A>G	.	.	.	.	3p25.3
chr3	9836195	9836195	A	G	UTR3	ARPC4-TTLL3;TTLL3	NM_001198793:c.*1374A>G;NM_001025930:c.*706A>G;NM_001366051:c.*706A>G	.	.	.	.	3p25.3
chr3	9836201	9836201	A	G	UTR3	ARPC4-TTLL3;TTLL3	NM_001198793:c.*1380A>G;NM_001025930:c.*712A>G;NM_001366051:c.*712A>G	.	.	.	.	3p25.3
chr3	9894048	9894048	T	C	UTR3	JAGN1	NM_032492:c.*671T>C;NM_001363890:c.*671T>C	.	.	.	.	3p25.3
chr3	9987093	9987093	A	G	ncRNA_exonic	EMC3-AS1	.	.	.	.	.	3p25.3
chr3	9987127	9987127	T	C	ncRNA_exonic	EMC3-AS1	.	.	.	.	.	3p25.3
chr3	9987135	9987135	A	G	ncRNA_exonic	EMC3-AS1	.	.	.	.	.	3p25.3
chr3	10150085	10150085	T	C	UTR3	VHL	NM_000551:c.*120T>C;NM_001354723:c.*316T>C;NM_198156:c.*120T>C	.	.	.	.	3p25.3
chr3	10150924	10150924	A	G	UTR3	VHL	NM_000551:c.*959A>G;NM_001354723:c.*1155A>G;NM_198156:c.*959A>G	.	.	.	.	3p25.3
chr3	10151154	10151154	A	G	UTR3	VHL	NM_000551:c.*1189A>G;NM_001354723:c.*1385A>G;NM_198156:c.*1189A>G	.	.	.	.	3p25.3
chr3	10151827	10151827	A	G	UTR3	VHL	NM_000551:c.*1862A>G;NM_001354723:c.*2058A>G;NM_198156:c.*1862A>G	.	.	.	.	3p25.3
chr3	10152048	10152048	A	G	UTR3	VHL	NM_000551:c.*2083A>G;NM_001354723:c.*2279A>G;NM_198156:c.*2083A>G	.	.	.	.	3p25.3
chr3	10152158	10152158	A	G	UTR3	VHL	NM_000551:c.*2193A>G;NM_001354723:c.*2389A>G;NM_198156:c.*2193A>G	.	.	.	.	3p25.3
chr3	10152262	10152262	A	G	UTR3	VHL	NM_000551:c.*2297A>G;NM_001354723:c.*2493A>G;NM_198156:c.*2297A>G	.	.	.	.	3p25.3
chr3	10152265	10152265	A	G	UTR3	VHL	NM_000551:c.*2300A>G;NM_001354723:c.*2496A>G;NM_198156:c.*2300A>G	.	.	.	.	3p25.3
chr3	10152284	10152284	A	G	UTR3	VHL	NM_000551:c.*2319A>G;NM_001354723:c.*2515A>G;NM_198156:c.*2319A>G	.	.	.	.	3p25.3
chr3	10152294	10152294	A	G	UTR3	VHL	NM_000551:c.*2329A>G;NM_001354723:c.*2525A>G;NM_198156:c.*2329A>G	.	.	.	.	3p25.3
chr3	10152310	10152310	A	G	UTR3	VHL	NM_000551:c.*2345A>G;NM_001354723:c.*2541A>G;NM_198156:c.*2345A>G	.	.	.	.	3p25.3
chr3	10152326	10152326	A	G	UTR3	VHL	NM_000551:c.*2361A>G;NM_001354723:c.*2557A>G;NM_198156:c.*2361A>G	.	.	.	.	3p25.3
chr3	10152356	10152356	A	G	UTR3	VHL	NM_000551:c.*2391A>G;NM_001354723:c.*2587A>G;NM_198156:c.*2391A>G	.	.	.	.	3p25.3
chr3	10153127	10153127	A	G	UTR3	VHL	NM_000551:c.*3162A>G;NM_001354723:c.*3358A>G;NM_198156:c.*3162A>G	.	.	.	.	3p25.3
chr3	10153131	10153131	A	G	UTR3	VHL	NM_000551:c.*3166A>G;NM_001354723:c.*3362A>G;NM_198156:c.*3166A>G	.	.	.	.	3p25.3
chr3	10153157	10153157	A	G	UTR3	VHL	NM_000551:c.*3192A>G;NM_001354723:c.*3388A>G;NM_198156:c.*3192A>G	.	.	.	.	3p25.3
chr3	10153198	10153198	A	G	UTR3	VHL	NM_000551:c.*3233A>G;NM_001354723:c.*3429A>G;NM_198156:c.*3233A>G	.	.	.	.	3p25.3
chr3	10153199	10153199	A	G	UTR3	VHL	NM_000551:c.*3234A>G;NM_001354723:c.*3430A>G;NM_198156:c.*3234A>G	.	.	.	.	3p25.3
chr3	10153206	10153206	A	G	UTR3	VHL	NM_000551:c.*3241A>G;NM_001354723:c.*3437A>G;NM_198156:c.*3241A>G	.	.	.	.	3p25.3
chr3	10153381	10153381	A	G	UTR3	VHL	NM_000551:c.*3416A>G;NM_001354723:c.*3612A>G;NM_198156:c.*3416A>G	.	.	.	.	3p25.3
chr3	10153408	10153408	A	G	UTR3	VHL	NM_000551:c.*3443A>G;NM_001354723:c.*3639A>G;NM_198156:c.*3443A>G	.	.	.	.	3p25.3
chr3	10153411	10153411	A	G	UTR3	VHL	NM_000551:c.*3446A>G;NM_001354723:c.*3642A>G;NM_198156:c.*3446A>G	.	.	.	.	3p25.3
chr3	10153412	10153412	A	G	UTR3	VHL	NM_000551:c.*3447A>G;NM_001354723:c.*3643A>G;NM_198156:c.*3447A>G	.	.	.	.	3p25.3
chr3	10153419	10153419	A	G	UTR3	VHL	NM_000551:c.*3454A>G;NM_001354723:c.*3650A>G;NM_198156:c.*3454A>G	.	.	.	.	3p25.3
chr3	12533492	12533492	T	C	UTR3	TSEN2	NM_025265:c.*771T>C	.	.	.	.	3p25.2
chr3	12533509	12533509	A	G	UTR3	TSEN2	NM_025265:c.*788A>G	.	.	.	.	3p25.2
chr3	12533510	12533510	A	G	UTR3	TSEN2	NM_025265:c.*789A>G	.	.	.	.	3p25.2
chr3	12533518	12533518	A	G	UTR3	TSEN2	NM_025265:c.*797A>G	.	.	.	.	3p25.2
chr3	12536918	12536918	A	G	intronic	TSEN2	.	.	.	.	.	3p25.2
chr3	12570746	12570746	A	G	intronic	MKRN2	.	.	.	.	.	3p25.2
chr3	14233332	14233332	T	C	intergenic	LSM3;LINC01267	dist=32210;dist=115119	.	.	.	.	3p25.1
chr3	14981456	14981456	A	G	intronic	NR2C2	.	.	.	.	.	3p25.1
chr3	14981460	14981460	A	G	intronic	NR2C2	.	.	.	.	.	3p25.1
chr3	14981488	14981488	A	G	intronic	NR2C2	.	.	.	.	.	3p25.1
chr3	14981509	14981509	A	G	intronic	NR2C2	.	.	.	.	.	3p25.1
chr3	14989746	14989746	A	G	intronic	NR2C2	.	.	.	.	.	3p25.1
chr3	15018959	15018959	A	G	intronic	NR2C2	.	.	.	.	.	3p25.1
chr3	15248846	15248846	A	G	intronic	CAPN7	.	.	.	.	.	3p25.1
chr3	15671728	15671728	T	C	intronic	ANKRD28;BTD	.	.	.	.	.	3p25.1
chr3	15681167	15681167	T	C	intronic	ANKRD28;BTD	.	.	.	.	.	3p25.1
chr3	15681176	15681176	T	C	intronic	ANKRD28;BTD	.	.	.	.	.	3p25.1
chr3	15691948	15691948	T	C	intronic	ANKRD28;BTD	.	.	.	.	.	3p25.1
chr3	15692057	15692057	T	C	intronic	ANKRD28;BTD	.	.	.	.	.	3p25.1
chr3	15692058	15692058	T	C	intronic	ANKRD28;BTD	.	.	.	.	.	3p25.1
chr3	15692064	15692064	T	C	intronic	ANKRD28;BTD	.	.	.	.	.	3p25.1
chr3	15692126	15692126	T	C	intronic	ANKRD28;BTD	.	.	.	.	.	3p25.1
chr3	15692254	15692254	T	C	intronic	ANKRD28;BTD	.	.	.	.	.	3p25.1
chr3	15692296	15692296	A	G	intronic	ANKRD28;BTD	.	.	.	.	.	3p25.1
chr3	15692333	15692333	T	C	intronic	ANKRD28;BTD	.	.	.	.	.	3p25.1
chr3	15701565	15701565	A	G	intronic	ANKRD28;BTD	.	.	.	.	.	3p25.1
chr3	15701653	15701653	A	G	intronic	ANKRD28;BTD	.	.	.	.	.	3p25.1
chr3	15716094	15716094	T	C	intronic	ANKRD28;BTD	.	.	.	.	.	3p25.1
chr3	16301844	16301844	A	G	exonic	OXNAD1	.	synonymous SNV	OXNAD1:NM_001330670:exon7:c.A705G:p.K235K,OXNAD1:NM_001330671:exon7:c.A705G:p.K235K,OXNAD1:NM_001352977:exon7:c.A651G:p.K217K,OXNAD1:NM_001352978:exon7:c.A651G:p.K217K,OXNAD1:NM_138381:exon7:c.A651G:p.K217K,OXNAD1:NM_001352980:exon8:c.A570G:p.K190K,OXNAD1:NM_001352981:exon8:c.A570G:p.K190K,OXNAD1:NM_001352982:exon8:c.A570G:p.K190K,OXNAD1:NM_001352983:exon8:c.A570G:p.K190K	.	.	3p24.3
chr3	16310869	16310869	A	G	intronic	OXNAD1	.	.	.	.	.	3p24.3
chr3	17011855	17011855	A	G	exonic	PLCL2	.	nonsynonymous SNV	PLCL2:NM_001144382:exon2:c.A2509G:p.I837V,PLCL2:NM_015184:exon2:c.A2131G:p.I711V	Score=488;Name=lod=88	.	3p24.3
chr3	21787706	21787706	A	G	intergenic	ZNF385D;ZNF385D-AS2	dist=36496;dist=169433	.	.	.	.	3p24.3
chr3	21959898	21959898	T	C	ncRNA_intronic	ZNF385D-AS2	.	.	.	.	.	3p24.3
chr3	23869631	23869631	A	G	intronic	UBE2E1	.	.	.	.	.	3p24.2
chr3	23958548	23958548	A	G	intronic	NR1D2	.	.	.	.	.	3p24.2
chr3	23958554	23958554	T	C	intronic	NR1D2	.	.	.	.	.	3p24.2
chr3	25794496	25794496	A	G	UTR3	OXSM	NM_001145391:c.*2A>G;NM_017897:c.*2A>G	.	.	Score=630;Name=lod=279	.	3p24.2
chr3	31616941	31616941	T	C	exonic	STT3B	.	nonsynonymous SNV	STT3B:NM_178862:exon7:c.T989C:p.L330S	Score=558;Name=lod=155	.	3p23
chr3	31627945	31627945	T	C	intronic	STT3B	.	.	.	.	.	3p23
chr3	31654695	31654695	T	C	intergenic	STT3B;OSBPL10	dist=17079;dist=6130	.	.	.	.	3p23
chr3	32572267	32572267	A	G	intergenic	DYNC1LI1;CNOT10	dist=1343;dist=112921	.	.	.	.	3p22.3
chr3	32572280	32572280	A	G	intergenic	DYNC1LI1;CNOT10	dist=1356;dist=112908	.	.	.	.	3p22.3
chr3	32572300	32572300	A	G	intergenic	DYNC1LI1;CNOT10	dist=1376;dist=112888	.	.	.	.	3p22.3
chr3	32572309	32572309	A	G	intergenic	DYNC1LI1;CNOT10	dist=1385;dist=112879	.	.	.	.	3p22.3
chr3	32572345	32572345	A	G	intergenic	DYNC1LI1;CNOT10	dist=1421;dist=112843	.	.	.	.	3p22.3
chr3	32572346	32572346	A	G	intergenic	DYNC1LI1;CNOT10	dist=1422;dist=112842	.	.	.	.	3p22.3
chr3	32572429	32572429	A	G	intergenic	DYNC1LI1;CNOT10	dist=1505;dist=112759	.	.	.	.	3p22.3
chr3	32732465	32732465	A	G	intronic	CNOT10	.	.	.	.	.	3p22.3
chr3	32732474	32732474	T	C	intronic	CNOT10	.	.	.	.	.	3p22.3
chr3	32732489	32732489	A	G	intronic	CNOT10	.	.	.	.	.	3p22.3
chr3	32735252	32735252	A	G	intronic	CNOT10	.	.	.	.	.	3p22.3
chr3	32735255	32735255	A	G	intronic	CNOT10	.	.	.	.	.	3p22.3
chr3	33799999	33799999	A	G	intronic	PDCD6IP	.	.	.	.	.	3p22.3
chr3	33867546	33867546	A	G	UTR3	PDCD6IP	NM_001162429:c.*1021A>G;NM_013374:c.*1021A>G	.	.	.	.	3p22.3
chr3	36994209	36994209	T	C	intronic	MLH1	.	.	.	.	.	3p22.2
chr3	37047861	37047861	A	G	intronic	MLH1	.	.	.	.	.	3p22.2
chr3	37047866	37047866	A	G	intronic	MLH1	.	.	.	.	.	3p22.2
chr3	37047867	37047867	A	G	intronic	MLH1	.	.	.	.	.	3p22.2
chr3	37047874	37047874	A	G	intronic	MLH1	.	.	.	.	.	3p22.2
chr3	37047896	37047896	A	G	intronic	MLH1	.	.	.	.	.	3p22.2
chr3	37047897	37047897	A	G	intronic	MLH1	.	.	.	.	.	3p22.2
chr3	37047902	37047902	A	G	intronic	MLH1	.	.	.	.	.	3p22.2
chr3	37047936	37047936	A	G	intronic	MLH1	.	.	.	.	.	3p22.2
chr3	37047942	37047942	A	G	intronic	MLH1	.	.	.	.	.	3p22.2
chr3	37246095	37246095	A	G	intronic	GOLGA4	.	.	.	.	.	3p22.2
chr3	37246096	37246096	A	G	intronic	GOLGA4	.	.	.	.	.	3p22.2
chr3	37274199	37274199	A	G	intronic	GOLGA4	.	.	.	.	.	3p22.2
chr3	37345818	37345818	A	G	intronic	GOLGA4	.	.	.	.	.	3p22.2
chr3	38007017	38007017	A	G	exonic	VILL	.	nonsynonymous SNV	VILL:NM_001370265:exon16:c.A1924G:p.R642G,VILL:NM_001370264:exon17:c.A2023G:p.R675G,VILL:NM_001385039:exon20:c.A2533G:p.R845G,VILL:NM_015873:exon20:c.A2533G:p.R845G,VILL:NM_001385038:exon21:c.A2533G:p.R845G	Score=388;Name=lod=39	.	3p22.2
chr3	38525685	38525685	A	G	UTR3	EXOG	NM_001145464:c.*1323A>G;NM_005107:c.*1323A>G	.	.	.	.	3p22.2
chr3	38525688	38525688	A	G	UTR3	EXOG	NM_001145464:c.*1326A>G;NM_005107:c.*1326A>G	.	.	.	.	3p22.2
chr3	38525705	38525705	A	G	UTR3	EXOG	NM_001145464:c.*1343A>G;NM_005107:c.*1343A>G	.	.	.	.	3p22.2
chr3	38525744	38525744	A	G	UTR3	EXOG	NM_001145464:c.*1382A>G;NM_005107:c.*1382A>G	.	.	.	.	3p22.2
chr3	38525761	38525761	A	G	UTR3	EXOG	NM_001145464:c.*1399A>G;NM_005107:c.*1399A>G	.	.	.	.	3p22.2
chr3	38525829	38525829	A	G	UTR3	EXOG	NM_001145464:c.*1467A>G;NM_005107:c.*1467A>G	.	.	.	.	3p22.2
chr3	38525833	38525833	A	G	UTR3	EXOG	NM_001145464:c.*1471A>G;NM_005107:c.*1471A>G	.	.	.	.	3p22.2
chr3	38525847	38525847	A	G	UTR3	EXOG	NM_001145464:c.*1485A>G;NM_005107:c.*1485A>G	.	.	.	.	3p22.2
chr3	38525949	38525949	A	G	UTR3	EXOG	NM_001145464:c.*1587A>G;NM_005107:c.*1587A>G	.	.	.	.	3p22.2
chr3	38525962	38525962	A	G	UTR3	EXOG	NM_001145464:c.*1600A>G;NM_005107:c.*1600A>G	.	.	.	.	3p22.2
chr3	39408835	39408835	A	G	intronic	RPSA	.	.	.	.	.	3p22.1
chr3	39408844	39408844	A	G	intronic	RPSA	.	.	.	.	.	3p22.1
chr3	40460358	40460358	A	G	intronic	RPL14	.	.	.	.	.	3p22.1
chr3	40466407	40466407	A	G	UTR3	RPL14	NM_003973:c.*4175A>G;NM_001034996:c.*4175A>G	.	.	.	.	3p22.1
chr3	40466426	40466426	A	G	UTR3	RPL14	NM_003973:c.*4194A>G;NM_001034996:c.*4194A>G	.	.	.	.	3p22.1
chr3	40466431	40466431	A	G	UTR3	RPL14	NM_003973:c.*4199A>G;NM_001034996:c.*4199A>G	.	.	.	.	3p22.1
chr3	40466434	40466434	A	G	UTR3	RPL14	NM_003973:c.*4202A>G;NM_001034996:c.*4202A>G	.	.	.	.	3p22.1
chr3	40466452	40466452	A	G	UTR3	RPL14	NM_003973:c.*4220A>G;NM_001034996:c.*4220A>G	.	.	.	.	3p22.1
chr3	40517287	40517287	A	G	UTR3	ZNF620	NM_001256167:c.*424A>G;NM_175888:c.*424A>G;NM_001256168:c.*424A>G	.	.	.	.	3p22.1
chr3	40517288	40517288	A	G	UTR3	ZNF620	NM_001256167:c.*425A>G;NM_175888:c.*425A>G;NM_001256168:c.*425A>G	.	.	.	.	3p22.1
chr3	40517342	40517342	A	G	UTR3	ZNF620	NM_001256167:c.*479A>G;NM_175888:c.*479A>G;NM_001256168:c.*479A>G	.	.	.	.	3p22.1
chr3	40537392	40537392	A	G	UTR3	ZNF621	NM_198484:c.*4302A>G;NM_001098414:c.*4302A>G	.	.	.	.	3p22.1
chr3	40537442	40537442	A	G	UTR3	ZNF621	NM_198484:c.*4352A>G;NM_001098414:c.*4352A>G	.	.	.	.	3p22.1
chr3	40537448	40537448	A	G	UTR3	ZNF621	NM_198484:c.*4358A>G;NM_001098414:c.*4358A>G	.	.	.	.	3p22.1
chr3	40537451	40537451	A	G	UTR3	ZNF621	NM_198484:c.*4361A>G;NM_001098414:c.*4361A>G	.	.	.	.	3p22.1
chr3	40537506	40537506	A	G	UTR3	ZNF621	NM_198484:c.*4416A>G;NM_001098414:c.*4416A>G	.	.	.	.	3p22.1
chr3	41215264	41215264	A	G	intronic	CTNNB1	.	.	.	.	.	3p22.1
chr3	41215269	41215269	A	G	intronic	CTNNB1	.	.	.	.	.	3p22.1
chr3	41215333	41215333	A	G	intronic	CTNNB1	.	.	.	.	.	3p22.1
chr3	42602807	42602807	A	G	intronic	NKTR	.	.	.	.	.	3p22.1
chr3	42602846	42602846	A	G	intronic	NKTR	.	.	.	.	.	3p22.1
chr3	42608916	42608916	A	G	intronic	NKTR	.	.	.	.	.	3p22.1
chr3	42608925	42608925	A	G	intronic	NKTR	.	.	.	.	.	3p22.1
chr3	42608927	42608927	A	G	intronic	NKTR	.	.	.	.	.	3p22.1
chr3	42608930	42608930	A	G	intronic	NKTR	.	.	.	.	.	3p22.1
chr3	42608976	42608976	A	G	intronic	NKTR	.	.	.	.	.	3p22.1
chr3	42609007	42609007	A	G	intronic	NKTR	.	.	.	.	.	3p22.1
chr3	42609008	42609008	A	G	intronic	NKTR	.	.	.	.	.	3p22.1
chr3	42609017	42609017	A	G	intronic	NKTR	.	.	.	.	.	3p22.1
chr3	42609048	42609048	A	G	intronic	NKTR	.	.	.	.	.	3p22.1
chr3	42611479	42611479	A	G	intronic	NKTR	.	.	.	.	.	3p22.1
chr3	42611530	42611530	A	G	intronic	NKTR	.	.	.	.	.	3p22.1
chr3	42611583	42611583	A	G	intronic	NKTR	.	.	.	.	.	3p22.1
chr3	42611586	42611586	A	G	intronic	NKTR	.	.	.	.	.	3p22.1
chr3	42611729	42611729	T	C	intronic	NKTR	.	.	.	.	.	3p22.1
chr3	42917985	42917985	A	G	UTR3	ZNF662	NM_001134656:c.*2631A>G;NM_207404:c.*2631A>G	.	.	.	.	3p22.1
chr3	43318800	43318800	T	C	intronic	SNRK	.	.	.	.	.	3p22.1
chr3	43324453	43324453	A	G	intronic	SNRK	.	.	.	.	.	3p22.1
chr3	44359796	44359796	T	C	UTR3	TCAIM	NM_001029840:c.*1532T>C;NM_001029839:c.*1532T>C	.	.	.	.	3p21.31
chr3	45734293	45734293	A	G	intronic	SACM1L	.	.	.	.	.	3p21.31
chr3	45734373	45734373	A	G	intronic	SACM1L	.	.	.	.	.	3p21.31
chr3	47174237	47174237	A	G	ncRNA_intronic	KIF9-AS1	.	.	.	.	.	3p21.31
chr3	47174246	47174246	A	G	ncRNA_intronic	KIF9-AS1	.	.	.	.	.	3p21.31
chr3	47174261	47174261	A	G	ncRNA_intronic	KIF9-AS1	.	.	.	.	.	3p21.31
chr3	47174280	47174280	A	G	ncRNA_intronic	KIF9-AS1	.	.	.	.	.	3p21.31
chr3	47174305	47174305	A	G	ncRNA_intronic	KIF9-AS1	.	.	.	.	.	3p21.31
chr3	47177343	47177343	A	G	ncRNA_intronic	KIF9-AS1	.	.	.	.	.	3p21.31
chr3	48935427	48935427	T	C	intronic	ARIH2	.	.	.	.	.	3p21.31
chr3	48973730	48973730	A	G	exonic	ARIH2	.	nonsynonymous SNV	ARIH2:NM_001317334:exon7:c.A376G:p.T126A,ARIH2:NM_001349211:exon8:c.A802G:p.T268A,ARIH2:NM_001349212:exon8:c.A376G:p.T126A,ARIH2:NM_001349209:exon9:c.A802G:p.T268A,ARIH2:NM_001349214:exon9:c.A802G:p.T268A,ARIH2:NM_001349215:exon9:c.A802G:p.T268A,ARIH2:NM_001349218:exon9:c.A586G:p.T196A,ARIH2:NM_001349221:exon9:c.A586G:p.T196A,ARIH2:NM_001349224:exon9:c.A550G:p.T184A,ARIH2:NM_001349226:exon9:c.A55…	Score=552;Name=lod=148	.	3p21.31
chr3	48987496	48987496	T	C	intergenic	ARIH2;P4HTM	dist=1114;dist=2412	.	.	.	.	3p21.31
chr3	49010719	49010719	A	G	intronic	WDR6	.	.	.	.	.	3p21.31
chr3	49010729	49010729	A	G	intronic	WDR6	.	.	.	.	.	3p21.31
chr3	49010739	49010739	A	G	intronic	WDR6	.	.	.	.	.	3p21.31
chr3	50003236	50003236	A	G	intronic	RBM6	.	.	.	.	.	3p21.31
chr3	50096220	50096220	A	G	intronic	RBM5	.	.	.	.	.	3p21.31
chr3	50096234	50096234	A	G	intronic	RBM5	.	.	.	.	.	3p21.31
chr3	50096255	50096255	A	G	intronic	RBM5	.	.	.	.	.	3p21.31
chr3	50096264	50096264	A	G	intronic	RBM5	.	.	.	.	.	3p21.31
chr3	50096311	50096311	A	G	intronic	RBM5	.	.	.	.	.	3p21.31
chr3	50097207	50097207	A	G	intronic	RBM5	.	.	.	.	.	3p21.31
chr3	50097249	50097249	A	G	intronic	RBM5	.	.	.	.	.	3p21.31
chr3	50097275	50097275	A	G	intronic	RBM5	.	.	.	.	.	3p21.31
chr3	50097281	50097281	A	G	intronic	RBM5	.	.	.	.	.	3p21.31
chr3	50099077	50099077	A	G	intronic	RBM5	.	.	.	.	.	3p21.31
chr3	50099096	50099096	A	G	intronic	RBM5	.	.	.	.	.	3p21.31
chr3	50099103	50099103	A	G	intronic	RBM5	.	.	.	.	.	3p21.31
chr3	50099108	50099108	A	G	intronic	RBM5	.	.	.	.	.	3p21.31
chr3	50099134	50099134	A	G	intronic	RBM5	.	.	.	.	.	3p21.31
chr3	50099140	50099140	A	G	intronic	RBM5	.	.	.	.	.	3p21.31
chr3	50099144	50099144	A	G	intronic	RBM5	.	.	.	.	.	3p21.31
chr3	50099148	50099148	A	G	intronic	RBM5	.	.	.	.	.	3p21.31
chr3	50099213	50099213	A	G	intronic	RBM5	.	.	.	.	.	3p21.31
chr3	50099542	50099542	A	G	intronic	RBM5	.	.	.	.	.	3p21.31
chr3	50099551	50099551	A	G	intronic	RBM5	.	.	.	.	.	3p21.31
chr3	50099578	50099578	A	G	intronic	RBM5	.	.	.	.	.	3p21.31
chr3	50103484	50103484	T	C	intronic	RBM5	.	.	.	.	.	3p21.31
chr3	50112146	50112146	T	C	intronic	RBM5	.	.	.	.	.	3p21.31
chr3	50112188	50112188	A	G	intronic	RBM5	.	.	.	.	.	3p21.31
chr3	50112193	50112193	A	G	intronic	RBM5	.	.	.	.	.	3p21.31
chr3	50112221	50112221	A	G	intronic	RBM5	.	.	.	.	.	3p21.31
chr3	50112269	50112269	A	G	intronic	RBM5	.	.	.	.	.	3p21.31
chr3	50112273	50112273	A	G	intronic	RBM5	.	.	.	.	.	3p21.31
chr3	50112274	50112274	A	G	intronic	RBM5	.	.	.	.	.	3p21.31
chr3	50112295	50112295	A	G	intronic	RBM5	.	.	.	.	.	3p21.31
chr3	50112337	50112337	A	G	intronic	RBM5	.	.	.	.	.	3p21.31
chr3	50112360	50112360	A	G	intronic	RBM5	.	.	.	.	.	3p21.31
chr3	50112361	50112361	A	G	intronic	RBM5	.	.	.	.	.	3p21.31
chr3	50580670	50580670	T	C	UTR3	HEMK1	NM_001317851:c.*253T>C;NM_001377425:c.*253T>C;NM_001377428:c.*253T>C;NM_001377420:c.*253T>C;NM_001377421:c.*253T>C;NM_001377422:c.*253T>C;NM_001377429:c.*253T>C;NM_001377424:c.*253T>C;NM_016173:c.*253T>C;NM_001377427:c.*253T>C;NM_001377426:c.*253T>C	.	.	.	.	3p21.31
chr3	50656050	50656050	A	G	intergenic	MAPKAPK3;DOCK3	dist=6753;dist=18877	.	.	.	.	3p21.2
chr3	51540980	51540980	A	G	intronic	RAD54L2	.	.	.	.	.	3p21.2
chr3	52414754	52414754	A	G	intronic	PHF7	.	.	.	.	.	3p21.1
chr3	52475094	52475094	T	C	intronic	NISCH	.	.	.	.	.	3p21.1
chr3	52475124	52475124	A	G	intronic	NISCH	.	.	.	.	.	3p21.1
chr3	56563759	56563759	A	G	exonic	CCDC66	.	nonsynonymous SNV	CCDC66:NM_001353151:exon3:c.A79G:p.T27A,CCDC66:NM_001012506:exon4:c.A76G:p.T26A,CCDC66:NM_001141947:exon4:c.A178G:p.T60A,CCDC66:NM_001353147:exon4:c.A178G:p.T60A,CCDC66:NM_001353148:exon4:c.A178G:p.T60A,CCDC66:NM_001353149:exon4:c.A178G:p.T60A,CCDC66:NM_001353150:exon4:c.A178G:p.T60A,CCDC66:NM_001353153:exon4:c.A76G:p.T26A,CCDC66:NM_001353154:exon4:c.A178G:p.T60A,CCDC66:NM_001353155:exon4:c.A178G…	Score=435;Name=lod=57	.	3p14.3
chr3	56594019	56594019	A	G	exonic	CCDC66	.	synonymous SNV	CCDC66:NM_001353151:exon9:c.A1296G:p.L432L,CCDC66:NM_001012506:exon10:c.A1293G:p.L431L,CCDC66:NM_001141947:exon10:c.A1395G:p.L465L,CCDC66:NM_001353147:exon10:c.A1395G:p.L465L,CCDC66:NM_001353148:exon10:c.A1395G:p.L465L,CCDC66:NM_001353149:exon10:c.A1374G:p.L458L,CCDC66:NM_001353150:exon10:c.A1326G:p.L442L,CCDC66:NM_001353153:exon10:c.A1293G:p.L431L,CCDC66:NM_001353154:exon10:c.A1266G:p.L422L,CCDC…	Score=453;Name=lod=66	.	3p14.3
chr3	57577851	57577851	T	C	intronic	ARF4;PDE12	.	.	.	.	.	3p14.3
chr3	57577886	57577886	T	C	intronic	ARF4;PDE12	.	.	.	.	.	3p14.3
chr3	57595706	57595706	T	C	intronic	ARF4;PDE12	.	.	.	.	.	3p14.3
chr3	57595711	57595711	A	G	intronic	ARF4;PDE12	.	.	.	.	.	3p14.3
chr3	57855675	57855675	A	G	intronic	SLMAP	.	.	.	.	.	3p14.3
chr3	57897556	57897556	T	C	intronic	SLMAP	.	.	.	.	.	3p14.3
chr3	57897576	57897576	A	G	intronic	SLMAP	.	.	.	.	.	3p14.3
chr3	58112279	58112279	T	C	exonic	FLNB	.	synonymous SNV	FLNB:NM_001164317:exon18:c.T2706C:p.Y902Y,FLNB:NM_001164318:exon18:c.T2706C:p.Y902Y,FLNB:NM_001164319:exon18:c.T2706C:p.Y902Y,FLNB:NM_001457:exon18:c.T2706C:p.Y902Y	Score=397;Name=lod=42	.	3p14.3
chr3	58172248	58172248	T	C	UTR3	FLNB	NM_001164318:c.*1486T>C;NM_001164317:c.*1486T>C;NM_001457:c.*1486T>C;NM_001164319:c.*1486T>C	.	.	.	.	3p14.3
chr3	58310810	58310810	A	G	intronic	HTD2;RPP14	.	.	.	.	.	3p14.3
chr3	58310836	58310836	A	G	intronic	HTD2;RPP14	.	.	.	.	.	3p14.3
chr3	58318403	58318403	A	G	UTR3	HTD2;RPP14	NM_001348715:c.*283A>G;NM_001348714:c.*283A>G;NM_001348713:c.*283A>G;NM_001348712:c.*283A>G;NM_007042:c.*907A>G;NM_001098783:c.*907A>G	.	.	.	.	3p14.3
chr3	58318429	58318429	A	G	UTR3	HTD2;RPP14	NM_001348715:c.*309A>G;NM_001348714:c.*309A>G;NM_001348713:c.*309A>G;NM_001348712:c.*309A>G;NM_007042:c.*933A>G;NM_001098783:c.*933A>G	.	.	.	.	3p14.3
chr3	58318657	58318657	A	G	UTR3	HTD2;RPP14	NM_001348715:c.*537A>G;NM_001348714:c.*537A>G;NM_001348713:c.*537A>G;NM_001348712:c.*537A>G;NM_007042:c.*1161A>G;NM_001098783:c.*1161A>G	.	.	.	.	3p14.3
chr3	58318878	58318878	A	G	UTR3	HTD2;RPP14	NM_001348715:c.*758A>G;NM_001348714:c.*758A>G;NM_001348713:c.*758A>G;NM_001348712:c.*758A>G;NM_007042:c.*1382A>G;NM_001098783:c.*1382A>G	.	.	.	.	3p14.3
chr3	66323551	66323551	A	G	intronic	SLC25A26	.	.	.	.	.	3p14.1
chr3	87864734	87864734	A	G	intronic	HTR1F	.	.	.	.	.	3p11.1
chr3	87864736	87864736	A	G	intronic	HTR1F	.	.	.	.	.	3p11.1
chr3	87864743	87864743	A	G	intronic	HTR1F	.	.	.	.	.	3p11.1
chr3	87864817	87864817	A	G	intronic	HTR1F	.	.	.	.	.	3p11.1
chr3	87876835	87876835	A	G	intronic	HTR1F	.	.	.	.	.	3p11.1
chr3	87899761	87899761	A	G	intronic	HTR1F	.	.	.	.	.	3p11.1
chr3	87905140	87905140	T	C	intronic	HTR1F	.	.	.	.	.	3p11.1
chr3	87905142	87905142	T	C	intronic	HTR1F	.	.	.	.	.	3p11.1
chr3	87917576	87917576	A	G	intronic	HTR1F	.	.	.	.	.	3p11.1
chr3	87937660	87937660	A	G	intronic	HTR1F	.	.	.	.	.	3p11.1
chr3	87937674	87937674	A	G	intronic	HTR1F	.	.	.	.	.	3p11.1
chr3	87937677	87937677	A	G	intronic	HTR1F	.	.	.	.	.	3p11.1
chr3	87937740	87937740	A	G	intronic	HTR1F	.	.	.	.	.	3p11.1
chr3	87937803	87937803	A	G	intronic	HTR1F	.	.	.	.	.	3p11.1
chr3	87937826	87937826	A	G	intronic	HTR1F	.	.	.	.	.	3p11.1
chr3	87937830	87937830	A	G	intronic	HTR1F	.	.	.	.	.	3p11.1
chr3	87937844	87937844	A	G	intronic	HTR1F	.	.	.	.	.	3p11.1
chr3	87961504	87961504	A	G	intronic	HTR1F	.	.	.	.	.	3p11.1
chr3	87961512	87961512	A	G	intronic	HTR1F	.	.	.	.	.	3p11.1
chr3	87967273	87967273	A	G	intronic	HTR1F	.	.	.	.	.	3p11.1
chr3	87967274	87967274	A	G	intronic	HTR1F	.	.	.	.	.	3p11.1
chr3	87967288	87967288	A	G	intronic	HTR1F	.	.	.	.	.	3p11.1
chr3	87972907	87972907	A	G	intronic	HTR1F	.	.	.	.	.	3p11.1
chr3	87993646	87993646	T	C	UTR3	HTR1F	NM_001322210:c.*1796T>C;NM_001322208:c.*1796T>C;NM_001322209:c.*1796T>C;NM_000866:c.*1796T>C	.	.	.	.	3p11.1
chr3	88166238	88166238	A	G	intergenic	C3orf38;CSNKA2IP	dist=8273;dist=172218	.	.	.	.	3p11.1
chr3	100288138	100288138	A	G	intronic	TBC1D23	.	.	.	.	.	3q12.1
chr3	100288160	100288160	A	G	intronic	TBC1D23	.	.	.	.	.	3q12.1
chr3	100288541	100288541	T	C	intronic	TBC1D23	.	.	.	.	.	3q12.1
chr3	100289092	100289092	A	G	intronic	TBC1D23	.	.	.	.	.	3q12.1
chr3	100289098	100289098	A	G	intronic	TBC1D23	.	.	.	.	.	3q12.1
chr3	101577744	101577744	A	G	intronic	PCNP	.	.	.	.	.	3q12.3
chr3	101678524	101678524	A	G	ncRNA_exonic	ZBTB11-AS1	.	.	.	.	.	3q12.3
chr3	101678688	101678688	A	G	ncRNA_exonic	ZBTB11-AS1	.	.	.	.	.	3q12.3
chr3	101688631	101688631	A	G	intergenic	RPL24;PDCL3P4	dist=1913;dist=23803	.	.	.	.	3q12.3
chr3	101691339	101691339	A	G	intergenic	RPL24;PDCL3P4	dist=4621;dist=21095	.	.	.	.	3q12.3
chr3	101691366	101691366	A	G	intergenic	RPL24;PDCL3P4	dist=4648;dist=21068	.	.	.	.	3q12.3
chr3	101691367	101691367	A	G	intergenic	RPL24;PDCL3P4	dist=4649;dist=21067	.	.	.	.	3q12.3
chr3	101823685	101823685	A	G	UTR3	NXPE3	NM_145037:c.*1731A>G;NM_001348993:c.*1731A>G;NM_001348995:c.*1731A>G;NM_001348994:c.*1731A>G;NM_001348992:c.*1731A>G;NM_001348997:c.*1731A>G;NM_001348991:c.*1731A>G;NM_001348996:c.*1731A>G;NM_001348998:c.*1731A>G;NM_001348990:c.*1731A>G;NM_001134456:c.*1731A>G	.	.	.	.	3q12.3
chr3	101826913	101826913	A	G	UTR3	NXPE3	NM_145037:c.*4959A>G;NM_001348993:c.*4959A>G;NM_001348995:c.*4959A>G;NM_001348994:c.*4959A>G;NM_001348992:c.*4959A>G;NM_001348997:c.*4959A>G;NM_001348991:c.*4959A>G;NM_001348996:c.*4959A>G;NM_001348998:c.*4959A>G;NM_001348990:c.*4959A>G;NM_001134456:c.*4959A>G	.	.	.	.	3q12.3
chr3	107552140	107552140	A	G	intronic	BBX	.	.	.	.	.	3q13.12
chr3	113590493	113590493	A	G	intronic	SIDT1	.	.	.	.	.	3q13.2
chr3	113765524	113765524	A	G	intronic	ATP6V1A	.	.	.	.	.	3q13.31
chr3	113765662	113765662	A	G	intronic	ATP6V1A	.	.	.	.	.	3q13.31
chr3	113765697	113765697	A	G	intronic	ATP6V1A	.	.	.	.	.	3q13.31
chr3	113784322	113784322	A	G	exonic	ATP6V1A	.	nonsynonymous SNV	ATP6V1A:NM_001690:exon4:c.A310G:p.R104G	Score=604;Name=lod=225	.	3q13.31
chr3	113801094	113801094	A	G	intronic	ATP6V1A	.	.	.	.	.	3q13.31
chr3	113945507	113945507	A	G	UTR3	GRAMD1C	NM_017577:c.*29A>G;NM_001172105:c.*29A>G	.	.	.	.	3q13.31
chr3	113947081	113947081	A	G	UTR3	GRAMD1C	NM_017577:c.*1603A>G;NM_001172105:c.*1603A>G	.	.	Score=262;Name=lod=14	.	3q13.31
chr3	119511391	119511391	A	G	intronic	TIMMDC1	.	.	.	.	.	3q13.33
chr3	119511409	119511409	A	G	intronic	TIMMDC1	.	.	.	.	.	3q13.33
chr3	119511426	119511426	A	G	intronic	TIMMDC1	.	.	.	.	.	3q13.33
chr3	122614909	122614909	A	G	intronic	PARP15	.	.	.	.	.	3q21.1
chr3	122614915	122614915	A	G	intronic	PARP15	.	.	.	.	.	3q21.1
chr3	122614919	122614919	A	G	intronic	PARP15	.	.	.	.	.	3q21.1
chr3	122614945	122614945	A	G	intronic	PARP15	.	.	.	.	.	3q21.1
chr3	122614950	122614950	A	G	intronic	PARP15	.	.	.	.	.	3q21.1
chr3	122614975	122614975	A	G	intronic	PARP15	.	.	.	.	.	3q21.1
chr3	122614979	122614979	A	G	intronic	PARP15	.	.	.	.	.	3q21.1
chr3	122614980	122614980	A	G	intronic	PARP15	.	.	.	.	.	3q21.1
chr3	122614985	122614985	A	G	intronic	PARP15	.	.	.	.	.	3q21.1
chr3	122614990	122614990	A	G	intronic	PARP15	.	.	.	.	.	3q21.1
chr3	122702905	122702905	A	G	intronic	PARP14	.	.	.	.	.	3q21.1
chr3	123227774	123227774	A	G	intronic	SEC22A	.	.	.	.	.	3q21.1
chr3	123227803	123227803	A	G	intronic	SEC22A	.	.	.	.	.	3q21.1
chr3	123227839	123227839	A	G	intronic	SEC22A	.	.	.	.	.	3q21.1
chr3	125911609	125911609	T	C	intergenic	LINC02614;FAM86JP	dist=25532;dist=4992	.	.	.	.	3q21.2
chr3	125911618	125911618	T	C	intergenic	LINC02614;FAM86JP	dist=25541;dist=4983	.	.	.	.	3q21.2
chr3	128744023	128744023	A	G	intronic	RAB7A	.	.	.	.	.	3q21.3
chr3	129454238	129454238	A	G	intronic	IFT122	.	.	.	.	.	3q21.3
chr3	129454302	129454302	A	G	intronic	IFT122	.	.	.	.	.	3q21.3
chr3	129454311	129454311	A	G	intronic	IFT122	.	.	.	.	.	3q21.3
chr3	129454312	129454312	A	G	intronic	IFT122	.	.	.	.	.	3q21.3
chr3	130115274	130115274	A	G	ncRNA_intronic	LINC02021	.	.	.	.	.	3q22.1
chr3	130206510	130206510	A	G	intergenic	LINC02021;COL6A4P2	dist=85941;dist=6310	.	.	.	.	3q22.1
chr3	130871875	130871875	A	G	intronic	ATP2C1	.	.	.	.	.	3q22.1
chr3	130873963	130873963	A	G	intronic	ATP2C1	.	.	.	.	.	3q22.1
chr3	130975798	130975798	T	C	intronic	ATP2C1	.	.	.	.	.	3q22.1
chr3	130991266	130991266	A	G	intronic	ATP2C1	.	.	.	.	.	3q22.1
chr3	130995194	130995194	A	G	intronic	ATP2C1	.	.	.	.	.	3q22.1
chr3	130995199	130995199	A	G	intronic	ATP2C1	.	.	.	.	.	3q22.1
chr3	136330160	136330160	T	C	UTR3	PCCB	NM_001178014:c.*134T>C;NM_000532:c.*134T>C	.	.	Score=278;Name=lod=16	.	3q22.3
chr3	140976989	140976989	T	C	UTR3	SLC25A36	NM_001104647:c.*536T>C;NM_018155:c.*536T>C	.	.	.	.	3q23
chr3	141587502	141587502	A	G	intronic	RASA2	.	.	.	.	.	3q23
chr3	141587526	141587526	A	G	intronic	RASA2	.	.	.	.	.	3q23
chr3	141587639	141587639	A	G	intronic	RASA2	.	.	.	.	.	3q23
chr3	141919809	141919809	T	C	intronic	ATP1B3	.	.	.	.	.	3q23
chr3	141919811	141919811	T	C	intronic	ATP1B3	.	.	.	.	.	3q23
chr3	141919846	141919846	A	G	intronic	ATP1B3	.	.	.	.	.	3q23
chr3	141919914	141919914	A	G	intronic	ATP1B3	.	.	.	.	.	3q23
chr3	141920476	141920476	A	G	intronic	ATP1B3	.	.	.	.	.	3q23
chr3	150431159	150431159	A	G	intronic	TSC22D2	.	.	.	.	.	3q25.1
chr3	150445996	150445996	A	G	intronic	TSC22D2	.	.	.	.	.	3q25.1
chr3	150452825	150452825	T	C	intronic	TSC22D2	.	.	.	.	.	3q25.1
chr3	150711680	150711680	A	G	ncRNA_intronic	ERICH6-AS1	.	.	.	.	.	3q25.1
chr3	150711686	150711686	A	G	ncRNA_intronic	ERICH6-AS1	.	.	.	.	.	3q25.1
chr3	150711707	150711707	A	G	ncRNA_intronic	ERICH6-AS1	.	.	.	.	.	3q25.1
chr3	152313637	152313637	T	C	intronic	MBNL1	.	.	.	.	.	3q25.2
chr3	152337457	152337457	A	G	intronic	MBNL1	.	.	.	.	.	3q25.2
chr3	152337459	152337459	A	G	intronic	MBNL1	.	.	.	.	.	3q25.2
chr3	152337471	152337471	A	G	intronic	MBNL1	.	.	.	.	.	3q25.2
chr3	152418463	152418463	A	G	intronic	MBNL1	.	.	.	.	.	3q25.2
chr3	152418466	152418466	A	G	intronic	MBNL1	.	.	.	.	.	3q25.2
chr3	152418494	152418494	A	G	intronic	MBNL1	.	.	.	.	.	3q25.2
chr3	155936499	155936499	A	G	exonic	GMPS	.	nonsynonymous SNV	GMPS:NM_003875:exon15:c.A1969G:p.I657V	Score=580;Name=lod=185	.	3q25.31
chr3	155941325	155941325	A	G	UTR3	GMPS	NM_003875:c.*3633A>G	.	.	.	.	3q25.31
chr3	158585983	158585983	A	G	intronic	MLF1	.	.	.	.	.	3q25.32
chr3	158588480	158588480	A	G	intronic	MLF1	.	.	.	.	.	3q25.32
chr3	158588507	158588507	A	G	intronic	MLF1	.	.	.	.	.	3q25.32
chr3	158588522	158588522	A	G	intronic	MLF1	.	.	.	.	.	3q25.32
chr3	158648514	158648514	T	C	intronic	GFM1	.	.	.	.	.	3q25.32
chr3	158689634	158689634	A	G	intronic	GFM1	.	.	.	.	.	3q25.32
chr3	158866844	158866844	A	G	intergenic	MFSD1;IQCJ-SCHIP1	dist=37125;dist=202408	.	.	.	.	3q25.32
chr3	160218241	160218241	T	C	intergenic	IL12A-AS1;C3orf80	dist=11149;dist=7181	.	.	.	.	3q25.33
chr3	160218242	160218242	T	C	intergenic	IL12A-AS1;C3orf80	dist=11150;dist=7180	.	.	.	.	3q25.33
chr3	160218299	160218299	T	C	intergenic	IL12A-AS1;C3orf80	dist=11207;dist=7123	.	.	.	.	3q25.33
chr3	160218346	160218346	T	C	intergenic	IL12A-AS1;C3orf80	dist=11254;dist=7076	.	.	.	.	3q25.33
chr3	168817910	168817910	T	C	ncRNA_intronic	EGFEM1P	.	.	.	.	.	3q26.2
chr3	168830482	168830482	A	G	ncRNA_exonic	EGFEM1P	.	.	.	.	.	3q26.2
chr3	168830483	168830483	A	G	ncRNA_exonic	EGFEM1P	.	.	.	.	.	3q26.2
chr3	168830488	168830488	A	G	ncRNA_exonic	EGFEM1P	.	.	.	.	.	3q26.2
chr3	168862243	168862243	A	G	intergenic	EGFEM1P;LINC02082	dist=31657;dist=39702	.	.	.	.	3q26.2
chr3	168862256	168862256	A	G	intergenic	EGFEM1P;LINC02082	dist=31670;dist=39689	.	.	.	.	3q26.2
chr3	168891459	168891459	A	G	intergenic	EGFEM1P;LINC02082	dist=60873;dist=10486	.	.	.	.	3q26.2
chr3	168891466	168891466	A	G	intergenic	EGFEM1P;LINC02082	dist=60880;dist=10479	.	.	.	.	3q26.2
chr3	168891469	168891469	A	G	intergenic	EGFEM1P;LINC02082	dist=60883;dist=10476	.	.	.	.	3q26.2
chr3	168891476	168891476	A	G	intergenic	EGFEM1P;LINC02082	dist=60890;dist=10469	.	.	.	.	3q26.2
chr3	168891486	168891486	A	G	intergenic	EGFEM1P;LINC02082	dist=60900;dist=10459	.	.	.	.	3q26.2
chr3	168891500	168891500	A	G	intergenic	EGFEM1P;LINC02082	dist=60914;dist=10445	.	.	.	.	3q26.2
chr3	168903302	168903302	A	G	ncRNA_intronic	LINC02082	.	.	.	.	.	3q26.2
chr3	168903305	168903305	A	G	ncRNA_intronic	LINC02082	.	.	.	.	.	3q26.2
chr3	168903307	168903307	A	G	ncRNA_intronic	LINC02082	.	.	.	.	.	3q26.2
chr3	168903347	168903347	A	G	ncRNA_intronic	LINC02082	.	.	.	.	.	3q26.2
chr3	168903364	168903364	A	G	ncRNA_splicing	LINC02082	NR_109989:exon2:c.36-2A>G	.	.	.	.	3q26.2
chr3	168903378	168903378	A	G	ncRNA_exonic	LINC02082	.	.	.	.	.	3q26.2
chr3	168903379	168903379	A	G	ncRNA_exonic	LINC02082	.	.	.	.	.	3q26.2
chr3	169973406	169973406	A	G	intronic	SEC62	.	.	.	.	.	3q26.2
chr3	169975025	169975025	A	G	intronic	SEC62	.	.	.	.	.	3q26.2
chr3	169975061	169975061	A	G	intronic	SEC62	.	.	.	.	.	3q26.2
chr3	169975080	169975080	A	G	intronic	SEC62	.	.	.	.	.	3q26.2
chr3	169975090	169975090	A	G	intronic	SEC62	.	.	.	.	.	3q26.2
chr3	169975906	169975906	T	C	intronic	SEC62	.	.	.	.	.	3q26.2
chr3	170359477	170359477	A	G	intronic	SKIL	.	.	.	.	.	3q26.2
chr3	172181327	172181327	A	G	intronic	FNDC3B	.	.	.	.	.	3q26.31
chr3	172397427	172397427	T	C	exonic	FNDC3B	.	synonymous SNV	FNDC3B:NM_001135095:exon26:c.T3567C:p.T1189T,FNDC3B:NM_022763:exon26:c.T3567C:p.T1189T	Score=519;Name=lod=113	.	3q26.31
chr3	174450749	174450749	A	G	intergenic	NLGN1;NAALADL2	dist=156377;dist=408585	.	.	.	.	3q26.31
chr3	179325235	179325235	A	G	UTR5	ZNF639	NM_001375806:c.-3059A>G;NM_001375800:c.-3059A>G;NM_001375804:c.-3059A>G;NM_016331:c.-3059A>G;NM_001375802:c.-3059A>G;NM_001375805:c.-3059A>G	.	.	.	.	3q26.33
chr3	179325715	179325715	A	G	intronic	ZNF639	.	.	.	.	.	3q26.33
chr3	179371251	179371251	A	G	intronic	MFN1	.	.	.	.	.	3q26.33
chr3	179371252	179371252	A	G	intronic	MFN1	.	.	.	.	.	3q26.33
chr3	182830189	182830189	A	G	intronic	ATP11B	.	.	.	.	.	3q26.33
chr3	182850455	182850455	A	G	intronic	ATP11B	.	.	.	.	.	3q26.33
chr3	183272293	183272293	T	C	UTR3	B3GNT5	NM_032047:c.*1358T>C	.	.	.	.	3q27.1
chr3	183646211	183646211	A	G	intronic	KLHL24	.	.	.	.	.	3q27.1
chr3	183646223	183646223	A	G	intronic	KLHL24	.	.	.	.	.	3q27.1
chr3	183646271	183646271	A	G	intronic	KLHL24	.	.	.	.	.	3q27.1
chr3	183646276	183646276	A	G	intronic	KLHL24	.	.	.	.	.	3q27.1
chr3	183672740	183672740	A	G	intronic	KLHL24	.	.	.	.	.	3q27.1
chr3	183675711	183675711	T	C	intronic	KLHL24	.	.	.	.	.	3q27.1
chr3	183762972	183762972	A	G	intronic	YEATS2	.	.	.	.	.	3q27.1
chr3	183764291	183764291	A	G	intronic	YEATS2	.	.	.	.	.	3q27.1
chr3	184172606	184172606	T	C	UTR3	DVL3	NM_004423:c.*1851T>C	.	.	.	.	3q27.1
chr3	184194619	184194619	T	C	downstream	ABCF3	dist=612	.	.	.	.	3q27.1
chr3	184301166	184301166	T	C	intronic	PSMD2	.	.	.	.	.	3q27.1
chr3	184318954	184318954	A	G	intronic	EIF4G1	.	.	.	.	.	3q27.1
chr3	184365399	184365399	A	G	intronic	POLR2H	.	.	.	.	.	3q27.1
chr3	184365406	184365406	A	G	intronic	POLR2H	.	.	.	.	.	3q27.1
chr3	184840445	184840445	A	G	intronic	VPS8	.	.	.	.	.	3q27.2
chr3	184845488	184845488	A	G	intronic	VPS8	.	.	.	.	.	3q27.2
chr3	184845544	184845544	A	G	intronic	VPS8	.	.	.	.	.	3q27.2
chr3	184845669	184845669	A	G	intronic	VPS8	.	.	.	.	.	3q27.2
chr3	185590362	185590362	A	G	intronic	SENP2	.	.	.	.	.	3q27.2
chr3	185590428	185590428	A	G	intronic	SENP2	.	.	.	.	.	3q27.2
chr3	185590469	185590469	A	G	intronic	SENP2	.	.	.	.	.	3q27.2
chr3	185599082	185599082	T	C	intronic	SENP2	.	.	.	.	.	3q27.2
chr3	185718498	185718498	T	C	ncRNA_intronic	IGF2BP2-AS1	.	.	.	.	.	3q27.2
chr3	185718537	185718537	T	C	ncRNA_intronic	IGF2BP2-AS1	.	.	.	.	.	3q27.2
chr3	186945187	186945187	A	G	intronic	ST6GAL1	.	.	.	.	.	3q27.3
chr3	187029014	187029014	A	G	intronic	ST6GAL1	.	.	.	.	.	3q27.3
chr3	187029032	187029032	A	G	intronic	ST6GAL1	.	.	.	.	.	3q27.3
chr3	188165106	188165106	T	C	intronic	LPP	.	.	.	.	.	3q27.3
chr3	188883586	188883586	A	G	UTR3	LPP	NM_001375456:c.*9107A>G;NM_001375455:c.*9107A>G;NM_001375457:c.*9107A>G;NM_001375461:c.*9107A>G;NM_001375460:c.*9107A>G;NM_001375458:c.*9107A>G;NM_001167672:c.*9107A>G;NM_001375459:c.*9107A>G;NM_001167671:c.*9107A>G;NM_001375463:c.*9107A>G;NM_001375462:c.*9107A>G;NM_001375464:c.*9107A>G;NM_001375465:c.*9107A>G;NM_005578:c.*9107A>G	.	.	.	.	3q28
chr3	188883612	188883612	A	G	UTR3	LPP	NM_001375456:c.*9133A>G;NM_001375455:c.*9133A>G;NM_001375457:c.*9133A>G;NM_001375461:c.*9133A>G;NM_001375460:c.*9133A>G;NM_001375458:c.*9133A>G;NM_001167672:c.*9133A>G;NM_001375459:c.*9133A>G;NM_001167671:c.*9133A>G;NM_001375463:c.*9133A>G;NM_001375462:c.*9133A>G;NM_001375464:c.*9133A>G;NM_001375465:c.*9133A>G;NM_005578:c.*9133A>G	.	.	.	.	3q28
chr3	188886515	188886515	T	C	UTR3	LPP	NM_001375456:c.*12036T>C;NM_001375455:c.*12036T>C;NM_001375457:c.*12036T>C;NM_001375461:c.*12036T>C;NM_001375460:c.*12036T>C;NM_001375458:c.*12036T>C;NM_001167672:c.*12036T>C;NM_001375459:c.*12036T>C;NM_001167671:c.*12036T>C;NM_001375463:c.*12036T>C;NM_001375462:c.*12036T>C;NM_001375464:c.*12036T>C;NM_001375465:c.*12036T>C;NM_005578:c.*12036T>C	.	.	.	.	3q28
chr3	193632701	193632701	T	C	intronic	OPA1	.	.	.	.	.	3q29
chr3	196586869	196586869	A	G	UTR3	FBXO45	NM_001105573:c.*2551A>G	.	.	Score=394;Name=lod=41	.	3q29
chr3	196658747	196658747	A	G	intronic	NRROS	.	.	.	.	.	3q29
chr3	196658811	196658811	A	G	intronic	NRROS	.	.	.	.	.	3q29
chr3	196658890	196658890	A	G	intronic	NRROS	.	.	.	.	.	3q29
chr3	196734352	196734352	A	G	UTR3	PIGX	NM_001166304:c.*450A>G;NM_017861:c.*450A>G	.	.	.	.	3q29
chr3	196904678	196904678	A	G	intronic	SENP5	.	.	.	.	.	3q29
chr3	196906064	196906064	A	G	intronic	SENP5	.	.	.	.	.	3q29
chr3	196906068	196906068	A	G	intronic	SENP5	.	.	.	.	.	3q29
chr3	196906073	196906073	A	G	intronic	SENP5	.	.	.	.	.	3q29
chr3	196906099	196906099	A	G	intronic	SENP5	.	.	.	.	.	3q29
chr3	196906109	196906109	A	G	intronic	SENP5	.	.	.	.	.	3q29
chr3	196906116	196906116	A	G	intronic	SENP5	.	.	.	.	.	3q29
chr3	196906122	196906122	A	G	intronic	SENP5	.	.	.	.	.	3q29
chr3	196906126	196906126	A	G	intronic	SENP5	.	.	.	.	.	3q29
chr3	196907327	196907327	A	G	intronic	SENP5	.	.	.	.	.	3q29
chr3	197804093	197804093	A	G	intronic	LRCH3	.	.	.	.	.	3q29
chr3	197804098	197804098	A	G	intronic	LRCH3	.	.	.	.	.	3q29
chr3	197804101	197804101	A	G	intronic	LRCH3	.	.	.	.	.	3q29
chr3	197804103	197804103	A	G	intronic	LRCH3	.	.	.	.	.	3q29
chr3	197804108	197804108	A	G	intronic	LRCH3	.	.	.	.	.	3q29
chr3	197804112	197804112	A	G	intronic	LRCH3	.	.	.	.	.	3q29
chr3	197804116	197804116	A	G	intronic	LRCH3	.	.	.	.	.	3q29
chr3	197804148	197804148	A	G	intronic	LRCH3	.	.	.	.	.	3q29
chr3	197804165	197804165	A	G	intronic	LRCH3	.	.	.	.	.	3q29
chr3	197885516	197885516	A	G	UTR3	LRCH3	NM_001363887:c.*4801A>G;NM_001365717:c.*1850A>G;NM_001365718:c.*1850A>G;NM_001365716:c.*4801A>G;NM_001365715:c.*1850A>G	.	.	.	.	3q29
chr3	197885522	197885522	A	G	UTR3	LRCH3	NM_001363887:c.*4807A>G;NM_001365717:c.*1856A>G;NM_001365718:c.*1856A>G;NM_001365716:c.*4807A>G;NM_001365715:c.*1856A>G	.	.	.	.	3q29
chr3	197885531	197885531	A	G	UTR3	LRCH3	NM_001363887:c.*4816A>G;NM_001365717:c.*1865A>G;NM_001365718:c.*1865A>G;NM_001365716:c.*4816A>G;NM_001365715:c.*1865A>G	.	.	.	.	3q29
chr3	197885535	197885535	A	G	UTR3	LRCH3	NM_001363887:c.*4820A>G;NM_001365717:c.*1869A>G;NM_001365718:c.*1869A>G;NM_001365716:c.*4820A>G;NM_001365715:c.*1869A>G	.	.	.	.	3q29
chr3	197885555	197885555	A	G	UTR3	LRCH3	NM_001363887:c.*4840A>G;NM_001365717:c.*1889A>G;NM_001365718:c.*1889A>G;NM_001365716:c.*4840A>G;NM_001365715:c.*1889A>G	.	.	.	.	3q29
chr3	197886081	197886081	A	G	UTR3	LRCH3	NM_001363887:c.*5366A>G;NM_001365717:c.*2415A>G;NM_001365718:c.*2415A>G;NM_001365716:c.*5366A>G;NM_001365715:c.*2415A>G	.	.	.	.	3q29
chr3	197886111	197886111	A	G	UTR3	LRCH3	NM_001363887:c.*5396A>G;NM_001365717:c.*2445A>G;NM_001365718:c.*2445A>G;NM_001365716:c.*5396A>G;NM_001365715:c.*2445A>G	.	.	.	.	3q29
chr3	197886645	197886645	A	G	UTR3	LRCH3	NM_001363887:c.*5930A>G;NM_001365717:c.*2979A>G;NM_001365718:c.*2979A>G;NM_001365716:c.*5930A>G;NM_001365715:c.*2979A>G	.	.	.	.	3q29
chr3	197886653	197886653	A	G	UTR3	LRCH3	NM_001363887:c.*5938A>G;NM_001365717:c.*2987A>G;NM_001365718:c.*2987A>G;NM_001365716:c.*5938A>G;NM_001365715:c.*2987A>G	.	.	.	.	3q29
chr3	197886685	197886685	A	G	UTR3	LRCH3	NM_001363887:c.*5970A>G;NM_001365717:c.*3019A>G;NM_001365718:c.*3019A>G;NM_001365716:c.*5970A>G;NM_001365715:c.*3019A>G	.	.	.	.	3q29
chr4	135157	135157	A	G	intronic	ZNF718	.	.	.	.	.	4p16.3
chr4	135167	135167	A	G	intronic	ZNF718	.	.	.	.	.	4p16.3
chr4	135177	135177	A	G	intronic	ZNF718	.	.	.	.	.	4p16.3
chr4	135181	135181	A	G	intronic	ZNF718	.	.	.	.	.	4p16.3
chr4	135194	135194	A	G	intronic	ZNF718	.	.	.	.	.	4p16.3
chr4	135199	135199	A	G	intronic	ZNF718	.	.	.	.	.	4p16.3
chr4	378018	378018	A	G	UTR3	ZNF141	NM_001348277:c.*4156A>G;NM_003441:c.*4156A>G	.	.	.	.	4p16.3
chr4	378097	378097	A	G	UTR3	ZNF141	NM_001348277:c.*4235A>G;NM_003441:c.*4235A>G	.	.	.	.	4p16.3
chr4	770863	770863	T	C	UTR3	PCGF3	NM_006315:c.*4784T>C;NM_001317836:c.*4784T>C	.	.	.	.	4p16.3
chr4	770867	770867	T	C	UTR3	PCGF3	NM_006315:c.*4788T>C;NM_001317836:c.*4788T>C	.	.	.	.	4p16.3
chr4	770889	770889	T	C	UTR3	PCGF3	NM_006315:c.*4810T>C;NM_001317836:c.*4810T>C	.	.	.	.	4p16.3
chr4	770934	770934	T	C	UTR3	PCGF3	NM_006315:c.*4855T>C;NM_001317836:c.*4855T>C	.	.	.	.	4p16.3
chr4	1736296	1736296	A	G	intronic	TACC3	.	.	.	.	.	4p16.3
chr4	1936524	1936524	A	G	intronic	NSD2	.	.	.	.	.	4p16.3
chr4	2649538	2649538	A	G	intronic	FAM193A	.	.	.	.	.	4p16.3
chr4	2651178	2651178	A	G	intronic	FAM193A	.	.	.	.	.	4p16.3
chr4	2651209	2651209	A	G	intronic	FAM193A	.	.	.	.	.	4p16.3
chr4	2651210	2651210	A	G	intronic	FAM193A	.	.	.	.	.	4p16.3
chr4	2651223	2651223	A	G	intronic	FAM193A	.	.	.	.	.	4p16.3
chr4	2651245	2651245	A	G	intronic	FAM193A	.	.	.	.	.	4p16.3
chr4	2704111	2704111	A	G	intronic	FAM193A	.	.	.	.	.	4p16.3
chr4	2901735	2901735	A	G	intronic	ADD1	.	.	.	.	.	4p16.3
chr4	2901755	2901755	A	G	intronic	ADD1	.	.	.	.	.	4p16.3
chr4	2909931	2909931	T	C	intronic	ADD1	.	.	.	.	.	4p16.3
chr4	2930073	2930073	T	C	UTR3	ADD1	NM_014189:c.*1550T>C;NM_176801:c.*1902T>C;NM_001354758:c.*1902T>C;NM_001286645:c.*1902T>C;NM_001354755:c.*1550T>C	.	.	Score=549;Name=lod=144	.	4p16.3
chr4	3150918	3150918	A	G	intronic	HTT	.	.	.	.	.	4p16.3
chr4	3240657	3240657	T	C	UTR3	HTT	NM_002111:c.*598T>C	.	.	Score=504;Name=lod=100	.	4p16.3
chr4	6717362	6717362	T	C	UTR3	BLOC1S4	NM_018366:c.*499T>C	.	.	.	.	4p16.1
chr4	6849437	6849437	A	G	intronic	KIAA0232	.	.	.	.	.	4p16.1
chr4	6849451	6849451	A	G	intronic	KIAA0232	.	.	.	.	.	4p16.1
chr4	6849454	6849454	A	G	intronic	KIAA0232	.	.	.	.	.	4p16.1
chr4	6849456	6849456	A	G	intronic	KIAA0232	.	.	.	.	.	4p16.1
chr4	6849463	6849463	A	G	intronic	KIAA0232	.	.	.	.	.	4p16.1
chr4	6864008	6864008	A	G	exonic	KIAA0232	.	nonsynonymous SNV	KIAA0232:NM_001100590:exon6:c.A3626G:p.Q1209R,KIAA0232:NM_014743:exon7:c.A3626G:p.Q1209R	Score=760;Name=lod=801	.	4p16.1
chr4	6864574	6864574	A	G	intronic	KIAA0232	.	.	.	.	.	4p16.1
chr4	6864665	6864665	A	G	intronic	KIAA0232	.	.	.	.	.	4p16.1
chr4	9057590	9057590	T	C	intergenic	HMX1;FAM90A26	dist=185751;dist=115583	.	.	.	.	4p16.1
chr4	9057602	9057602	T	C	intergenic	HMX1;FAM90A26	dist=185763;dist=115571	.	.	.	.	4p16.1
chr4	9538548	9538548	A	G	intergenic	DEFB131A;MIR548I2	dist=88034;dist=17620	.	.	.	.	4p16.1
chr4	9538553	9538553	A	G	intergenic	DEFB131A;MIR548I2	dist=88039;dist=17615	.	.	.	.	4p16.1
chr4	9538558	9538558	A	G	intergenic	DEFB131A;MIR548I2	dist=88044;dist=17610	.	.	.	.	4p16.1
chr4	9538608	9538608	A	G	intergenic	DEFB131A;MIR548I2	dist=88094;dist=17560	.	.	.	.	4p16.1
chr4	9538619	9538619	A	G	intergenic	DEFB131A;MIR548I2	dist=88105;dist=17549	.	.	.	.	4p16.1
chr4	9538637	9538637	A	G	intergenic	DEFB131A;MIR548I2	dist=88123;dist=17531	.	.	.	.	4p16.1
chr4	9538655	9538655	A	G	intergenic	DEFB131A;MIR548I2	dist=88141;dist=17513	.	.	.	.	4p16.1
chr4	17627749	17627749	A	G	UTR3	MED28	NM_025205:c.*3951A>G	.	.	.	.	4p15.32
chr4	17627750	17627750	A	G	UTR3	MED28	NM_025205:c.*3952A>G	.	.	.	.	4p15.32
chr4	25365072	25365072	T	C	exonic	ZCCHC4	.	nonsynonymous SNV	ZCCHC4:NM_024936:exon12:c.T1312C:p.C438R	.	.	4p15.2
chr4	38608860	38608860	T	C	intergenic	LINC02278;KLF3-AS1	dist=34900;dist=3841	.	.	.	.	4p14
chr4	38608872	38608872	T	C	intergenic	LINC02278;KLF3-AS1	dist=34912;dist=3829	.	.	.	.	4p14
chr4	38608875	38608875	T	C	intergenic	LINC02278;KLF3-AS1	dist=34915;dist=3826	.	.	.	.	4p14
chr4	38691375	38691375	T	C	intronic	KLF3	.	.	.	.	.	4p14
chr4	39117986	39117986	A	G	intronic	KLHL5	.	.	.	.	.	4p14
chr4	39135859	39135859	A	G	intergenic	KLHL5;WDR19	dist=9626;dist=46670	.	.	.	.	4p14
chr4	39464098	39464098	A	G	intronic	LIAS	.	.	.	.	.	4p14
chr4	39464135	39464135	A	G	intronic	LIAS	.	.	.	.	.	4p14
chr4	39532289	39532289	A	G	ncRNA_intronic	UGDH-AS1	.	.	.	.	.	4p14
chr4	39533335	39533335	A	G	ncRNA_intronic	UGDH-AS1	.	.	.	.	.	4p14
chr4	39725224	39725224	A	G	intronic	UBE2K	.	.	.	.	.	4p14
chr4	39725236	39725236	A	G	intronic	UBE2K	.	.	.	.	.	4p14
chr4	39750073	39750073	A	G	intronic	UBE2K	.	.	.	.	.	4p14
chr4	39750083	39750083	A	G	intronic	UBE2K	.	.	.	.	.	4p14
chr4	39750087	39750087	A	G	intronic	UBE2K	.	.	.	.	.	4p14
chr4	40136998	40136998	T	C	exonic	N4BP2	.	synonymous SNV	N4BP2:NM_018177:exon14:c.T4701C:p.P1567P,N4BP2:NM_001318359:exon15:c.T4461C:p.P1487P	Score=447;Name=lod=63	.	4p14
chr4	40225212	40225212	A	G	intronic	RHOH	.	.	.	.	.	4p14
chr4	40317927	40317927	A	G	ncRNA_intronic	LINC02265	.	.	.	.	.	4p14
chr4	40317933	40317933	T	C	ncRNA_intronic	LINC02265	.	.	.	.	.	4p14
chr4	40317942	40317942	A	G	ncRNA_intronic	LINC02265	.	.	.	.	.	4p14
chr4	40770014	40770014	A	G	intronic	NSUN7	.	.	.	.	.	4p14
chr4	40770025	40770025	A	G	intronic	NSUN7	.	.	.	.	.	4p14
chr4	40770031	40770031	A	G	intronic	NSUN7	.	.	.	.	.	4p14
chr4	40770130	40770130	A	G	intronic	NSUN7	.	.	.	.	.	4p14
chr4	40770131	40770131	A	G	intronic	NSUN7	.	.	.	.	.	4p14
chr4	47487108	47487108	A	G	intronic	ATP10D	.	.	.	.	.	4p12
chr4	47487109	47487109	A	G	intronic	ATP10D	.	.	.	.	.	4p12
chr4	47487135	47487135	A	G	intronic	ATP10D	.	.	.	.	.	4p12
chr4	51888558	51888558	A	G	intronic	DCUN1D4	.	.	.	.	.	4q12
chr4	51888585	51888585	A	G	intronic	DCUN1D4	.	.	.	.	.	4q12
chr4	55369903	55369903	T	C	exonic	SRD5A3	.	synonymous SNV	SRD5A3:NM_024592:exon5:c.T769C:p.L257L	Score=435;Name=lod=57	.	4q12
chr4	55401916	55401916	A	G	intronic	TMEM165	.	.	.	.	.	4q12
chr4	55401959	55401959	A	G	intronic	TMEM165	.	.	.	.	.	4q12
chr4	55401961	55401961	A	G	intronic	TMEM165	.	.	.	.	.	4q12
chr4	55402011	55402011	A	G	intronic	TMEM165	.	.	.	.	.	4q12
chr4	55412163	55412163	A	G	intronic	TMEM165	.	.	.	.	.	4q12
chr4	55412229	55412229	A	G	intronic	TMEM165	.	.	.	.	.	4q12
chr4	55412242	55412242	A	G	intronic	TMEM165	.	.	.	.	.	4q12
chr4	55412260	55412260	A	G	intronic	TMEM165	.	.	.	.	.	4q12
chr4	55412273	55412273	A	G	intronic	TMEM165	.	.	.	.	.	4q12
chr4	55412279	55412279	A	G	intronic	TMEM165	.	.	.	.	.	4q12
chr4	55412282	55412282	A	G	intronic	TMEM165	.	.	.	.	.	4q12
chr4	55412287	55412287	A	G	intronic	TMEM165	.	.	.	.	.	4q12
chr4	55412300	55412300	A	G	intronic	TMEM165	.	.	.	.	.	4q12
chr4	55412306	55412306	A	G	intronic	TMEM165	.	.	.	.	.	4q12
chr4	55412315	55412315	A	G	intronic	TMEM165	.	.	.	.	.	4q12
chr4	55418402	55418402	A	G	intronic	TMEM165	.	.	.	.	.	4q12
chr4	55418412	55418412	A	G	intronic	TMEM165	.	.	.	.	.	4q12
chr4	55418444	55418444	A	G	intronic	TMEM165	.	.	.	.	.	4q12
chr4	55960635	55960635	A	G	intronic	CEP135	.	.	.	.	.	4q12
chr4	55960647	55960647	A	G	intronic	CEP135	.	.	.	.	.	4q12
chr4	55960669	55960669	A	G	intronic	CEP135	.	.	.	.	.	4q12
chr4	55960738	55960738	A	G	intronic	CEP135	.	.	.	.	.	4q12
chr4	55961609	55961609	A	G	intronic	CEP135	.	.	.	.	.	4q12
chr4	55961644	55961644	A	G	intronic	CEP135	.	.	.	.	.	4q12
chr4	55961676	55961676	A	G	intronic	CEP135	.	.	.	.	.	4q12
chr4	55961719	55961719	A	G	intronic	CEP135	.	.	.	.	.	4q12
chr4	56033095	56033095	T	C	UTR3	CEP135	NM_025009:c.*1747T>C	.	.	Score=456;Name=lod=68	.	4q12
chr4	56460707	56460707	A	G	UTR3	PAICS	NM_006452:c.*1169A>G;NM_001079524:c.*1169A>G;NM_001079525:c.*1169A>G	.	.	.	.	4q12
chr4	56460709	56460709	A	G	UTR3	PAICS	NM_006452:c.*1171A>G;NM_001079524:c.*1171A>G;NM_001079525:c.*1171A>G	.	.	.	.	4q12
chr4	56460713	56460713	A	G	UTR3	PAICS	NM_006452:c.*1175A>G;NM_001079524:c.*1175A>G;NM_001079525:c.*1175A>G	.	.	.	.	4q12
chr4	56460751	56460751	A	G	UTR3	PAICS	NM_006452:c.*1213A>G;NM_001079524:c.*1213A>G;NM_001079525:c.*1213A>G	.	.	.	.	4q12
chr4	56461359	56461359	T	C	UTR3	PAICS	NM_006452:c.*1821T>C;NM_001079524:c.*1821T>C;NM_001079525:c.*1821T>C	.	.	.	.	4q12
chr4	70690174	70690174	A	G	UTR3	UTP3	NM_020368:c.*57A>G	.	.	Score=629;Name=lod=277	.	4q13.3
chr4	70715374	70715374	A	G	intronic	RUFY3	.	.	.	.	.	4q13.3
chr4	70715382	70715382	A	G	intronic	RUFY3	.	.	.	.	.	4q13.3
chr4	70715397	70715397	A	G	intronic	RUFY3	.	.	.	.	.	4q13.3
chr4	70715398	70715398	A	G	intronic	RUFY3	.	.	.	.	.	4q13.3
chr4	70715425	70715425	A	G	intronic	RUFY3	.	.	.	.	.	4q13.3
chr4	70798105	70798105	A	G	intronic	RUFY3	.	.	.	.	.	4q13.3
chr4	70798203	70798203	A	G	intronic	RUFY3	.	.	.	.	.	4q13.3
chr4	70964859	70964859	A	G	intronic	MOB1B	.	.	.	.	.	4q13.3
chr4	70964875	70964875	A	G	intronic	MOB1B	.	.	.	.	.	4q13.3
chr4	70964905	70964905	A	G	intronic	MOB1B	.	.	.	.	.	4q13.3
chr4	75792458	75792458	A	G	intronic	USO1	.	.	.	.	.	4q21.1
chr4	75799406	75799406	A	G	intronic	USO1	.	.	.	.	.	4q21.1
chr4	76988562	76988562	A	G	intronic	SEPTIN11	.	.	.	.	.	4q21.1
chr4	77025455	77025455	A	G	intronic	SEPTIN11	.	.	.	.	.	4q21.1
chr4	77902330	77902330	T	C	intronic	MRPL1	.	.	.	.	.	4q21.1
chr4	78867050	78867050	A	G	intronic	BMP2K	.	.	.	.	.	4q21.21
chr4	78867097	78867097	A	G	intronic	BMP2K	.	.	.	.	.	4q21.21
chr4	78867100	78867100	A	G	intronic	BMP2K	.	.	.	.	.	4q21.21
chr4	78867121	78867121	A	G	intronic	BMP2K	.	.	.	.	.	4q21.21
chr4	78867157	78867157	A	G	intronic	BMP2K	.	.	.	.	.	4q21.21
chr4	78867160	78867160	A	G	intronic	BMP2K	.	.	.	.	.	4q21.21
chr4	82919919	82919919	A	G	UTR3	THAP9	NM_001317776:c.*995A>G;NM_024672:c.*995A>G	.	.	.	.	4q21.22
chr4	83053681	83053681	A	G	intronic	COPS4	.	.	.	.	.	4q21.22
chr4	83556346	83556346	A	G	intronic	GPAT3	.	.	.	.	.	4q21.23
chr4	83583134	83583134	A	G	intronic	GPAT3	.	.	.	.	.	4q21.23
chr4	86971972	86971972	A	G	intronic	AFF1	.	.	.	.	.	4q21.3
chr4	87022174	87022174	T	C	intronic	AFF1	.	.	.	.	.	4q21.3
chr4	87064714	87064714	A	G	intronic	AFF1	.	.	.	.	.	4q21.3
chr4	87064721	87064721	A	G	intronic	AFF1	.	.	.	.	.	4q21.3
chr4	88014374	88014374	A	G	intronic	PKD2	.	.	.	.	.	4q22.1
chr4	88016511	88016511	T	C	intronic	PKD2	.	.	.	.	.	4q22.1
chr4	88016796	88016796	A	G	intronic	PKD2	.	.	.	.	.	4q22.1
chr4	88016799	88016799	A	G	intronic	PKD2	.	.	.	.	.	4q22.1
chr4	88016801	88016801	A	G	intronic	PKD2	.	.	.	.	.	4q22.1
chr4	88016802	88016802	A	G	intronic	PKD2	.	.	.	.	.	4q22.1
chr4	88016806	88016806	A	G	intronic	PKD2	.	.	.	.	.	4q22.1
chr4	88016827	88016827	A	G	intronic	PKD2	.	.	.	.	.	4q22.1
chr4	88016886	88016886	A	G	intronic	PKD2	.	.	.	.	.	4q22.1
chr4	88024878	88024878	T	C	intronic	PKD2	.	.	.	.	.	4q22.1
chr4	88039544	88039544	A	G	intronic	PKD2	.	.	.	.	.	4q22.1
chr4	88045564	88045564	T	C	intronic	PKD2	.	.	.	.	.	4q22.1
chr4	88047288	88047288	A	G	intronic	PKD2	.	.	.	.	.	4q22.1
chr4	88047440	88047440	A	G	intronic	PKD2	.	.	.	.	.	4q22.1
chr4	88047455	88047455	A	G	intronic	PKD2	.	.	.	.	.	4q22.1
chr4	88047464	88047464	A	G	intronic	PKD2	.	.	.	.	.	4q22.1
chr4	88047486	88047486	A	G	intronic	PKD2	.	.	.	.	.	4q22.1
chr4	88047724	88047724	A	G	intronic	PKD2	.	.	.	.	.	4q22.1
chr4	88047726	88047726	A	G	intronic	PKD2	.	.	.	.	.	4q22.1
chr4	88047756	88047756	A	G	intronic	PKD2	.	.	.	.	.	4q22.1
chr4	88476827	88476827	A	G	intronic	HERC5	.	.	.	.	.	4q22.1
chr4	102602269	102602269	A	G	intronic	NFKB1	.	.	.	.	.	4q24
chr4	102876552	102876552	A	G	intronic	CISD2	.	.	.	.	.	4q24
chr4	102876571	102876571	A	G	intronic	CISD2	.	.	.	.	.	4q24
chr4	102876572	102876572	A	G	intronic	CISD2	.	.	.	.	.	4q24
chr4	102876603	102876603	A	G	intronic	CISD2	.	.	.	.	.	4q24
chr4	102876643	102876643	A	G	intronic	CISD2	.	.	.	.	.	4q24
chr4	107953287	107953287	T	C	UTR3	CYP2U1	NM_183075:c.*2864T>C	.	.	.	.	4q25
chr4	109500456	109500456	A	G	intronic	SEC24B	.	.	.	.	.	4q25
chr4	109500533	109500533	A	G	intronic	SEC24B	.	.	.	.	.	4q25
chr4	109528199	109528199	T	C	intronic	SEC24B	.	.	.	.	.	4q25
chr4	109528220	109528220	A	G	intronic	SEC24B	.	.	.	.	.	4q25
chr4	109528305	109528305	A	G	intronic	SEC24B	.	.	.	.	.	4q25
chr4	109528306	109528306	A	G	intronic	SEC24B	.	.	.	.	.	4q25
chr4	109528347	109528347	A	G	intronic	SEC24B	.	.	.	.	.	4q25
chr4	109538509	109538509	T	C	exonic	SEC24B	.	nonsynonymous SNV	SEC24B:NM_001042734:exon22:c.T3500C:p.L1167P,SEC24B:NM_001318086:exon22:c.T3497C:p.L1166P,SEC24B:NM_001318085:exon23:c.T3602C:p.L1201P,SEC24B:NM_006323:exon23:c.T3605C:p.L1202P,SEC24B:NM_001300813:exon24:c.T3695C:p.L1232P	Score=467;Name=lod=74	.	4q25
chr4	112407986	112407986	A	G	intronic	ALPK1	.	.	.	.	.	4q25
chr4	112415565	112415565	A	G	intronic	ALPK1	.	.	.	.	.	4q25
chr4	112416713	112416713	A	G	intronic	ALPK1	.	.	.	.	.	4q25
chr4	112416761	112416761	A	G	intronic	ALPK1	.	.	.	.	.	4q25
chr4	112416765	112416765	A	G	intronic	ALPK1	.	.	.	.	.	4q25
chr4	112416828	112416828	A	G	intronic	ALPK1	.	.	.	.	.	4q25
chr4	112416841	112416841	A	G	intronic	ALPK1	.	.	.	.	.	4q25
chr4	112416858	112416858	A	G	intronic	ALPK1	.	.	.	.	.	4q25
chr4	112416863	112416863	A	G	intronic	ALPK1	.	.	.	.	.	4q25
chr4	123317110	123317110	A	G	UTR3	SPATA5	NM_145207:c.*3046A>G;NM_001345856:c.*3046A>G	.	.	.	.	4q28.1
chr4	128010247	128010247	A	G	intronic	ABHD18	.	.	.	.	.	4q28.2
chr4	128010252	128010252	A	G	intronic	ABHD18	.	.	.	.	.	4q28.2
chr4	128010258	128010258	A	G	intronic	ABHD18	.	.	.	.	.	4q28.2
chr4	128010274	128010274	A	G	intronic	ABHD18	.	.	.	.	.	4q28.2
chr4	128010275	128010275	A	G	intronic	ABHD18	.	.	.	.	.	4q28.2
chr4	128010280	128010280	A	G	intronic	ABHD18	.	.	.	.	.	4q28.2
chr4	128010305	128010305	A	G	intronic	ABHD18	.	.	.	.	.	4q28.2
chr4	128010329	128010329	A	G	intronic	ABHD18	.	.	.	.	.	4q28.2
chr4	128010346	128010346	A	G	intronic	ABHD18	.	.	.	.	.	4q28.2
chr4	128010368	128010368	A	G	intronic	ABHD18	.	.	.	.	.	4q28.2
chr4	128010369	128010369	A	G	intronic	ABHD18	.	.	.	.	.	4q28.2
chr4	128010374	128010374	A	G	intronic	ABHD18	.	.	.	.	.	4q28.2
chr4	128010382	128010382	A	G	intronic	ABHD18	.	.	.	.	.	4q28.2
chr4	128010406	128010406	A	G	intronic	ABHD18	.	.	.	.	.	4q28.2
chr4	128010409	128010409	A	G	intronic	ABHD18	.	.	.	.	.	4q28.2
chr4	128010414	128010414	A	G	intronic	ABHD18	.	.	.	.	.	4q28.2
chr4	128010415	128010415	A	G	intronic	ABHD18	.	.	.	.	.	4q28.2
chr4	128010418	128010418	A	G	intronic	ABHD18	.	.	.	.	.	4q28.2
chr4	128010422	128010422	A	G	intronic	ABHD18	.	.	.	.	.	4q28.2
chr4	128010450	128010450	A	G	intronic	ABHD18	.	.	.	.	.	4q28.2
chr4	128010482	128010482	A	G	intronic	ABHD18	.	.	.	.	.	4q28.2
chr4	128010484	128010484	A	G	intronic	ABHD18	.	.	.	.	.	4q28.2
chr4	128010850	128010850	A	G	intronic	ABHD18	.	.	.	.	.	4q28.2
chr4	128010893	128010893	A	G	intronic	ABHD18	.	.	.	.	.	4q28.2
chr4	128014899	128014899	A	G	intronic	ABHD18	.	.	.	.	.	4q28.2
chr4	128014900	128014900	A	G	intronic	ABHD18	.	.	.	.	.	4q28.2
chr4	128014913	128014913	A	G	intronic	ABHD18	.	.	.	.	.	4q28.2
chr4	128014916	128014916	A	G	intronic	ABHD18	.	.	.	.	.	4q28.2
chr4	128014918	128014918	A	G	intronic	ABHD18	.	.	.	.	.	4q28.2
chr4	128014919	128014919	A	G	intronic	ABHD18	.	.	.	.	.	4q28.2
chr4	128014931	128014931	A	G	intronic	ABHD18	.	.	.	.	.	4q28.2
chr4	128014957	128014957	A	G	intronic	ABHD18	.	.	.	.	.	4q28.2
chr4	128014958	128014958	A	G	intronic	ABHD18	.	.	.	.	.	4q28.2
chr4	128014966	128014966	A	G	intronic	ABHD18	.	.	.	.	.	4q28.2
chr4	128014989	128014989	A	G	intronic	ABHD18	.	.	.	.	.	4q28.2
chr4	128014997	128014997	A	G	intronic	ABHD18	.	.	.	.	.	4q28.2
chr4	128014998	128014998	A	G	intronic	ABHD18	.	.	.	.	.	4q28.2
chr4	128015009	128015009	A	G	intronic	ABHD18	.	.	.	.	.	4q28.2
chr4	128015026	128015026	A	G	intronic	ABHD18	.	.	.	.	.	4q28.2
chr4	128015027	128015027	A	G	intronic	ABHD18	.	.	.	.	.	4q28.2
chr4	128015067	128015067	A	G	intronic	ABHD18	.	.	.	.	.	4q28.2
chr4	128015165	128015165	A	G	intronic	ABHD18	.	.	.	.	.	4q28.2
chr4	128015174	128015174	A	G	intronic	ABHD18	.	.	.	.	.	4q28.2
chr4	128036916	128036916	A	G	UTR3	ABHD18	NM_001366039:c.*1103A>G;NM_001366042:c.*1103A>G;NM_001319307:c.*1103A>G;NM_001319305:c.*1103A>G;NM_001366041:c.*1103A>G;NM_001366040:c.*1103A>G;NM_001319306:c.*1103A>G;NM_001358451:c.*1103A>G;NM_001358454:c.*1103A>G;NM_001366037:c.*1103A>G;NM_001366038:c.*1103A>G	.	.	.	.	4q28.2
chr4	128036931	128036931	A	G	UTR3	ABHD18	NM_001366039:c.*1118A>G;NM_001366042:c.*1118A>G;NM_001319307:c.*1118A>G;NM_001319305:c.*1118A>G;NM_001366041:c.*1118A>G;NM_001366040:c.*1118A>G;NM_001319306:c.*1118A>G;NM_001358451:c.*1118A>G;NM_001358454:c.*1118A>G;NM_001366037:c.*1118A>G;NM_001366038:c.*1118A>G	.	.	.	.	4q28.2
chr4	128036933	128036933	A	G	UTR3	ABHD18	NM_001366039:c.*1120A>G;NM_001366042:c.*1120A>G;NM_001319307:c.*1120A>G;NM_001319305:c.*1120A>G;NM_001366041:c.*1120A>G;NM_001366040:c.*1120A>G;NM_001319306:c.*1120A>G;NM_001358451:c.*1120A>G;NM_001358454:c.*1120A>G;NM_001366037:c.*1120A>G;NM_001366038:c.*1120A>G	.	.	.	.	4q28.2
chr4	128036939	128036939	A	G	UTR3	ABHD18	NM_001366039:c.*1126A>G;NM_001366042:c.*1126A>G;NM_001319307:c.*1126A>G;NM_001319305:c.*1126A>G;NM_001366041:c.*1126A>G;NM_001366040:c.*1126A>G;NM_001319306:c.*1126A>G;NM_001358451:c.*1126A>G;NM_001358454:c.*1126A>G;NM_001366037:c.*1126A>G;NM_001366038:c.*1126A>G	.	.	.	.	4q28.2
chr4	128036940	128036940	A	G	UTR3	ABHD18	NM_001366039:c.*1127A>G;NM_001366042:c.*1127A>G;NM_001319307:c.*1127A>G;NM_001319305:c.*1127A>G;NM_001366041:c.*1127A>G;NM_001366040:c.*1127A>G;NM_001319306:c.*1127A>G;NM_001358451:c.*1127A>G;NM_001358454:c.*1127A>G;NM_001366037:c.*1127A>G;NM_001366038:c.*1127A>G	.	.	.	.	4q28.2
chr4	128036946	128036946	A	G	UTR3	ABHD18	NM_001366039:c.*1133A>G;NM_001366042:c.*1133A>G;NM_001319307:c.*1133A>G;NM_001319305:c.*1133A>G;NM_001366041:c.*1133A>G;NM_001366040:c.*1133A>G;NM_001319306:c.*1133A>G;NM_001358451:c.*1133A>G;NM_001358454:c.*1133A>G;NM_001366037:c.*1133A>G;NM_001366038:c.*1133A>G	.	.	.	.	4q28.2
chr4	128510806	128510806	A	G	ncRNA_intronic	LINC02615	.	.	.	.	.	4q28.2
chr4	128510811	128510811	A	G	ncRNA_intronic	LINC02615	.	.	.	.	.	4q28.2
chr4	128510812	128510812	A	G	ncRNA_intronic	LINC02615	.	.	.	.	.	4q28.2
chr4	128510831	128510831	A	G	ncRNA_intronic	LINC02615	.	.	.	.	.	4q28.2
chr4	151103663	151103663	A	G	UTR3	RPS3A	NM_001267699:c.*782A>G	.	.	.	.	4q31.3
chr4	151103669	151103669	A	G	UTR3	RPS3A	NM_001267699:c.*788A>G	.	.	.	.	4q31.3
chr4	155686377	155686377	A	G	intronic	GUCY1A1	.	.	.	.	.	4q32.1
chr4	155711022	155711022	T	C	exonic	GUCY1A1	.	nonsynonymous SNV	GUCY1A1:NM_001130684:exon5:c.T857C:p.F286S,GUCY1A1:NM_001379670:exon5:c.T857C:p.F286S,GUCY1A1:NM_001379672:exon5:c.T857C:p.F286S,GUCY1A1:NM_001379674:exon5:c.T857C:p.F286S,GUCY1A1:NM_001379675:exon5:c.T857C:p.F286S,GUCY1A1:NM_001130682:exon6:c.T857C:p.F286S,GUCY1A1:NM_001130683:exon6:c.T857C:p.F286S,GUCY1A1:NM_001130685:exon6:c.T152C:p.F51S,GUCY1A1:NM_001130687:exon6:c.T857C:p.F286S,GUCY1A1:NM_00…	Score=371;Name=lod=34	.	4q32.1
chr4	155733580	155733580	A	G	UTR3	GUCY1A1	NM_001256449:c.*3349A>G;NM_000856:c.*3349A>G;NM_001130685:c.*3349A>G;NM_001130683:c.*3349A>G;NM_001130682:c.*3349A>G;NM_001379666:c.*3349A>G;NM_001379667:c.*3349A>G;NM_001379668:c.*3349A>G;NM_001379669:c.*3349A>G;NM_001379671:c.*3349A>G;NM_001379673:c.*3349A>G;NM_001379676:c.*3349A>G;NM_001130684:c.*3349A>G;NM_001379670:c.*3349A>G;NM_001379672:c.*3349A>G;NM_001379674:c.*3349A>G;NM_001379675:c.*34…	.	.	.	.	4q32.1
chr4	155733600	155733600	A	G	UTR3	GUCY1A1	NM_001256449:c.*3369A>G;NM_000856:c.*3369A>G;NM_001130685:c.*3369A>G;NM_001130683:c.*3369A>G;NM_001130682:c.*3369A>G;NM_001379666:c.*3369A>G;NM_001379667:c.*3369A>G;NM_001379668:c.*3369A>G;NM_001379669:c.*3369A>G;NM_001379671:c.*3369A>G;NM_001379673:c.*3369A>G;NM_001379676:c.*3369A>G;NM_001130684:c.*3369A>G;NM_001379670:c.*3369A>G;NM_001379672:c.*3369A>G;NM_001379674:c.*3369A>G;NM_001379675:c.*34…	.	.	.	.	4q32.1
chr4	158673041	158673041	A	G	intronic	ETFDH	.	.	.	.	.	4q32.1
chr4	158673118	158673118	A	G	intronic	ETFDH	.	.	.	.	.	4q32.1
chr4	158673128	158673128	A	G	intronic	ETFDH	.	.	.	.	.	4q32.1
chr4	158673133	158673133	A	G	intronic	ETFDH	.	.	.	.	.	4q32.1
chr4	158673157	158673157	A	G	intronic	ETFDH	.	.	.	.	.	4q32.1
chr4	158673189	158673189	A	G	intronic	ETFDH	.	.	.	.	.	4q32.1
chr4	158673200	158673200	A	G	intronic	ETFDH	.	.	.	.	.	4q32.1
chr4	158673206	158673206	A	G	intronic	ETFDH	.	.	.	.	.	4q32.1
chr4	158679794	158679794	A	G	intronic	ETFDH	.	.	.	.	.	4q32.1
chr4	158679958	158679958	A	G	intronic	ETFDH	.	.	.	.	.	4q32.1
chr4	158679987	158679987	A	G	intronic	ETFDH	.	.	.	.	.	4q32.1
chr4	158690552	158690552	A	G	intronic	ETFDH	.	.	.	.	.	4q32.1
chr4	158690558	158690558	A	G	intronic	ETFDH	.	.	.	.	.	4q32.1
chr4	158887478	158887478	T	C	intronic	FNIP2	.	.	.	.	.	4q32.1
chr4	158895064	158895064	T	C	intronic	C4orf45;FNIP2	.	.	.	Score=382;Name=lod=37	.	4q32.1
chr4	158904760	158904760	T	C	UTR3	FNIP2	NM_001346043:c.*216T>C;NM_020840:c.*216T>C;NM_001323916:c.*216T>C;NM_001366843:c.*216T>C	.	.	.	.	4q32.1
chr4	159109022	159109022	T	C	intronic	RAPGEF2	.	.	.	.	.	4q32.1
chr4	159162053	159162053	T	C	intronic	RAPGEF2	.	.	.	.	.	4q32.1
chr4	159162116	159162116	A	G	intronic	RAPGEF2	.	.	.	.	.	4q32.1
chr4	159162130	159162130	A	G	intronic	RAPGEF2	.	.	.	.	.	4q32.1
chr4	159284918	159284918	T	C	intronic	RAPGEF2	.	.	.	.	.	4q32.1
chr4	159290609	159290609	T	C	intronic	RAPGEF2	.	.	.	.	.	4q32.1
chr4	165274413	165274413	T	C	intronic	KLHL2	.	.	.	.	.	4q32.3
chr4	173176017	173176017	A	G	intronic	GALNT7	.	.	.	.	.	4q34.1
chr5	461515	461515	A	G	intronic	EXOC3	.	.	.	.	.	5p15.33
chr5	32588763	32588763	A	G	intronic	SUB1	.	.	.	.	.	5p13.3
chr5	36957890	36957890	A	G	intronic	NIPBL	.	.	.	.	.	5p13.2
chr5	36957898	36957898	A	G	intronic	NIPBL	.	.	.	.	.	5p13.2
chr5	36989784	36989784	A	G	intronic	NIPBL	.	.	.	.	.	5p13.2
chr5	37050333	37050333	A	G	intronic	NIPBL	.	.	.	.	.	5p13.2
chr5	37050370	37050370	A	G	intronic	NIPBL	.	.	.	.	.	5p13.2
chr5	37062777	37062777	A	G	intronic	NIPBL	.	.	.	.	.	5p13.2
chr5	37635478	37635478	T	C	intronic	WDR70	.	.	.	.	.	5p13.2
chr5	42801755	42801755	A	G	UTR3	CCDC152	NM_001134848:c.*1974A>G	.	.	.	.	5p12
chr5	42801806	42801806	A	G	UTR3	CCDC152	NM_001134848:c.*2025A>G	.	.	.	.	5p12
chr5	43128402	43128402	A	G	intronic	ZNF131	.	.	.	.	.	5p12
chr5	43128472	43128472	A	G	intronic	ZNF131	.	.	.	.	.	5p12
chr5	43128478	43128478	A	G	intronic	ZNF131	.	.	.	.	.	5p12
chr5	43128492	43128492	A	G	intronic	ZNF131	.	.	.	.	.	5p12
chr5	43128506	43128506	A	G	intronic	ZNF131	.	.	.	.	.	5p12
chr5	43128536	43128536	A	G	intronic	ZNF131	.	.	.	.	.	5p12
chr5	43130143	43130143	A	G	intronic	ZNF131	.	.	.	.	.	5p12
chr5	43135606	43135606	A	G	intronic	ZNF131	.	.	.	.	.	5p12
chr5	43135632	43135632	A	G	intronic	ZNF131	.	.	.	.	.	5p12
chr5	43153361	43153361	A	G	intronic	ZNF131	.	.	.	.	.	5p12
chr5	43619085	43619085	A	G	exonic	NNT	.	nonsynonymous SNV	NNT:NM_001331026:exon4:c.A260G:p.Q87R,NNT:NM_012343:exon5:c.A653G:p.Q218R,NNT:NM_182977:exon5:c.A653G:p.Q218R	Score=468;Name=lod=75	.	5p12
chr5	53605074	53605074	A	G	intronic	NDUFS4	.	.	.	.	.	5q11.2
chr5	55307989	55307989	A	G	UTR5	MTREX	NM_015360:c.-25A>G	.	.	.	.	5q11.2
chr5	56849122	56849122	A	G	intronic	MAP3K1	.	.	.	.	.	5q11.2
chr5	56849138	56849138	A	G	intronic	MAP3K1	.	.	.	.	.	5q11.2
chr5	57185849	57185849	A	G	intronic	GPBP1	.	.	.	.	.	5q11.2
chr5	57240746	57240746	A	G	intronic	GPBP1	.	.	.	.	.	5q11.2
chr5	57241501	57241501	A	G	intronic	GPBP1	.	.	.	.	.	5q11.2
chr5	57241544	57241544	A	G	intronic	GPBP1	.	.	.	.	.	5q11.2
chr5	57254610	57254610	A	G	intronic	GPBP1	.	.	.	.	.	5q11.2
chr5	61336635	61336635	A	G	intronic	ZSWIM6	.	.	.	.	.	5q12.1
chr5	61336675	61336675	A	G	intronic	ZSWIM6	.	.	.	.	.	5q12.1
chr5	61379061	61379061	A	G	intronic	ZSWIM6	.	.	.	.	.	5q12.1
chr5	61379106	61379106	A	G	intronic	ZSWIM6	.	.	.	.	.	5q12.1
chr5	61423261	61423261	A	G	intronic	ZSWIM6	.	.	.	.	.	5q12.1
chr5	61423264	61423264	A	G	intronic	ZSWIM6	.	.	.	.	.	5q12.1
chr5	61423269	61423269	A	G	intronic	ZSWIM6	.	.	.	.	.	5q12.1
chr5	61423329	61423329	A	G	intronic	ZSWIM6	.	.	.	.	.	5q12.1
chr5	61423353	61423353	A	G	intronic	ZSWIM6	.	.	.	.	.	5q12.1
chr5	65565688	65565688	A	G	intronic	PPWD1	.	.	.	.	.	5q12.3
chr5	65565720	65565720	A	G	intronic	PPWD1	.	.	.	.	.	5q12.3
chr5	66071125	66071125	A	G	intronic	ERBIN	.	.	.	.	.	5q12.3
chr5	66071225	66071225	A	G	intronic	ERBIN	.	.	.	.	.	5q12.3
chr5	66071294	66071294	A	G	intronic	ERBIN	.	.	.	.	.	5q12.3
chr5	66080509	66080509	T	C	UTR3	ERBIN	NM_001006600:c.*1979T>C;NM_001253698:c.*1979T>C;NM_018695:c.*1979T>C;NM_001253699:c.*1979T>C;NM_001253701:c.*1979T>C;NM_001253697:c.*1979T>C	.	.	Score=632;Name=lod=283	.	5q12.3
chr5	66149090	66149090	A	G	intronic	SREK1	.	.	.	.	.	5q12.3
chr5	66149099	66149099	A	G	intronic	SREK1	.	.	.	.	.	5q12.3
chr5	67158467	67158467	A	G	intronic	MAST4	.	.	.	.	.	5q12.3
chr5	68301325	68301325	A	G	UTR3	PIK3R1	NM_181523:c.*3724A>G;NM_181524:c.*3724A>G;NM_181504:c.*3724A>G;NM_001242466:c.*3724A>G	.	.	Score=421;Name=lod=51	.	5q13.1
chr5	69108660	69108660	A	G	intronic	SLC30A5	.	.	.	.	.	5q13.2
chr5	70122689	70122689	T	C	intergenic	SMN2;GUSBP14	dist=45094;dist=4773	.	.	.	.	5q13.2
chr5	70122690	70122690	T	C	intergenic	SMN2;GUSBP14	dist=45095;dist=4772	.	.	.	.	5q13.2
chr5	70122721	70122721	A	G	intergenic	SMN2;GUSBP14	dist=45126;dist=4741	.	.	.	.	5q13.2
chr5	72869400	72869400	A	G	intronic	TNPO1	.	.	.	.	.	5q13.2
chr5	72911913	72911913	T	C	UTR3	TNPO1	NM_002270:c.*3240T>C;NM_001364292:c.*3240T>C;NM_001364295:c.*3240T>C;NM_001364293:c.*3240T>C;NM_153188:c.*3240T>C;NM_001364294:c.*3240T>C	.	.	Score=800;Name=lod=1105	.	5q13.2
chr5	73000350	73000350	A	G	intronic	FCHO2	.	.	.	.	.	5q13.2
chr5	76478236	76478236	A	G	intronic	IQGAP2	.	.	.	.	.	5q13.3
chr5	76859595	76859595	A	G	intronic	S100Z	.	.	.	.	.	5q13.3
chr5	76859625	76859625	A	G	intronic	S100Z	.	.	.	.	.	5q13.3
chr5	76859635	76859635	A	G	intronic	S100Z	.	.	.	.	.	5q13.3
chr5	76859662	76859662	A	G	intronic	S100Z	.	.	.	.	.	5q13.3
chr5	76915102	76915102	A	G	intronic	S100Z	.	.	.	.	.	5q13.3
chr5	76915159	76915159	A	G	intronic	S100Z	.	.	.	.	.	5q13.3
chr5	76915185	76915185	A	G	intronic	S100Z	.	.	.	.	.	5q13.3
chr5	76957401	76957401	A	G	intronic	CRHBP	.	.	.	.	.	5q13.3
chr5	76957437	76957437	A	G	intronic	CRHBP	.	.	.	.	.	5q13.3
chr5	76957904	76957904	A	G	intronic	CRHBP	.	.	.	.	.	5q13.3
chr5	76957905	76957905	A	G	intronic	CRHBP	.	.	.	.	.	5q13.3
chr5	76957994	76957994	A	G	intronic	CRHBP	.	.	.	.	.	5q13.3
chr5	76957997	76957997	A	G	intronic	CRHBP	.	.	.	.	.	5q13.3
chr5	76957998	76957998	A	G	intronic	CRHBP	.	.	.	.	.	5q13.3
chr5	76957999	76957999	A	G	intronic	CRHBP	.	.	.	.	.	5q13.3
chr5	76958052	76958052	A	G	intronic	CRHBP	.	.	.	.	.	5q13.3
chr5	76958074	76958074	A	G	intronic	CRHBP	.	.	.	.	.	5q13.3
[truncated: 13,218 more rows]

## Sheet: MEMP
Chr	Start	End	Ref	Alt	Func.refGene	Gene.refGene	GeneDetail.refGene	ExonicFunc.refGene	AAChange.refGene	phastConsElements20way	wgRna	cytoBand
chr1	1520842	1520842	A	G	intronic	ATAD3A	.	.	.	.	.	1p36.33
chr1	1520897	1520897	A	G	intronic	ATAD3A	.	.	.	.	.	1p36.33
chr1	1520898	1520898	A	G	intronic	ATAD3A	.	.	.	.	.	1p36.33
chr1	1520923	1520923	A	G	intronic	ATAD3A	.	.	.	.	.	1p36.33
chr1	1520962	1520962	A	G	intronic	ATAD3A	.	.	.	.	.	1p36.33
chr1	1521152	1521152	A	G	intronic	ATAD3A	.	.	.	.	.	1p36.33
chr1	1521192	1521192	A	G	intronic	ATAD3A	.	.	.	.	.	1p36.33
chr1	1521193	1521193	A	G	intronic	ATAD3A	.	.	.	.	.	1p36.33
chr1	1521205	1521205	A	G	intronic	ATAD3A	.	.	.	.	.	1p36.33
chr1	1521219	1521219	A	G	intronic	ATAD3A	.	.	.	.	.	1p36.33
chr1	6060782	6060782	A	G	intronic	KCNAB2	.	.	.	.	.	1p36.31
chr1	6060853	6060853	A	G	intronic	KCNAB2	.	.	.	.	.	1p36.31
chr1	6079736	6079736	A	G	intronic	KCNAB2	.	.	.	.	.	1p36.31
chr1	7765887	7765887	T	C	intronic	CAMTA1	.	.	.	.	.	1p36.23
chr1	7797515	7797515	A	G	intronic	PER3	.	.	.	.	.	1p36.23
chr1	7977742	7977742	A	G	intronic	PARK7	.	.	.	Score=487;Name=lod=87	.	1p36.23
chr1	9271016	9271016	A	G	UTR3	H6PD	NM_004285:c.*6147A>G;NM_001282587:c.*6147A>G	.	.	.	.	1p36.22
chr1	9271035	9271035	A	G	UTR3	H6PD	NM_004285:c.*6166A>G;NM_001282587:c.*6166A>G	.	.	.	.	1p36.22
chr1	9583096	9583096	A	G	UTR3	SLC25A33	NM_032315:c.*595A>G	.	.	.	.	1p36.22
chr1	9583097	9583097	A	G	UTR3	SLC25A33	NM_032315:c.*596A>G	.	.	.	.	1p36.22
chr1	9583137	9583137	A	G	UTR3	SLC25A33	NM_032315:c.*636A>G	.	.	.	.	1p36.22
chr1	9583915	9583915	A	G	UTR3	SLC25A33	NM_032315:c.*1414A>G	.	.	.	.	1p36.22
chr1	9618672	9618672	A	G	intergenic	TMEM201;PIK3CD	dist=3795;dist=33059	.	.	.	.	1p36.22
chr1	9619759	9619759	A	G	intergenic	TMEM201;PIK3CD	dist=4882;dist=31972	.	.	.	.	1p36.22
chr1	9713238	9713238	A	G	intronic	PIK3CD	.	.	.	.	.	1p36.22
chr1	9713239	9713239	A	G	intronic	PIK3CD	.	.	.	.	.	1p36.22
chr1	9713248	9713248	A	G	intronic	PIK3CD	.	.	.	.	.	1p36.22
chr1	9713262	9713262	A	G	intronic	PIK3CD	.	.	.	.	.	1p36.22
chr1	9713294	9713294	A	G	intronic	PIK3CD	.	.	.	.	.	1p36.22
chr1	9949670	9949670	A	G	intronic	NMNAT1	.	.	.	.	.	1p36.22
chr1	9982853	9982853	A	G	UTR3	NMNAT1	NM_001297778:c.*152A>G;NM_022787:c.*152A>G	.	.	.	.	1p36.22
chr1	9982897	9982897	A	G	UTR3	NMNAT1	NM_001297778:c.*196A>G;NM_022787:c.*196A>G	.	.	.	.	1p36.22
chr1	9982929	9982929	A	G	UTR3	NMNAT1	NM_001297778:c.*228A>G;NM_022787:c.*228A>G	.	.	.	.	1p36.22
chr1	9982930	9982930	A	G	UTR3	NMNAT1	NM_001297778:c.*229A>G;NM_022787:c.*229A>G	.	.	.	.	1p36.22
chr1	9982985	9982985	A	G	UTR3	NMNAT1	NM_001297778:c.*284A>G;NM_022787:c.*284A>G	.	.	.	.	1p36.22
chr1	9982995	9982995	A	G	UTR3	NMNAT1	NM_001297778:c.*294A>G;NM_022787:c.*294A>G	.	.	.	.	1p36.22
chr1	9983021	9983021	A	G	UTR3	NMNAT1	NM_001297778:c.*320A>G;NM_022787:c.*320A>G	.	.	.	.	1p36.22
chr1	9983031	9983031	A	G	UTR3	NMNAT1	NM_001297778:c.*330A>G;NM_022787:c.*330A>G	.	.	.	.	1p36.22
chr1	9983300	9983300	A	G	UTR3	NMNAT1	NM_001297778:c.*599A>G;NM_022787:c.*599A>G	.	.	.	.	1p36.22
chr1	9983305	9983305	A	G	UTR3	NMNAT1	NM_001297778:c.*604A>G;NM_022787:c.*604A>G	.	.	.	.	1p36.22
chr1	9983446	9983446	A	G	UTR3	NMNAT1	NM_001297778:c.*745A>G;NM_022787:c.*745A>G	.	.	.	.	1p36.22
chr1	9983469	9983469	A	G	UTR3	NMNAT1	NM_001297778:c.*768A>G;NM_022787:c.*768A>G	.	.	.	.	1p36.22
chr1	9983479	9983479	A	G	UTR3	NMNAT1	NM_001297778:c.*778A>G;NM_022787:c.*778A>G	.	.	.	.	1p36.22
chr1	10113918	10113918	A	G	intronic	UBE4B	.	.	.	.	.	1p36.22
chr1	10152709	10152709	A	G	intronic	UBE4B	.	.	.	.	.	1p36.22
chr1	10401040	10401040	A	G	intronic	PGD	.	.	.	.	.	1p36.22
chr1	10401045	10401045	A	G	intronic	PGD	.	.	.	.	.	1p36.22
chr1	10401085	10401085	A	G	intronic	PGD	.	.	.	.	.	1p36.22
chr1	10404574	10404574	A	G	intronic	PGD	.	.	.	.	.	1p36.22
chr1	10406294	10406294	A	G	intronic	PGD	.	.	.	.	.	1p36.22
chr1	10414984	10414984	A	G	intronic	PGD	.	.	.	.	.	1p36.22
chr1	10431646	10431646	A	G	intronic	CENPS;CENPS-CORT	.	.	.	.	.	1p36.22
chr1	10431743	10431743	A	G	intronic	CENPS;CENPS-CORT	.	.	.	.	.	1p36.22
chr1	11020662	11020662	A	G	intronic	TARDBP	.	.	.	.	.	1p36.22
chr1	11669263	11669263	A	G	intronic	FBXO6	.	.	.	.	.	1p36.22
chr1	11821471	11821471	A	G	intronic	CLCN6	.	.	.	.	.	1p36.22
chr1	11821481	11821481	A	G	intronic	CLCN6	.	.	.	.	.	1p36.22
chr1	12028060	12028060	A	G	intronic	MIIP	.	.	.	.	.	1p36.22
chr1	12028127	12028127	A	G	intronic	MIIP	.	.	.	.	.	1p36.22
chr1	12465926	12465926	A	G	intronic	VPS13D	.	.	.	.	.	1p36.22
chr1	13782271	13782271	T	C	exonic	PRDM2	.	synonymous SNV	PRDM2:NM_001007257:exon3:c.T3873C:p.H1291H,PRDM2:NM_012231:exon8:c.T4476C:p.H1492H,PRDM2:NM_015866:exon8:c.T4476C:p.H1492H	Score=510;Name=lod=105	.	1p36.21
chr1	15549650	15549650	T	C	intronic	DNAJC16	.	.	.	.	.	1p36.21
chr1	15654575	15654575	A	G	intronic	DDI2	.	.	.	.	.	1p36.21
chr1	15654576	15654576	A	G	intronic	DDI2	.	.	.	.	.	1p36.21
chr1	15930490	15930490	A	G	exonic	SPEN	.	nonsynonymous SNV	SPEN:NM_015001:exon11:c.A4250G:p.E1417G	Score=724;Name=lod=596	.	1p36.13
chr1	17271727	17271727	A	G	intronic	PADI3	.	.	.	.	.	1p36.13
chr1	19216855	19216855	T	C	ncRNA_intronic	EMC1-AS1	.	.	.	.	.	1p36.13
chr1	19217291	19217291	T	C	ncRNA_intronic	EMC1-AS1	.	.	.	.	.	1p36.13
chr1	19217356	19217356	T	C	ncRNA_intronic	EMC1-AS1	.	.	.	.	.	1p36.13
chr1	19217382	19217382	T	C	ncRNA_intronic	EMC1-AS1	.	.	.	.	.	1p36.13
chr1	19217385	19217385	T	C	ncRNA_intronic	EMC1-AS1	.	.	.	.	.	1p36.13
chr1	19217405	19217405	T	C	ncRNA_intronic	EMC1-AS1	.	.	.	.	.	1p36.13
chr1	19217479	19217479	T	C	ncRNA_intronic	EMC1-AS1	.	.	.	.	.	1p36.13
chr1	19230316	19230316	A	G	ncRNA_intronic	EMC1-AS1	.	.	.	.	.	1p36.13
chr1	19259492	19259492	T	C	UTR3	MRTO4	NM_016183:c.*662T>C	.	.	.	.	1p36.13
chr1	19259497	19259497	A	G	UTR3	MRTO4	NM_016183:c.*667A>G	.	.	.	.	1p36.13
chr1	19260038	19260038	A	G	UTR3	MRTO4	NM_016183:c.*1208A>G	.	.	.	.	1p36.13
chr1	19261320	19261320	T	C	intergenic	MRTO4;AKR7L	dist=1192;dist=4662	.	.	.	.	1p36.13
chr1	19329136	19329136	A	G	UTR3	SLC66A1	NM_001287531:c.*493A>G;NM_001040125:c.*493A>G;NM_017765:c.*493A>G;NM_001040126:c.*493A>G	.	.	.	.	1p36.13
chr1	19598513	19598513	A	G	intronic	MICOS10;MICOS10-NBL1	.	.	.	.	.	1p36.13
chr1	19601518	19601518	A	G	intronic	MICOS10;MICOS10-NBL1	.	.	.	.	.	1p36.13
chr1	19606626	19606626	A	G	intronic	MICOS10;MICOS10-NBL1	.	.	.	.	.	1p36.13
chr1	22026393	22026393	A	G	ncRNA_intronic	LINC00339	.	.	.	.	.	1p36.12
chr1	22026415	22026415	A	G	ncRNA_intronic	LINC00339	.	.	.	.	.	1p36.12
chr1	22026509	22026509	A	G	ncRNA_intronic	LINC00339	.	.	.	.	.	1p36.12
chr1	22026814	22026814	A	G	ncRNA_intronic	LINC00339	.	.	.	.	.	1p36.12
chr1	22026867	22026867	A	G	ncRNA_intronic	LINC00339	.	.	.	.	.	1p36.12
chr1	22026947	22026947	A	G	ncRNA_intronic	LINC00339	.	.	.	.	.	1p36.12
chr1	22028056	22028056	A	G	ncRNA_intronic	LINC00339	.	.	.	.	.	1p36.12
chr1	22028178	22028178	A	G	ncRNA_intronic	LINC00339	.	.	.	.	.	1p36.12
chr1	22028217	22028217	A	G	ncRNA_intronic	LINC00339	.	.	.	.	.	1p36.12
chr1	22062628	22062628	A	G	intronic	CDC42	.	.	.	.	.	1p36.12
chr1	23076872	23076872	A	G	intronic	KDM1A	.	.	.	.	.	1p36.12
chr1	23782266	23782266	A	G	intronic	PITHD1	.	.	.	.	.	1p36.11
chr1	23782401	23782401	A	G	intronic	PITHD1	.	.	.	.	.	1p36.11
chr1	23785306	23785306	A	G	intronic	PITHD1	.	.	.	.	.	1p36.11
chr1	23785307	23785307	A	G	intronic	PITHD1	.	.	.	.	.	1p36.11
chr1	25304377	25304377	T	C	intronic	RHD;RSRP1	.	.	.	.	.	1p36.11
chr1	25304481	25304481	T	C	intronic	RHD;RSRP1	.	.	.	.	.	1p36.11
chr1	25304482	25304482	T	C	intronic	RHD;RSRP1	.	.	.	.	.	1p36.11
chr1	25456173	25456173	A	G	intronic	MACO1	.	.	.	.	.	1p36.11
chr1	25456179	25456179	A	G	intronic	MACO1	.	.	.	.	.	1p36.11
chr1	25801545	25801545	A	G	intronic	SELENON	.	.	.	.	.	1p36.11
chr1	26256416	26256416	A	G	intronic	CEP85	.	.	.	.	.	1p36.11
chr1	26256420	26256420	A	G	intronic	CEP85	.	.	.	.	.	1p36.11
chr1	26438542	26438542	A	G	intronic	DHDDS	.	.	.	.	.	1p36.11
chr1	26438650	26438650	A	G	intronic	DHDDS	.	.	.	.	.	1p36.11
chr1	26438654	26438654	A	G	intronic	DHDDS	.	.	.	.	.	1p36.11
chr1	26448431	26448431	A	G	intronic	DHDDS	.	.	.	.	.	1p36.11
chr1	26476640	26476640	T	C	UTR3	HMGN2	NM_005517:c.*1492T>C	.	.	.	.	1p36.11
chr1	26501967	26501967	T	C	intergenic	HMGN2;RPS6KA1	dist=25325;dist=27794	.	.	.	.	1p36.11
chr1	26548560	26548560	A	G	intronic	RPS6KA1	.	.	.	.	.	1p36.11
chr1	26548589	26548589	A	G	intronic	RPS6KA1	.	.	.	.	.	1p36.11
chr1	26548620	26548620	A	G	intronic	RPS6KA1	.	.	.	.	.	1p36.11
chr1	26716085	26716085	A	G	intronic	ARID1A	.	.	.	.	.	1p36.11
chr1	26716086	26716086	A	G	intronic	ARID1A	.	.	.	.	.	1p36.11
chr1	26716095	26716095	A	G	intronic	ARID1A	.	.	.	.	.	1p36.11
chr1	26720757	26720757	A	G	intronic	ARID1A	.	.	.	.	.	1p36.11
chr1	26778130	26778130	A	G	intronic	ARID1A	.	.	.	.	.	1p36.11
chr1	26778140	26778140	A	G	intronic	ARID1A	.	.	.	.	.	1p36.11
chr1	26778141	26778141	A	G	intronic	ARID1A	.	.	.	.	.	1p36.11
chr1	26779683	26779683	A	G	exonic	ARID1A	.	nonsynonymous SNV	ARID1A:NM_006015:exon20:c.A5785G:p.S1929G,ARID1A:NM_139135:exon20:c.A5134G:p.S1712G	Score=842;Name=lod=1566	.	1p36.11
chr1	26795555	26795555	A	G	intronic	PIGV	.	.	.	.	.	1p36.11
chr1	26795559	26795559	A	G	intronic	PIGV	.	.	.	.	.	1p36.11
chr1	26795564	26795564	A	G	intronic	PIGV	.	.	.	.	.	1p36.11
chr1	27327816	27327816	A	G	intronic	TMEM222	.	.	.	.	.	1p36.11
chr1	27327841	27327841	A	G	intronic	TMEM222	.	.	.	.	.	1p36.11
chr1	27343965	27343965	A	G	intronic	SYTL1	.	.	.	.	.	1p36.11
chr1	27344739	27344739	A	G	intronic	SYTL1	.	.	.	.	.	1p36.11
chr1	27344756	27344756	A	G	intronic	SYTL1	.	.	.	.	.	1p36.11
chr1	27344766	27344766	A	G	intronic	SYTL1	.	.	.	.	.	1p36.11
chr1	27344767	27344767	A	G	intronic	SYTL1	.	.	.	.	.	1p36.11
chr1	27819062	27819062	A	G	intronic	STX12	.	.	.	.	.	1p35.3
chr1	27819094	27819094	A	G	intronic	STX12	.	.	.	.	.	1p35.3
chr1	27819148	27819148	A	G	intronic	STX12	.	.	.	.	.	1p35.3
chr1	27819208	27819208	A	G	intronic	STX12	.	.	.	.	.	1p35.3
chr1	27819221	27819221	A	G	intronic	STX12	.	.	.	.	.	1p35.3
chr1	27946143	27946143	A	G	intronic	SMPDL3B	.	.	.	.	.	1p35.3
chr1	27946169	27946169	A	G	intronic	SMPDL3B	.	.	.	.	.	1p35.3
chr1	27946242	27946242	A	G	intronic	SMPDL3B	.	.	.	.	.	1p35.3
chr1	28262470	28262470	A	G	intronic	SESN2	.	.	.	.	.	1p35.3
chr1	28335065	28335065	A	G	UTR3	MED18	NM_001127350:c.*95A>G;NM_017638:c.*95A>G	.	.	.	.	1p35.3
chr1	28335081	28335081	T	C	UTR3	MED18	NM_001127350:c.*111T>C;NM_017638:c.*111T>C	.	.	.	.	1p35.3
chr1	28335145	28335145	A	G	UTR3	MED18	NM_001127350:c.*175A>G;NM_017638:c.*175A>G	.	.	.	.	1p35.3
chr1	28335662	28335662	A	G	UTR3	MED18	NM_001127350:c.*692A>G;NM_017638:c.*692A>G	.	.	.	.	1p35.3
chr1	28335688	28335688	A	G	UTR3	MED18	NM_001127350:c.*718A>G;NM_017638:c.*718A>G	.	.	.	.	1p35.3
chr1	28335743	28335743	A	G	UTR3	MED18	NM_001127350:c.*773A>G;NM_017638:c.*773A>G	.	.	.	.	1p35.3
chr1	28483289	28483289	A	G	intronic	PHACTR4	.	.	.	.	.	1p35.3
chr1	28483436	28483436	A	G	intronic	PHACTR4	.	.	.	.	.	1p35.3
chr1	28483438	28483438	A	G	intronic	PHACTR4	.	.	.	.	.	1p35.3
chr1	28483439	28483439	A	G	intronic	PHACTR4	.	.	.	.	.	1p35.3
chr1	28487322	28487322	A	G	intronic	PHACTR4	.	.	.	.	.	1p35.3
chr1	28498819	28498819	A	G	UTR3	PHACTR4	NM_001350161:c.*2270A>G;NM_001048183:c.*2270A>G;NM_001350159:c.*2270A>G;NM_001350160:c.*2270A>G;NM_001350158:c.*2270A>G;NM_023923:c.*2270A>G	.	.	.	.	1p35.3
chr1	28498825	28498825	A	G	UTR3	PHACTR4	NM_001350161:c.*2276A>G;NM_001048183:c.*2276A>G;NM_001350159:c.*2276A>G;NM_001350160:c.*2276A>G;NM_001350158:c.*2276A>G;NM_023923:c.*2276A>G	.	.	.	.	1p35.3
chr1	28498858	28498858	A	G	UTR3	PHACTR4	NM_001350161:c.*2309A>G;NM_001048183:c.*2309A>G;NM_001350159:c.*2309A>G;NM_001350160:c.*2309A>G;NM_001350158:c.*2309A>G;NM_023923:c.*2309A>G	.	.	.	.	1p35.3
chr1	28498906	28498906	A	G	UTR3	PHACTR4	NM_001350161:c.*2357A>G;NM_001048183:c.*2357A>G;NM_001350159:c.*2357A>G;NM_001350160:c.*2357A>G;NM_001350158:c.*2357A>G;NM_023923:c.*2357A>G	.	.	.	.	1p35.3
chr1	28498907	28498907	A	G	UTR3	PHACTR4	NM_001350161:c.*2358A>G;NM_001048183:c.*2358A>G;NM_001350159:c.*2358A>G;NM_001350160:c.*2358A>G;NM_001350158:c.*2358A>G;NM_023923:c.*2358A>G	.	.	.	.	1p35.3
chr1	28498921	28498921	A	G	UTR3	PHACTR4	NM_001350161:c.*2372A>G;NM_001048183:c.*2372A>G;NM_001350159:c.*2372A>G;NM_001350160:c.*2372A>G;NM_001350158:c.*2372A>G;NM_023923:c.*2372A>G	.	.	.	.	1p35.3
chr1	28498961	28498961	A	G	UTR3	PHACTR4	NM_001350161:c.*2412A>G;NM_001048183:c.*2412A>G;NM_001350159:c.*2412A>G;NM_001350160:c.*2412A>G;NM_001350158:c.*2412A>G;NM_023923:c.*2412A>G	.	.	.	.	1p35.3
chr1	28498993	28498993	A	G	UTR3	PHACTR4	NM_001350161:c.*2444A>G;NM_001048183:c.*2444A>G;NM_001350159:c.*2444A>G;NM_001350160:c.*2444A>G;NM_001350158:c.*2444A>G;NM_023923:c.*2444A>G	.	.	.	.	1p35.3
chr1	28515096	28515096	A	G	intronic	RCC1	.	.	.	.	.	1p35.3
chr1	28515597	28515597	A	G	intronic	RCC1	.	.	.	.	.	1p35.3
chr1	28520959	28520959	A	G	intronic	RCC1	.	.	.	.	.	1p35.3
chr1	28521000	28521000	A	G	intronic	RCC1	.	.	.	.	.	1p35.3
chr1	28521007	28521007	A	G	intronic	RCC1	.	.	.	.	.	1p35.3
chr1	28526734	28526734	A	G	intronic	RCC1	.	.	.	.	.	1p35.3
chr1	28526736	28526736	A	G	intronic	RCC1	.	.	.	.	.	1p35.3
chr1	28526740	28526740	A	G	intronic	RCC1	.	.	.	.	.	1p35.3
chr1	28526749	28526749	A	G	intronic	RCC1	.	.	.	.	.	1p35.3
chr1	28526776	28526776	A	G	intronic	RCC1	.	.	.	.	.	1p35.3
chr1	28526802	28526802	A	G	intronic	RCC1	.	.	.	.	.	1p35.3
chr1	28541309	28541309	A	G	intergenic	RCC1;TRNAU1AP	dist=2320;dist=11776	.	.	.	.	1p35.3
chr1	28543089	28543089	A	G	intergenic	RCC1;TRNAU1AP	dist=4100;dist=9996	.	.	.	.	1p35.3
chr1	28595731	28595731	A	G	intronic	RAB42	.	.	.	.	.	1p35.3
chr1	28595746	28595746	A	G	intronic	RAB42	.	.	.	.	.	1p35.3
chr1	28595747	28595747	A	G	intronic	RAB42	.	.	.	.	.	1p35.3
chr1	28649514	28649514	A	G	downstream	LINC01715;RNU11	dist=715	.	.	.	.	1p35.3
chr1	28649522	28649522	A	G	downstream	LINC01715;RNU11	dist=723	.	.	.	.	1p35.3
chr1	28699928	28699928	A	G	intronic	GMEB1	.	.	.	.	.	1p35.3
chr1	28720018	28720018	A	G	downstream	GMEB1	dist=666	.	.	.	.	1p35.3
chr1	28720028	28720028	A	G	downstream	GMEB1	dist=676	.	.	.	.	1p35.3
chr1	28720083	28720083	A	G	downstream	GMEB1	dist=731	.	.	.	.	1p35.3
chr1	28720088	28720088	A	G	downstream	GMEB1	dist=736	.	.	.	.	1p35.3
chr1	32017057	32017057	A	G	intronic	KHDRBS1	.	.	.	.	.	1p35.2
chr1	32034775	32034775	A	G	intronic	KHDRBS1	.	.	.	.	.	1p35.2
chr1	32059007	32059007	A	G	intergenic	KHDRBS1;TMEM39B	dist=15131;dist=13024	.	.	.	.	1p35.2
chr1	32188473	32188473	A	G	intronic	TXLNA	.	.	.	.	.	1p35.2
chr1	32188515	32188515	A	G	intronic	TXLNA	.	.	.	.	.	1p35.2
chr1	32188517	32188517	A	G	intronic	TXLNA	.	.	.	.	.	1p35.2
chr1	32188518	32188518	A	G	intronic	TXLNA	.	.	.	.	.	1p35.2
chr1	32602176	32602176	A	G	UTR3	ZBTB8A	NM_001040441:c.*1757A>G;NM_001291496:c.*1879A>G	.	.	.	.	1p35.1
chr1	32602181	32602181	A	G	UTR3	ZBTB8A	NM_001040441:c.*1762A>G;NM_001291496:c.*1884A>G	.	.	.	.	1p35.1
chr1	32605562	32605562	A	G	UTR3	ZBTB8A	NM_001040441:c.*5143A>G;NM_001291496:c.*5265A>G	.	.	.	.	1p35.1
chr1	32652390	32652390	A	G	intronic	RBBP4	.	.	.	.	.	1p35.1
chr1	32676114	32676114	A	G	intronic	RBBP4	.	.	.	.	.	1p35.1
chr1	32676423	32676423	A	G	intronic	RBBP4	.	.	.	.	.	1p35.1
chr1	32683020	32683020	A	G	UTR3	RBBP4	NM_001135255:c.*3315A>G;NM_005610:c.*3315A>G;NM_001135256:c.*3315A>G	.	.	.	.	1p35.1
chr1	32683162	32683162	A	G	UTR3	RBBP4	NM_001135255:c.*3457A>G;NM_005610:c.*3457A>G;NM_001135256:c.*3457A>G	.	.	.	.	1p35.1
chr1	32683188	32683188	A	G	UTR3	RBBP4	NM_001135255:c.*3483A>G;NM_005610:c.*3483A>G;NM_001135256:c.*3483A>G	.	.	.	.	1p35.1
chr1	32683655	32683655	A	G	UTR3	RBBP4	NM_001135255:c.*3950A>G;NM_005610:c.*3950A>G;NM_001135256:c.*3950A>G	.	.	.	.	1p35.1
chr1	32819312	32819312	A	G	intronic	S100PBP	.	.	.	.	.	1p35.1
chr1	32819313	32819313	A	G	intronic	S100PBP	.	.	.	.	.	1p35.1
chr1	32819353	32819353	A	G	intronic	S100PBP	.	.	.	.	.	1p35.1
chr1	32819366	32819366	A	G	intronic	S100PBP	.	.	.	.	.	1p35.1
chr1	32819367	32819367	A	G	intronic	S100PBP	.	.	.	.	.	1p35.1
chr1	32819386	32819386	A	G	intronic	S100PBP	.	.	.	.	.	1p35.1
chr1	32819389	32819389	A	G	intronic	S100PBP	.	.	.	.	.	1p35.1
chr1	32819390	32819390	A	G	intronic	S100PBP	.	.	.	.	.	1p35.1
chr1	32819391	32819391	A	G	intronic	S100PBP	.	.	.	.	.	1p35.1
chr1	32819392	32819392	A	G	intronic	S100PBP	.	.	.	.	.	1p35.1
chr1	32819417	32819417	A	G	intronic	S100PBP	.	.	.	.	.	1p35.1
chr1	32819454	32819454	A	G	intronic	S100PBP	.	.	.	.	.	1p35.1
chr1	32819476	32819476	A	G	intronic	S100PBP	.	.	.	.	.	1p35.1
chr1	32819485	32819485	A	G	intronic	S100PBP	.	.	.	.	.	1p35.1
chr1	32819492	32819492	A	G	intronic	S100PBP	.	.	.	.	.	1p35.1
chr1	32819496	32819496	A	G	intronic	S100PBP	.	.	.	.	.	1p35.1
chr1	32819514	32819514	A	G	intronic	S100PBP	.	.	.	.	.	1p35.1
chr1	32819516	32819516	A	G	intronic	S100PBP	.	.	.	.	.	1p35.1
chr1	32819519	32819519	A	G	intronic	S100PBP	.	.	.	.	.	1p35.1
chr1	32822455	32822455	A	G	intronic	S100PBP	.	.	.	.	.	1p35.1
chr1	32822609	32822609	A	G	intronic	S100PBP	.	.	.	.	.	1p35.1
chr1	32824032	32824032	A	G	intronic	S100PBP	.	.	.	.	.	1p35.1
chr1	32824104	32824104	A	G	intronic	S100PBP	.	.	.	.	.	1p35.1
chr1	32834869	32834869	A	G	intronic	S100PBP	.	.	.	.	.	1p35.1
chr1	32834886	32834886	A	G	intronic	S100PBP	.	.	.	.	.	1p35.1
chr1	32834926	32834926	A	G	intronic	S100PBP	.	.	.	.	.	1p35.1
chr1	32834931	32834931	A	G	intronic	S100PBP	.	.	.	.	.	1p35.1
chr1	32834979	32834979	A	G	intronic	S100PBP	.	.	.	.	.	1p35.1
chr1	32835020	32835020	A	G	intronic	S100PBP	.	.	.	.	.	1p35.1
chr1	32835095	32835095	A	G	intronic	S100PBP	.	.	.	.	.	1p35.1
chr1	32836961	32836961	A	G	intronic	S100PBP	.	.	.	.	.	1p35.1
chr1	32836967	32836967	A	G	intronic	S100PBP	.	.	.	.	.	1p35.1
chr1	32836984	32836984	A	G	intronic	S100PBP	.	.	.	.	.	1p35.1
chr1	32837028	32837028	A	G	intronic	S100PBP	.	.	.	.	.	1p35.1
chr1	32837093	32837093	A	G	intronic	S100PBP	.	.	.	.	.	1p35.1
chr1	32837097	32837097	A	G	intronic	S100PBP	.	.	.	.	.	1p35.1
chr1	32838163	32838163	A	G	intronic	S100PBP	.	.	.	.	.	1p35.1
chr1	32838164	32838164	A	G	intronic	S100PBP	.	.	.	.	.	1p35.1
chr1	32838213	32838213	A	G	intronic	S100PBP	.	.	.	.	.	1p35.1
chr1	32838240	32838240	A	G	intronic	S100PBP	.	.	.	.	.	1p35.1
chr1	32841040	32841040	A	G	intronic	S100PBP	.	.	.	.	.	1p35.1
chr1	32841046	32841046	A	G	intronic	S100PBP	.	.	.	.	.	1p35.1
chr1	32841050	32841050	A	G	intronic	S100PBP	.	.	.	.	.	1p35.1
chr1	32841054	32841054	A	G	intronic	S100PBP	.	.	.	.	.	1p35.1
chr1	32841067	32841067	A	G	intronic	S100PBP	.	.	.	.	.	1p35.1
chr1	32841072	32841072	A	G	intronic	S100PBP	.	.	.	.	.	1p35.1
chr1	32841505	32841505	A	G	intronic	S100PBP	.	.	.	.	.	1p35.1
chr1	32841976	32841976	A	G	intronic	S100PBP	.	.	.	.	.	1p35.1
chr1	32842082	32842082	A	G	intronic	S100PBP	.	.	.	.	.	1p35.1
chr1	32842108	32842108	A	G	intronic	S100PBP	.	.	.	.	.	1p35.1
chr1	32848239	32848239	A	G	intronic	S100PBP	.	.	.	.	.	1p35.1
chr1	35098685	35098685	A	G	intronic	ZMYM1	.	.	.	.	.	1p34.3
chr1	35098851	35098851	A	G	intronic	ZMYM1	.	.	.	.	.	1p34.3
chr1	35116212	35116212	A	G	downstream	ZMYM1	dist=354	.	.	.	.	1p34.3
chr1	35116663	35116663	A	G	downstream	ZMYM1	dist=805	.	.	.	.	1p34.3
chr1	35116667	35116667	A	G	downstream	ZMYM1	dist=809	.	.	.	.	1p34.3
chr1	35117971	35117971	A	G	intergenic	ZMYM1;SFPQ	dist=2113;dist=64965	.	.	.	.	1p34.3
chr1	35118098	35118098	A	G	intergenic	ZMYM1;SFPQ	dist=2240;dist=64838	.	.	.	.	1p34.3
chr1	35118142	35118142	A	G	intergenic	ZMYM1;SFPQ	dist=2284;dist=64794	.	.	.	.	1p34.3
chr1	35118664	35118664	A	G	intergenic	ZMYM1;SFPQ	dist=2806;dist=64272	.	.	.	.	1p34.3
chr1	35406393	35406393	A	G	intronic	ZMYM4	.	.	.	.	.	1p34.3
chr1	35406395	35406395	T	C	intronic	ZMYM4	.	.	.	.	.	1p34.3
chr1	35408622	35408622	A	G	intronic	ZMYM4	.	.	.	.	.	1p34.3
chr1	35408626	35408626	A	G	intronic	ZMYM4	.	.	.	.	.	1p34.3
chr1	35409829	35409829	A	G	intronic	ZMYM4	.	.	.	.	.	1p34.3
chr1	35578959	35578959	T	C	intronic	TFAP2E	.	.	.	.	.	1p34.3
chr1	35856712	35856712	A	G	UTR3	AGO4	NM_017629:c.*3107A>G	.	.	.	.	1p34.3
chr1	35986619	35986619	T	C	intronic	AGO3	.	.	.	.	.	1p34.3
chr1	35987970	35987970	A	G	intronic	AGO3	.	.	.	.	.	1p34.3
chr1	36057815	36057815	A	G	UTR3	AGO3	NM_024852:c.*2070A>G;NM_177422:c.*2070A>G	.	.	.	.	1p34.3
chr1	36069892	36069892	A	G	UTR3	AGO3	NM_024852:c.*14147A>G;NM_177422:c.*14147A>G	.	.	.	.	1p34.3
chr1	36069937	36069937	A	G	UTR3	AGO3	NM_024852:c.*14192A>G;NM_177422:c.*14192A>G	.	.	.	.	1p34.3
chr1	36069958	36069958	A	G	UTR3	AGO3	NM_024852:c.*14213A>G;NM_177422:c.*14213A>G	.	.	.	.	1p34.3
chr1	36069959	36069959	A	G	UTR3	AGO3	NM_024852:c.*14214A>G;NM_177422:c.*14214A>G	.	.	.	.	1p34.3
chr1	39026361	39026361	A	G	UTR5	NDUFS5	NM_001184979:c.-2364A>G;NM_004552:c.-2364A>G	.	.	.	.	1p34.3
chr1	39374121	39374121	A	G	intronic	MACF1	.	.	.	.	.	1p34.3
chr1	39392937	39392937	A	G	intronic	MACF1	.	.	.	Score=278;Name=lod=16	.	1p34.3
chr1	39423544	39423544	A	G	intronic	MACF1	.	.	.	.	.	1p34.3
chr1	39423547	39423547	A	G	intronic	MACF1	.	.	.	.	.	1p34.3
chr1	39460970	39460970	T	C	intronic	MACF1	.	.	.	.	.	1p34.3
chr1	39956804	39956804	T	C	intronic	MFSD2A	.	.	.	.	.	1p34.2
chr1	40228424	40228424	T	C	intronic	RLF	.	.	.	.	.	1p34.2
chr1	40264255	40264255	A	G	intronic	ZMPSTE24	.	.	.	.	.	1p34.2
chr1	40275652	40275652	T	C	intronic	ZMPSTE24	.	.	.	.	.	1p34.2
chr1	40277822	40277822	A	G	intronic	ZMPSTE24	.	.	.	.	.	1p34.2
chr1	40277849	40277849	A	G	intronic	ZMPSTE24	.	.	.	.	.	1p34.2
chr1	40277858	40277858	A	G	intronic	ZMPSTE24	.	.	.	.	.	1p34.2
chr1	40277890	40277890	A	G	intronic	ZMPSTE24	.	.	.	.	.	1p34.2
chr1	41025784	41025784	A	G	ncRNA_intronic	SLFNL1-AS1	.	.	.	.	.	1p34.2
chr1	41040648	41040648	T	C	ncRNA_intronic	SLFNL1-AS1	.	.	.	.	.	1p34.2
chr1	41040702	41040702	T	C	ncRNA_intronic	SLFNL1-AS1	.	.	.	.	.	1p34.2
chr1	41040781	41040781	T	C	ncRNA_intronic	SLFNL1-AS1	.	.	.	.	.	1p34.2
chr1	41040782	41040782	T	C	ncRNA_intronic	SLFNL1-AS1	.	.	.	.	.	1p34.2
chr1	41040851	41040851	T	C	ncRNA_intronic	SLFNL1-AS1	.	.	.	.	.	1p34.2
chr1	42457698	42457698	A	G	intronic	CCDC30;PPCS	.	.	.	.	.	1p34.2
chr1	42457720	42457720	A	G	intronic	CCDC30;PPCS	.	.	.	.	.	1p34.2
chr1	42457834	42457834	A	G	intronic	CCDC30;PPCS	.	.	.	.	.	1p34.2
chr1	42457835	42457835	A	G	intronic	CCDC30;PPCS	.	.	.	.	.	1p34.2
chr1	42457876	42457876	A	G	intronic	CCDC30;PPCS	.	.	.	.	.	1p34.2
chr1	42457880	42457880	A	G	intronic	CCDC30;PPCS	.	.	.	.	.	1p34.2
chr1	42668954	42668954	A	G	intronic	PPIH	.	.	.	.	.	1p34.2
chr1	42668960	42668960	A	G	intronic	PPIH	.	.	.	.	.	1p34.2
chr1	42669014	42669014	A	G	intronic	PPIH	.	.	.	.	.	1p34.2
chr1	42669067	42669067	A	G	intronic	PPIH	.	.	.	.	.	1p34.2
chr1	42769054	42769054	A	G	intronic	C1orf50	.	.	.	.	.	1p34.2
chr1	42821933	42821933	A	G	intronic	ERMAP	.	.	.	.	.	1p34.2
chr1	42821938	42821938	A	G	intronic	ERMAP	.	.	.	.	.	1p34.2
chr1	42826602	42826602	A	G	intronic	ERMAP	.	.	.	.	.	1p34.2
chr1	42826749	42826749	A	G	intronic	ERMAP	.	.	.	.	.	1p34.2
chr1	42826777	42826777	A	G	intronic	ERMAP	.	.	.	.	.	1p34.2
chr1	42826797	42826797	A	G	intronic	ERMAP	.	.	.	.	.	1p34.2
chr1	43350867	43350867	A	G	intronic	MPL	.	.	.	.	.	1p34.2
chr1	43410434	43410434	A	G	intronic	SZT2	.	.	.	.	.	1p34.2
chr1	43410435	43410435	A	G	intronic	SZT2	.	.	.	.	.	1p34.2
chr1	43916792	43916792	A	G	intronic	ST3GAL3	.	.	.	.	.	1p34.1
chr1	43925128	43925128	A	G	intronic	ST3GAL3	.	.	.	.	.	1p34.1
chr1	43993540	43993540	A	G	intronic	CCDC24	.	.	.	.	.	1p34.1
chr1	44434596	44434596	A	G	intronic	RNF220	.	.	.	.	.	1p34.1
chr1	44434606	44434606	A	G	intronic	RNF220	.	.	.	.	.	1p34.1
chr1	44434638	44434638	A	G	intronic	RNF220	.	.	.	.	.	1p34.1
chr1	44434649	44434649	A	G	intronic	RNF220	.	.	.	.	.	1p34.1
chr1	44434672	44434672	A	G	intronic	RNF220	.	.	.	.	.	1p34.1
chr1	44434893	44434893	A	G	intronic	RNF220	.	.	.	.	.	1p34.1
chr1	44434952	44434952	A	G	intronic	RNF220	.	.	.	.	.	1p34.1
chr1	44434960	44434960	A	G	intronic	RNF220	.	.	.	.	.	1p34.1
chr1	44435768	44435768	A	G	intronic	RNF220	.	.	.	.	.	1p34.1
chr1	44435819	44435819	A	G	intronic	RNF220	.	.	.	.	.	1p34.1
chr1	44450130	44450130	A	G	intronic	RNF220	.	.	.	.	.	1p34.1
chr1	44450141	44450141	A	G	intronic	RNF220	.	.	.	.	.	1p34.1
chr1	44450150	44450150	A	G	intronic	RNF220	.	.	.	.	.	1p34.1
chr1	44451029	44451029	A	G	intronic	RNF220	.	.	.	.	.	1p34.1
chr1	44451036	44451036	A	G	intronic	RNF220	.	.	.	.	.	1p34.1
chr1	44451104	44451104	A	G	intronic	RNF220	.	.	.	.	.	1p34.1
chr1	44451124	44451124	A	G	intronic	RNF220	.	.	.	.	.	1p34.1
chr1	44468642	44468642	A	G	intronic	RNF220	.	.	.	.	.	1p34.1
chr1	44468700	44468700	A	G	intronic	RNF220	.	.	.	.	.	1p34.1
chr1	44471694	44471694	A	G	intronic	RNF220	.	.	.	.	.	1p34.1
chr1	44475450	44475450	A	G	intronic	RNF220	.	.	.	.	.	1p34.1
chr1	44490254	44490254	A	G	intronic	RNF220	.	.	.	.	.	1p34.1
chr1	44490261	44490261	A	G	intronic	RNF220	.	.	.	.	.	1p34.1
chr1	44490262	44490262	A	G	intronic	RNF220	.	.	.	.	.	1p34.1
chr1	44490268	44490268	A	G	intronic	RNF220	.	.	.	.	.	1p34.1
chr1	44490270	44490270	A	G	intronic	RNF220	.	.	.	.	.	1p34.1
chr1	44490304	44490304	A	G	intronic	RNF220	.	.	.	.	.	1p34.1
chr1	44490309	44490309	A	G	intronic	RNF220	.	.	.	.	.	1p34.1
chr1	44490319	44490319	A	G	intronic	RNF220	.	.	.	.	.	1p34.1
chr1	44490323	44490323	A	G	intronic	RNF220	.	.	.	.	.	1p34.1
chr1	44490340	44490340	A	G	intronic	RNF220	.	.	.	.	.	1p34.1
chr1	44490350	44490350	A	G	intronic	RNF220	.	.	.	.	.	1p34.1
chr1	44490355	44490355	A	G	intronic	RNF220	.	.	.	.	.	1p34.1
chr1	44490363	44490363	A	G	intronic	RNF220	.	.	.	.	.	1p34.1
chr1	44490385	44490385	A	G	intronic	RNF220	.	.	.	.	.	1p34.1
chr1	44503214	44503214	A	G	intronic	RNF220	.	.	.	.	.	1p34.1
chr1	44503246	44503246	A	G	intronic	RNF220	.	.	.	.	.	1p34.1
chr1	44503249	44503249	A	G	intronic	RNF220	.	.	.	.	.	1p34.1
chr1	44503255	44503255	A	G	intronic	RNF220	.	.	.	.	.	1p34.1
chr1	44533355	44533355	A	G	intronic	RNF220	.	.	.	.	.	1p34.1
chr1	44533371	44533371	A	G	intronic	RNF220	.	.	.	.	.	1p34.1
chr1	44533398	44533398	A	G	intronic	RNF220	.	.	.	.	.	1p34.1
chr1	44541241	44541241	A	G	intronic	RNF220	.	.	.	.	.	1p34.1
chr1	44541242	44541242	A	G	intronic	RNF220	.	.	.	.	.	1p34.1
chr1	44541263	44541263	A	G	intronic	RNF220	.	.	.	.	.	1p34.1
chr1	44541297	44541297	A	G	intronic	RNF220	.	.	.	.	.	1p34.1
chr1	44629623	44629623	A	G	intronic	RNF220	.	.	.	.	.	1p34.1
chr1	44741294	44741294	A	G	intronic	KIF2C	.	.	.	.	.	1p34.1
chr1	45509956	45509956	A	G	UTR3	MMACHC	NM_001330540:c.*741A>G;NM_015506:c.*741A>G	.	.	.	.	1p34.1
chr1	45509997	45509997	A	G	UTR3	MMACHC	NM_001330540:c.*782A>G;NM_015506:c.*782A>G	.	.	.	.	1p34.1
chr1	45509998	45509998	A	G	UTR3	MMACHC	NM_001330540:c.*783A>G;NM_015506:c.*783A>G	.	.	.	.	1p34.1
chr1	45555367	45555367	A	G	intronic	AKR1A1	.	.	.	.	.	1p34.1
chr1	45555376	45555376	A	G	intronic	AKR1A1	.	.	.	.	.	1p34.1
chr1	45555383	45555383	A	G	intronic	AKR1A1	.	.	.	.	.	1p34.1
chr1	45555408	45555408	A	G	intronic	AKR1A1	.	.	.	.	.	1p34.1
chr1	45593410	45593410	A	G	intronic	NASP	.	.	.	.	.	1p34.1
chr1	45594209	45594209	A	G	intronic	NASP	.	.	.	.	.	1p34.1
chr1	45602369	45602369	A	G	intronic	NASP	.	.	.	Score=534;Name=lod=128	.	1p34.1
chr1	45609989	45609989	A	G	intronic	NASP	.	.	.	.	.	1p34.1
chr1	45609991	45609991	A	G	intronic	NASP	.	.	.	.	.	1p34.1
chr1	45609992	45609992	A	G	intronic	NASP	.	.	.	.	.	1p34.1
chr1	45610043	45610043	A	G	intronic	NASP	.	.	.	.	.	1p34.1
chr1	45610046	45610046	A	G	intronic	NASP	.	.	.	.	.	1p34.1
chr1	45610052	45610052	A	G	intronic	NASP	.	.	.	.	.	1p34.1
chr1	45610131	45610131	A	G	intronic	NASP	.	.	.	.	.	1p34.1
chr1	46269907	46269907	A	G	intronic	RAD54L	.	.	.	.	.	1p34.1
chr1	46270275	46270275	A	G	intronic	RAD54L	.	.	.	.	.	1p34.1
chr1	46270290	46270290	A	G	intronic	RAD54L	.	.	.	.	.	1p34.1
chr1	46305151	46305151	A	G	intronic	UQCRH	.	.	.	.	.	1p33
chr1	46305156	46305156	A	G	intronic	UQCRH	.	.	.	.	.	1p33
chr1	46305169	46305169	A	G	intronic	UQCRH	.	.	.	.	.	1p33
chr1	46308655	46308655	A	G	intronic	UQCRH	.	.	.	.	.	1p33
chr1	46348551	46348551	A	G	intronic	NSUN4	.	.	.	.	.	1p33
chr1	46348594	46348594	A	G	intronic	NSUN4	.	.	.	.	.	1p33
chr1	46348598	46348598	A	G	intronic	NSUN4	.	.	.	.	.	1p33
chr1	46364478	46364478	A	G	UTR3	NSUN4	NM_199044:c.*2632A>G;NM_001256128:c.*2632A>G;NM_001256127:c.*2632A>G	.	.	.	.	1p33
chr1	46364509	46364509	A	G	UTR3	NSUN4	NM_199044:c.*2663A>G;NM_001256128:c.*2663A>G;NM_001256127:c.*2663A>G	.	.	.	.	1p33
chr1	46364552	46364552	A	G	UTR3	NSUN4	NM_199044:c.*2706A>G;NM_001256128:c.*2706A>G;NM_001256127:c.*2706A>G	.	.	.	.	1p33
chr1	46364621	46364621	A	G	UTR3	NSUN4	NM_199044:c.*2775A>G;NM_001256128:c.*2775A>G;NM_001256127:c.*2775A>G	.	.	.	.	1p33
chr1	46364622	46364622	A	G	UTR3	NSUN4	NM_199044:c.*2776A>G;NM_001256128:c.*2776A>G;NM_001256127:c.*2776A>G	.	.	.	.	1p33
chr1	51783969	51783969	T	C	exonic	OSBPL9	.	nonsynonymous SNV	OSBPL9:NM_148905:exon13:c.T1034C:p.I345T,OSBPL9:NM_148904:exon14:c.T1034C:p.I345T,OSBPL9:NM_148907:exon14:c.T1238C:p.I413T,OSBPL9:NM_001330580:exon15:c.T1073C:p.I358T,OSBPL9:NM_001350210:exon16:c.T923C:p.I308T,OSBPL9:NM_148906:exon17:c.T1517C:p.I506T,OSBPL9:NM_148908:exon17:c.T1529C:p.I510T,OSBPL9:NM_001350208:exon18:c.T1010C:p.I337T,OSBPL9:NM_001350209:exon18:c.T1010C:p.I337T,OSBPL9:NM_024586:ex…	Score=546;Name=lod=141	.	1p32.3
chr1	52073836	52073836	A	G	intronic	BTF3L4	.	.	.	.	.	1p32.3
chr1	52073848	52073848	A	G	intronic	BTF3L4	.	.	.	.	.	1p32.3
chr1	52079263	52079263	A	G	intronic	BTF3L4	.	.	.	.	.	1p32.3
chr1	52823222	52823222	A	G	UTR3	ZYG11B	NM_024646:c.*1593A>G	.	.	.	.	1p32.3
chr1	52823875	52823875	A	G	UTR3	ZYG11B	NM_024646:c.*2246A>G	.	.	.	.	1p32.3
chr1	52824014	52824014	A	G	UTR3	ZYG11B	NM_024646:c.*2385A>G	.	.	.	.	1p32.3
chr1	52824016	52824016	A	G	UTR3	ZYG11B	NM_024646:c.*2387A>G	.	.	.	.	1p32.3
chr1	52824087	52824087	A	G	UTR3	ZYG11B	NM_024646:c.*2458A>G	.	.	.	.	1p32.3
chr1	52824626	52824626	A	G	UTR3	ZYG11B	NM_024646:c.*2997A>G	.	.	.	.	1p32.3
chr1	54099486	54099486	A	G	UTR3	TCEANC2	NM_153035:c.*3013A>G	.	.	.	.	1p32.3
chr1	54099623	54099623	A	G	UTR3	TCEANC2	NM_153035:c.*3150A>G	.	.	.	.	1p32.3
chr1	54099688	54099688	A	G	UTR3	TCEANC2	NM_153035:c.*3215A>G	.	.	.	.	1p32.3
chr1	54105880	54105880	A	G	UTR3	TCEANC2	NM_153035:c.*9407A>G	.	.	.	.	1p32.3
chr1	54105881	54105881	A	G	UTR3	TCEANC2	NM_153035:c.*9408A>G	.	.	.	.	1p32.3
chr1	54637625	54637625	A	G	UTR3	ACOT11	NM_015547:c.*2896A>G	.	.	.	.	1p32.3
chr1	54637627	54637627	A	G	UTR3	ACOT11	NM_015547:c.*2898A>G	.	.	.	.	1p32.3
chr1	54637628	54637628	A	G	UTR3	ACOT11	NM_015547:c.*2899A>G	.	.	.	.	1p32.3
chr1	54637629	54637629	A	G	UTR3	ACOT11	NM_015547:c.*2900A>G	.	.	.	.	1p32.3
chr1	54637631	54637631	A	G	UTR3	ACOT11	NM_015547:c.*2902A>G	.	.	.	.	1p32.3
chr1	54637634	54637634	A	G	UTR3	ACOT11	NM_015547:c.*2905A>G	.	.	.	.	1p32.3
chr1	54637635	54637635	A	G	UTR3	ACOT11	NM_015547:c.*2906A>G	.	.	.	.	1p32.3
chr1	54637666	54637666	A	G	UTR3	ACOT11	NM_015547:c.*2937A>G	.	.	.	.	1p32.3
chr1	54637667	54637667	A	G	UTR3	ACOT11	NM_015547:c.*2938A>G	.	.	.	.	1p32.3
chr1	54637693	54637693	A	G	UTR3	ACOT11	NM_015547:c.*2964A>G	.	.	.	.	1p32.3
chr1	54637707	54637707	A	G	UTR3	ACOT11	NM_015547:c.*2978A>G	.	.	.	.	1p32.3
chr1	54637719	54637719	A	G	UTR3	ACOT11	NM_015547:c.*2990A>G	.	.	.	.	1p32.3
chr1	54639051	54639051	A	G	UTR3	ACOT11	NM_015547:c.*4322A>G	.	.	.	.	1p32.3
chr1	54639079	54639079	A	G	UTR3	ACOT11	NM_015547:c.*4350A>G	.	.	.	.	1p32.3
chr1	54639090	54639090	A	G	UTR3	ACOT11	NM_015547:c.*4361A>G	.	.	.	.	1p32.3
chr1	54639114	54639114	A	G	UTR3	ACOT11	NM_015547:c.*4385A>G	.	.	.	.	1p32.3
chr1	54639152	54639152	A	G	UTR3	ACOT11	NM_015547:c.*4423A>G	.	.	.	.	1p32.3
chr1	54644472	54644472	A	G	ncRNA_intronic	MROH7-TTC4	.	.	.	.	.	1p32.3
chr1	54644482	54644482	A	G	ncRNA_intronic	MROH7-TTC4	.	.	.	.	.	1p32.3
chr1	54644526	54644526	A	G	ncRNA_intronic	MROH7-TTC4	.	.	.	.	.	1p32.3
chr1	54644563	54644563	A	G	ncRNA_intronic	MROH7-TTC4	.	.	.	.	.	1p32.3
chr1	54644564	54644564	A	G	ncRNA_intronic	MROH7-TTC4	.	.	.	.	.	1p32.3
chr1	54647556	54647556	A	G	ncRNA_intronic	MROH7-TTC4	.	.	.	.	.	1p32.3
chr1	54647578	54647578	A	G	ncRNA_intronic	MROH7-TTC4	.	.	.	.	.	1p32.3
chr1	54647580	54647580	A	G	ncRNA_intronic	MROH7-TTC4	.	.	.	.	.	1p32.3
chr1	54647581	54647581	A	G	ncRNA_intronic	MROH7-TTC4	.	.	.	.	.	1p32.3
chr1	54647582	54647582	A	G	ncRNA_intronic	MROH7-TTC4	.	.	.	.	.	1p32.3
chr1	54647584	54647584	A	G	ncRNA_intronic	MROH7-TTC4	.	.	.	.	.	1p32.3
chr1	54741630	54741630	A	G	ncRNA_exonic	MROH7-TTC4	.	.	.	.	.	1p32.3
chr1	62449726	62449726	A	G	intronic	USP1	.	.	.	.	.	1p31.3
chr1	62449765	62449765	A	G	intronic	USP1	.	.	.	.	.	1p31.3
chr1	62865262	62865262	T	C	UTR3	ATG4C	NM_178221:c.*1103T>C;NM_032852:c.*1103T>C	.	.	.	.	1p31.3
chr1	63552109	63552109	A	G	intronic	EFCAB7	.	.	.	.	.	1p31.3
chr1	65426788	65426788	A	G	intronic	LEPR;LEPROT	.	.	.	.	.	1p31.3
chr1	65427564	65427564	T	C	intronic	LEPR;LEPROT	.	.	.	.	.	1p31.3
chr1	66936878	66936878	A	G	intronic	MIER1	.	.	.	.	.	1p31.3
chr1	66936944	66936944	A	G	intronic	MIER1	.	.	.	.	.	1p31.3
chr1	67332406	67332406	A	G	intronic	IL12RB2	.	.	.	.	.	1p31.3
chr1	67339402	67339402	A	G	intronic	IL12RB2	.	.	.	.	.	1p31.3
chr1	67339419	67339419	A	G	intronic	IL12RB2	.	.	.	.	.	1p31.3
chr1	67341340	67341340	A	G	intronic	IL12RB2	.	.	.	.	.	1p31.3
chr1	70218218	70218218	T	C	intronic	SRSF11	.	.	.	.	.	1p31.1
chr1	70241985	70241985	A	G	intronic	SRSF11	.	.	.	.	.	1p31.1
chr1	70242049	70242049	A	G	intronic	SRSF11	.	.	.	.	.	1p31.1
chr1	70242072	70242072	A	G	intronic	SRSF11	.	.	.	.	.	1p31.1
chr1	76700869	76700869	T	C	intergenic	ST6GALNAC3;LINC02567	dist=63553;dist=57255	.	.	.	.	1p31.1
chr1	77875878	77875878	A	G	UTR3	MIGA1	NM_198549:c.*814A>G;NM_001270384:c.*814A>G;NM_001363584:c.*814A>G;NM_001363583:c.*814A>G;NM_001363586:c.*814A>G	.	.	.	.	1p31.1
chr1	78664076	78664076	T	C	downstream	IFI44	dist=3	.	.	.	.	1p31.1
chr1	84236535	84236535	A	G	UTR3	PRKACB	NM_002731:c.*1230A>G;NM_182948:c.*1230A>G;NM_001242859:c.*1230A>G;NM_001242857:c.*1230A>G;NM_001242858:c.*1230A>G;NM_001375563:c.*1230A>G;NM_001375562:c.*1230A>G;NM_001242860:c.*1230A>G;NM_001242861:c.*1230A>G;NM_001375560:c.*1230A>G;NM_001375565:c.*1230A>G;NM_001375564:c.*1230A>G;NM_001375561:c.*1230A>G;NM_001242862:c.*1230A>G	.	.	Score=306;Name=lod=20	.	1p31.1
chr1	88765197	88765197	A	G	intronic	PKN2	.	.	.	.	.	1p22.2
chr1	89583622	89583622	A	G	exonic	LRRC8B	.	nonsynonymous SNV	LRRC8B:NM_001369817:exon5:c.A972G:p.I324M,LRRC8B:NM_001369819:exon6:c.A972G:p.I324M,LRRC8B:NM_001134476:exon7:c.A972G:p.I324M,LRRC8B:NM_015350:exon8:c.A972G:p.I324M	Score=686;Name=lod=440	.	1p22.2
chr1	89593378	89593378	A	G	UTR3	LRRC8B	NM_001134476:c.*335A>G;NM_015350:c.*335A>G;NM_001369817:c.*335A>G;NM_001369819:c.*335A>G	.	.	.	.	1p22.2
chr1	89909773	89909773	A	G	intronic	LRRC8D	.	.	.	.	.	1p22.2
chr1	90005749	90005749	A	G	UTR3	ZNF326	NM_182975:c.*501A>G	.	.	.	.	1p22.2
chr1	92312265	92312265	A	G	intronic	RPAP2	.	.	.	.	.	1p22.1
chr1	92312266	92312266	A	G	intronic	RPAP2	.	.	.	.	.	1p22.1
chr1	92312267	92312267	A	G	intronic	RPAP2	.	.	.	.	.	1p22.1
chr1	92312286	92312286	A	G	intronic	RPAP2	.	.	.	.	.	1p22.1
chr1	92312296	92312296	A	G	intronic	RPAP2	.	.	.	.	.	1p22.1
chr1	92312345	92312345	A	G	intronic	RPAP2	.	.	.	.	.	1p22.1
chr1	92314643	92314643	T	C	intronic	RPAP2	.	.	.	.	.	1p22.1
chr1	92351100	92351100	A	G	intronic	RPAP2	.	.	.	.	.	1p22.1
chr1	92351176	92351176	A	G	intronic	RPAP2	.	.	.	.	.	1p22.1
chr1	92351187	92351187	A	G	intronic	RPAP2	.	.	.	.	.	1p22.1
chr1	92351256	92351256	A	G	intronic	RPAP2	.	.	.	.	.	1p22.1
chr1	92358665	92358665	A	G	intronic	RPAP2	.	.	.	.	.	1p22.1
chr1	92358667	92358667	A	G	intronic	RPAP2	.	.	.	.	.	1p22.1
chr1	92368215	92368215	A	G	intronic	RPAP2	.	.	.	.	.	1p22.1
chr1	92368291	92368291	A	G	intronic	RPAP2	.	.	.	.	.	1p22.1
chr1	92377411	92377411	A	G	intronic	RPAP2	.	.	.	.	.	1p22.1
chr1	92377446	92377446	A	G	intronic	RPAP2	.	.	.	.	.	1p22.1
chr1	92395398	92395398	A	G	UTR3	RPAP2	NM_024813:c.*8387A>G	.	.	.	.	1p22.1
chr1	92395480	92395480	A	G	UTR3	RPAP2	NM_024813:c.*8469A>G	.	.	.	.	1p22.1
chr1	92395515	92395515	A	G	UTR3	RPAP2	NM_024813:c.*8504A>G	.	.	.	.	1p22.1
chr1	92395568	92395568	A	G	UTR3	RPAP2	NM_024813:c.*8557A>G	.	.	.	.	1p22.1
chr1	92395591	92395591	A	G	UTR3	RPAP2	NM_024813:c.*8580A>G	.	.	.	.	1p22.1
chr1	93134651	93134651	A	G	intronic	MTF2	.	.	.	.	.	1p22.1
chr1	93134681	93134681	A	G	intronic	MTF2	.	.	.	.	.	1p22.1
chr1	93230371	93230371	A	G	intronic	CCDC18	.	.	.	.	.	1p22.1
chr1	93271580	93271580	A	G	intronic	CCDC18	.	.	.	.	.	1p22.1
chr1	93367891	93367891	A	G	UTR3	DR1	NM_001938:c.*7252A>G	.	.	.	.	1p22.1
chr1	93542267	93542267	A	G	intronic	FNBP1L	.	.	.	.	.	1p22.1
chr1	96798253	96798253	A	G	intronic	PTBP2	.	.	.	.	.	1p21.3
chr1	100003251	100003251	A	G	intronic	SLC35A3	.	.	.	.	.	1p21.2
chr1	100003265	100003265	A	G	intronic	SLC35A3	.	.	.	.	.	1p21.2
chr1	100003296	100003296	A	G	intronic	SLC35A3	.	.	.	.	.	1p21.2
chr1	100003301	100003301	A	G	intronic	SLC35A3	.	.	.	.	.	1p21.2
chr1	100003322	100003322	A	G	intronic	SLC35A3	.	.	.	.	.	1p21.2
chr1	100021285	100021285	A	G	intronic	SLC35A3	.	.	.	.	.	1p21.2
chr1	100024279	100024279	A	G	UTR3	SLC35A3	NM_012243:c.*1803A>G;NM_001271684:c.*1865A>G;NM_001271685:c.*1803A>G	.	.	.	.	1p21.2
chr1	100024436	100024436	A	G	UTR3	SLC35A3	NM_012243:c.*1960A>G;NM_001271684:c.*2022A>G;NM_001271685:c.*1960A>G	.	.	.	.	1p21.2
chr1	100024440	100024440	A	G	UTR3	SLC35A3	NM_012243:c.*1964A>G;NM_001271684:c.*2026A>G;NM_001271685:c.*1964A>G	.	.	.	.	1p21.2
chr1	100024447	100024447	A	G	UTR3	SLC35A3	NM_012243:c.*1971A>G;NM_001271684:c.*2033A>G;NM_001271685:c.*1971A>G	.	.	.	.	1p21.2
chr1	100024486	100024486	A	G	UTR3	SLC35A3	NM_012243:c.*2010A>G;NM_001271684:c.*2072A>G;NM_001271685:c.*2010A>G	.	.	.	.	1p21.2
chr1	100074825	100074825	A	G	intronic	MFSD14A	.	.	.	.	.	1p21.2
chr1	100286307	100286307	A	G	intronic	RTCA	.	.	.	.	.	1p21.2
chr1	108676742	108676742	T	C	intergenic	HENMT1;PRPF38B	dist=15216;dist=15568	.	.	.	.	1p13.3
chr1	108880436	108880436	A	G	intronic	GPSM2	.	.	.	.	.	1p13.3
chr1	108880462	108880462	T	C	intronic	GPSM2	.	.	.	.	.	1p13.3
chr1	108885691	108885691	T	C	intronic	GPSM2	.	.	.	.	.	1p13.3
chr1	108932002	108932002	A	G	UTR3	CLCC1;GPSM2	NM_001278202:c.*545T>C;NM_001377466:c.*545T>C;NM_001377465:c.*545T>C;NM_015127:c.*545T>C;NM_001048210:c.*545T>C;NM_001377458:c.*545T>C;NM_001377470:c.*545T>C;NM_001377464:c.*545T>C;NM_001377469:c.*545T>C;NM_001377463:c.*545T>C;NM_001377462:c.*550T>C;NM_001377461:c.*545T>C;NM_001377459:c.*550T>C;NM_001377468:c.*550T>C;NM_001377460:c.*550T>C;NM_001377467:c.*545T>C;NM_001278203:c.*545T>C;NM_00132103…	.	.	.	.	1p13.3
chr1	108932153	108932153	A	G	UTR3	CLCC1;GPSM2	NM_001278202:c.*394T>C;NM_001377466:c.*394T>C;NM_001377465:c.*394T>C;NM_015127:c.*394T>C;NM_001048210:c.*394T>C;NM_001377458:c.*394T>C;NM_001377470:c.*394T>C;NM_001377464:c.*394T>C;NM_001377469:c.*394T>C;NM_001377463:c.*394T>C;NM_001377462:c.*399T>C;NM_001377461:c.*394T>C;NM_001377459:c.*399T>C;NM_001377468:c.*399T>C;NM_001377460:c.*399T>C;NM_001377467:c.*394T>C;NM_001278203:c.*394T>C;NM_00132103…	.	.	.	.	1p13.3
chr1	108932154	108932154	A	G	UTR3	CLCC1;GPSM2	NM_001278202:c.*393T>C;NM_001377466:c.*393T>C;NM_001377465:c.*393T>C;NM_015127:c.*393T>C;NM_001048210:c.*393T>C;NM_001377458:c.*393T>C;NM_001377470:c.*393T>C;NM_001377464:c.*393T>C;NM_001377469:c.*393T>C;NM_001377463:c.*393T>C;NM_001377462:c.*398T>C;NM_001377461:c.*393T>C;NM_001377459:c.*398T>C;NM_001377468:c.*398T>C;NM_001377460:c.*398T>C;NM_001377467:c.*393T>C;NM_001278203:c.*393T>C;NM_00132103…	.	.	.	.	1p13.3
chr1	108932158	108932158	T	C	UTR3	CLCC1;GPSM2	NM_001278202:c.*389A>G;NM_001377466:c.*389A>G;NM_001377465:c.*389A>G;NM_015127:c.*389A>G;NM_001048210:c.*389A>G;NM_001377458:c.*389A>G;NM_001377470:c.*389A>G;NM_001377464:c.*389A>G;NM_001377469:c.*389A>G;NM_001377463:c.*389A>G;NM_001377462:c.*394A>G;NM_001377461:c.*389A>G;NM_001377459:c.*394A>G;NM_001377468:c.*394A>G;NM_001377460:c.*394A>G;NM_001377467:c.*389A>G;NM_001278203:c.*389A>G;NM_00132103…	.	.	.	.	1p13.3
chr1	108932163	108932163	A	G	UTR3	CLCC1;GPSM2	NM_001278202:c.*384T>C;NM_001377466:c.*384T>C;NM_001377465:c.*384T>C;NM_015127:c.*384T>C;NM_001048210:c.*384T>C;NM_001377458:c.*384T>C;NM_001377470:c.*384T>C;NM_001377464:c.*384T>C;NM_001377469:c.*384T>C;NM_001377463:c.*384T>C;NM_001377462:c.*389T>C;NM_001377461:c.*384T>C;NM_001377459:c.*389T>C;NM_001377468:c.*389T>C;NM_001377460:c.*389T>C;NM_001377467:c.*384T>C;NM_001278203:c.*384T>C;NM_00132103…	.	.	.	.	1p13.3
chr1	110047906	110047906	A	G	intronic	STRIP1	.	.	.	.	.	1p13.3
chr1	112664050	112664050	A	G	intronic	CAPZA1	.	.	.	.	.	1p13.2
chr1	112664056	112664056	A	G	intronic	CAPZA1	.	.	.	.	.	1p13.2
chr1	112664111	112664111	A	G	intronic	CAPZA1	.	.	.	.	.	1p13.2
chr1	112958348	112958348	A	G	ncRNA_intronic	SLC16A1-AS1	.	.	.	.	.	1p13.2
chr1	112968786	112968786	A	G	intergenic	SLC16A1-AS1;LRIG2-DT	dist=4718;dist=42901	.	.	.	.	1p13.2
chr1	112969304	112969304	A	G	intergenic	SLC16A1-AS1;LRIG2-DT	dist=5236;dist=42383	.	.	.	.	1p13.2
chr1	112969471	112969471	A	G	intergenic	SLC16A1-AS1;LRIG2-DT	dist=5403;dist=42216	.	.	.	.	1p13.2
chr1	112969472	112969472	A	G	intergenic	SLC16A1-AS1;LRIG2-DT	dist=5404;dist=42215	.	.	.	.	1p13.2
chr1	112971655	112971655	A	G	intergenic	SLC16A1-AS1;LRIG2-DT	dist=7587;dist=40032	.	.	.	.	1p13.2
chr1	112971707	112971707	A	G	intergenic	SLC16A1-AS1;LRIG2-DT	dist=7639;dist=39980	.	.	.	.	1p13.2
chr1	112999585	112999585	A	G	intergenic	SLC16A1-AS1;LRIG2-DT	dist=35517;dist=12102	.	.	.	.	1p13.2
chr1	113129212	113129212	A	G	UTR3	LRIG2	NM_001312686:c.*5111A>G;NM_014813:c.*5111A>G	.	.	.	.	1p13.2
chr1	113132162	113132162	T	C	UTR3	LRIG2	NM_001312686:c.*8061T>C;NM_014813:c.*8061T>C	.	.	Score=484;Name=lod=85	.	1p13.2
chr1	113686612	113686612	A	G	downstream	MAGI3	dist=689	.	.	.	.	1p13.2
chr1	113855329	113855329	T	C	ncRNA_intronic	AP4B1-AS1	.	.	.	.	.	1p13.2
chr1	113855498	113855498	T	C	ncRNA_intronic	AP4B1-AS1	.	.	.	.	.	1p13.2
chr1	113855500	113855500	T	C	ncRNA_intronic	AP4B1-AS1	.	.	.	.	.	1p13.2
chr1	117082711	117082711	A	G	intronic	TTF2	.	.	.	.	.	1p13.1
chr1	117082770	117082770	A	G	intronic	TTF2	.	.	.	.	.	1p13.1
chr1	117082987	117082987	A	G	intronic	TTF2	.	.	.	.	.	1p13.1
chr1	117082988	117082988	A	G	intronic	TTF2	.	.	.	.	.	1p13.1
chr1	117083076	117083076	A	G	intronic	TTF2	.	.	.	.	.	1p13.1
chr1	117083121	117083121	A	G	intronic	TTF2	.	.	.	.	.	1p13.1
chr1	117083148	117083148	A	G	intronic	TTF2	.	.	.	.	.	1p13.1
chr1	117083224	117083224	A	G	intronic	TTF2	.	.	.	.	.	1p13.1
chr1	117083878	117083878	A	G	intronic	TTF2	.	.	.	.	.	1p13.1
chr1	117088383	117088383	A	G	intronic	TTF2	.	.	.	.	.	1p13.1
chr1	117088390	117088390	A	G	intronic	TTF2	.	.	.	.	.	1p13.1
chr1	117088397	117088397	T	C	intronic	TTF2	.	.	.	.	.	1p13.1
chr1	117961162	117961162	A	G	UTR3	WDR3	NM_006784:c.*1715A>G	.	.	.	.	1p12
chr1	119143215	119143215	A	G	ncRNA_intronic	WARS2-AS1	.	.	.	.	.	1p12
chr1	119143334	119143334	A	G	ncRNA_intronic	WARS2-AS1	.	.	.	.	.	1p12
chr1	119143356	119143356	A	G	ncRNA_intronic	WARS2-AS1	.	.	.	.	.	1p12
chr1	119144770	119144770	A	G	ncRNA_intronic	WARS2-AS1	.	.	.	.	.	1p12
chr1	119144815	119144815	A	G	ncRNA_intronic	WARS2-AS1	.	.	.	.	.	1p12
chr1	119144854	119144854	A	G	ncRNA_intronic	WARS2-AS1	.	.	.	.	.	1p12
chr1	119144875	119144875	A	G	ncRNA_intronic	WARS2-AS1	.	.	.	.	.	1p12
chr1	119158682	119158682	A	G	ncRNA_intronic	WARS2-AS1	.	.	.	.	.	1p12
chr1	119158709	119158709	A	G	ncRNA_intronic	WARS2-AS1	.	.	.	.	.	1p12
chr1	119158751	119158751	A	G	ncRNA_intronic	WARS2-AS1	.	.	.	.	.	1p12
chr1	119158752	119158752	A	G	ncRNA_intronic	WARS2-AS1	.	.	.	.	.	1p12
chr1	119165844	119165844	A	G	ncRNA_intronic	WARS2-AS1	.	.	.	.	.	1p12
chr1	121596845	121596845	T	C	intergenic	EMBP1;NONE	dist=24957;dist=NONE	.	.	.	.	1p11.2
chr1	145654471	145654471	T	C	intronic	GPR89A	.	.	.	.	.	1q21.1
chr1	145657162	145657162	A	G	intronic	GPR89A	.	.	.	.	.	1q21.1
chr1	145657184	145657184	A	G	intronic	GPR89A	.	.	.	.	.	1q21.1
chr1	145657188	145657188	A	G	intronic	GPR89A	.	.	.	.	.	1q21.1
chr1	145657332	145657332	A	G	intronic	GPR89A	.	.	.	.	.	1q21.1
chr1	145838560	145838560	A	G	intronic	POLR3C	.	.	.	.	.	1q21.1
chr1	145838562	145838562	A	G	intronic	POLR3C	.	.	.	.	.	1q21.1
chr1	145838608	145838608	A	G	intronic	POLR3C	.	.	.	.	.	1q21.1
chr1	145842832	145842832	A	G	UTR3	POLR3C	NM_006468:c.*412A>G;NM_001303456:c.*412A>G	.	.	.	.	1q21.1
chr1	145842834	145842834	A	G	UTR3	POLR3C	NM_006468:c.*414A>G;NM_001303456:c.*414A>G	.	.	.	.	1q21.1
chr1	145842836	145842836	A	G	UTR3	POLR3C	NM_006468:c.*416A>G;NM_001303456:c.*416A>G	.	.	.	.	1q21.1
chr1	145843046	145843046	T	C	UTR3	POLR3C	NM_006468:c.*626T>C;NM_001303456:c.*626T>C	.	.	.	.	1q21.1
chr1	145922142	145922142	T	C	ncRNA_intronic	GNRHR2	.	.	.	.	.	1q21.1
chr1	145922148	145922148	T	C	ncRNA_intronic	GNRHR2	.	.	.	.	.	1q21.1
chr1	145922162	145922162	T	C	ncRNA_intronic	GNRHR2	.	.	.	.	.	1q21.1
chr1	145923018	145923018	T	C	ncRNA_intronic	GNRHR2	.	.	.	.	.	1q21.1
chr1	145923019	145923019	T	C	ncRNA_intronic	GNRHR2	.	.	.	.	.	1q21.1
chr1	145923068	145923068	T	C	ncRNA_intronic	GNRHR2	.	.	.	.	.	1q21.1
chr1	145923163	145923163	T	C	ncRNA_intronic	GNRHR2	.	.	.	.	.	1q21.1
chr1	147275309	147275309	T	C	intronic	CHD1L	.	.	.	.	.	1q21.1
chr1	147288214	147288214	A	G	intronic	CHD1L	.	.	.	.	.	1q21.1
chr1	147288282	147288282	A	G	intronic	CHD1L	.	.	.	.	.	1q21.1
chr1	147980698	147980698	A	G	intronic	GPR89B	.	.	.	.	.	1q21.2
chr1	149629386	149629386	A	G	ncRNA_intronic	LINC00869	.	.	.	.	.	1q21.2
chr1	150137750	150137750	A	G	intronic	VPS45	.	.	.	.	.	1q21.2
chr1	150150910	150150910	A	G	splicing	PLEKHO1	NM_001304724:exon2:UTR5;NM_001304722:exon2:UTR5;NM_016274:exon2:c.31-2A>G	.	.	Score=323;Name=lod=23	.	1q21.2
chr1	150309507	150309507	A	G	downstream	MRPS21	dist=528	.	.	.	.	1q21.2
chr1	150309562	150309562	A	G	downstream	MRPS21	dist=583	.	.	.	.	1q21.2
chr1	150339104	150339104	A	G	intronic	PRPF3	.	.	.	.	.	1q21.2
chr1	150560855	150560855	T	C	UTR3	ADAMTSL4	NM_001288607:c.*659T>C;NM_019032:c.*659T>C;NM_001378596:c.*659T>C;NM_001288608:c.*659T>C	.	.	.	.	1q21.2
chr1	150931422	150931422	A	G	intronic	SETDB1	.	.	.	.	.	1q21.3
chr1	150932122	150932122	A	G	intronic	SETDB1	.	.	.	.	.	1q21.3
chr1	150952097	150952097	A	G	intronic	SETDB1	.	.	.	.	.	1q21.3
chr1	150958004	150958004	T	C	intronic	SETDB1	.	.	.	.	.	1q21.3
chr1	150958008	150958008	T	C	intronic	SETDB1	.	.	.	.	.	1q21.3
chr1	150958037	150958037	T	C	intronic	SETDB1	.	.	.	.	.	1q21.3
chr1	150958064	150958064	T	C	intronic	SETDB1	.	.	.	.	.	1q21.3
chr1	150958066	150958066	A	G	intronic	SETDB1	.	.	.	.	.	1q21.3
chr1	150958074	150958074	T	C	intronic	SETDB1	.	.	.	.	.	1q21.3
chr1	150958077	150958077	T	C	intronic	SETDB1	.	.	.	.	.	1q21.3
chr1	150964735	150964735	T	C	UTR3	SETDB1	NM_001366417:c.*371T>C;NM_001366418:c.*371T>C;NM_001145415:c.*371T>C;NM_012432:c.*371T>C	.	.	.	.	1q21.3
chr1	150996185	150996185	T	C	downstream	ANXA9;MINDY1	dist=351	.	.	.	.	1q21.3
chr1	150996206	150996206	T	C	downstream	ANXA9;MINDY1	dist=330	.	.	.	.	1q21.3
chr1	151119326	151119326	A	G	UTR3	GABPB2	NM_001323907:c.*1070A>G;NM_001323910:c.*1070A>G;NM_001323909:c.*1070A>G;NM_001323913:c.*1070A>G;NM_001323912:c.*1070A>G;NM_001323908:c.*1070A>G;NM_144618:c.*1070A>G	.	.	.	.	1q21.3
chr1	151120363	151120363	A	G	UTR3	GABPB2	NM_001323907:c.*2107A>G;NM_001323910:c.*2107A>G;NM_001323909:c.*2107A>G;NM_001323913:c.*2107A>G;NM_001323912:c.*2107A>G;NM_001323908:c.*2107A>G;NM_144618:c.*2107A>G	.	.	.	.	1q21.3
chr1	151120379	151120379	A	G	UTR3	GABPB2	NM_001323907:c.*2123A>G;NM_001323910:c.*2123A>G;NM_001323909:c.*2123A>G;NM_001323913:c.*2123A>G;NM_001323912:c.*2123A>G;NM_001323908:c.*2123A>G;NM_144618:c.*2123A>G	.	.	.	.	1q21.3
chr1	151120399	151120399	A	G	UTR3	GABPB2	NM_001323907:c.*2143A>G;NM_001323910:c.*2143A>G;NM_001323909:c.*2143A>G;NM_001323913:c.*2143A>G;NM_001323912:c.*2143A>G;NM_001323908:c.*2143A>G;NM_144618:c.*2143A>G	.	.	.	.	1q21.3
chr1	151120403	151120403	A	G	UTR3	GABPB2	NM_001323907:c.*2147A>G;NM_001323910:c.*2147A>G;NM_001323909:c.*2147A>G;NM_001323913:c.*2147A>G;NM_001323912:c.*2147A>G;NM_001323908:c.*2147A>G;NM_144618:c.*2147A>G	.	.	.	.	1q21.3
chr1	151120416	151120416	A	G	UTR3	GABPB2	NM_001323907:c.*2160A>G;NM_001323910:c.*2160A>G;NM_001323909:c.*2160A>G;NM_001323913:c.*2160A>G;NM_001323912:c.*2160A>G;NM_001323908:c.*2160A>G;NM_144618:c.*2160A>G	.	.	.	.	1q21.3
chr1	151123358	151123358	A	G	UTR3	GABPB2	NM_001323907:c.*5102A>G;NM_001323910:c.*5102A>G;NM_001323909:c.*5102A>G;NM_001323913:c.*5102A>G;NM_001323912:c.*5102A>G;NM_001323908:c.*5102A>G;NM_144618:c.*5102A>G	.	.	.	.	1q21.3
chr1	151123420	151123420	A	G	UTR3	GABPB2	NM_001323907:c.*5164A>G;NM_001323910:c.*5164A>G;NM_001323909:c.*5164A>G;NM_001323913:c.*5164A>G;NM_001323912:c.*5164A>G;NM_001323908:c.*5164A>G;NM_144618:c.*5164A>G	.	.	.	.	1q21.3
chr1	151199431	151199431	A	G	intronic	PIP5K1A	.	.	.	.	.	1q21.3
chr1	151248404	151248404	T	C	UTR3	PIP5K1A	NM_001330689:c.*539T>C;NM_003557:c.*539T>C;NM_001135638:c.*539T>C;NM_001135637:c.*539T>C;NM_001135636:c.*539T>C	.	.	.	.	1q21.3
chr1	151256197	151256197	A	G	intronic	PSMD4	.	.	.	.	.	1q21.3
chr1	151256201	151256201	A	G	intronic	PSMD4	.	.	.	.	.	1q21.3
chr1	151256238	151256238	A	G	intronic	PSMD4	.	.	.	.	.	1q21.3
chr1	154250689	154250689	A	G	intronic	UBAP2L	.	.	.	.	.	1q21.3
chr1	154250694	154250694	A	G	intronic	UBAP2L	.	.	.	.	.	1q21.3
chr1	154250695	154250695	A	G	intronic	UBAP2L	.	.	.	.	.	1q21.3
chr1	154250733	154250733	A	G	intronic	UBAP2L	.	.	.	.	.	1q21.3
chr1	154335545	154335545	A	G	intronic	ATP8B2	.	.	.	.	.	1q21.3
chr1	154335671	154335671	A	G	intronic	ATP8B2	.	.	.	.	.	1q21.3
chr1	154335836	154335836	A	G	intronic	ATP8B2	.	.	.	.	.	1q21.3
chr1	154335949	154335949	A	G	intronic	ATP8B2	.	.	.	.	.	1q21.3
chr1	154335960	154335960	A	G	intronic	ATP8B2	.	.	.	.	.	1q21.3
chr1	154987807	154987807	A	G	UTR5	FLAD1	NM_001184892:c.-223A>G	.	.	.	.	1q21.3
chr1	155312868	155312868	A	G	intronic	FDPS	.	.	.	.	.	1q22
chr1	155315268	155315268	A	G	intronic	FDPS	.	.	.	.	.	1q22
chr1	155316680	155316680	A	G	intronic	FDPS	.	.	.	.	.	1q22
chr1	155316730	155316730	A	G	intronic	FDPS	.	.	.	.	.	1q22
chr1	155564938	155564938	A	G	downstream	ASH1L-AS1	dist=994	.	.	.	.	1q22
chr1	155726648	155726648	A	G	intronic	DAP3	.	.	.	.	.	1q22
chr1	155726659	155726659	A	G	intronic	DAP3	.	.	.	.	.	1q22
chr1	155726660	155726660	A	G	intronic	DAP3	.	.	.	.	.	1q22
chr1	155726664	155726664	A	G	intronic	DAP3	.	.	.	.	.	1q22
chr1	155726666	155726666	A	G	intronic	DAP3	.	.	.	.	.	1q22
chr1	155726667	155726667	A	G	intronic	DAP3	.	.	.	.	.	1q22
chr1	155726726	155726726	A	G	intronic	DAP3	.	.	.	.	.	1q22
chr1	155727395	155727395	A	G	intronic	DAP3	.	.	.	.	.	1q22
chr1	155727409	155727409	A	G	intronic	DAP3	.	.	.	.	.	1q22
chr1	155727456	155727456	A	G	intronic	DAP3	.	.	.	.	.	1q22
chr1	155733800	155733800	A	G	intronic	DAP3	.	.	.	.	.	1q22
chr1	155733885	155733885	A	G	intronic	DAP3	.	.	.	.	.	1q22
chr1	155733892	155733892	A	G	intronic	DAP3	.	.	.	.	.	1q22
chr1	155735007	155735007	A	G	intronic	DAP3	.	.	.	.	.	1q22
chr1	155735010	155735010	A	G	intronic	DAP3	.	.	.	.	.	1q22
chr1	155735395	155735395	A	G	intronic	DAP3	.	.	.	.	.	1q22
chr1	155735418	155735418	A	G	intronic	DAP3	.	.	.	.	.	1q22
chr1	155735420	155735420	A	G	intronic	DAP3	.	.	.	.	.	1q22
chr1	155735426	155735426	A	G	intronic	DAP3	.	.	.	.	.	1q22
chr1	155735466	155735466	A	G	intronic	DAP3	.	.	.	.	.	1q22
chr1	155735509	155735509	A	G	intronic	DAP3	.	.	.	.	.	1q22
chr1	156197636	156197636	A	G	intronic	SLC25A44	.	.	.	.	.	1q22
chr1	156197663	156197663	A	G	intronic	SLC25A44	.	.	.	.	.	1q22
chr1	156197678	156197678	A	G	intronic	SLC25A44	.	.	.	.	.	1q22
chr1	156214718	156214718	A	G	intronic	PMF1;PMF1-BGLAP	.	.	.	.	.	1q22
chr1	156214725	156214725	A	G	intronic	PMF1;PMF1-BGLAP	.	.	.	.	.	1q22
chr1	156217565	156217565	A	G	intronic	PMF1;PMF1-BGLAP	.	.	.	.	.	1q22
chr1	156217579	156217579	A	G	intronic	PMF1;PMF1-BGLAP	.	.	.	.	.	1q22
chr1	156230815	156230815	A	G	intronic	PMF1;PMF1-BGLAP	.	.	.	.	.	1q22
chr1	156231053	156231053	A	G	intronic	PMF1;PMF1-BGLAP	.	.	.	.	.	1q22
chr1	156231096	156231096	A	G	intronic	PMF1;PMF1-BGLAP	.	.	.	.	.	1q22
chr1	156231097	156231097	A	G	intronic	PMF1;PMF1-BGLAP	.	.	.	.	.	1q22
chr1	156231102	156231102	A	G	intronic	PMF1;PMF1-BGLAP	.	.	.	.	.	1q22
chr1	156231123	156231123	A	G	intronic	PMF1;PMF1-BGLAP	.	.	.	.	.	1q22
chr1	156231517	156231517	A	G	intronic	PMF1;PMF1-BGLAP	.	.	.	.	.	1q22
chr1	156231592	156231592	A	G	intronic	PMF1;PMF1-BGLAP	.	.	.	.	.	1q22
chr1	156231649	156231649	A	G	intronic	PMF1;PMF1-BGLAP	.	.	.	.	.	1q22
chr1	156231652	156231652	A	G	intronic	PMF1;PMF1-BGLAP	.	.	.	.	.	1q22
chr1	156730621	156730621	A	G	intronic	RRNAD1	.	.	.	.	.	1q23.1
chr1	156730650	156730650	A	G	intronic	RRNAD1	.	.	.	.	.	1q23.1
chr1	156730653	156730653	A	G	intronic	RRNAD1	.	.	.	.	.	1q23.1
chr1	159009924	159009924	A	G	UTR5	IFI16	NM_005531:c.-4757A>G;NM_001206567:c.-4757A>G;NM_001376592:c.-4757A>G;NM_001376587:c.-4757A>G	.	.	.	.	1q23.1
chr1	161366891	161366891	A	G	UTR3	SDHC	NM_001035512:c.*4458A>G;NM_001035511:c.*4351A>G;NM_001035513:c.*4458A>G;NM_001278172:c.*4351A>G	.	.	.	.	1q23.3
chr1	161366903	161366903	A	G	UTR3	SDHC	NM_001035512:c.*4470A>G;NM_001035511:c.*4363A>G;NM_001035513:c.*4470A>G;NM_001278172:c.*4363A>G	.	.	.	.	1q23.3
chr1	161369132	161369132	A	G	UTR3	SDHC	NM_001035512:c.*6699A>G;NM_001035511:c.*6592A>G;NM_001035513:c.*6699A>G;NM_001278172:c.*6592A>G	.	.	.	.	1q23.3
chr1	162503385	162503385	A	G	intronic	UHMK1	.	.	.	.	.	1q23.3
chr1	162517152	162517152	A	G	intronic	UHMK1	.	.	.	.	.	1q23.3
chr1	163323625	163323625	A	G	intronic	NUF2	.	.	.	.	.	1q23.3
chr1	165638689	165638689	A	G	intronic	MGST3	.	.	.	.	.	1q24.1
chr1	166748561	166748561	T	C	intergenic	FMO9P;POGK	dist=123325;dist=90914	.	.	.	.	1q24.1
chr1	166748570	166748570	A	G	intergenic	FMO9P;POGK	dist=123334;dist=90905	.	.	.	.	1q24.1
chr1	167700544	167700544	A	G	intronic	RCSD1	.	.	.	.	.	1q24.2
chr1	168251169	168251169	A	G	UTR3	SFT2D2	NM_199344:c.*8629A>G	.	.	.	.	1q24.2
chr1	168251237	168251237	A	G	UTR3	SFT2D2	NM_199344:c.*8697A>G	.	.	.	.	1q24.2
chr1	168251251	168251251	A	G	UTR3	SFT2D2	NM_199344:c.*8711A>G	.	.	.	.	1q24.2
chr1	169812730	169812730	A	G	intronic	C1orf112	.	.	.	.	.	1q24.2
chr1	173766531	173766531	A	G	intronic	KLHL20	.	.	.	.	.	1q25.1
chr1	173797105	173797105	T	C	intergenic	KLHL20;CENPL	dist=10418;dist=2445	.	.	.	.	1q25.1
chr1	173797107	173797107	T	C	intergenic	KLHL20;CENPL	dist=10420;dist=2443	.	.	.	.	1q25.1
chr1	173797117	173797117	T	C	intergenic	KLHL20;CENPL	dist=10430;dist=2433	.	.	.	.	1q25.1
chr1	173797120	173797120	T	C	intergenic	KLHL20;CENPL	dist=10433;dist=2430	.	.	.	.	1q25.1
chr1	173797182	173797182	T	C	intergenic	KLHL20;CENPL	dist=10495;dist=2368	.	.	.	.	1q25.1
chr1	173858683	173858683	A	G	downstream	DARS2	dist=137	.	.	.	.	1q25.1
chr1	173858716	173858716	A	G	downstream	DARS2	dist=170	.	.	.	.	1q25.1
chr1	173858742	173858742	A	G	downstream	DARS2	dist=196	.	.	.	.	1q25.1
chr1	173858813	173858813	A	G	downstream	DARS2	dist=267	.	.	.	.	1q25.1
chr1	173858826	173858826	A	G	downstream	DARS2	dist=280	.	.	.	.	1q25.1
chr1	173859825	173859825	A	G	intergenic	DARS2;GAS5-AS1	dist=1279;dist=3423	.	.	.	.	1q25.1
chr1	173859828	173859828	A	G	intergenic	DARS2;GAS5-AS1	dist=1282;dist=3420	.	.	.	.	1q25.1
chr1	173859897	173859897	A	G	intergenic	DARS2;GAS5-AS1	dist=1351;dist=3351	.	.	.	.	1q25.1
chr1	173861097	173861097	T	C	intergenic	DARS2;GAS5-AS1	dist=2551;dist=2151	.	.	.	.	1q25.1
chr1	173861472	173861472	T	C	intergenic	DARS2;GAS5-AS1	dist=2926;dist=1776	.	.	.	.	1q25.1
chr1	173861505	173861505	A	G	intergenic	DARS2;GAS5-AS1	dist=2959;dist=1743	.	.	.	.	1q25.1
chr1	179074975	179074975	A	G	UTR3	FAM20B	NM_001324310:c.*2831A>G;NM_014864:c.*2831A>G;NM_001324311:c.*2831A>G	.	.	.	.	1q25.2
chr1	179075045	179075045	A	G	UTR3	FAM20B	NM_001324310:c.*2901A>G;NM_014864:c.*2901A>G;NM_001324311:c.*2901A>G	.	.	.	.	1q25.2
chr1	179075107	179075107	A	G	UTR3	FAM20B	NM_001324310:c.*2963A>G;NM_014864:c.*2963A>G;NM_001324311:c.*2963A>G	.	.	.	.	1q25.2
chr1	179085277	179085277	A	G	intronic	TOR3A	.	.	.	.	.	1q25.2
chr1	179095992	179095992	T	C	UTR3	TOR3A	NM_022371:c.*774T>C	.	.	Score=312;Name=lod=21	.	1q25.2
chr1	179347237	179347237	A	G	intronic	SOAT1	.	.	.	.	.	1q25.2
chr1	180825890	180825890	A	G	intronic	XPR1	.	.	.	.	.	1q25.3
chr1	180825930	180825930	A	G	intronic	XPR1	.	.	.	.	.	1q25.3
chr1	180825942	180825942	A	G	intronic	XPR1	.	.	.	.	.	1q25.3
chr1	182869861	182869861	A	G	intronic	DHX9	.	.	.	.	.	1q25.3
chr1	182869874	182869874	A	G	intronic	DHX9	.	.	.	.	.	1q25.3
chr1	185113330	185113330	A	G	intergenic	RNF2;TRMT1L	dist=10727;dist=4756	.	.	.	.	1q25.3
chr1	196700477	196700477	A	G	intronic	CFH	.	.	.	.	.	1q31.3
chr1	196700503	196700503	A	G	intronic	CFH	.	.	.	.	.	1q31.3
chr1	198173227	198173227	A	G	intronic	NEK7	.	.	.	.	.	1q31.3
chr1	198173308	198173308	A	G	intronic	NEK7	.	.	.	.	.	1q31.3
chr1	198711689	198711689	A	G	intronic	PTPRC	.	.	.	.	.	1q32.1
chr1	200864063	200864063	T	C	intergenic	CAMSAP2;GPR25	dist=3360;dist=8918	.	.	.	.	1q32.1
chr1	201959400	201959400	A	G	intronic	TIMM17A	.	.	.	.	.	1q32.1
chr1	201959407	201959407	A	G	intronic	TIMM17A	.	.	.	.	.	1q32.1
chr1	201959543	201959543	A	G	intronic	TIMM17A	.	.	.	.	.	1q32.1
chr1	201959880	201959880	A	G	intronic	TIMM17A	.	.	.	.	.	1q32.1
chr1	201960174	201960174	A	G	intronic	TIMM17A	.	.	.	.	.	1q32.1
chr1	201960179	201960179	A	G	intronic	TIMM17A	.	.	.	.	.	1q32.1
chr1	201960184	201960184	A	G	intronic	TIMM17A	.	.	.	.	.	1q32.1
chr1	201960200	201960200	A	G	intronic	TIMM17A	.	.	.	.	.	1q32.1
chr1	201960235	201960235	A	G	intronic	TIMM17A	.	.	.	.	.	1q32.1
chr1	201960253	201960253	A	G	intronic	TIMM17A	.	.	.	.	.	1q32.1
chr1	201960332	201960332	A	G	intronic	TIMM17A	.	.	.	.	.	1q32.1
chr1	201960387	201960387	A	G	intronic	TIMM17A	.	.	.	.	.	1q32.1
chr1	201961590	201961590	A	G	intronic	TIMM17A	.	.	.	.	.	1q32.1
chr1	201961596	201961596	A	G	intronic	TIMM17A	.	.	.	.	.	1q32.1
chr1	201993474	201993474	A	G	intronic	RNPEP	.	.	.	.	.	1q32.1
chr1	201993538	201993538	A	G	intronic	RNPEP	.	.	.	.	.	1q32.1
chr1	201995526	201995526	A	G	intronic	RNPEP	.	.	.	.	.	1q32.1
chr1	201995539	201995539	A	G	intronic	RNPEP	.	.	.	.	.	1q32.1
chr1	202582735	202582735	A	G	UTR3	PPP1R12B	NM_002481:c.*2175A>G;NM_001331029:c.*2175A>G;NM_032104:c.*2308A>G;NM_032103:c.*2175A>G;NM_001197131:c.*2175A>G	.	.	.	.	1q32.1
chr1	202851360	202851360	T	C	intergenic	MGAT4EP;ACTG1P25	dist=24147;dist=10394	.	.	.	.	1q32.1
chr1	202851427	202851427	T	C	intergenic	MGAT4EP;ACTG1P25	dist=24214;dist=10327	.	.	.	.	1q32.1
chr1	202851473	202851473	T	C	intergenic	MGAT4EP;ACTG1P25	dist=24260;dist=10281	.	.	.	.	1q32.1
chr1	202851483	202851483	T	C	intergenic	MGAT4EP;ACTG1P25	dist=24270;dist=10271	.	.	.	.	1q32.1
chr1	202851485	202851485	T	C	intergenic	MGAT4EP;ACTG1P25	dist=24272;dist=10269	.	.	.	.	1q32.1
chr1	202851509	202851509	T	C	intergenic	MGAT4EP;ACTG1P25	dist=24296;dist=10245	.	.	.	.	1q32.1
chr1	202851512	202851512	T	C	intergenic	MGAT4EP;ACTG1P25	dist=24299;dist=10242	.	.	.	.	1q32.1
chr1	202851519	202851519	T	C	intergenic	MGAT4EP;ACTG1P25	dist=24306;dist=10235	.	.	.	.	1q32.1
chr1	202851543	202851543	T	C	intergenic	MGAT4EP;ACTG1P25	dist=24330;dist=10211	.	.	.	.	1q32.1
chr1	203776257	203776257	A	G	UTR3	LAX1	NM_001136190:c.*1576A>G;NM_017773:c.*1576A>G;NM_001282878:c.*1576A>G	.	.	.	.	1q32.1
chr1	203776270	203776270	A	G	UTR3	LAX1	NM_001136190:c.*1589A>G;NM_017773:c.*1589A>G;NM_001282878:c.*1589A>G	.	.	.	.	1q32.1
chr1	203777904	203777904	A	G	intergenic	LAX1;ZC3H11A	dist=1552;dist=17719	.	.	.	.	1q32.1
chr1	203777927	203777927	A	G	intergenic	LAX1;ZC3H11A	dist=1575;dist=17696	.	.	.	.	1q32.1
chr1	203777984	203777984	A	G	intergenic	LAX1;ZC3H11A	dist=1632;dist=17639	.	.	.	.	1q32.1
chr1	203778020	203778020	A	G	intergenic	LAX1;ZC3H11A	dist=1668;dist=17603	.	.	.	.	1q32.1
chr1	203820073	203820073	A	G	intronic	ZC3H11A	.	.	.	.	.	1q32.1
chr1	203820114	203820114	A	G	intronic	ZC3H11A	.	.	.	.	.	1q32.1
chr1	203820115	203820115	A	G	intronic	ZC3H11A	.	.	.	.	.	1q32.1
chr1	203820128	203820128	A	G	intronic	ZC3H11A	.	.	.	.	.	1q32.1
chr1	204519340	204519340	A	G	intronic	MDM4	.	.	.	.	.	1q32.1
chr1	204519386	204519386	A	G	intronic	MDM4	.	.	.	.	.	1q32.1
chr1	204519387	204519387	A	G	intronic	MDM4	.	.	.	.	.	1q32.1
chr1	204519428	204519428	A	G	intronic	MDM4	.	.	.	.	.	1q32.1
chr1	204520134	204520134	A	G	intronic	MDM4	.	.	.	.	.	1q32.1
chr1	204520198	204520198	A	G	intronic	MDM4	.	.	.	.	.	1q32.1
chr1	204520209	204520209	T	C	intronic	MDM4	.	.	.	.	.	1q32.1
chr1	204552194	204552194	A	G	UTR3	MDM4	NM_001278518:c.*3155A>G;NM_001278517:c.*2512A>G;NM_001278516:c.*3494A>G;NM_001278519:c.*2512A>G;NM_001204171:c.*2512A>G;NM_001204172:c.*2512A>G;NM_002393:c.*2512A>G	.	.	.	.	1q32.1
chr1	204556420	204556420	A	G	UTR3	MDM4	NM_001278518:c.*7381A>G;NM_001278517:c.*6738A>G;NM_001278516:c.*7720A>G;NM_001278519:c.*6738A>G;NM_001204171:c.*6738A>G;NM_001204172:c.*6738A>G;NM_002393:c.*6738A>G	.	.	.	.	1q32.1
chr1	204557576	204557576	A	G	UTR3	MDM4	NM_001278518:c.*8537A>G;NM_001278517:c.*7894A>G;NM_001278516:c.*8876A>G;NM_001278519:c.*7894A>G;NM_001204171:c.*7894A>G;NM_001204172:c.*7894A>G;NM_002393:c.*7894A>G	.	.	.	.	1q32.1
chr1	204557585	204557585	A	G	UTR3	MDM4	NM_001278518:c.*8546A>G;NM_001278517:c.*7903A>G;NM_001278516:c.*8885A>G;NM_001278519:c.*7903A>G;NM_001204171:c.*7903A>G;NM_001204172:c.*7903A>G;NM_002393:c.*7903A>G	.	.	.	.	1q32.1
chr1	204557636	204557636	A	G	UTR3	MDM4	NM_001278518:c.*8597A>G;NM_001278517:c.*7954A>G;NM_001278516:c.*8936A>G;NM_001278519:c.*7954A>G;NM_001204171:c.*7954A>G;NM_001204172:c.*7954A>G;NM_002393:c.*7954A>G	.	.	.	.	1q32.1
chr1	205532469	205532469	A	G	UTR3	CDK18	NM_002596:c.*1091A>G;NM_212503:c.*1091A>G;NM_212502:c.*1091A>G	.	.	.	.	1q32.1
chr1	205603930	205603930	T	C	intergenic	MFSD4A;ELK4	dist=1012;dist=4013	.	.	.	.	1q32.1
chr1	206036399	206036399	A	G	intergenic	CTSE;RHEX	dist=12504;dist=16774	.	.	.	.	1q32.1
chr1	206036440	206036440	A	G	intergenic	CTSE;RHEX	dist=12545;dist=16733	.	.	.	.	1q32.1
chr1	206062090	206062090	A	G	intronic	RHEX	.	.	.	.	.	1q32.1
chr1	207788261	207788261	A	G	intronic	CD46	.	.	.	.	.	1q32.2
chr1	207788262	207788262	A	G	intronic	CD46	.	.	.	.	.	1q32.2
chr1	207788267	207788267	A	G	intronic	CD46	.	.	.	.	.	1q32.2
chr1	211261802	211261802	A	G	intronic	RCOR3	.	.	.	.	.	1q32.2
chr1	211378545	211378545	A	G	intergenic	TRAF5;LINC00467	dist=3601;dist=4210	.	.	.	.	1q32.3
chr1	211378550	211378550	A	G	intergenic	TRAF5;LINC00467	dist=3606;dist=4205	.	.	.	.	1q32.3
chr1	212345090	212345090	A	G	intronic	PPP2R5A	.	.	.	.	.	1q32.3
chr1	212345128	212345128	A	G	intronic	PPP2R5A	.	.	.	.	.	1q32.3
chr1	212350495	212350495	A	G	intronic	PPP2R5A	.	.	.	.	.	1q32.3
chr1	212350547	212350547	A	G	intronic	PPP2R5A	.	.	.	.	.	1q32.3
chr1	212350555	212350555	A	G	intronic	PPP2R5A	.	.	.	.	.	1q32.3
chr1	212859456	212859456	A	G	intronic	FLVCR1	.	.	.	.	.	1q32.3
chr1	224132667	224132667	T	C	intronic	FBXO28	.	.	.	.	.	1q42.11
chr1	224145126	224145126	T	C	intronic	FBXO28	.	.	.	.	.	1q42.11
chr1	224190487	224190487	A	G	intronic	DEGS1	.	.	.	.	.	1q42.11
chr1	225162988	225162988	A	G	intronic	DNAH14	.	.	.	.	.	1q42.12
chr1	225162991	225162991	A	G	intronic	DNAH14	.	.	.	.	.	1q42.12
chr1	225787044	225787044	A	G	intronic	SRP9	.	.	.	.	.	1q42.12
chr1	225787046	225787046	A	G	intronic	SRP9	.	.	.	.	.	1q42.12
chr1	225787351	225787351	A	G	intronic	SRP9	.	.	.	.	.	1q42.12
chr1	225787408	225787408	A	G	intronic	SRP9	.	.	.	.	.	1q42.12
chr1	225787484	225787484	A	G	intronic	SRP9	.	.	.	.	.	1q42.12
chr1	226084276	226084276	A	G	ncRNA_intronic	LINC01703	.	.	.	.	.	1q42.12
chr1	226140277	226140277	T	C	intergenic	LINC01703;ACBD3	dist=49988;dist=4402	.	.	.	.	1q42.12
chr1	228111398	228111398	A	G	intergenic	MRPL55;GUK1	dist=2086;dist=28686	.	.	.	.	1q42.13
chr1	228178506	228178506	A	G	UTR3	IBA57	NM_001010867:c.*2993A>G;NM_001310327:c.*2993A>G	.	.	.	.	1q42.13
chr1	231543098	231543098	A	G	ncRNA_intronic	TSNAX-DISC1	.	.	.	.	.	1q42.2
chr1	236485770	236485770	A	G	downstream	EDARADD	dist=840	.	.	.	.	1q43
chr1	236485786	236485786	A	G	downstream	EDARADD	dist=856	.	.	.	.	1q43
chr1	236797812	236797812	A	G	intronic	MTR	.	.	.	.	.	1q43
chr1	236797835	236797835	A	G	intronic	MTR	.	.	.	.	.	1q43
chr1	236797879	236797879	A	G	intronic	MTR	.	.	.	.	.	1q43
chr1	236892431	236892431	A	G	intronic	MTR	.	.	.	.	.	1q43
chr1	239177547	239177547	A	G	intergenic	LINC01139;CHRM3	dist=691530;dist=209021	.	.	.	.	1q43
chr1	239177559	239177559	A	G	intergenic	LINC01139;CHRM3	dist=691542;dist=209009	.	.	.	.	1q43
chr1	239177600	239177600	A	G	intergenic	LINC01139;CHRM3	dist=691583;dist=208968	.	.	.	.	1q43
chr1	241868171	241868171	T	C	intronic	EXO1	.	.	.	.	.	1q43
chr1	243288191	243288191	A	G	intronic	SDCCAG8	.	.	.	.	.	1q43
chr1	243311643	243311643	A	G	intronic	SDCCAG8	.	.	.	.	.	1q43
chr1	243312577	243312577	A	G	intronic	SDCCAG8	.	.	.	.	.	1q43
chr1	243312586	243312586	A	G	intronic	SDCCAG8	.	.	.	.	.	1q43
chr1	243353372	243353372	T	C	intronic	SDCCAG8	.	.	.	.	.	1q43
chr1	244709027	244709027	T	C	UTR3	DESI2	NM_016076:c.*3238T>C;NM_001297746:c.*3238T>C	.	.	Score=578;Name=lod=183	.	1q44
chr1	245097301	245097301	A	G	intronic	EFCAB2	.	.	.	.	.	1q44
chr1	245097343	245097343	A	G	intronic	EFCAB2	.	.	.	.	.	1q44
chr1	246568032	246568032	A	G	intronic	CNST	.	.	.	.	.	1q44
chr1	246621793	246621793	A	G	intronic	CNST	.	.	.	.	.	1q44
chr1	246621848	246621848	A	G	intronic	CNST	.	.	.	.	.	1q44
chr1	246621866	246621866	A	G	intronic	CNST	.	.	.	.	.	1q44
chr1	246621868	246621868	A	G	intronic	CNST	.	.	.	.	.	1q44
chr1	246644146	246644146	A	G	intronic	CNST	.	.	.	.	.	1q44
chr1	246644242	246644242	A	G	intronic	CNST	.	.	.	.	.	1q44
chr1	246663193	246663193	A	G	intronic	CNST	.	.	.	.	.	1q44
chr1	246663282	246663282	A	G	intronic	CNST	.	.	.	.	.	1q44
chr1	246736621	246736621	A	G	intronic	SCCPDH	.	.	.	.	.	1q44
chr1	246769744	246769744	A	G	intergenic	SCCPDH;LINC01341	dist=1607;dist=19873	.	.	.	.	1q44
chr1	246782024	246782024	A	G	intergenic	SCCPDH;LINC01341	dist=13887;dist=7593	.	.	.	.	1q44
chr1	246783859	246783859	A	G	intergenic	SCCPDH;LINC01341	dist=15722;dist=5758	.	.	.	.	1q44
chr1	246783860	246783860	A	G	intergenic	SCCPDH;LINC01341	dist=15723;dist=5757	.	.	.	.	1q44
chr1	246783864	246783864	T	C	intergenic	SCCPDH;LINC01341	dist=15727;dist=5753	.	.	.	.	1q44
chr1	246783867	246783867	A	G	intergenic	SCCPDH;LINC01341	dist=15730;dist=5750	.	.	.	.	1q44
chr1	246783903	246783903	A	G	intergenic	SCCPDH;LINC01341	dist=15766;dist=5714	.	.	.	.	1q44
chr1	246783922	246783922	A	G	intergenic	SCCPDH;LINC01341	dist=15785;dist=5695	.	.	.	.	1q44
chr1	246783967	246783967	A	G	intergenic	SCCPDH;LINC01341	dist=15830;dist=5650	.	.	.	.	1q44
chr1	247204892	247204892	T	C	intergenic	MIR3916;VN1R5	dist=2832;dist=51180	.	.	.	.	1q44
chr1	247204926	247204926	T	C	intergenic	MIR3916;VN1R5	dist=2866;dist=51146	.	.	.	.	1q44
chr1	247204988	247204988	T	C	intergenic	MIR3916;VN1R5	dist=2928;dist=51084	.	.	.	.	1q44
chr1	247205028	247205028	T	C	intergenic	MIR3916;VN1R5	dist=2968;dist=51044	.	.	.	.	1q44
chr1	247206915	247206915	T	C	intergenic	MIR3916;VN1R5	dist=4855;dist=49157	.	.	.	.	1q44
chr2	9923053	9923053	A	G	intronic	TAF1B	.	.	.	.	.	2p25.1
chr2	9923079	9923079	A	G	intronic	TAF1B	.	.	.	.	.	2p25.1
chr2	9923085	9923085	A	G	intronic	TAF1B	.	.	.	.	.	2p25.1
chr2	9923086	9923086	A	G	intronic	TAF1B	.	.	.	.	.	2p25.1
chr2	9923088	9923088	A	G	intronic	TAF1B	.	.	.	.	.	2p25.1
chr2	9923091	9923091	A	G	intronic	TAF1B	.	.	.	.	.	2p25.1
chr2	9923093	9923093	A	G	intronic	TAF1B	.	.	.	.	.	2p25.1
chr2	9923150	9923150	A	G	intronic	TAF1B	.	.	.	.	.	2p25.1
chr2	9923153	9923153	A	G	intronic	TAF1B	.	.	.	.	.	2p25.1
chr2	9934712	9934712	A	G	downstream	TAF1B	dist=296	.	.	.	.	2p25.1
chr2	9936329	9936329	A	G	intergenic	TAF1B;GRHL1	dist=1913;dist=15364	.	.	.	.	2p25.1
chr2	9936699	9936699	A	G	intergenic	TAF1B;GRHL1	dist=2283;dist=14994	.	.	.	.	2p25.1
chr2	9936715	9936715	A	G	intergenic	TAF1B;GRHL1	dist=2299;dist=14978	.	.	.	.	2p25.1
chr2	9936716	9936716	T	C	intergenic	TAF1B;GRHL1	dist=2300;dist=14977	.	.	.	.	2p25.1
chr2	9936726	9936726	T	C	intergenic	TAF1B;GRHL1	dist=2310;dist=14967	.	.	.	.	2p25.1
chr2	10423903	10423903	T	C	intronic	HPCAL1	.	.	.	.	.	2p25.1
chr2	10563786	10563786	T	C	intergenic	ODC1-DT;NOL10	dist=108234;dist=6968	.	.	.	.	2p25.1
chr2	10563789	10563789	T	C	intergenic	ODC1-DT;NOL10	dist=108237;dist=6965	.	.	.	.	2p25.1
chr2	10563793	10563793	T	C	intergenic	ODC1-DT;NOL10	dist=108241;dist=6961	.	.	.	.	2p25.1
chr2	10563872	10563872	T	C	intergenic	ODC1-DT;NOL10	dist=108320;dist=6882	.	.	.	.	2p25.1
chr2	10563910	10563910	T	C	intergenic	ODC1-DT;NOL10	dist=108358;dist=6844	.	.	.	.	2p25.1
chr2	10567510	10567510	T	C	intergenic	ODC1-DT;NOL10	dist=111958;dist=3244	.	.	.	.	2p25.1
chr2	10567575	10567575	T	C	intergenic	ODC1-DT;NOL10	dist=112023;dist=3179	.	.	.	.	2p25.1
chr2	16414632	16414632	T	C	intergenic	GACAT3;CYRIA	dist=328943;dist=134830	.	.	.	.	2p24.3
chr2	16414682	16414682	T	C	intergenic	GACAT3;CYRIA	dist=328993;dist=134780	.	.	.	.	2p24.3
chr2	23928489	23928489	A	G	intergenic	ATAD2B;UBXN2A	dist=1366;dist=11974	.	.	.	.	2p23.3
chr2	23928509	23928509	A	G	intergenic	ATAD2B;UBXN2A	dist=1386;dist=11954	.	.	.	.	2p23.3
chr2	23968992	23968992	A	G	intronic	UBXN2A	.	.	.	.	.	2p23.3
chr2	23969010	23969010	A	G	intronic	UBXN2A	.	.	.	.	.	2p23.3
chr2	24000821	24000821	T	C	UTR3	UBXN2A	NM_181713:c.*954T>C	.	.	.	.	2p23.3
chr2	24001846	24001846	A	G	UTR3	UBXN2A	NM_181713:c.*1979A>G	.	.	.	.	2p23.3
chr2	24018648	24018648	A	G	intronic	MFSD2B	.	.	.	.	.	2p23.3
chr2	24090383	24090383	A	G	intronic	FAM228B	.	.	.	.	.	2p23.3
chr2	24090419	24090419	A	G	intronic	FAM228B	.	.	.	.	.	2p23.3
chr2	24090437	24090437	A	G	intronic	FAM228B	.	.	.	.	.	2p23.3
chr2	24092428	24092428	A	G	intronic	FAM228B	.	.	.	.	.	2p23.3
chr2	24092456	24092456	A	G	intronic	FAM228B	.	.	.	.	.	2p23.3
chr2	24092461	24092461	A	G	intronic	FAM228B	.	.	.	.	.	2p23.3
chr2	24092481	24092481	A	G	intronic	FAM228B	.	.	.	.	.	2p23.3
chr2	24092495	24092495	A	G	intronic	FAM228B	.	.	.	.	.	2p23.3
chr2	26064964	26064964	A	G	intronic	RAB10	.	.	.	.	.	2p23.3
chr2	26064983	26064983	A	G	intronic	RAB10	.	.	.	.	.	2p23.3
chr2	26264426	26264426	T	C	intronic	HADHB	.	.	.	.	.	2p23.3
chr2	26288588	26288588	A	G	intronic	HADHB	.	.	.	.	.	2p23.3
chr2	27066104	27066104	T	C	intronic	AGBL5	.	.	.	.	.	2p23.3
chr2	27066135	27066135	T	C	intronic	AGBL5	.	.	.	.	.	2p23.3
chr2	27066917	27066917	T	C	intronic	AGBL5	.	.	.	.	.	2p23.3
chr2	27244955	27244955	A	G	intergenic	CAD;SLC30A3	dist=1012;dist=8729	.	.	.	.	2p23.3
chr2	27244956	27244956	A	G	intergenic	CAD;SLC30A3	dist=1013;dist=8728	.	.	.	.	2p23.3
chr2	27617833	27617833	A	G	intronic	ZNF512	.	.	.	.	.	2p23.3
chr2	27687321	27687321	A	G	intronic	SLC4A1AP	.	.	.	.	.	2p23.3
chr2	28311140	28311140	A	G	intronic	BABAM2	.	.	.	.	.	2p23.2
chr2	28311181	28311181	A	G	intronic	BABAM2	.	.	.	.	.	2p23.2
chr2	28783025	28783025	T	C	intronic	PPP1CB	.	.	.	.	.	2p23.2
chr2	28784773	28784773	A	G	intronic	PPP1CB	.	.	.	.	.	2p23.2
chr2	28786720	28786720	A	G	intronic	PPP1CB	.	.	.	.	.	2p23.2
chr2	28945009	28945009	A	G	intronic	WDR43	.	.	.	.	.	2p23.2
chr2	28946181	28946181	A	G	intronic	WDR43	.	.	.	.	.	2p23.2
chr2	29159609	29159609	A	G	intronic	CLIP4	.	.	.	.	.	2p23.2
chr2	29159685	29159685	A	G	intronic	CLIP4	.	.	.	.	.	2p23.2
chr2	29177262	29177262	A	G	intronic	CLIP4	.	.	.	.	.	2p23.2
chr2	32292761	32292761	A	G	intronic	YIPF4	.	.	.	.	.	2p22.3
chr2	32307673	32307673	A	G	UTR3	YIPF4	NM_032312:c.*2047A>G	.	.	.	.	2p22.3
chr2	32307751	32307751	A	G	UTR3	YIPF4	NM_032312:c.*2125A>G	.	.	.	.	2p22.3
chr2	32307780	32307780	A	G	UTR3	YIPF4	NM_032312:c.*2154A>G	.	.	.	.	2p22.3
chr2	32307809	32307809	A	G	UTR3	YIPF4	NM_032312:c.*2183A>G	.	.	.	.	2p22.3
chr2	32307818	32307818	A	G	UTR3	YIPF4	NM_032312:c.*2192A>G	.	.	.	.	2p22.3
chr2	32307822	32307822	A	G	UTR3	YIPF4	NM_032312:c.*2196A>G	.	.	.	.	2p22.3
chr2	32308527	32308527	A	G	UTR3	YIPF4	NM_032312:c.*2901A>G	.	.	.	.	2p22.3
chr2	32308549	32308549	A	G	UTR3	YIPF4	NM_032312:c.*2923A>G	.	.	.	.	2p22.3
chr2	32308552	32308552	A	G	UTR3	YIPF4	NM_032312:c.*2926A>G	.	.	.	.	2p22.3
chr2	32308553	32308553	A	G	UTR3	YIPF4	NM_032312:c.*2927A>G	.	.	.	.	2p22.3
chr2	32308558	32308558	A	G	UTR3	YIPF4	NM_032312:c.*2932A>G	.	.	.	.	2p22.3
chr2	32308561	32308561	A	G	UTR3	YIPF4	NM_032312:c.*2935A>G	.	.	.	.	2p22.3
chr2	32308592	32308592	A	G	UTR3	YIPF4	NM_032312:c.*2966A>G	.	.	.	.	2p22.3
chr2	32308593	32308593	A	G	UTR3	YIPF4	NM_032312:c.*2967A>G	.	.	.	.	2p22.3
chr2	32308610	32308610	A	G	UTR3	YIPF4	NM_032312:c.*2984A>G	.	.	.	.	2p22.3
chr2	32308884	32308884	A	G	UTR3	YIPF4	NM_032312:c.*3258A>G	.	.	.	.	2p22.3
chr2	32308910	32308910	A	G	UTR3	YIPF4	NM_032312:c.*3284A>G	.	.	.	.	2p22.3
chr2	32310677	32310677	A	G	UTR3	YIPF4	NM_032312:c.*5051A>G	.	.	.	.	2p22.3
chr2	32310679	32310679	A	G	UTR3	YIPF4	NM_032312:c.*5053A>G	.	.	.	.	2p22.3
chr2	32310767	32310767	A	G	UTR3	YIPF4	NM_032312:c.*5141A>G	.	.	.	.	2p22.3
chr2	32312277	32312277	A	G	UTR3	YIPF4	NM_032312:c.*6651A>G	.	.	.	.	2p22.3
chr2	32312322	32312322	A	G	UTR3	YIPF4	NM_032312:c.*6696A>G	.	.	.	.	2p22.3
chr2	32312337	32312337	A	G	UTR3	YIPF4	NM_032312:c.*6711A>G	.	.	.	.	2p22.3
chr2	32312341	32312341	A	G	UTR3	YIPF4	NM_032312:c.*6715A>G	.	.	.	.	2p22.3
chr2	32312367	32312367	A	G	UTR3	YIPF4	NM_032312:c.*6741A>G	.	.	.	.	2p22.3
chr2	32312377	32312377	A	G	UTR3	YIPF4	NM_032312:c.*6751A>G	.	.	.	.	2p22.3
chr2	32312409	32312409	A	G	UTR3	YIPF4	NM_032312:c.*6783A>G	.	.	.	.	2p22.3
chr2	32312429	32312429	A	G	UTR3	YIPF4	NM_032312:c.*6803A>G	.	.	.	.	2p22.3
chr2	32312433	32312433	A	G	UTR3	YIPF4	NM_032312:c.*6807A>G	.	.	.	.	2p22.3
chr2	32396823	32396823	A	G	intronic	BIRC6	.	.	.	.	.	2p22.3
chr2	32396841	32396841	A	G	intronic	BIRC6	.	.	.	.	.	2p22.3
chr2	32396962	32396962	A	G	intronic	BIRC6	.	.	.	.	.	2p22.3
chr2	32462778	32462778	A	G	intronic	BIRC6	.	.	.	.	.	2p22.3
chr2	32462901	32462901	A	G	intronic	BIRC6	.	.	.	.	.	2p22.3
chr2	32507253	32507253	A	G	intronic	BIRC6	.	.	.	.	.	2p22.3
chr2	32507254	32507254	A	G	intronic	BIRC6	.	.	.	.	.	2p22.3
chr2	32507309	32507309	A	G	intronic	BIRC6	.	.	.	.	.	2p22.3
chr2	32507358	32507358	A	G	intronic	BIRC6	.	.	.	.	.	2p22.3
chr2	32534188	32534188	A	G	intronic	BIRC6	.	.	.	.	.	2p22.3
chr2	34479277	34479277	A	G	intergenic	LINC01317;LINC01320	dist=181531;dist=198280	.	.	.	.	2p22.3
chr2	38782213	38782213	A	G	UTR3	GEMIN6	NM_024775:c.*321A>G	.	.	.	.	2p22.1
chr2	38782283	38782283	A	G	UTR3	GEMIN6	NM_024775:c.*391A>G	.	.	.	.	2p22.1
chr2	39474947	39474947	A	G	ncRNA_intronic	MAP4K3-DT	.	.	.	.	.	2p22.1
chr2	39474971	39474971	A	G	ncRNA_intronic	MAP4K3-DT	.	.	.	.	.	2p22.1
chr2	39474974	39474974	A	G	ncRNA_intronic	MAP4K3-DT	.	.	.	.	.	2p22.1
chr2	39474987	39474987	A	G	ncRNA_intronic	MAP4K3-DT	.	.	.	.	.	2p22.1
chr2	39475435	39475435	A	G	ncRNA_intronic	MAP4K3-DT	.	.	.	.	.	2p22.1
chr2	39475441	39475441	A	G	ncRNA_intronic	MAP4K3-DT	.	.	.	.	.	2p22.1
chr2	39475456	39475456	A	G	ncRNA_intronic	MAP4K3-DT	.	.	.	.	.	2p22.1
chr2	39475471	39475471	A	G	ncRNA_intronic	MAP4K3-DT	.	.	.	.	.	2p22.1
chr2	39475498	39475498	A	G	ncRNA_intronic	MAP4K3-DT	.	.	.	.	.	2p22.1
chr2	39475507	39475507	A	G	ncRNA_intronic	MAP4K3-DT	.	.	.	.	.	2p22.1
chr2	44209615	44209615	A	G	intronic	PPM1B	.	.	.	.	.	2p21
chr2	44209617	44209617	A	G	intronic	PPM1B	.	.	.	.	.	2p21
chr2	44209618	44209618	A	G	intronic	PPM1B	.	.	.	.	.	2p21
chr2	44209630	44209630	A	G	intronic	PPM1B	.	.	.	.	.	2p21
chr2	44209666	44209666	A	G	intronic	PPM1B	.	.	.	.	.	2p21
chr2	44212825	44212825	A	G	intronic	PPM1B	.	.	.	.	.	2p21
chr2	44212892	44212892	A	G	intronic	PPM1B	.	.	.	.	.	2p21
chr2	44215397	44215397	A	G	intronic	PPM1B	.	.	.	.	.	2p21
chr2	44223632	44223632	A	G	intronic	PPM1B	.	.	.	.	.	2p21
chr2	44223669	44223669	A	G	intronic	PPM1B	.	.	.	.	.	2p21
chr2	44223695	44223695	A	G	intronic	PPM1B	.	.	.	.	.	2p21
chr2	44223737	44223737	A	G	intronic	PPM1B	.	.	.	.	.	2p21
chr2	44223766	44223766	A	G	intronic	PPM1B	.	.	.	.	.	2p21
chr2	44224301	44224301	A	G	intronic	PPM1B	.	.	.	.	.	2p21
chr2	44229101	44229101	A	G	intronic	PPM1B	.	.	.	.	.	2p21
chr2	46632227	46632227	A	G	intergenic	CRIPT;SOCS5	dist=2051;dist=66733	.	.	.	.	2p21
chr2	48346723	48346723	T	C	exonic	FOXN2	.	nonsynonymous SNV	FOXN2:NM_001375443:exon2:c.T509C:p.F170S,FOXN2:NM_001375444:exon2:c.T509C:p.F170S,FOXN2:NM_001375447:exon2:c.T509C:p.F170S,FOXN2:NM_001375448:exon2:c.T509C:p.F170S,FOXN2:NM_001375452:exon2:c.T509C:p.F170S,FOXN2:NM_001375781:exon2:c.T509C:p.F170S,FOXN2:NM_001375442:exon3:c.T509C:p.F170S,FOXN2:NM_001375450:exon3:c.T509C:p.F170S,FOXN2:NM_002158:exon3:c.T509C:p.F170S,FOXN2:NM_001375445:exon4:c.T509C:…	Score=699;Name=lod=489	.	2p16.3
chr2	48369828	48369828	T	C	intronic	FOXN2	.	.	.	.	.	2p16.3
chr2	48378736	48378736	A	G	UTR3	FOXN2	NM_001375443:c.*3293A>G;NM_001375447:c.*3293A>G;NM_001375781:c.*3856A>G;NM_001375452:c.*3293A>G;NM_001375451:c.*3293A>G;NM_001375449:c.*3293A>G;NM_002158:c.*3293A>G;NM_001375448:c.*3293A>G;NM_001375446:c.*3293A>G;NM_001375445:c.*3293A>G;NM_001375444:c.*3293A>G;NM_001375442:c.*3293A>G;NM_001375450:c.*3293A>G	.	.	Score=625;Name=lod=268	.	2p16.3
chr2	48447787	48447787	A	G	intronic	PPP1R21	.	.	.	.	.	2p16.3
chr2	48447790	48447790	A	G	intronic	PPP1R21	.	.	.	.	.	2p16.3
chr2	48447793	48447793	A	G	intronic	PPP1R21	.	.	.	.	.	2p16.3
chr2	48493988	48493988	A	G	intronic	PPP1R21	.	.	.	.	.	2p16.3
chr2	48494002	48494002	A	G	intronic	PPP1R21	.	.	.	.	.	2p16.3
chr2	53978141	53978141	A	G	intronic	ACYP2	.	.	.	.	.	2p16.2
chr2	53978142	53978142	A	G	intronic	ACYP2	.	.	.	.	.	2p16.2
chr2	53978148	53978148	A	G	intronic	ACYP2	.	.	.	.	.	2p16.2
chr2	53978910	53978910	A	G	intronic	ACYP2	.	.	.	.	.	2p16.2
chr2	54051435	54051435	T	C	intronic	ACYP2	.	.	.	.	.	2p16.2
chr2	55529197	55529197	A	G	intronic	CFAP36	.	.	.	.	.	2p16.1
chr2	55529233	55529233	A	G	intronic	CFAP36	.	.	.	.	.	2p16.1
chr2	55529234	55529234	A	G	intronic	CFAP36	.	.	.	.	.	2p16.1
chr2	55529238	55529238	A	G	intronic	CFAP36	.	.	.	.	.	2p16.1
chr2	55529244	55529244	A	G	intronic	CFAP36	.	.	.	.	.	2p16.1
chr2	55529270	55529270	A	G	intronic	CFAP36	.	.	.	.	.	2p16.1
chr2	55529271	55529271	A	G	intronic	CFAP36	.	.	.	.	.	2p16.1
chr2	55533479	55533479	A	G	intronic	CFAP36	.	.	.	.	.	2p16.1
chr2	55533494	55533494	A	G	intronic	CFAP36	.	.	.	.	.	2p16.1
chr2	55533519	55533519	A	G	intronic	CFAP36	.	.	.	.	.	2p16.1
chr2	55533574	55533574	A	G	intronic	CFAP36	.	.	.	.	.	2p16.1
chr2	55533575	55533575	A	G	intronic	CFAP36	.	.	.	.	.	2p16.1
chr2	55533580	55533580	A	G	intronic	CFAP36	.	.	.	.	.	2p16.1
chr2	55533647	55533647	A	G	intronic	CFAP36	.	.	.	.	.	2p16.1
chr2	55541158	55541158	A	G	intronic	CFAP36	.	.	.	.	.	2p16.1
chr2	60768486	60768486	T	C	exonic	PAPOLG	.	nonsynonymous SNV	PAPOLG:NM_022894:exon4:c.T263C:p.V88A	Score=515;Name=lod=109	.	2p16.1
chr2	60779002	60779002	A	G	intronic	PAPOLG	.	.	.	.	.	2p16.1
chr2	60779012	60779012	A	G	intronic	PAPOLG	.	.	.	.	.	2p16.1
chr2	60779026	60779026	A	G	intronic	PAPOLG	.	.	.	.	.	2p16.1
chr2	61049616	61049616	A	G	UTR3	PEX13	NM_002618:c.*846A>G	.	.	.	.	2p15
chr2	61049622	61049622	A	G	UTR3	PEX13	NM_002618:c.*852A>G	.	.	.	.	2p15
chr2	61049630	61049630	A	G	UTR3	PEX13	NM_002618:c.*860A>G	.	.	.	.	2p15
chr2	61050211	61050211	A	G	UTR3	PEX13	NM_002618:c.*1441A>G	.	.	.	.	2p15
chr2	61089312	61089312	A	G	intronic	KIAA1841	.	.	.	.	.	2p15
chr2	61089315	61089315	A	G	intronic	KIAA1841	.	.	.	.	.	2p15
chr2	61089426	61089426	A	G	intronic	KIAA1841	.	.	.	.	.	2p15
[truncated: 18,074 more rows]

## Sheet: LMPP
Chr	Start	End	Ref	Alt	Func.refGene	Gene.refGene	GeneDetail.refGene	ExonicFunc.refGene	AAChange.refGene	phastConsElements20way	wgRna	cytoBand
[truncated: 11,252 more rows]

[truncated: 4 more sheets: CMP, MLP, GMP, MEP]
