# Supplementary material for: A novel computational method enables RNA editome profiling during human hematopoiesis from scRNA-seq data
Source: Sci Rep. 2023 Jun 26;13:10335. doi: 10.1038/s41598-023-37325-4 (PMC10293275; doi:10.1038/s41598-023-37325-4)
Supplement: Supplementary file 9 — Supplementary Table 4. [file 41598_2023_37325_MOESM9_ESM.xlsx]

## Sheet: Shared
Supplemental Table 4. The GO terms of shared and specific RNA editing sites.
ONTOLOGY	ID	Description	GeneRatio	BgRatio	pvalue	p.adjust	qvalue	geneID	Count
BP	GO:0022613	ribonucleoprotein complex biogenesis	34/474	473/18862	4.31e-08	0.0001236	0.000115804	RBM5/NOM1/EXOSC2/RPL23A/RPS19/SNRPD3/GNL3L/CPSF6/EIF3K/DDX3X/NSUN4/FASTKD2/SNRPC/ATM/SFSWAP/EIF2S3/KHDC4/POLR2D/LSG1/DDX56/EIF3E/CELF1/RSL1D1/METTL16/RPUSD3/CPSF7/RPUSD4/LUC7L/RRP7A/XPO1/SRPK1/SETX/SCAF11/DIS3	34
BP	GO:0008380	RNA splicing	34/474	481/18862	6.47e-08	0.0001236	0.000115804	TARDBP/RBM5/TCERG1/CCAR1/SNRPD3/HNRNPM/PPIH/TTF2/TSEN2/SNRPC/SFSWAP/SUPT6H/DYRK1A/KHDC4/POLR2D/CLK4/PABPC1/CWF19L1/CELF1/METTL16/SRSF4/DHX15/CPSF7/LUC7L/JMJD6/SYMPK/WDR33/SRPK1/SYNCRIP/SETX/SCAF11/PSPC1/HNRNPL/THOC2	34
BP	GO:0071826	ribonucleoprotein complex subunit organization	22/474	231/18862	9.72e-08	0.00012383	0.00011602	RBM5/KLC1/RPL23A/RPS19/SNRPD3/CPSF6/EIF3K/FASTKD2/SNRPC/ATM/SFSWAP/EIF2S3/KHDC4/POLR2D/EIF3E/CELF1/CPSF7/LUC7L/RRP7A/SRPK1/SETX/SCAF11	22
BP	GO:0022618	ribonucleoprotein complex assembly	21/474	224/18862	2.48e-07	0.000236954	0.000222009	RBM5/RPL23A/RPS19/SNRPD3/CPSF6/EIF3K/FASTKD2/SNRPC/ATM/SFSWAP/EIF2S3/KHDC4/POLR2D/EIF3E/CELF1/CPSF7/LUC7L/RRP7A/SRPK1/SETX/SCAF11	21
BP	GO:0000377	RNA splicing, via transesterification reactions with bulged adenosine as nucleophile	27/474	383/18862	1.58e-06	0.00100134	0.000938185	RBM5/CCAR1/SNRPD3/HNRNPM/PPIH/SNRPC/SFSWAP/DYRK1A/KHDC4/POLR2D/PABPC1/CWF19L1/CELF1/METTL16/SRSF4/DHX15/CPSF7/LUC7L/JMJD6/SYMPK/WDR33/SRPK1/SYNCRIP/SETX/SCAF11/PSPC1/HNRNPL	27
BP	GO:0000398	mRNA splicing, via spliceosome	27/474	383/18862	1.58e-06	0.00100134	0.000938185	RBM5/CCAR1/SNRPD3/HNRNPM/PPIH/SNRPC/SFSWAP/DYRK1A/KHDC4/POLR2D/PABPC1/CWF19L1/CELF1/METTL16/SRSF4/DHX15/CPSF7/LUC7L/JMJD6/SYMPK/WDR33/SRPK1/SYNCRIP/SETX/SCAF11/PSPC1/HNRNPL	27
BP	GO:0000375	RNA splicing, via transesterification reactions	27/474	386/18862	1.83e-06	0.00100134	0.000938185	RBM5/CCAR1/SNRPD3/HNRNPM/PPIH/SNRPC/SFSWAP/DYRK1A/KHDC4/POLR2D/PABPC1/CWF19L1/CELF1/METTL16/SRSF4/DHX15/CPSF7/LUC7L/JMJD6/SYMPK/WDR33/SRPK1/SYNCRIP/SETX/SCAF11/PSPC1/HNRNPL	27
BP	GO:0051168	nuclear export	18/474	201/18862	3.44e-06	0.00164355	0.00153988	PHAX/XPOT/CPSF6/AKAP13/SUPT6H/CSE1L/POLR2D/LSG1/SRSF4/NEMF/SYMPK/XPO1/WDR33/SETD2/NUP43/SMG1/STRADA/THOC2	18
BP	GO:0010498	proteasomal protein catabolic process	30/474	483/18862	5.53e-06	0.0022477	0.00210593	WAC/FBXW8/RNF34/CDC16/COMMD1/ARIH1/UBXN4/UBE2K/ANAPC16/UBAC2/PPP2R5C/RNF41/ANAPC5/FBXL20/PSMA5/PSME4/NFE2L2/TBL1XR1/UBE2H/PPP2CB/NEMF/ATXN3/CCDC47/CSNK1D/GBA/XPO1/CUL3/SMARCC1/ATE1/RNFT1	30
BP	GO:0006913	nucleocytoplasmic transport	24/474	340/18862	5.88e-06	0.0022477	0.00210593	TARDBP/PHAX/XPOT/UPF3A/RPAIN/MAVS/SNRPD3/CPSF6/AKAP13/SUPT6H/CSE1L/POLR2D/LSG1/SRSF4/NEMF/STAT3/SYMPK/XPO1/WDR33/SETD2/NUP43/SMG1/STRADA/THOC2	24
BP	GO:0051169	nuclear transport	24/474	343/18862	6.83e-06	0.00237099	0.00222145	TARDBP/PHAX/XPOT/UPF3A/RPAIN/MAVS/SNRPD3/CPSF6/AKAP13/SUPT6H/CSE1L/POLR2D/LSG1/SRSF4/NEMF/STAT3/SYMPK/XPO1/WDR33/SETD2/NUP43/SMG1/STRADA/THOC2	24
BP	GO:0006403	RNA localization	19/474	234/18862	7.77e-06	0.0024739	0.00231787	PHAX/EXOSC2/XPOT/UPF3A/CPSF6/ATM/SUPT6H/POLR2D/LSG1/SRSF4/IGF2BP2/SYMPK/XPO1/CCT4/WDR33/SETD2/NUP43/SMG1/THOC2	19
BP	GO:0051236	establishment of RNA localization	17/474	201/18862	1.37e-05	0.00359259	0.003366	PHAX/XPOT/UPF3A/CPSF6/ATM/SUPT6H/POLR2D/LSG1/SRSF4/IGF2BP2/SYMPK/XPO1/WDR33/SETD2/NUP43/SMG1/THOC2	17
BP	GO:1903311	regulation of mRNA metabolic process	23/474	334/18862	1.37e-05	0.00359259	0.003366	TARDBP/RBM5/EXOSC2/CPSF6/HNRNPM/FASTKD2/SFSWAP/SUPT6H/DYRK1A/PABPC1/CELF1/METTL16/SRSF4/PSMA5/PSME4/IGF2BP2/CPSF7/JMJD6/XPO1/SRPK1/SYNCRIP/DIS3/HNRNPL	23
BP	GO:0006405	RNA export from nucleus	14/474	142/18862	1.41e-05	0.00359259	0.003366	PHAX/XPOT/CPSF6/SUPT6H/POLR2D/LSG1/SRSF4/SYMPK/XPO1/WDR33/SETD2/NUP43/SMG1/THOC2	14
BP	GO:0006369	termination of RNA polymerase II transcription	7/474	35/18862	2.21e-05	0.00528355	0.00495031	SNRPD3/TTF2/SCAF8/CPSF7/SYMPK/WDR33/SETX	7
BP	GO:0006402	mRNA catabolic process	24/474	375/18862	2.97e-05	0.00641341	0.0060089	TARDBP/EXOSC2/SUPV3L1/PAN3/UPF3A/RPL23A/RPS19/HNRNPM/FASTKD2/ATM/POLR2D/RPL37/RPL30/PABPC1/EIF3E/CELF1/METTL16/PSMA5/PSME4/IGF2BP2/XPO1/SYNCRIP/DIS3/SMG1	24
BP	GO:0043161	proteasome-mediated ubiquitin-dependent protein catabolic process	26/474	425/18862	3.02e-05	0.00641341	0.0060089	WAC/FBXW8/RNF34/CDC16/COMMD1/ARIH1/UBXN4/UBE2K/ANAPC16/PPP2R5C/ANAPC5/FBXL20/PSMA5/PSME4/NFE2L2/TBL1XR1/UBE2H/PPP2CB/NEMF/ATXN3/CCDC47/CSNK1D/GBA/XPO1/CUL3/SMARCC1	26
BP	GO:0050657	nucleic acid transport	16/474	198/18862	4.26e-05	0.00813233	0.00761941	PHAX/XPOT/UPF3A/CPSF6/SUPT6H/POLR2D/LSG1/SRSF4/IGF2BP2/SYMPK/XPO1/WDR33/SETD2/NUP43/SMG1/THOC2	16
BP	GO:0050658	RNA transport	16/474	198/18862	4.26e-05	0.00813233	0.00761941	PHAX/XPOT/UPF3A/CPSF6/SUPT6H/POLR2D/LSG1/SRSF4/IGF2BP2/SYMPK/XPO1/WDR33/SETD2/NUP43/SMG1/THOC2	16
BP	GO:0006401	RNA catabolic process	25/474	414/18862	5.29e-05	0.00962842	0.00902113	TARDBP/EXOSC2/SUPV3L1/PAN3/UPF3A/RPL23A/RPS19/HNRNPM/FASTKD2/ATM/POLR2D/RPL37/RPL30/PABPC1/EIF3E/CELF1/METTL16/PSMA5/RNASEH1/PSME4/IGF2BP2/XPO1/SYNCRIP/DIS3/SMG1	25
BP	GO:0015931	nucleobase-containing compound transport	18/474	253/18862	7.71e-05	0.0133931	0.0125484	PHAX/XPOT/SLC35E3/UPF3A/CPSF6/SLC35A3/SUPT6H/POLR2D/LSG1/SRSF4/IGF2BP2/SYMPK/XPO1/WDR33/SETD2/NUP43/SMG1/THOC2	18
BP	GO:0006353	DNA-templated transcription, termination	9/474	75/18862	0.000106936	0.0173458	0.0162517	POLR1E/GTF2H3/SNRPD3/TTF2/SCAF8/CPSF7/SYMPK/WDR33/SETX	9
BP	GO:0071426	ribonucleoprotein complex export from nucleus	12/474	130/18862	0.00010895	0.0173458	0.0162517	XPOT/SUPT6H/POLR2D/LSG1/SRSF4/SYMPK/XPO1/WDR33/SETD2/NUP43/SMG1/THOC2	12
BP	GO:0071166	ribonucleoprotein complex localization	12/474	131/18862	0.000117261	0.0179221	0.0167917	XPOT/SUPT6H/POLR2D/LSG1/SRSF4/SYMPK/XPO1/WDR33/SETD2/NUP43/SMG1/THOC2	12
BP	GO:0000245	spliceosomal complex assembly	9/474	80/18862	0.000176773	0.0259788	0.0243402	RBM5/SNRPC/SFSWAP/KHDC4/CELF1/LUC7L/SRPK1/SETX/SCAF11	9
BP	GO:0050684	regulation of mRNA processing	12/474	139/18862	0.000205634	0.029101	0.0272656	RBM5/CPSF6/SFSWAP/SUPT6H/DYRK1A/CELF1/METTL16/SRSF4/CPSF7/JMJD6/SRPK1/HNRNPL	12
BP	GO:0006611	protein export from nucleus	14/474	183/18862	0.000225078	0.0307151	0.0287778	XPOT/SUPT6H/CSE1L/POLR2D/LSG1/SRSF4/SYMPK/XPO1/WDR33/SETD2/NUP43/SMG1/STRADA/THOC2	14
BP	GO:0016482	cytosolic transport	13/474	166/18862	0.000297857	0.0391819	0.0367106	PIKFYVE/HOOK3/VPS51/MON2/TBC1D23/SNX2/VPS29/SNX5/RDX/VPS13C/SPAG9/EPS15/DENND5A	13
BP	GO:0031503	protein-containing complex localization	18/474	283/18862	0.000311243	0.0391819	0.0367106	XPOT/ATM/SUPT6H/AP2B1/POLR2D/LSG1/SRSF4/STX7/SYMPK/RPGR/GRIPAP1/EPS15/XPO1/WDR33/SETD2/NUP43/SMG1/THOC2	18
BP	GO:0032259	methylation	21/474	359/18862	0.000317885	0.0391819	0.0367106	MTR/METTL2B/METTL2A/SNRPD3/METTL7A/COMT/NSUN4/SETD5/SUPT6H/METTL21A/NSUN6/SMYD4/METTL16/MBD3/WDR4/TRMT2B/DPY30/KMT5B/SETD2/VCPKMT/MECP2	21
BP	GO:1901532	regulation of hematopoietic progenitor cell differentiation	9/474	89/18862	0.000397196	0.0474277	0.0444363	CBFB/EIF2AK2/LMO2/N4BP2L2/RUNX1/PSMA5/PSME4/NFE2L2/FNIP1	9
BP	GO:0051028	mRNA transport	12/474	152/18862	0.000468366	0.0542311	0.0508106	UPF3A/SUPT6H/POLR2D/SRSF4/IGF2BP2/SYMPK/XPO1/WDR33/SETD2/NUP43/SMG1/THOC2	12
BP	GO:0048193	Golgi vesicle transport	21/474	372/18862	0.000507994	0.0555336	0.052031	SEC24B/VPS51/MON2/KLC1/COMMD1/RAB8B/GOLGA4/SNX2/ERGIC1/CUX1/SNAP23/SCAMP2/COPE/VPS13C/CSNK1D/TRAPPC6A/ARFGAP3/EPS15/CUL3/TAPBP/LYPLA1	21
BP	GO:0030258	lipid modification	17/474	270/18862	0.000508683	0.0555336	0.052031	PIKFYVE/LONP2/PIP5K1A/HADHB/INPP5D/PPARA/IVD/BPNT1/FAM126B/ABCD4/MBOAT7/ECHDC2/GBA/PLPP5/ABO/CPT1A/SMG1	17
BP	GO:1902036	regulation of hematopoietic stem cell differentiation	8/474	74/18862	0.000528649	0.0561102	0.0525712	CBFB/EIF2AK2/LMO2/N4BP2L2/RUNX1/PSMA5/PSME4/NFE2L2	8
BP	GO:0002478	antigen processing and presentation of exogenous peptide antigen	13/474	177/18862	0.000551636	0.0569676	0.0533745	PIKFYVE/SEC24B/KLC1/PDIA3/SNAP23/AP2B1/CTSS/PSMA5/PSME4/HLA-DOA/AP1S2/TAPBP/OSBPL1A	13
BP	GO:0050855	regulation of B cell receptor signaling pathway	5/474	28/18862	0.000597858	0.0601162	0.0563245	PLCL2/CBFB/LYN/RUNX1/FOXP1	5
BP	GO:0031331	positive regulation of cellular catabolic process	21/474	384/18862	0.000764546	0.0749059	0.0701814	TARDBP/WAC/SUPV3L1/FBXW8/ARIH1/PPARA/ATM/CALCOCO2/PABPC1/SPTLC1/CELF1/METTL16/NFE2L2/RDX/ATXN3/CSNK1D/GBA/TRIM5/CPT1A/SPTLC2/RNFT1	21
BP	GO:0007020	microtubule nucleation	5/474	30/18862	0.00083182	0.0753143	0.070564	AKAP9/NDE1/CSNK1D/NIN/MECP2	5
BP	GO:0019884	antigen processing and presentation of exogenous antigen	13/474	185/18862	0.000834686	0.0753143	0.070564	PIKFYVE/SEC24B/KLC1/PDIA3/SNAP23/AP2B1/CTSS/PSMA5/PSME4/HLA-DOA/AP1S2/TAPBP/OSBPL1A	13
BP	GO:0006378	mRNA polyadenylation	6/474	45/18862	0.000865737	0.0753143	0.070564	CPSF6/SCAF8/PABPC1/CPSF7/SYMPK/WDR33	6
BP	GO:0031124	mRNA 3'-end processing	9/474	99/18862	0.000867857	0.0753143	0.070564	CPSF6/SCAF8/POLR2D/PABPC1/SRSF4/CPSF7/SYMPK/WDR33/THOC2	9
BP	GO:0019882	antigen processing and presentation	15/474	234/18862	0.000889929	0.0753143	0.070564	PIKFYVE/SEC24B/KLC1/PDIA3/RAB8B/SNAP23/AP2B1/CTSS/PSMA5/PSME4/HLA-DOA/AP1S2/GBA/TAPBP/OSBPL1A	15
BP	GO:0061912	selective autophagy	7/474	62/18862	0.000902921	0.0753143	0.070564	WIPI2/CALCOCO2/SPTLC1/RNF41/VPS13C/RETREG3/SPTLC2	7
BP	GO:0048024	regulation of mRNA splicing, via spliceosome	9/474	100/18862	0.000932944	0.0753143	0.070564	RBM5/SFSWAP/DYRK1A/CELF1/METTL16/SRSF4/JMJD6/SRPK1/HNRNPL	9
BP	GO:0043488	regulation of mRNA stability	13/474	188/18862	0.000968349	0.0753143	0.070564	TARDBP/EXOSC2/HNRNPM/FASTKD2/PABPC1/CELF1/METTL16/PSMA5/PSME4/IGF2BP2/XPO1/SYNCRIP/DIS3	13
BP	GO:0045070	positive regulation of viral genome replication	5/474	31/18862	0.000971534	0.0753143	0.070564	PPARA/DDX3X/PPIH/PABPC1/SRPK1	5
BP	GO:0043631	RNA polyadenylation	6/474	46/18862	0.000974785	0.0753143	0.070564	CPSF6/SCAF8/PABPC1/CPSF7/SYMPK/WDR33	6
BP	GO:0006644	phospholipid metabolic process	22/474	419/18862	0.000985531	0.0753143	0.070564	PIKFYVE/DDHD2/FAR1/PGS1/DHDDS/PIP5K1A/HADHB/INPP5D/TMEM38B/ATM/PAFAH1B1/GDPD1/BPNT1/FAM126B/IDH1/PCYT1A/MBOAT7/PIGM/PLPP5/SPTLC2/SMG1/MECP2	22
BP	GO:0016050	vesicle organization	19/474	339/18862	0.00100681	0.0754317	0.0706741	PIKFYVE/SEC24B/HOOK3/RAB8B/SNAP23/IST1/PAFAH1B1/VPS41/SPINK2/STX7/TSG101/VPS37B/CSNK1D/TRAPPC6A/ARFGAP3/EPS15/CUL3/TAPBP/HPS4	19
BP	GO:0043484	regulation of RNA splicing	11/474	145/18862	0.00110854	0.0814565	0.0763188	RBM5/SFSWAP/DYRK1A/CLK4/CELF1/METTL16/SRSF4/JMJD6/SRPK1/SETX/HNRNPL	11
BP	GO:0045069	regulation of viral genome replication	8/474	83/18862	0.0011372	0.0819857	0.0768146	IFI16/MAVS/PPARA/DDX3X/PPIH/EIF2AK2/PABPC1/SRPK1	8
BP	GO:0006417	regulation of translation	22/474	425/18862	0.00118309	0.0837149	0.0784348	TARDBP/UPF3A/DPH1/EIF3K/DDX3X/FASTKD2/EIF2S3/EIF2AK2/POLR2D/RPL30/PABPC1/EIF3E/CELF1/METTL16/RPUSD3/IGF2BP2/RPUSD4/EIF2B1/NEMF/STAT3/SYNCRIP/DNAJC1	22
BP	GO:0006413	translational initiation	13/474	193/18862	0.0012308	0.0851527	0.0797819	RPL23A/RPS19/EIF3K/DDX3X/EIF2S3/EIF2AK2/POLR2D/RPL37/RPL30/PABPC1/EIF3E/DHX33/EIF2B1	13
BP	GO:0016197	endosomal transport	15/474	242/18862	0.00124799	0.0851527	0.0797819	PIKFYVE/VPS51/LEPROT/TBC1D23/SNX2/VPS29/SNX5/DPY30/TSG101/VPS37B/SPAG9/GRIPAP1/EPS15/ACAP2/DENND5A	15
BP	GO:0048002	antigen processing and presentation of peptide antigen	13/474	194/18862	0.00128983	0.086257	0.0808165	PIKFYVE/SEC24B/KLC1/PDIA3/SNAP23/AP2B1/CTSS/PSMA5/PSME4/HLA-DOA/AP1S2/TAPBP/OSBPL1A	13
BP	GO:1903900	regulation of viral life cycle	11/474	148/18862	0.00130932	0.086257	0.0808165	IFI16/MAVS/PPARA/DDX3X/PPIH/EIF2AK2/PABPC1/TSG101/VPS37B/SRPK1/TRIM5	11
BP	GO:0015919	peroxisomal membrane transport	4/474	20/18862	0.0013855	0.089729	0.0840696	LONP2/RAB8B/ABCD4/PEX6	4
BP	GO:0006376	mRNA splice site selection	6/474	50/18862	0.00151987	0.0967902	0.0906854	SNRPC/SFSWAP/KHDC4/CELF1/LUC7L/SETX	6
BP	GO:0043487	regulation of RNA stability	13/474	198/18862	0.00155004	0.0970934	0.0909695	TARDBP/EXOSC2/HNRNPM/FASTKD2/PABPC1/CELF1/METTL16/PSMA5/PSME4/IGF2BP2/XPO1/SYNCRIP/DIS3	13
BP	GO:0060218	hematopoietic stem cell differentiation	8/474	88/18862	0.00166236	0.100508	0.0941688	CBFB/EIF2AK2/LMO2/N4BP2L2/RUNX1/PSMA5/PSME4/NFE2L2	8
BP	GO:0072659	protein localization to plasma membrane	16/474	275/18862	0.00168136	0.100508	0.0941688	PIP5K1A/RAB8B/MYADM/PPP2R5A/GOLGA4/SLMAP/F11R/FAM126B/ITGB1BP1/CCDC88A/STX7/RDX/FLOT2/GRIPAP1/LYPLA1/PRAM1	16
BP	GO:0034248	regulation of cellular amide metabolic process	24/474	494/18862	0.00170065	0.100508	0.0941688	TARDBP/UPF3A/DPH1/PDPR/EIF3K/DDX3X/FASTKD2/EIF2S3/EIF2AK2/POLR2D/RPL30/PABPC1/EIF3E/CELF1/METTL16/NFE2L2/RPUSD3/IGF2BP2/RPUSD4/EIF2B1/NEMF/STAT3/SYNCRIP/DNAJC1	24
BP	GO:0031123	RNA 3'-end processing	11/474	153/18862	0.00170977	0.100508	0.0941688	EXOSC2/SUPV3L1/CPSF6/SCAF8/POLR2D/PABPC1/SRSF4/CPSF7/SYMPK/WDR33/THOC2	11
BP	GO:0032434	regulation of proteasomal ubiquitin-dependent protein catabolic process	10/474	132/18862	0.00185894	0.106597	0.0998741	WAC/FBXW8/COMMD1/ARIH1/UBE2K/NFE2L2/CSNK1D/GBA/XPO1/SMARCC1	10
BP	GO:0043414	macromolecule methylation	17/474	305/18862	0.00193001	0.106597	0.0998741	METTL2B/METTL2A/SNRPD3/NSUN4/SETD5/SUPT6H/METTL21A/NSUN6/METTL16/MBD3/WDR4/TRMT2B/DPY30/KMT5B/SETD2/VCPKMT/MECP2	17
BP	GO:0042157	lipoprotein metabolic process	10/474	133/18862	0.00196613	0.106597	0.0998741	APOL6/PPARA/PPM1B/WIPI2/ATM/ZDHHC24/APOL3/GBA/PIGM/LYPLA1	10
BP	GO:0045727	positive regulation of translation	10/474	133/18862	0.00196613	0.106597	0.0998741	UPF3A/DDX3X/FASTKD2/EIF2S3/POLR2D/RPL30/PABPC1/EIF3E/RPUSD3/RPUSD4	10
BP	GO:2000114	regulation of establishment of cell polarity	4/474	22/18862	0.00201038	0.106597	0.0998741	RAP1B/RNF41/KRIT1/FLOT2	4
BP	GO:0042147	retrograde transport, endosome to Golgi	8/474	91/18862	0.00205942	0.106597	0.0998741	PIKFYVE/VPS51/TBC1D23/SNX2/VPS29/SNX5/SPAG9/DENND5A	8
BP	GO:0048524	positive regulation of viral process	8/474	91/18862	0.00205942	0.106597	0.0998741	PPARA/DDX3X/PPIH/POLR2D/PABPC1/TSG101/VPS37B/SRPK1	8
BP	GO:1901992	positive regulation of mitotic cell cycle phase transition	8/474	91/18862	0.00205942	0.106597	0.0998741	CDC16/TMOD3/DDX3X/ANAPC5/RDX/CUL3/ANKRD17/MECP2	8
BP	GO:0042254	ribosome biogenesis	17/474	307/18862	0.00206698	0.106597	0.0998741	NOM1/EXOSC2/RPL23A/RPS19/GNL3L/DDX3X/NSUN4/FASTKD2/LSG1/DDX56/RSL1D1/METTL16/RPUSD3/RPUSD4/RRP7A/XPO1/DIS3	17
BP	GO:0071824	protein-DNA complex subunit organization	16/474	281/18862	0.00209233	0.106597	0.0998741	RBBP4/TAF8/SENP6/POLR1E/ARID2/GTF2H3/ARID1A/SUPT6H/BPTF/MIS18BP1/POGZ/PSME4/TAF11/HP1BP3/SETD2/SMARCC1	16
BP	GO:0043254	regulation of protein-containing complex assembly	22/474	446/18862	0.00216526	0.106918	0.100174	ARPC2/SENP6/AKAP9/RAP1B/GTF2H3/GNL3L/TMOD3/MYADM/DDX3X/ATM/DYRK1A/EIF2AK2/RAF1/DHX33/RDX/PIEZO1/GBA/FNIP1/ARPC3/NIN/GRB2/MECP2	22
BP	GO:0006406	mRNA export from nucleus	9/474	113/18862	0.00220114	0.106918	0.100174	SUPT6H/POLR2D/SRSF4/SYMPK/WDR33/SETD2/NUP43/SMG1/THOC2	9
BP	GO:0071427	mRNA-containing ribonucleoprotein complex export from nucleus	9/474	113/18862	0.00220114	0.106918	0.100174	SUPT6H/POLR2D/SRSF4/SYMPK/WDR33/SETD2/NUP43/SMG1/THOC2	9
BP	GO:0061136	regulation of proteasomal protein catabolic process	12/474	182/18862	0.00223746	0.106918	0.100174	WAC/FBXW8/COMMD1/ARIH1/UBE2K/NFE2L2/ATXN3/CSNK1D/GBA/XPO1/SMARCC1/RNFT1	12
BP	GO:0070106	interleukin-27-mediated signaling pathway	3/474	11/18862	0.00223853	0.106918	0.100174	IL27RA/STAT3/TYK2	3
BP	GO:0000209	protein polyubiquitination	18/474	337/18862	0.00229515	0.108269	0.10144	TRIM56/FBXW8/RNF34/CDC16/RNF125/ARIH1/CBFB/DDX3X/UBE2K/RNF41/ANAPC5/FBXL20/PSMA5/PSME4/UBE2H/RNF115/CUL3/TRIM5	18
BP	GO:0097066	response to thyroid hormone	4/474	23/18862	0.00238583	0.109863	0.102933	CTSS/LMO2/RDX/GBA	4
BP	GO:0000956	nuclear-transcribed mRNA catabolic process	13/474	208/18862	0.00239586	0.109863	0.102933	EXOSC2/PAN3/UPF3A/RPL23A/RPS19/ATM/POLR2D/RPL37/RPL30/PABPC1/EIF3E/DIS3/SMG1	13
BP	GO:0009896	positive regulation of catabolic process	22/474	450/18862	0.00241519	0.109863	0.102933	TARDBP/WAC/SUPV3L1/FBXW8/ARIH1/PPARA/ATM/CALCOCO2/PABPC1/SPTLC1/CELF1/RNF41/METTL16/NFE2L2/RDX/ATXN3/CSNK1D/GBA/TRIM5/CPT1A/SPTLC2/RNFT1	22
BP	GO:0061013	regulation of mRNA catabolic process	13/474	210/18862	0.00260374	0.117046	0.109663	TARDBP/EXOSC2/HNRNPM/FASTKD2/PABPC1/CELF1/METTL16/PSMA5/PSME4/IGF2BP2/XPO1/SYNCRIP/DIS3	13
BP	GO:0050792	regulation of viral process	12/474	186/18862	0.00267767	0.118969	0.111466	IFI16/MAVS/PPARA/DDX3X/PPIH/EIF2AK2/POLR2D/PABPC1/TSG101/VPS37B/SRPK1/TRIM5	12
BP	GO:0006635	fatty acid beta-oxidation	7/474	75/18862	0.0027578	0.121121	0.113482	LONP2/HADHB/PPARA/IVD/ABCD4/ECHDC2/CPT1A	7
BP	GO:0034250	positive regulation of cellular amide metabolic process	11/474	163/18862	0.00281088	0.12205	0.114352	UPF3A/DDX3X/FASTKD2/EIF2S3/POLR2D/RPL30/PABPC1/EIF3E/NFE2L2/RPUSD3/RPUSD4	11
BP	GO:0030488	tRNA methylation	5/474	40/18862	0.00312676	0.13424	0.125773	METTL2B/METTL2A/NSUN6/WDR4/TRMT2B	5
BP	GO:0019058	viral life cycle	18/474	348/18862	0.00323136	0.136059	0.127477	IFI16/PIKFYVE/ZNF639/MAVS/PPARA/DDX3X/PPIH/IST1/F11R/EIF2AK2/PABPC1/TSG101/VPS37B/EPS15/XPO1/SRPK1/NUP43/TRIM5	18
BP	GO:0032878	regulation of establishment or maintenance of cell polarity	4/474	25/18862	0.00327595	0.136059	0.127477	RAP1B/RNF41/KRIT1/FLOT2	4
BP	GO:0071425	hematopoietic stem cell proliferation	4/474	25/18862	0.00327595	0.136059	0.127477	EIF2AK2/N4BP2L2/RUNX1/GBA	4
BP	GO:0019886	antigen processing and presentation of exogenous peptide antigen via MHC class II	8/474	99/18862	0.00348849	0.143328	0.134288	PIKFYVE/SEC24B/KLC1/AP2B1/CTSS/HLA-DOA/AP1S2/OSBPL1A	8
BP	GO:0009451	RNA modification	11/474	169/18862	0.00370786	0.148766	0.139383	METTL2B/METTL2A/NSUN4/NSUN6/OSGEP/METTL16/WDR4/TRMT2B/RPUSD3/RPUSD4/JMJD6	11
BP	GO:0046831	regulation of RNA export from nucleus	3/474	13/18862	0.00373765	0.148766	0.139383	CPSF6/SUPT6H/SETD2	3
BP	GO:1904294	positive regulation of ERAD pathway	3/474	13/18862	0.00373765	0.148766	0.139383	NFE2L2/ATXN3/RNFT1	3
BP	GO:0032984	protein-containing complex disassembly	17/474	328/18862	0.00406561	0.160151	0.15005	DAP3/MRPL30/ARID2/KLC1/ARID1A/MRPL42/TMOD3/SCAF8/IRAK3/IST1/CALCOCO2/MRPL3/TSG101/RDX/GBA/SMARCC1/SETX	17
BP	GO:0043903	regulation of biological process involved in symbiotic interaction	12/474	197/18862	0.00426123	0.1645	0.154125	IFI16/MAVS/PPARA/DDX3X/PPIH/EIF2AK2/POLR2D/PABPC1/TSG101/VPS37B/SRPK1/TRIM5	12
BP	GO:0002218	activation of innate immune response	10/474	148/18862	0.0042621	0.1645	0.154125	IFI16/MAVS/MATR3/TAB2/LYN/RAF1/PSMA5/PSME4/TRIM5/PSPC1	10
BP	GO:0002495	antigen processing and presentation of peptide antigen via MHC class II	8/474	103/18862	0.0044435	0.169786	0.159077	PIKFYVE/SEC24B/KLC1/AP2B1/CTSS/HLA-DOA/AP1S2/OSBPL1A	8
BP	GO:0045842	positive regulation of mitotic metaphase/anaphase transition	3/474	14/18862	0.00466902	0.169816	0.159106	CDC16/ANAPC5/CUL3	3
BP	GO:0046040	IMP metabolic process	3/474	14/18862	0.00466902	0.169816	0.159106	AMPD3/NT5C2/GART	3
BP	GO:0046512	sphingosine biosynthetic process	3/474	14/18862	0.00466902	0.169816	0.159106	SPTLC1/GBA/SPTLC2	3
BP	GO:0046520	sphingoid biosynthetic process	3/474	14/18862	0.00466902	0.169816	0.159106	SPTLC1/GBA/SPTLC2	3
BP	GO:1901970	positive regulation of mitotic sister chromatid separation	3/474	14/18862	0.00466902	0.169816	0.159106	CDC16/ANAPC5/CUL3	3
BP	GO:0002504	antigen processing and presentation of peptide or polysaccharide antigen via MHC class II	8/474	104/18862	0.00471095	0.169816	0.159106	PIKFYVE/SEC24B/KLC1/AP2B1/CTSS/HLA-DOA/AP1S2/OSBPL1A	8
BP	GO:0006892	post-Golgi vesicle-mediated transport	8/474	105/18862	0.00499058	0.176798	0.165647	MON2/COMMD1/GOLGA4/SNAP23/SCAMP2/VPS13C/EPS15/LYPLA1	8
BP	GO:0006515	protein quality control for misfolded or incompletely synthesized proteins	4/474	28/18862	0.00499716	0.176798	0.165647	LONP2/YME1L1/ATXN3/CUL3	4
BP	GO:0031334	positive regulation of protein-containing complex assembly	14/474	254/18862	0.00515045	0.178631	0.167365	ARPC2/AKAP9/RAP1B/GTF2H3/GNL3L/DDX3X/ATM/DHX33/PIEZO1/FNIP1/ARPC3/NIN/GRB2/MECP2	14
BP	GO:0001510	RNA methylation	7/474	84/18862	0.00519376	0.178631	0.167365	METTL2B/METTL2A/NSUN4/NSUN6/METTL16/WDR4/TRMT2B	7
BP	GO:0007031	peroxisome organization	7/474	84/18862	0.00519376	0.178631	0.167365	LONP2/MAVS/RAB8B/MPV17/IDH1/ABCD4/PEX6	7
BP	GO:0018023	peptidyl-lysine trimethylation	5/474	45/18862	0.0052409	0.178631	0.167365	SETD5/KMT5B/SETD2/VCPKMT/MECP2	5
BP	GO:0009062	fatty acid catabolic process	8/474	106/18862	0.00528274	0.178631	0.167365	LONP2/HADHB/PPARA/IVD/ABCD4/MCEE/ECHDC2/CPT1A	8
BP	GO:0046794	transport of virus	6/474	64/18862	0.00534423	0.179126	0.167828	PIKFYVE/TSG101/VPS37B/EPS15/XPO1/NUP43	6
BP	GO:1901989	positive regulation of cell cycle phase transition	8/474	107/18862	0.00558778	0.183937	0.172335	CDC16/TMOD3/DDX3X/ANAPC5/RDX/CUL3/ANKRD17/MECP2	8
BP	GO:0050690	regulation of defense response to virus by virus	4/474	29/18862	0.00568348	0.183937	0.172335	AP2B1/EIF2AK2/ELMO1/AP1S2	4
BP	GO:0006399	tRNA metabolic process	11/474	179/18862	0.00569847	0.183937	0.172335	METTL2B/METTL2A/DARS2/TSEN2/NSUN6/OSGEP/WDR4/TRMT2B/RPUSD4/CARS2/EARS2	11
BP	GO:1900225	regulation of NLRP3 inflammasome complex assembly	3/474	15/18862	0.00572847	0.183937	0.172335	DDX3X/EIF2AK2/DHX33	3
BP	GO:1902101	positive regulation of metaphase/anaphase transition of cell cycle	3/474	15/18862	0.00572847	0.183937	0.172335	CDC16/ANAPC5/CUL3	3
BP	GO:0001885	endothelial cell development	6/474	66/18862	0.00621121	0.192952	0.180782	RAP1B/MYADM/CLIC4/F11R/RDX/PECAM1	6
BP	GO:0044766	multi-organism transport	6/474	66/18862	0.00621121	0.192952	0.180782	PIKFYVE/TSG101/VPS37B/EPS15/XPO1/NUP43	6
BP	GO:0050854	regulation of antigen receptor-mediated signaling pathway	6/474	66/18862	0.00621121	0.192952	0.180782	PLCL2/CBFB/LYN/RUNX1/FOXP1/PRKD2	6
BP	GO:1902579	multi-organism localization	6/474	66/18862	0.00621121	0.192952	0.180782	PIKFYVE/TSG101/VPS37B/EPS15/XPO1/NUP43	6
BP	GO:0034470	ncRNA processing	19/474	400/18862	0.00627063	0.193226	0.181039	METTL2B/INTS10/EXOSC2/METTL2A/RPS19/NSUN4/TSEN2/DDX56/NSUN6/OSGEP/RSL1D1/METTL16/WDR4/TRMT2B/RPUSD3/RPUSD4/STAT3/RRP7A/DIS3	19
BP	GO:0070198	protein localization to chromosome, telomeric region	4/474	30/18862	0.00642989	0.194432	0.182168	GNL3L/ATM/TERF2IP/CCT4	4
BP	GO:1903312	negative regulation of mRNA metabolic process	7/474	88/18862	0.0066857	0.194432	0.182168	TARDBP/SFSWAP/DYRK1A/PABPC1/METTL16/SRSF4/SYNCRIP	7
BP	GO:0032543	mitochondrial translation	9/474	134/18862	0.00679927	0.194432	0.182168	DAP3/MRPL30/DARS2/MRPL42/FASTKD2/RPUSD3/MRPL3/RPUSD4/EARS2	9
BP	GO:0006650	glycerophospholipid metabolic process	17/474	346/18862	0.00685216	0.194432	0.182168	PIKFYVE/DDHD2/FAR1/PGS1/PIP5K1A/HADHB/INPP5D/ATM/PAFAH1B1/GDPD1/BPNT1/FAM126B/PCYT1A/MBOAT7/PIGM/SMG1/MECP2	17
BP	GO:0034660	ncRNA metabolic process	22/474	492/18862	0.00686391	0.194432	0.182168	METTL2B/INTS10/EXOSC2/METTL2A/RPS19/DARS2/NSUN4/TSEN2/DDX56/NSUN6/OSGEP/RSL1D1/METTL16/WDR4/TRMT2B/RPUSD3/RPUSD4/CARS2/STAT3/RRP7A/DIS3/EARS2	22
BP	GO:0042059	negative regulation of epidermal growth factor receptor signaling pathway	5/474	48/18862	0.00690891	0.194432	0.182168	SNX5/TSG101/EPS15/RNF115/GRB2	5
BP	GO:0061028	establishment of endothelial barrier	5/474	48/18862	0.00690891	0.194432	0.182168	RAP1B/MYADM/F11R/RDX/PECAM1	5
BP	GO:0032239	regulation of nucleobase-containing compound transport	3/474	16/18862	0.00692036	0.194432	0.182168	CPSF6/SUPT6H/SETD2	3
BP	GO:0044546	NLRP3 inflammasome complex assembly	3/474	16/18862	0.00692036	0.194432	0.182168	DDX3X/EIF2AK2/DHX33	3
BP	GO:0060977	coronary vasculature morphogenesis	3/474	16/18862	0.00692036	0.194432	0.182168	SEC24B/ARID2/SETD2	3
BP	GO:0070131	positive regulation of mitochondrial translation	3/474	16/18862	0.00692036	0.194432	0.182168	FASTKD2/RPUSD3/RPUSD4	3
BP	GO:0097067	cellular response to thyroid hormone stimulus	3/474	16/18862	0.00692036	0.194432	0.182168	CTSS/LMO2/RDX	3
BP	GO:0051092	positive regulation of NF-kappaB transcription factor activity	10/474	159/18862	0.00700653	0.195416	0.18309	CFLAR/TAB2/IRAK3/TERF2IP/EIF2AK2/DHX33/FLOT2/STAT3/TRIM5/PRKD2	10
BP	GO:0010259	multicellular organism aging	4/474	31/18862	0.00723854	0.199336	0.186764	INPP5D/WRN/ATM/GBA	4
BP	GO:0019693	ribose phosphate metabolic process	20/474	435/18862	0.00725144	0.199336	0.186764	FAR1/DMAC2L/AMPD3/PDPR/PPARA/GUCY1A1/ITPA/BPNT1/ELOVL5/PDE7A/NUDT5/MCEE/NT5C2/ABHD14B/NUP43/HACD1/SULT1A1/NCOR1/DCAKD/GART	20
BP	GO:2000736	regulation of stem cell differentiation	8/474	112/18862	0.00731885	0.199752	0.187154	CBFB/EIF2AK2/LMO2/N4BP2L2/RUNX1/PSMA5/PSME4/NFE2L2	8
BP	GO:2000058	regulation of ubiquitin-dependent protein catabolic process	10/474	161/18862	0.00762646	0.206639	0.193606	WAC/FBXW8/COMMD1/ARIH1/UBE2K/NFE2L2/CSNK1D/GBA/XPO1/SMARCC1	10
BP	GO:0009150	purine ribonucleotide metabolic process	19/474	408/18862	0.00767934	0.206639	0.193606	FAR1/DMAC2L/AMPD3/PDPR/PPARA/GUCY1A1/ITPA/BPNT1/ELOVL5/PDE7A/MCEE/NT5C2/ABHD14B/NUP43/HACD1/SULT1A1/NCOR1/DCAKD/GART	19
BP	GO:1901990	regulation of mitotic cell cycle phase transition	20/474	439/18862	0.00798126	0.213261	0.199811	AKAP9/CDC16/TMOD3/NDE1/DDX3X/MDM4/ANAPC16/ATM/PAFAH1B1/TFDP2/CDK6/ANAPC5/PSMA5/PSME4/RDX/CSNK1D/CUL3/ANKRD17/NAE1/MECP2	20
BP	GO:0006895	Golgi to endosome transport	3/474	17/18862	0.00824848	0.215228	0.201653	MON2/VPS13C/EPS15	3
BP	GO:0030889	negative regulation of B cell proliferation	3/474	17/18862	0.00824848	0.215228	0.201653	INPP5D/LYN/ATM	3
BP	GO:1905820	positive regulation of chromosome separation	3/474	17/18862	0.00824848	0.215228	0.201653	CDC16/ANAPC5/CUL3	3
BP	GO:0051052	regulation of DNA metabolic process	17/474	353/18862	0.00828538	0.215228	0.201653	ARID2/GNL3L/IL27RA/WRN/ATM/TERF2IP/SUPT6H/DFFA/MPV17/POLG2/MBD3/KMT5B/CCT4/SETD2/SMG1/PRKD2/MECP2	17
BP	GO:0008654	phospholipid biosynthetic process	14/474	269/18862	0.00838394	0.215228	0.201653	PIKFYVE/DDHD2/FAR1/PGS1/DHDDS/PIP5K1A/INPP5D/TMEM38B/ATM/IDH1/PCYT1A/MBOAT7/PIGM/SPTLC2	14
BP	GO:1903050	regulation of proteolysis involved in cellular protein catabolic process	12/474	215/18862	0.00839281	0.215228	0.201653	WAC/FBXW8/COMMD1/ARIH1/UBE2K/NFE2L2/ATXN3/CSNK1D/GBA/XPO1/SMARCC1/RNFT1	12
BP	GO:0072523	purine-containing compound catabolic process	5/474	51/18862	0.00891636	0.218877	0.205072	AMPD3/ITPA/PDE7A/NT5C2/ADA2	5
BP	GO:0006310	DNA recombination	15/474	299/18862	0.00895361	0.218877	0.205072	SUPV3L1/ARID2/MORF4L1/RPAIN/RHNO1/IL27RA/WRN/ATM/TERF2IP/SUPT6H/RNF138/KMT5B/SETD2/SETX/CCNB1IP1	15
BP	GO:0033865	nucleoside bisphosphate metabolic process	9/474	140/18862	0.00895839	0.218877	0.205072	FAR1/PDPR/BPNT1/ELOVL5/MCEE/ABHD14B/HACD1/SULT1A1/DCAKD	9
BP	GO:0033875	ribonucleoside bisphosphate metabolic process	9/474	140/18862	0.00895839	0.218877	0.205072	FAR1/PDPR/BPNT1/ELOVL5/MCEE/ABHD14B/HACD1/SULT1A1/DCAKD	9
BP	GO:0034032	purine nucleoside bisphosphate metabolic process	9/474	140/18862	0.00895839	0.218877	0.205072	FAR1/PDPR/BPNT1/ELOVL5/MCEE/ABHD14B/HACD1/SULT1A1/DCAKD	9
BP	GO:0140053	mitochondrial gene expression	10/474	165/18862	0.00899258	0.218877	0.205072	DAP3/MRPL30/SUPV3L1/DARS2/MRPL42/FASTKD2/RPUSD3/MRPL3/RPUSD4/EARS2	10
BP	GO:0019076	viral release from host cell	4/474	33/18862	0.00905068	0.218877	0.205072	IST1/TSG101/VPS37B/TRIM5	4
BP	GO:0035890	exit from host	4/474	33/18862	0.00905068	0.218877	0.205072	IST1/TSG101/VPS37B/TRIM5	4
BP	GO:0035891	exit from host cell	4/474	33/18862	0.00905068	0.218877	0.205072	IST1/TSG101/VPS37B/TRIM5	4
BP	GO:0010506	regulation of autophagy	16/474	328/18862	0.00913285	0.219476	0.205633	IFI16/WAC/TAB2/ATM/DRAM1/CALCOCO2/SPTLC1/RNF41/SNX5/EEF1A1/VPS13C/STAT3/GBA/TRIM5/SPTLC2/SMG1	16
BP	GO:1990778	protein localization to cell periphery	16/474	329/18862	0.00938547	0.223657	0.20955	PIP5K1A/RAB8B/MYADM/PPP2R5A/GOLGA4/SLMAP/F11R/FAM126B/ITGB1BP1/CCDC88A/STX7/RDX/FLOT2/GRIPAP1/LYPLA1/PRAM1	16
BP	GO:0043574	peroxisomal transport	6/474	72/18862	0.00942391	0.223657	0.20955	LONP2/RAB8B/MPV17/IDH1/ABCD4/PEX6	6
BP	GO:0006337	nucleosome disassembly	3/474	18/18862	0.00971606	0.225	0.210809	ARID2/ARID1A/SMARCC1	3
BP	GO:0008340	determination of adult lifespan	3/474	18/18862	0.00971606	0.225	0.210809	INPP5D/ATM/GBA	3
BP	GO:0032048	cardiolipin metabolic process	3/474	18/18862	0.00971606	0.225	0.210809	PGS1/HADHB/MECP2	3
BP	GO:0048268	clathrin coat assembly	3/474	18/18862	0.00971606	0.225	0.210809	AP2B1/CLINT1/EPS15	3
BP	GO:0045931	positive regulation of mitotic cell cycle	8/474	118/18862	0.00989696	0.227809	0.21344	CDC16/TMOD3/DDX3X/ANAPC5/RDX/CUL3/ANKRD17/MECP2	8
BP	GO:0006903	vesicle targeting		7/474	95/18862	0.0100309	0.22872	0.214294	SEC24B/TBC1D23/SNAP23/CSNK1D/TRAPPC6A/ARFGAP3/CUL3	7
BP	GO:0000380	alternative mRNA splicing, via spliceosome		6/474	73/18862	0.0100562	0.22872	0.214294	RBM5/HNRNPM/SFSWAP/DYRK1A/CELF1/HNRNPL	6
BP	GO:0006354	DNA-templated transcription, elongation		8/474	119/18862	0.0103849	0.234796	0.219987	TCERG1/POLR1E/GTF2H3/SETD5/SCAF8/SUPT6H/POLR2D/SETD2	8
BP	GO:1901185	negative regulation of ERBB signaling pathway		5/474	53/18862	0.0104585	0.23507	0.220244	SNX5/TSG101/EPS15/RNF115/GRB2	5
BP	GO:0000184	nuclear-transcribed mRNA catabolic process, nonsense-mediated decay		8/474	120/18862	0.0108904	0.243346	0.227997	UPF3A/RPL23A/RPS19/RPL37/RPL30/PABPC1/EIF3E/SMG1	8
BP	GO:0045089	positive regulation of innate immune response		12/474	223/18862	0.0110198	0.244806	0.229365	IFI16/RPS19/MAVS/UBE2K/MATR3/TAB2/LYN/RAF1/PSMA5/PSME4/TRIM5/PSPC1	12
BP	GO:1903362	regulation of cellular protein catabolic process		13/474	251/18862	0.0112602	0.247291	0.231694	WAC/FBXW8/COMMD1/ARIH1/UBE2K/NFE2L2/RDX/ATXN3/CSNK1D/GBA/XPO1/SMARCC1/RNFT1	13
BP	GO:0002902	regulation of B cell apoptotic process		3/474	19/18862	0.0113258	0.247291	0.231694	LYN/FOXP1/FNIP1	3
BP	GO:1904292	regulation of ERAD pathway		3/474	19/18862	0.0113258	0.247291	0.231694	NFE2L2/ATXN3/RNFT1	3
BP	GO:0009259	ribonucleotide metabolic process		19/474	425/18862	0.0115273	0.250259	0.234475	FAR1/DMAC2L/AMPD3/PDPR/PPARA/GUCY1A1/ITPA/BPNT1/ELOVL5/PDE7A/MCEE/NT5C2/ABHD14B/NUP43/HACD1/SULT1A1/NCOR1/DCAKD/GART	19
BP	GO:0046777	protein autophosphorylation		12/474	226/18862	0.0121538	0.261413	0.244925	PIKFYVE/DDX3X/PPP2R5A/LYN/ATM/IRAK3/PPP2R5C/DYRK1A/EIF2AK2/CLK4/SMG1/PRKD2	12
BP	GO:0018105	peptidyl-serine phosphorylation		15/474	310/18862	0.0121778	0.261413	0.244925	PIKFYVE/AKAP9/PLCL2/CAMK1D/ATM/TERF2IP/DYRK1A/RAF1/STK38/BRAF/CSNK1D/FNIP1/SH2D3C/SMG1/PRKD2	15
BP	GO:0030224	monocyte differentiation		4/474	36/18862	0.0122841	0.26222	0.245681	IFI16/INPP5D/CDK6/FOXP1	4
BP	GO:0016236	macroautophagy		15/474	311/18862	0.0125109	0.264222	0.247557	PIKFYVE/WAC/WIPI2/CALCOCO2/VPS41/SPTLC1/RNF41/SNX5/TSG101/VPS37B/VPS13C/RETREG3/GBA/SPTLC2/SMG1	15
BP	GO:0018022	peptidyl-lysine methylation		8/474	123/18862	0.0125161	0.264222	0.247557	SETD5/SUPT6H/METTL21A/DPY30/KMT5B/SETD2/VCPKMT/MECP2	8
BP	GO:0009895	negative regulation of catabolic process		15/474	312/18862	0.012851	0.264437	0.247759	TARDBP/WAC/PPARA/MDM4/TAB2/IRAK3/DFFA/PABPC1/RNF41/METTL16/STAT3/SMARCC1/SYNCRIP/SMG1/NCOR1	15
BP	GO:0072521	purine-containing compound metabolic process		20/474	460/18862	0.012851	0.264437	0.247759	FAR1/DMAC2L/AMPD3/PDPR/PPARA/GUCY1A1/ITPA/BPNT1/ELOVL5/PDE7A/MCEE/NT5C2/ADA2/ABHD14B/NUP43/HACD1/SULT1A1/NCOR1/DCAKD/GART	20
BP	GO:0046785	microtubule polymerization		6/474	77/18862	0.0128884	0.264437	0.247759	AKAP9/NDE1/DYRK1A/CSNK1D/NIN/MECP2	6
BP	GO:0006670	sphingosine metabolic process		3/474	20/18862	0.01308	0.264437	0.247759	SPTLC1/GBA/SPTLC2	3
BP	GO:0031498	chromatin disassembly		3/474	20/18862	0.01308	0.264437	0.247759	ARID2/ARID1A/SMARCC1	3
BP	GO:0031998	regulation of fatty acid beta-oxidation		3/474	20/18862	0.01308	0.264437	0.247759	LONP2/PPARA/CPT1A	3
BP	GO:0032986	protein-DNA complex disassembly		3/474	20/18862	0.01308	0.264437	0.247759	ARID2/ARID1A/SMARCC1	3
BP	GO:0048025	negative regulation of mRNA splicing, via spliceosome		3/474	20/18862	0.01308	0.264437	0.247759	SFSWAP/DYRK1A/SRSF4	3
BP	GO:0034340	response to type I interferon		7/474	101/18862	0.0137519	0.276126	0.25871	TRIM56/MAVS/IFNAR2/IFNAR1/UBE2K/SETD2/TYK2	7
BP	GO:0044242	cellular lipid catabolic process		12/474	230/18862	0.0138027	0.276126	0.25871	DDHD2/LONP2/HADHB/PPARA/IVD/GDPD1/IDH1/ABCD4/MCEE/ECHDC2/GBA/CPT1A	12
BP	GO:0002833	positive regulation of response to biotic stimulus		13/474	258/18862	0.0138979	0.276582	0.259138	IFI16/RPS19/MAVS/UBE2K/MATR3/TAB2/LYN/RAF1/PSMA5/PSME4/ANKRD17/TRIM5/PSPC1	13
BP	GO:0046854	phosphatidylinositol phosphorylation		5/474	57/18862	0.0140705	0.278566	0.260996	PIKFYVE/PIP5K1A/BPNT1/FAM126B/SMG1	5
BP	GO:1901796	regulation of signal transduction by p53 class mediator		10/474	177/18862	0.0142279	0.280232	0.262557	RBBP4/RNF34/RHNO1/MDM4/WRN/ATM/DYRK1A/MBD3/TAF11/TAF2	10
BP	GO:0035455	response to interferon-alpha		3/474	21/18862	0.0149803	0.29204	0.273621	IFNAR2/IFNAR1/EIF2AK2	3
BP	GO:0045655	regulation of monocyte differentiation		3/474	21/18862	0.0149803	0.29204	0.273621	INPP5D/CDK6/FOXP1	3
BP	GO:0006446	regulation of translational initiation		6/474	80/18862	0.0153493	0.29621	0.277527	EIF3K/DDX3X/EIF2AK2/POLR2D/EIF3E/EIF2B1	6
BP	GO:2000117	negative regulation of cysteine-type endopeptidase activity		6/474	80/18862	0.0153493	0.29621	0.277527	IFI16/RNF34/DDX3X/DNAJB6/RAF1/FNIP1	6
BP	GO:0006790	sulfur compound metabolic process		17/474	378/18862	0.0154679	0.296999	0.278266	MTR/CHST12/FAR1/MRI1/SUOX/PDPR/NDOR1/CHST11/BPNT1/IDH1/ELOVL5/METTL16/MCEE/NFE2L2/ABHD14B/HACD1/SULT1A1	17
BP	GO:0032479	regulation of type I interferon production		8/474	128/18862	0.0156113	0.298254	0.279442	IFI16/TRIM56/RNF125/MAVS/DDX3X/PPM1B/DHX33/SETD2	8
BP	GO:0060416	response to growth hormone		4/474	39/18862	0.0161752	0.305469	0.286202	RBBP4/LEPROT/LYN/STAT3	4
BP	GO:0019079	viral genome replication		8/474	129/18862	0.0162913	0.305469	0.286202	IFI16/MAVS/PPARA/DDX3X/PPIH/EIF2AK2/PABPC1/SRPK1	8
BP	GO:0032606	type I interferon production		8/474	129/18862	0.0162913	0.305469	0.286202	IFI16/TRIM56/RNF125/MAVS/DDX3X/PPM1B/DHX33/SETD2	8
BP	GO:0006163	purine nucleotide metabolic process		19/474	441/18862	0.0164224	0.305469	0.286202	FAR1/DMAC2L/AMPD3/PDPR/PPARA/GUCY1A1/ITPA/BPNT1/ELOVL5/PDE7A/MCEE/NT5C2/ABHD14B/NUP43/HACD1/SULT1A1/NCOR1/DCAKD/GART	19
BP	GO:0006605	protein targeting		19/474	441/18862	0.0164224	0.305469	0.286202	PIKFYVE/LONP2/RPL23A/TIMM50/RPS19/RAB8B/LEPROT/MPV17/IDH1/RPL37/VPS41/RPL30/ZDHHC24/ITGB1BP1/VPS37B/VPS13C/SSR2/PEX6/HPS4	19
BP	GO:0019395	fatty acid oxidation		7/474	105/18862	0.0167251	0.305469	0.286202	LONP2/HADHB/PPARA/IVD/ABCD4/ECHDC2/CPT1A	7
BP	GO:0043123	positive regulation of I-kappaB kinase/NF-kappaB signaling		10/474	182/18862	0.0169785	0.305469	0.286202	TMEM106A/MAVS/CFLAR/ATP2C1/TAB2/AKAP13/TERF2IP/APOL3/ANKRD17/TRIM5	10
BP	GO:0008033	tRNA processing		8/474	130/18862	0.0169925	0.305469	0.286202	METTL2B/METTL2A/TSEN2/NSUN6/OSGEP/WDR4/TRMT2B/RPUSD4	8
BP	GO:0009235	cobalamin metabolic process		3/474	22/18862	0.0170282	0.305469	0.286202	MTR/ABCD4/MMAB	3
BP	GO:0010499	proteasomal ubiquitin-independent protein catabolic process		3/474	22/18862	0.0170282	0.305469	0.286202	PSMA5/PSME4/NFE2L2	3
BP	GO:0032727	positive regulation of interferon-alpha production		3/474	22/18862	0.0170282	0.305469	0.286202	MAVS/DDX3X/SETD2	3
BP	GO:0034312	diol biosynthetic process		3/474	22/18862	0.0170282	0.305469	0.286202	SPTLC1/GBA/SPTLC2	3
BP	GO:0046519	sphingoid metabolic process		3/474	22/18862	0.0170282	0.305469	0.286202	SPTLC1/GBA/SPTLC2	3
BP	GO:0042176	regulation of protein catabolic process		17/474	383/18862	0.0173604	0.309972	0.290422	WAC/FBXW8/COMMD1/ARIH1/MDM4/UBE2K/IRAK3/RNF41/NFE2L2/EEF1A1/RDX/ATXN3/CSNK1D/GBA/XPO1/SMARCC1/RNFT1	17
BP	GO:0051091	positive regulation of DNA-binding transcription factor activity		13/474	266/18862	0.0174666	0.310347	0.290772	MAVS/CFLAR/TAB2/CAMK1D/IRAK3/TERF2IP/EIF2AK2/RNF41/DHX33/FLOT2/STAT3/TRIM5/PRKD2	13
BP	GO:0034728	nucleosome organization		10/474	183/18862	0.0175728	0.310347	0.290772	RBBP4/ARID2/ARID1A/SUPT6H/BPTF/MIS18BP1/PSME4/HP1BP3/SETD2/SMARCC1	10
BP	GO:0000154	rRNA modification		4/474	40/18862	0.017625	0.310347	0.290772	NSUN4/METTL16/RPUSD3/RPUSD4	4
BP	GO:0072329	monocarboxylic acid catabolic process		8/474	131/18862	0.0177151	0.310502	0.290918	LONP2/HADHB/PPARA/IVD/ABCD4/MCEE/ECHDC2/CPT1A	8
BP	GO:0009267	cellular response to starvation		9/474	157/18862	0.0178997	0.312305	0.292607	IFI16/PPARA/WIPI2/WRN/EIF2AK2/VPS41/NFE2L2/GBA/FNIP1	9
BP	GO:0031145	anaphase-promoting complex-dependent catabolic process		6/474	83/18862	0.0181181	0.314678	0.29483	CDC16/ANAPC16/ANAPC5/PSMA5/PSME4/CUL3	6
BP	GO:0033138	positive regulation of peptidyl-serine phosphorylation		7/474	107/18862	0.0183704	0.317616	0.297583	AKAP9/TERF2IP/RAF1/BRAF/FNIP1/SH2D3C/PRKD2	7
BP	GO:1901987	regulation of cell cycle phase transition		20/474	478/18862	0.0186865	0.321627	0.301341	AKAP9/CDC16/TMOD3/NDE1/DDX3X/MDM4/ANAPC16/ATM/PAFAH1B1/TFDP2/CDK6/ANAPC5/PSMA5/PSME4/RDX/CSNK1D/CUL3/ANKRD17/NAE1/MECP2	20
BP	GO:1902042	negative regulation of extrinsic apoptotic signaling pathway via death domain receptors		4/474	41/18862	0.0191533	0.327934	0.30725	RNF34/CFLAR/DDX3X/RAF1	4
BP	GO:0043162	ubiquitin-dependent protein catabolic process via the multivesicular body sorting pathway		3/474	23/18862	0.0192246	0.327934	0.30725	TSG101/VPS37B/RNF115	3
BP	GO:0007062	sister chromatid cohesion		5/474	62/18862	0.0196545	0.333778	0.312726	STAG3L1/STAG3L3/STAG3L2/POGZ/PDS5A	5
BP	GO:0016241	regulation of macroautophagy		9/474	160/18862	0.0199824	0.335816	0.314636	WAC/CALCOCO2/SPTLC1/RNF41/SNX5/VPS13C/GBA/SPTLC2/SMG1	9
BP	GO:0006414	translational elongation		8/474	134/18862	0.0200151	0.335816	0.314636	DAP3/MRPL30/DPH1/MRPL42/RPL30/MRPL3/EEF1A1/NEMF	8
BP	GO:0002831	regulation of response to biotic stimulus		18/474	420/18862	0.0201092	0.335816	0.314636	IFI16/RNF125/RPS19/MAVS/IFNAR2/PPM1B/UBE2K/MATR3/TAB2/LYN/IRAK3/RAF1/PSMA5/PSME4/FOXP1/ANKRD17/TRIM5/PSPC1	18
BP	GO:1901800	positive regulation of proteasomal protein catabolic process		7/474	109/18862	0.0201261	0.335816	0.314636	FBXW8/ARIH1/NFE2L2/ATXN3/CSNK1D/GBA/RNFT1	7
BP	GO:0002244	hematopoietic progenitor cell differentiation		9/474	161/18862	0.020714	0.342632	0.321022	CBFB/EIF2AK2/LMO2/N4BP2L2/RUNX1/PSMA5/PSME4/NFE2L2/FNIP1	9
BP	GO:0009408	response to heat		9/474	161/18862	0.020714	0.342632	0.321022	DNAJA3/DNAJB6/LYN/ATM/POLR2D/EIF2B1/ATXN3/NUP43/DNAJC7	9
BP	GO:0034440	lipid oxidation		7/474	110/18862	0.0210465	0.346632	0.324769	LONP2/HADHB/PPARA/IVD/ABCD4/ECHDC2/CPT1A	7
BP	GO:0060396	growth hormone receptor signaling pathway		3/474	24/18862	0.02157	0.353729	0.331419	LEPROT/LYN/STAT3	3
BP	GO:0018209	peptidyl-serine modification		15/474	333/18862	0.0217991	0.355959	0.333508	PIKFYVE/AKAP9/PLCL2/CAMK1D/ATM/TERF2IP/DYRK1A/RAF1/STK38/BRAF/CSNK1D/FNIP1/SH2D3C/SMG1/PRKD2	15
BP	GO:0042255	ribosome assembly		5/474	64/18862	0.0222427	0.361658	0.338847	RPL23A/RPS19/DDX3X/FASTKD2/RRP7A	5
BP	GO:0003158	endothelium development		8/474	137/18862	0.02252	0.364614	0.341617	RAP1B/MYADM/CLIC4/F11R/RDX/FOXP1/PECAM1/PRKD2	8
BP	GO:1903828	negative regulation of cellular protein localization		7/474	112/18862	0.0229741	0.367479	0.344302	COMMD1/LEPROT/PPP2R5A/ANKRD13A/UBAC2/ITGB1BP1/LYPLA1	7
BP	GO:0051701	biological process involved in interaction with host		11/474	219/18862	0.0230185	0.367479	0.344302	PIKFYVE/ZNF639/IST1/F11R/EIF2AK2/TSG101/VPS37B/EPS15/TRIM5/GRB2/THOC2	11
BP	GO:0071479	cellular response to ionizing radiation		5/474	65/18862	0.0236158	0.367479	0.344302	IFI16/RHNO1/WRN/ATM/GRB2	5
BP	GO:0001783	B cell apoptotic process		3/474	25/18862	0.0240646	0.367479	0.344302	LYN/FOXP1/FNIP1	3
BP	GO:0006851	mitochondrial calcium ion transmembrane transport		3/474	25/18862	0.0240646	0.367479	0.344302	SPG7/YME1L1/MICU2	3
BP	GO:0033119	negative regulation of RNA splicing		3/474	25/18862	0.0240646	0.367479	0.344302	SFSWAP/DYRK1A/SRSF4	3
BP	GO:0033622	integrin activation		3/474	25/18862	0.0240646	0.367479	0.344302	RAP1B/ITGB1BP1/PIEZO1	3
BP	GO:0034035	purine ribonucleoside bisphosphate metabolic process		3/474	25/18862	0.0240646	0.367479	0.344302	BPNT1/ABHD14B/SULT1A1	3
BP	GO:0035336	long-chain fatty-acyl-CoA metabolic process		3/474	25/18862	0.0240646	0.367479	0.344302	FAR1/ELOVL5/HACD1	3
BP	GO:0036010	protein localization to endosome		3/474	25/18862	0.0240646	0.367479	0.344302	AKAP11/ANKRD13A/RDX	3
BP	GO:0050427	3'-phosphoadenosine 5'-phosphosulfate metabolic process		3/474	25/18862	0.0240646	0.367479	0.344302	BPNT1/ABHD14B/SULT1A1	3
BP	GO:0070129	regulation of mitochondrial translation		3/474	25/18862	0.0240646	0.367479	0.344302	FASTKD2/RPUSD3/RPUSD4	3
BP	GO:0071378	cellular response to growth hormone stimulus		3/474	25/18862	0.0240646	0.367479	0.344302	LEPROT/LYN/STAT3	3
BP	GO:0060976	coronary vasculature development		4/474	44/18862	0.0242186	0.367479	0.344302	SEC24B/ARID2/AP2B1/SETD2	4
BP	GO:0006400	tRNA modification		6/474	89/18862	0.0246425	0.367479	0.344302	METTL2B/METTL2A/NSUN6/OSGEP/WDR4/TRMT2B	6
BP	GO:0042058	regulation of epidermal growth factor receptor signaling pathway		6/474	89/18862	0.0246425	0.367479	0.344302	SNX5/CCDC88A/TSG101/EPS15/RNF115/GRB2	6
BP	GO:0043044	ATP-dependent chromatin remodeling		6/474	89/18862	0.0246425	0.367479	0.344302	RBBP4/ARID1A/MIS18BP1/MBD3/PSME4/SMARCC1	6
BP	GO:0002327	immature B cell differentiation		2/474	10/18862	0.0248128	0.367479	0.344302	ATM/FNIP1	2
BP	GO:0006188	IMP biosynthetic process		2/474	10/18862	0.0248128	0.367479	0.344302	AMPD3/GART	2
BP	GO:0031118	rRNA pseudouridine synthesis		2/474	10/18862	0.0248128	0.367479	0.344302	RPUSD3/RPUSD4	2
BP	GO:0032000	positive regulation of fatty acid beta-oxidation		2/474	10/18862	0.0248128	0.367479	0.344302	PPARA/CPT1A	2
BP	GO:0098792	xenophagy		2/474	10/18862	0.0248128	0.367479	0.344302	WIPI2/CALCOCO2	2
BP	GO:0000725	recombinational repair		8/474	140/18862	0.0252382	0.372337	0.348853	ARID2/MORF4L1/RHNO1/WRN/ATM/TERF2IP/RNF138/SETD2	8
BP	GO:0030218	erythrocyte differentiation		7/474	115/18862	0.0260888	0.383405	0.359223	RPS19/INPP5D/TMOD3/LYN/CDK6/STAT3/JMJD6	7
BP	GO:0046486	glycerolipid metabolic process		18/474	433/18862	0.0262502	0.384299	0.36006	PIKFYVE/DDHD2/FAR1/PGS1/PIP5K1A/HADHB/INPP5D/ATM/PAFAH1B1/GDPD1/BPNT1/FAM126B/PCYT1A/MBOAT7/PIGM/CPT1A/SMG1/MECP2	18
BP	GO:0032786	positive regulation of DNA-templated transcription, elongation		3/474	26/18862	0.0267084	0.388034	0.363559	TCERG1/SCAF8/SUPT6H	3
BP	GO:2000810	regulation of bicellular tight junction assembly		3/474	26/18862	0.0267084	0.388034	0.363559	CBFB/F11R/RUNX1	3
BP	GO:0006195	purine nucleotide catabolic process		4/474	46/18862	0.0280042	0.395974	0.370999	AMPD3/ITPA/PDE7A/NT5C2	4
BP	GO:0070316	regulation of G0 to G1 transition		4/474	46/18862	0.0280042	0.395974	0.370999	RBBP4/RHNO1/TFDP2/UXT	4
BP	GO:0031346	positive regulation of cell projection organization		15/474	344/18862	0.0280506	0.395974	0.370999	ARPC2/FBXW8/CFLAR/RAB8B/GOLGA4/CUX1/LYN/CAMK1D/IST1/DDX56/CCDC88A/NFE2L2/RETREG3/SETX/NIN	15
BP	GO:0006625	protein targeting to peroxisome		5/474	68/18862	0.0280586	0.395974	0.370999	LONP2/RAB8B/MPV17/IDH1/PEX6	5
BP	GO:0072662	protein localization to peroxisome		5/474	68/18862	0.0280586	0.395974	0.370999	LONP2/RAB8B/MPV17/IDH1/PEX6	5
BP	GO:0072663	establishment of protein localization to peroxisome		5/474	68/18862	0.0280586	0.395974	0.370999	LONP2/RAB8B/MPV17/IDH1/PEX6	5
BP	GO:0033135	regulation of peptidyl-serine phosphorylation		8/474	143/18862	0.0281777	0.395974	0.370999	AKAP9/PLCL2/TERF2IP/RAF1/BRAF/FNIP1/SH2D3C/PRKD2	8
BP	GO:0006479	protein methylation		9/474	170/18862	0.0281876	0.395974	0.370999	SNRPD3/SETD5/SUPT6H/METTL21A/DPY30/KMT5B/SETD2/VCPKMT/MECP2	9
BP	GO:0008213	protein alkylation		9/474	170/18862	0.0281876	0.395974	0.370999	SNRPD3/SETD5/SUPT6H/METTL21A/DPY30/KMT5B/SETD2/VCPKMT/MECP2	9
BP	GO:0045088	regulation of innate immune response		14/474	315/18862	0.0288067	0.398308	0.373186	IFI16/RPS19/MAVS/IFNAR2/UBE2K/MATR3/TAB2/LYN/IRAK3/RAF1/PSMA5/PSME4/TRIM5/PSPC1	14
BP	GO:0021591	ventricular system development		3/474	27/18862	0.0295009	0.398308	0.373186	CDK6/MBOAT7/MECP2	3
BP	GO:0032438	melanosome organization		3/474	27/18862	0.0295009	0.398308	0.373186	PIKFYVE/TRAPPC6A/HPS4	3
BP	GO:0034110	regulation of homotypic cell-cell adhesion		3/474	27/18862	0.0295009	0.398308	0.373186	LYN/F11R/RDX	3
BP	GO:0001821	histamine secretion		2/474	11/18862	0.0298293	0.398308	0.373186	LYN/SNAP23	2
BP	GO:0021819	layer formation in cerebral cortex		2/474	11/18862	0.0298293	0.398308	0.373186	PAFAH1B1/MBOAT7	2
BP	GO:0033234	negative regulation of protein sumoylation		2/474	11/18862	0.0298293	0.398308	0.373186	HMG20A/GNL3L	2
BP	GO:0033625	positive regulation of integrin activation		2/474	11/18862	0.0298293	0.398308	0.373186	RAP1B/PIEZO1	2
BP	GO:0034454	microtubule anchoring at centrosome		2/474	11/18862	0.0298293	0.398308	0.373186	HOOK3/NIN	2
BP	GO:0070757	interleukin-35-mediated signaling pathway		2/474	11/18862	0.0298293	0.398308	0.373186	IL27RA/STAT3	2
BP	GO:1901533	negative regulation of hematopoietic progenitor cell differentiation		2/474	11/18862	0.0298293	0.398308	0.373186	N4BP2L2/NFE2L2	2
BP	GO:1902033	regulation of hematopoietic stem cell proliferation		2/474	11/18862	0.0298293	0.398308	0.373186	EIF2AK2/N4BP2L2	2
BP	GO:2000574	regulation of microtubule motor activity		2/474	11/18862	0.0298293	0.398308	0.373186	NDE1/PAFAH1B1	2
BP	GO:0038202	TORC1 signaling		4/474	47/18862	0.0300217	0.398308	0.373186	ATM/SIK3/FNIP1/SMG1	4
BP	GO:0045023	G0 to G1 transition		4/474	47/18862	0.0300217	0.398308	0.373186	RBBP4/RHNO1/TFDP2/UXT	4
BP	GO:0045646	regulation of erythrocyte differentiation		4/474	47/18862	0.0300217	0.398308	0.373186	INPP5D/LYN/CDK6/STAT3	4
BP	GO:0000086	G2/M transition of mitotic cell cycle		12/474	258/18862	0.0305108	0.403398	0.377954	AKAP9/NDE1/PPP1CB/ATM/PAFAH1B1/ENSA/PSMA5/PSME4/CSNK1D/TAF2/NAE1/MECP2	12
BP	GO:0006901	vesicle coating		5/474	70/18862	0.0312959	0.41235	0.386342	SEC24B/CSNK1D/TRAPPC6A/ARFGAP3/CUL3	5
BP	GO:1903131	mononuclear cell differentiation		17/474	411/18862	0.0314529	0.412996	0.386947	IFI16/SPN/INPP5D/PLCL2/DNAJA3/CBFB/LYN/ATM/CDK6/RNF41/RUNX1/HLA-DOA/STAT3/JMJD6/GBA/FOXP1/FNIP1	17
BP	GO:0034605	cellular response to heat		7/474	120/18862	0.031899	0.415441	0.389238	DNAJB6/LYN/ATM/POLR2D/ATXN3/NUP43/DNAJC7	7
BP	GO:0043244	regulation of protein-containing complex disassembly		7/474	120/18862	0.031899	0.415441	0.389238	TMOD3/SCAF8/IRAK3/CALCOCO2/RDX/GBA/SETX	7
BP	GO:0032607	interferon-alpha production		3/474	28/18862	0.0324413	0.415441	0.389238	MAVS/DDX3X/SETD2	3
BP	GO:0032647	regulation of interferon-alpha production		3/474	28/18862	0.0324413	0.415441	0.389238	MAVS/DDX3X/SETD2	3
BP	GO:0048753	pigment granule organization		3/474	28/18862	0.0324413	0.415441	0.389238	PIKFYVE/TRAPPC6A/HPS4	3
BP	GO:0007040	lysosome organization		5/474	71/18862	0.0329985	0.415441	0.389238	PIKFYVE/TMEM165/HOOK3/GBA/HPS4	5
BP	GO:0035019	somatic stem cell population maintenance		5/474	71/18862	0.0329985	0.415441	0.389238	POLR2D/RAF1/STAT3/FOXP1/DPPA4	5
BP	GO:0070227	lymphocyte apoptotic process		5/474	71/18862	0.0329985	0.415441	0.389238	DNAJA3/LYN/DFFA/FOXP1/FNIP1	5
BP	GO:0080171	lytic vacuole organization		5/474	71/18862	0.0329985	0.415441	0.389238	PIKFYVE/TMEM165/HOOK3/GBA/HPS4	5
BP	GO:0009152	purine ribonucleotide biosynthetic process		9/474	175/18862	0.033072	0.415441	0.389238	DMAC2L/AMPD3/PDPR/PPARA/GUCY1A1/ELOVL5/HACD1/DCAKD/GART	9
BP	GO:0052126	movement in host environment		9/474	175/18862	0.033072	0.415441	0.389238	PIKFYVE/ZNF639/IST1/F11R/TSG101/VPS37B/EPS15/TRIM5/GRB2	9
BP	GO:0034101	erythrocyte homeostasis		7/474	121/18862	0.0331568	0.415441	0.389238	RPS19/INPP5D/TMOD3/LYN/CDK6/STAT3/JMJD6	7
BP	GO:1901184	regulation of ERBB signaling pathway		6/474	96/18862	0.0340398	0.415441	0.389238	SNX5/CCDC88A/TSG101/EPS15/RNF115/GRB2	6
BP	GO:0031929	TOR signaling		7/474	122/18862	0.0344473	0.415441	0.389238	TNFAIP8L1/ATM/CCDC88A/SIK3/GBA/FNIP1/SMG1	7
BP	GO:0072331	signal transduction by p53 class mediator		12/474	263/18862	0.0345924	0.415441	0.389238	RBBP4/IFI16/RNF34/RHNO1/MDM4/WRN/ATM/DYRK1A/TFDP2/MBD3/TAF11/TAF2	12
BP	GO:0043154	negative regulation of cysteine-type endopeptidase activity involved in apoptotic process		5/474	72/18862	0.0347578	0.415441	0.389238	RNF34/DDX3X/DNAJB6/RAF1/FNIP1	5
BP	GO:0046834	lipid phosphorylation		5/474	72/18862	0.0347578	0.415441	0.389238	PIKFYVE/PIP5K1A/BPNT1/FAM126B/SMG1	5
BP	GO:0051865	protein autoubiquitination		5/474	72/18862	0.0347578	0.415441	0.389238	RNF220/RNF41/RNF115/CUL3/RNFT1	5
BP	GO:0090150	establishment of protein localization to membrane		15/474	354/18862	0.0348057	0.415441	0.389238	PIKFYVE/RPL23A/RPS19/RAB8B/GOLGA4/TFDP2/RPL37/RPL30/ZDHHC24/ITGB1BP1/BRAF/VPS37B/GRIPAP1/SSR2/LYPLA1	15
BP	GO:0002087	regulation of respiratory gaseous exchange by nervous system process		2/474	12/18862	0.0352093	0.415441	0.389238	GLS/MECP2	2
BP	GO:0006264	mitochondrial DNA replication		2/474	12/18862	0.0352093	0.415441	0.389238	DNAJA3/POLG2	2
BP	GO:0009086	methionine biosynthetic process		2/474	12/18862	0.0352093	0.415441	0.389238	MTR/MRI1	2
BP	GO:0030259	lipid glycosylation		2/474	12/18862	0.0352093	0.415441	0.389238	GBA/ABO	2
BP	GO:0032968	positive regulation of transcription elongation from RNA polymerase II promoter		2/474	12/18862	0.0352093	0.415441	0.389238	TCERG1/SUPT6H	2
BP	GO:0035092	sperm chromatin condensation		2/474	12/18862	0.0352093	0.415441	0.389238	PSME4/SRPK1	2
BP	GO:1903624	regulation of DNA catabolic process		2/474	12/18862	0.0352093	0.415441	0.389238	ATM/DFFA	2
BP	GO:1904816	positive regulation of protein localization to chromosome, telomeric region		2/474	12/18862	0.0352093	0.415441	0.389238	GNL3L/CCT4	2
BP	GO:0031116	positive regulation of microtubule polymerization		3/474	29/18862	0.0355288	0.415441	0.389238	AKAP9/NIN/MECP2	3
BP	GO:0034311	diol metabolic process		3/474	29/18862	0.0355288	0.415441	0.389238	SPTLC1/GBA/SPTLC2	3
BP	GO:0050686	negative regulation of mRNA processing		3/474	29/18862	0.0355288	0.415441	0.389238	SFSWAP/DYRK1A/SRSF4	3
BP	GO:0051642	centrosome localization		3/474	29/18862	0.0355288	0.415441	0.389238	AKAP9/NDE1/NIN	3
BP	GO:0062125	regulation of mitochondrial gene expression		3/474	29/18862	0.0355288	0.415441	0.389238	FASTKD2/RPUSD3/RPUSD4	3
BP	GO:0070979	protein K11-linked ubiquitination		3/474	29/18862	0.0355288	0.415441	0.389238	CDC16/ANAPC5/UBE2H	3
BP	GO:1902186	regulation of viral release from host cell		3/474	29/18862	0.0355288	0.415441	0.389238	TSG101/VPS37B/TRIM5	3
BP	GO:0051258	protein polymerization		13/474	294/18862	0.0355297	0.415441	0.389238	ARPC2/AKAP9/TMOD3/NDE1/MYADM/UBE2K/DYRK1A/RDX/CSNK1D/ARPC3/NIN/GRB2/MECP2	13
BP	GO:0002429	immune response-activating cell surface receptor signaling pathway		19/474	481/18862	0.0357519	0.415441	0.389238	ARPC2/INPP5D/PLCL2/CBFB/TAB2/LYN/RAF1/KLHL6/RUNX1/PSMA5/PSME4/ELMO1/EIF2B1/WIPF1/FOXP1/ARPC3/GRB2/PRAM1/PRKD2	19
BP	GO:0002757	immune response-activating signal transduction		19/474	481/18862	0.0357519	0.415441	0.389238	ARPC2/INPP5D/PLCL2/CBFB/TAB2/LYN/RAF1/KLHL6/RUNX1/PSMA5/PSME4/ELMO1/EIF2B1/WIPF1/FOXP1/ARPC3/GRB2/PRAM1/PRKD2	19
BP	GO:0007173	epidermal growth factor receptor signaling pathway		7/474	123/18862	0.0357708	0.415441	0.389238	SNX5/CCDC88A/BRAF/TSG101/EPS15/RNF115/GRB2	7
BP	GO:1903364	positive regulation of cellular protein catabolic process		8/474	150/18862	0.0359379	0.416117	0.389872	FBXW8/ARIH1/NFE2L2/RDX/ATXN3/CSNK1D/GBA/RNFT1	8
BP	GO:0031113	regulation of microtubule polymerization		4/474	50/18862	0.0365777	0.41848	0.392085	AKAP9/DYRK1A/NIN/MECP2	4
BP	GO:0032456	endocytic recycling		4/474	50/18862	0.0365777	0.41848	0.392085	VPS51/VPS29/EPS15/ACAP2	4
BP	GO:1904036	negative regulation of epithelial cell apoptotic process		4/474	50/18862	0.0365777	0.41848	0.392085	CFLAR/PPARA/NFE2L2/KRIT1	4
BP	GO:0019217	regulation of fatty acid metabolic process		6/474	98/18862	0.0370968	0.41848	0.392085	LONP2/PDPR/PPARA/ELOVL5/CPT1A/NCOR1	6
BP	GO:0034976	response to endoplasmic reticulum stress		13/474	296/18862	0.0371974	0.41848	0.392085	TARDBP/PDIA3/DDX3X/UBXN4/UBE2K/UBAC2/PIGBOS1/ATP2A3/NFE2L2/PPP2CB/ATXN3/CCDC47/RNFT1	13
BP	GO:0072522	purine-containing compound biosynthetic process		10/474	208/18862	0.0378984	0.41848	0.392085	DMAC2L/AMPD3/PDPR/PPARA/GUCY1A1/ELOVL5/ADA2/HACD1/DCAKD/GART	10
BP	GO:0042795	snRNA transcription by RNA polymerase II		5/474	74/18862	0.0384478	0.41848	0.392085	PHAX/TAF8/INTS10/POLR2D/TAF11	5
BP	GO:0048199	vesicle targeting, to, from or within Golgi		5/474	74/18862	0.0384478	0.41848	0.392085	SEC24B/CSNK1D/TRAPPC6A/ARFGAP3/CUL3	5
BP	GO:0019083	viral transcription		9/474	180/18862	0.0385131	0.41848	0.392085	TARDBP/ZNF639/RPL23A/RPS19/POLR2D/RPL37/RPL30/TAF11/NUP43	9
BP	GO:0009615	response to virus		15/474	359/18862	0.0385948	0.41848	0.392085	IFI16/TRIM56/RNF125/MAVS/IFNAR2/IFNAR1/DDX3X/PPM1B/IRAK3/EIF2AK2/CDK6/TPT1/SETD2/ANKRD17/TRIM5	15
BP	GO:0002474	antigen processing and presentation of peptide antigen via MHC class I		6/474	99/18862	0.0386891	0.41848	0.392085	SEC24B/PDIA3/SNAP23/PSMA5/PSME4/TAPBP	6
BP	GO:0036258	multivesicular body assembly		3/474	30/18862	0.038762	0.41848	0.392085	IST1/TSG101/VPS37B	3
BP	GO:0061842	microtubule organizing center localization		3/474	30/18862	0.038762	0.41848	0.392085	AKAP9/NDE1/NIN	3
BP	GO:1905476	negative regulation of protein localization to membrane		3/474	30/18862	0.038762	0.41848	0.392085	PPP2R5A/ITGB1BP1/LYPLA1	3
BP	GO:0043687	post-translational protein modification		15/474	361/18862	0.0401906	0.41848	0.392085	VHL/FBXW8/DCAF6/COMMD1/COPS4/WIPI2/SUMF2/UBXN7/DCAF16/FBXL20/PSMA5/PSME4/PTP4A2/CUL3/NAE1	15
BP	GO:0010927	cellular component assembly involved in morphogenesis		6/474	100/18862	0.0403242	0.41848	0.392085	PIKFYVE/CFLAR/TMOD3/AKAP13/PAFAH1B1/SPINK2	6
BP	GO:0002479	antigen processing and presentation of exogenous peptide antigen via MHC class I, TAP-dependent		5/474	75/18862	0.040379	0.41848	0.392085	PDIA3/SNAP23/PSMA5/PSME4/TAPBP	5
BP	GO:0009301	snRNA transcription		5/474	75/18862	0.040379	0.41848	0.392085	PHAX/TAF8/INTS10/POLR2D/TAF11	5
BP	GO:0009313	oligosaccharide catabolic process		2/474	13/18862	0.0409314	0.41848	0.392085	MAN2B1/MANBA	2
BP	GO:0016558	protein import into peroxisome matrix		2/474	13/18862	0.0409314	0.41848	0.392085	LONP2/PEX6	2
BP	GO:0030497	fatty acid elongation		2/474	13/18862	0.0409314	0.41848	0.392085	ELOVL5/HACD1	2
BP	GO:0032042	mitochondrial DNA metabolic process		2/474	13/18862	0.0409314	0.41848	0.392085	MPV17/POLG2	2
BP	GO:0032096	negative regulation of response to food		2/474	13/18862	0.0409314	0.41848	0.392085	NUCB2/PPARA	2
BP	GO:0032099	negative regulation of appetite		2/474	13/18862	0.0409314	0.41848	0.392085	NUCB2/PPARA	2
BP	GO:0032105	negative regulation of response to extracellular stimulus		2/474	13/18862	0.0409314	0.41848	0.392085	NUCB2/PPARA	2
BP	GO:0032108	negative regulation of response to nutrient levels		2/474	13/18862	0.0409314	0.41848	0.392085	NUCB2/PPARA	2
BP	GO:0034982	mitochondrial protein processing		2/474	13/18862	0.0409314	0.41848	0.392085	SPG7/YME1L1	2
BP	GO:0035723	interleukin-15-mediated signaling pathway		2/474	13/18862	0.0409314	0.41848	0.392085	STAT3/GRB2	2
BP	GO:0036109	alpha-linolenic acid metabolic process		2/474	13/18862	0.0409314	0.41848	0.392085	FADS2/ELOVL5	2
BP	GO:0042761	very long-chain fatty acid biosynthetic process		2/474	13/18862	0.0409314	0.41848	0.392085	ELOVL5/HACD1	2
BP	GO:0042762	regulation of sulfur metabolic process		2/474	13/18862	0.0409314	0.41848	0.392085	PDPR/NFE2L2	2
BP	GO:0060340	positive regulation of type I interferon-mediated signaling pathway		2/474	13/18862	0.0409314	0.41848	0.392085	MAVS/UBE2K	2
BP	GO:0071350	cellular response to interleukin-15		2/474	13/18862	0.0409314	0.41848	0.392085	STAT3/GRB2	2
BP	GO:0072393	microtubule anchoring at microtubule organizing center		2/474	13/18862	0.0409314	0.41848	0.392085	HOOK3/NIN	2
BP	GO:0072683	T cell extravasation		2/474	13/18862	0.0409314	0.41848	0.392085	IL27RA/F11R	2
BP	GO:0098789	pre-mRNA cleavage required for polyadenylation		2/474	13/18862	0.0409314	0.41848	0.392085	CPSF6/CPSF7	2
BP	GO:1904925	positive regulation of autophagy of mitochondrion in response to mitochondrial depolarization		2/474	13/18862	0.0409314	0.41848	0.392085	VPS13C/GBA	2
BP	GO:1905666	regulation of protein localization to endosome		2/474	13/18862	0.0409314	0.41848	0.392085	ANKRD13A/RDX	2
BP	GO:2000009	negative regulation of protein localization to cell surface		2/474	13/18862	0.0409314	0.41848	0.392085	COMMD1/LEPROT	2
BP	GO:0046434	organophosphate catabolic process		8/474	154/18862	0.0409637	0.41848	0.392085	AMPD3/GDPD1/ITPA/BPNT1/IDH1/PDE7A/NUDT5/NT5C2	8
BP	GO:0006520	cellular amino acid metabolic process		14/474	331/18862	0.0410093	0.41848	0.392085	MTR/DGLUCY/MRI1/DARS2/GLS/IVD/ENOSF1/PSMA5/PSME4/PHYKPL/CARS2/EARS2/GART/MECP2	14
BP	GO:0006612	protein targeting to membrane		10/474	211/18862	0.0411198	0.41848	0.392085	PIKFYVE/RPL23A/RPS19/RAB8B/RPL37/RPL30/ZDHHC24/ITGB1BP1/VPS37B/SSR2	10
BP	GO:0002886	regulation of myeloid leukocyte mediated immunity		4/474	52/18862	0.0413706	0.41848	0.392085	MAVS/LYN/PRAM1/ADGRE2	4
BP	GO:0032608	interferon-beta production		4/474	52/18862	0.0413706	0.41848	0.392085	TRIM56/MAVS/DDX3X/PPM1B	4
BP	GO:0032784	regulation of DNA-templated transcription, elongation		4/474	52/18862	0.0413706	0.41848	0.392085	TCERG1/SETD5/SCAF8/SUPT6H	4
BP	GO:0048255	mRNA stabilization		4/474	52/18862	0.0413706	0.41848	0.392085	TARDBP/PABPC1/METTL16/SYNCRIP	4
BP	GO:0061014	positive regulation of mRNA catabolic process		4/474	52/18862	0.0413706	0.41848	0.392085	TARDBP/PABPC1/CELF1/METTL16	4
BP	GO:1903052	positive regulation of proteolysis involved in cellular protein catabolic process		7/474	127/18862	0.041399	0.41848	0.392085	FBXW8/ARIH1/NFE2L2/ATXN3/CSNK1D/GBA/RNFT1	7
BP	GO:0035456	response to interferon-beta		3/474	31/18862	0.0421395	0.423724	0.396998	IFI16/IFNAR2/UBE2K	3
BP	GO:0036257	multivesicular body organization		3/474	31/18862	0.0421395	0.423724	0.396998	IST1/TSG101/VPS37B	3
BP	GO:0090068	positive regulation of cell cycle process		13/474	303/18862	0.0434731	0.435986	0.408488	CDC16/RHNO1/TMOD3/DDX3X/MDM4/ATM/TFDP2/ANAPC5/RDX/CUL3/ANKRD17/CRLF3/MECP2	13
BP	GO:0036503	ERAD pathway		6/474	102/18862	0.0437241	0.437355	0.40977	UBXN4/UBAC2/NFE2L2/ATXN3/CCDC47/RNFT1	6
BP	GO:0046395	carboxylic acid catabolic process		11/474	243/18862	0.0439105	0.438073	0.410442	LONP2/HADHB/GLS/PPARA/IVD/ABCD4/ENOSF1/MCEE/PHYKPL/ECHDC2/CPT1A	11
BP	GO:0000288	nuclear-transcribed mRNA catabolic process, deadenylation-dependent decay		5/474	77/18862	0.0444153	0.438657	0.41099	EXOSC2/PAN3/POLR2D/PABPC1/DIS3	5
BP	GO:0032481	positive regulation of type I interferon production		5/474	77/18862	0.0444153	0.438657	0.41099	IFI16/MAVS/DDX3X/DHX33/SETD2	5
BP	GO:0030522	intracellular receptor signaling pathway		12/474	274/18862	0.0449111	0.438657	0.41099	RNF34/RNF125/ARID1A/CBFB/PPARA/TAB2/NR2C1/RUNX1/STAT3/FOXP1/ANKRD17/NCOR1	12
BP	GO:0043122	regulation of I-kappaB kinase/NF-kappaB signaling		11/474	244/18862	0.0449949	0.438657	0.41099	TMEM106A/MAVS/CFLAR/PPM1B/ATP2C1/TAB2/AKAP13/TERF2IP/APOL3/ANKRD17/TRIM5	11
BP	GO:0045862	positive regulation of proteolysis		15/474	367/18862	0.0452607	0.438657	0.41099	IFI16/FBXW8/CFLAR/ARIH1/DDX3X/LYN/IST1/ATP2A3/PSME4/NFE2L2/ATXN3/STAT3/CSNK1D/GBA/RNFT1	15
BP	GO:0019751	polyol metabolic process		7/474	130/18862	0.0459777	0.438657	0.41099	INPP5D/BPNT1/SPTLC1/CYP2R1/GBA/SPTLC2/MECP2	7
BP	GO:0007059	chromosome segregation		14/474	337/18862	0.0464147	0.438657	0.41099	STAG3L1/CDC16/NDE1/DDX3X/ATM/STAG3L3/STAG3L2/ANAPC5/POGZ/CUL3/PDS5A/SRPK1/NUP43/CCNB1IP1	14
BP	GO:0045071	negative regulation of viral genome replication		4/474	54/18862	0.0465021	0.438657	0.41099	IFI16/MAVS/EIF2AK2/SRPK1	4
BP	GO:0000054	ribosomal subunit export from nucleus		2/474	14/18862	0.0469751	0.438657	0.41099	LSG1/XPO1	2
BP	GO:0033750	ribosome localization		2/474	14/18862	0.0469751	0.438657	0.41099	LSG1/XPO1	2
BP	GO:0036092	phosphatidylinositol-3-phosphate biosynthetic process		2/474	14/18862	0.0469751	0.438657	0.41099	PIKFYVE/ATM	2
BP	GO:0043374	CD8-positive, alpha-beta T cell differentiation		2/474	14/18862	0.0469751	0.438657	0.41099	CBFB/RUNX1	2
BP	GO:0043922	negative regulation by host of viral transcription		2/474	14/18862	0.0469751	0.438657	0.41099	TARDBP/ZNF639	2
BP	GO:0044065	regulation of respiratory system process		2/474	14/18862	0.0469751	0.438657	0.41099	GLS/MECP2	2
BP	GO:0045820	negative regulation of glycolytic process		2/474	14/18862	0.0469751	0.438657	0.41099	PPARA/NCOR1	2
BP	GO:0051290	protein heterotetramerization		2/474	14/18862	0.0469751	0.438657	0.41099	CPSF6/CPSF7	2
BP	GO:0051608	histamine transport		2/474	14/18862	0.0469751	0.438657	0.41099	LYN/SNAP23	2
BP	GO:0060397	growth hormone receptor signaling pathway via JAK-STAT		2/474	14/18862	0.0469751	0.438657	0.41099	LYN/STAT3	2
BP	GO:0070672	response to interleukin-15		2/474	14/18862	0.0469751	0.438657	0.41099	STAT3/GRB2	2
BP	GO:0097284	hepatocyte apoptotic process		2/474	14/18862	0.0469751	0.438657	0.41099	CFLAR/PPARA	2
BP	GO:0098787	mRNA cleavage involved in mRNA processing		2/474	14/18862	0.0469751	0.438657	0.41099	CPSF6/CPSF7	2
BP	GO:1902188	positive regulation of viral release from host cell		2/474	14/18862	0.0469751	0.438657	0.41099	TSG101/VPS37B	2
BP	GO:1904814	regulation of protein localization to chromosome, telomeric region		2/474	14/18862	0.0469751	0.438657	0.41099	GNL3L/CCT4	2
BP	GO:1904923	regulation of autophagy of mitochondrion in response to mitochondrial depolarization		2/474	14/18862	0.0469751	0.438657	0.41099	VPS13C/GBA	2
BP	GO:0044839	cell cycle G2/M phase transition		12/474	276/18862	0.0469938	0.438657	0.41099	AKAP9/NDE1/PPP1CB/ATM/PAFAH1B1/ENSA/PSMA5/PSME4/CSNK1D/TAF2/NAE1/MECP2	12
BP	GO:0006367	transcription initiation from RNA polymerase II promoter		9/474	187/18862	0.0471094	0.438657	0.41099	TAF8/GTF2H3/CBFB/PPARA/POLR2D/NR2C1/TAF11/TAF2/MECP2	9
BP	GO:0046488	phosphatidylinositol metabolic process		9/474	187/18862	0.0471094	0.438657	0.41099	PIKFYVE/PIP5K1A/INPP5D/ATM/BPNT1/FAM126B/MBOAT7/PIGM/SMG1	9
BP	GO:0000018	regulation of DNA recombination		6/474	104/18862	0.0472983	0.438657	0.41099	ARID2/IL27RA/TERF2IP/SUPT6H/KMT5B/SETD2	6
BP	GO:0006906	vesicle fusion		6/474	104/18862	0.0472983	0.438657	0.41099	PIKFYVE/RAB8B/SNAP23/VPS41/STX7/TAPBP	6
BP	GO:0009260	ribonucleotide biosynthetic process		9/474	188/18862	0.0484334	0.448097	0.419834	DMAC2L/AMPD3/PDPR/PPARA/GUCY1A1/ELOVL5/HACD1/DCAKD/GART	9
BP	GO:0001892	embryonic placenta development		5/474	79/18862	0.0486846	0.448251	0.419978	FBXW8/BIRC6/BPTF/SETD2/GRB2	5
BP	GO:0032204	regulation of telomere maintenance		5/474	79/18862	0.0486846	0.448251	0.419978	GNL3L/ATM/TERF2IP/CCT4/SMG1	5
BP	GO:0031112	positive regulation of microtubule polymerization or depolymerization		3/474	33/18862	0.0493205	0.44891	0.420596	AKAP9/NIN/MECP2	3
BP	GO:0046320	regulation of fatty acid oxidation		3/474	33/18862	0.0493205	0.44891	0.420596	LONP2/PPARA/CPT1A	3
BP	GO:0050869	negative regulation of B cell activation		3/474	33/18862	0.0493205	0.44891	0.420596	INPP5D/LYN/ATM	3
BP	GO:0061157	mRNA destabilization		3/474	33/18862	0.0493205	0.44891	0.420596	TARDBP/CELF1/METTL16	3
BP	GO:0090501	RNA phosphodiester bond hydrolysis		8/474	160/18862	0.0493437	0.44891	0.420596	EXOSC2/PAN3/ENDOV/CPSF6/TSEN2/RNASEH1/CPSF7/DIS3	8
BP	GO:0006352	DNA-templated transcription, initiation		11/474	249/18862	0.0506927	0.458871	0.429929	TAF8/POLR1E/GTF2H3/CBFB/PPARA/POLR2D/NR2C1/TAF11/TAF2/SETX/MECP2	11
BP	GO:0042590	antigen processing and presentation of exogenous peptide antigen via MHC class I		5/474	80/18862	0.050907	0.458871	0.429929	PDIA3/SNAP23/PSMA5/PSME4/TAPBP	5
BP	GO:0034508	centromere complex assembly		4/474	56/18862	0.051971	0.458871	0.429929	RBBP4/SENP6/MIS18BP1/POGZ	4
BP	GO:0043401	steroid hormone mediated signaling pathway		7/474	134/18862	0.0525696	0.458871	0.429929	ARID1A/CBFB/PPARA/NR2C1/RUNX1/FOXP1/NCOR1	7
BP	GO:0034968	histone lysine methylation		6/474	107/18862	0.0529895	0.458871	0.429929	SETD5/SUPT6H/DPY30/KMT5B/SETD2/MECP2	6
BP	GO:1903008	organelle disassembly		6/474	107/18862	0.0529895	0.458871	0.429929	KLC1/WIPI2/RNF41/VPS13C/RETREG3/GBA	6
BP	GO:0000038	very long-chain fatty acid metabolic process		3/474	34/18862	0.0531201	0.458871	0.429929	ELOVL5/ABCD4/HACD1	3
BP	GO:0002183	cytoplasmic translational initiation		3/474	34/18862	0.0531201	0.458871	0.429929	EIF3K/EIF2S3/EIF3E	3
BP	GO:0043367	CD4-positive, alpha-beta T cell differentiation		5/474	81/18862	0.0531879	0.458871	0.429929	SPN/CBFB/RUNX1/STAT3/FOXP1	5
BP	GO:0006828	manganese ion transport		2/474	15/18862	0.0533208	0.458871	0.429929	TMEM165/ATP2C1	2
BP	GO:0010452	histone H3-K36 methylation		2/474	15/18862	0.0533208	0.458871	0.429929	SETD5/SETD2	2
BP	GO:0019321	pentose metabolic process		2/474	15/18862	0.0533208	0.458871	0.429929	TALDO1/NUDT5	2
BP	GO:0022038	corpus callosum development		2/474	15/18862	0.0533208	0.458871	0.429929	PAFAH1B1/NIN	2
BP	GO:0030852	regulation of granulocyte differentiation		2/474	15/18862	0.0533208	0.458871	0.429929	INPP5D/RUNX1	2
BP	GO:0032486	Rap protein signal transduction		2/474	15/18862	0.0533208	0.458871	0.429929	RAP1B/RDX	2
BP	GO:0042159	lipoprotein catabolic process		2/474	15/18862	0.0533208	0.458871	0.429929	ATM/LYPLA1	2
BP	GO:0046321	positive regulation of fatty acid oxidation		2/474	15/18862	0.0533208	0.458871	0.429929	PPARA/CPT1A	2
BP	GO:0046500	S-adenosylmethionine metabolic process		2/474	15/18862	0.0533208	0.458871	0.429929	MRI1/METTL16	2
BP	GO:0060766	negative regulation of androgen receptor signaling pathway		2/474	15/18862	0.0533208	0.458871	0.429929	FOXP1/NCOR1	2
BP	GO:0071025	RNA surveillance		2/474	15/18862	0.0533208	0.458871	0.429929	EXOSC2/SUPV3L1	2
BP	GO:0071428	rRNA-containing ribonucleoprotein complex export from nucleus		2/474	15/18862	0.0533208	0.458871	0.429929	LSG1/XPO1	2
BP	GO:0071732	cellular response to nitric oxide		2/474	15/18862	0.0533208	0.458871	0.429929	MTR/CFLAR	2
BP	GO:1903799	negative regulation of production of miRNAs involved in gene silencing by miRNA		2/474	15/18862	0.0533208	0.458871	0.429929	STAT3/NCOR1	2
BP	GO:2001044	regulation of integrin-mediated signaling pathway		2/474	15/18862	0.0533208	0.458871	0.429929	PHACTR4/ITGB1BP1	2
BP	GO:0000381	regulation of alternative mRNA splicing, via spliceosome		4/474	57/18862	0.0548315	0.468705	0.439142	RBM5/DYRK1A/CELF1/HNRNPL	4
BP	GO:0070534	protein K63-linked ubiquitination		4/474	57/18862	0.0548315	0.468705	0.439142	TRIM56/DDX3X/RNF115/TRIM5	4
BP	GO:0075733	intracellular transport of virus		4/474	57/18862	0.0548315	0.468705	0.439142	TSG101/VPS37B/XPO1/NUP43	4
BP	GO:0044272	sulfur compound biosynthetic process		9/474	193/18862	0.055422	0.472695	0.442881	MTR/CHST12/MRI1/PDPR/CHST11/ELOVL5/METTL16/NFE2L2/HACD1	9
BP	GO:0017038	protein import		9/474	194/18862	0.0568942	0.474971	0.445013	TARDBP/LONP2/RPAIN/TIMM50/MAVS/RAB8B/CSE1L/STAT3/PEX6	9
BP	GO:0030148	sphingolipid biosynthetic process		6/474	109/18862	0.0570051	0.474971	0.445013	ELOVL5/SPTLC1/GBA/HACD1/SPTLC2/PRKD2	6
BP	GO:0098781	ncRNA transcription		6/474	109/18862	0.0570051	0.474971	0.445013	PHAX/TAF8/INTS10/POLR1E/POLR2D/TAF11	6
BP	GO:0001825	blastocyst formation		3/474	35/18862	0.0570562	0.474971	0.445013	SUPT6H/RRP7A/CUL3	3
BP	GO:0009154	purine ribonucleotide catabolic process		3/474	35/18862	0.0570562	0.474971	0.445013	AMPD3/ITPA/PDE7A	3
BP	GO:0032205	negative regulation of telomere maintenance		3/474	35/18862	0.0570562	0.474971	0.445013	GNL3L/ATM/TERF2IP	3
BP	GO:0043243	positive regulation of protein-containing complex disassembly		3/474	35/18862	0.0570562	0.474971	0.445013	CALCOCO2/GBA/SETX	3
BP	GO:0045191	regulation of isotype switching		3/474	35/18862	0.0570562	0.474971	0.445013	IL27RA/SUPT6H/KMT5B	3
BP	GO:0048854	brain morphogenesis		3/474	35/18862	0.0570562	0.474971	0.445013	VPS51/PAFAH1B1/GBA	3
BP	GO:0060338	regulation of type I interferon-mediated signaling pathway		3/474	35/18862	0.0570562	0.474971	0.445013	MAVS/IFNAR2/UBE2K	3
BP	GO:1905898	positive regulation of response to endoplasmic reticulum stress		3/474	35/18862	0.0570562	0.474971	0.445013	NFE2L2/ATXN3/RNFT1	3
BP	GO:1901292	nucleoside phosphate catabolic process		5/474	83/18862	0.0579254	0.481159	0.450811	AMPD3/ITPA/PDE7A/NUDT5/NT5C2	5
BP	GO:0031330	negative regulation of cellular catabolic process		11/474	255/18862	0.0581492	0.48197	0.451571	TARDBP/WAC/TAB2/DFFA/PABPC1/RNF41/METTL16/STAT3/SMARCC1/SYNCRIP/SMG1	11
BP	GO:0046390	ribose phosphate biosynthetic process		9/474	195/18862	0.0583915	0.482931	0.452471	DMAC2L/AMPD3/PDPR/PPARA/GUCY1A1/ELOVL5/HACD1/DCAKD/GART	9
BP	GO:0032271	regulation of protein polymerization		10/474	225/18862	0.0586245	0.48381	0.453295	ARPC2/AKAP9/TMOD3/MYADM/DYRK1A/RDX/ARPC3/NIN/GRB2/MECP2	10
BP	GO:0090174	organelle membrane fusion		6/474	110/18862	0.0590796	0.485311	0.454701	PIKFYVE/RAB8B/SNAP23/VPS41/STX7/TAPBP	6
BP	GO:0000724	double-strand break repair via homologous recombination		7/474	138/18862	0.0597264	0.485311	0.454701	ARID2/MORF4L1/WRN/ATM/TERF2IP/RNF138/SETD2	7
BP	GO:0042594	response to starvation		9/474	196/18862	0.059914	0.485311	0.454701	IFI16/PPARA/WIPI2/WRN/EIF2AK2/VPS41/NFE2L2/GBA/FNIP1	9
BP	GO:0001675	acrosome assembly		2/474	16/18862	0.0599494	0.485311	0.454701	PAFAH1B1/SPINK2	2
BP	GO:0001732	formation of cytoplasmic translation initiation complex		2/474	16/18862	0.0599494	0.485311	0.454701	EIF3K/EIF3E	2
BP	GO:0006555	methionine metabolic process		2/474	16/18862	0.0599494	0.485311	0.454701	MTR/MRI1	2
BP	GO:0043923	positive regulation by host of viral transcription		2/474	16/18862	0.0599494	0.485311	0.454701	ZNF639/TAF11	2
BP	GO:0044764	multi-organism cellular process		2/474	16/18862	0.0599494	0.485311	0.454701	PIKFYVE/EPS15	2
BP	GO:0060263	regulation of respiratory burst		2/474	16/18862	0.0599494	0.485311	0.454701	RPS19/CAMK1D	2
BP	GO:0030071	regulation of mitotic metaphase/anaphase transition		4/474	59/18862	0.0608022	0.489106	0.458256	CDC16/ATM/ANAPC5/CUL3	4
BP	GO:1902041	regulation of extrinsic apoptotic signaling pathway via death domain receptors		4/474	59/18862	0.0608022	0.489106	0.458256	RNF34/CFLAR/DDX3X/RAF1	4
BP	GO:1902373	negative regulation of mRNA catabolic process		4/474	59/18862	0.0608022	0.489106	0.458256	TARDBP/PABPC1/METTL16/SYNCRIP	4
BP	GO:0044743	protein transmembrane import into intracellular organelle		3/474	36/18862	0.0611264	0.489652	0.458768	LONP2/TIMM50/PEX6	3
BP	GO:0050779	RNA destabilization		3/474	36/18862	0.0611264	0.489652	0.458768	TARDBP/CELF1/METTL16	3
BP	GO:0006164	purine nucleotide biosynthetic process		9/474	197/18862	0.0614617	0.490338	0.459411	DMAC2L/AMPD3/PDPR/PPARA/GUCY1A1/ELOVL5/HACD1/DCAKD/GART	9
BP	GO:0046474	glycerophospholipid biosynthetic process		10/474	227/18862	0.0614687	0.490338	0.459411	PIKFYVE/DDHD2/FAR1/PGS1/PIP5K1A/INPP5D/ATM/PCYT1A/MBOAT7/PIGM	10
BP	GO:0031333	negative regulation of protein-containing complex assembly		7/474	139/18862	0.0616046	0.490398	0.459468	TMOD3/MYADM/DDX3X/DYRK1A/RAF1/RDX/GBA	7
BP	GO:0016054	organic acid catabolic process		11/474	258/18862	0.0621362	0.493601	0.462469	LONP2/HADHB/GLS/PPARA/IVD/ABCD4/ENOSF1/MCEE/PHYKPL/ECHDC2/CPT1A	11
BP	GO:0006364	rRNA processing		10/474	228/18862	0.0629238	0.498666	0.467214	EXOSC2/RPS19/NSUN4/DDX56/RSL1D1/METTL16/RPUSD3/RPUSD4/RRP7A/DIS3	10
BP	GO:0019080	viral gene expression		9/474	198/18862	0.0630347	0.498666	0.467214	TARDBP/ZNF639/RPL23A/RPS19/POLR2D/RPL37/RPL30/TAF11/NUP43	9
BP	GO:0016239	positive regulation of macroautophagy		4/474	60/18862	0.0639115	0.502481	0.470788	WAC/CALCOCO2/SPTLC1/SPTLC2	4
BP	GO:0043489	RNA stabilization		4/474	60/18862	0.0639115	0.502481	0.470788	TARDBP/PABPC1/METTL16/SYNCRIP	4
BP	GO:0050994	regulation of lipid catabolic process		4/474	60/18862	0.0639115	0.502481	0.470788	LONP2/PPARA/IDH1/CPT1A	4
BP	GO:0000819	sister chromatid segregation		9/474	199/18862	0.0646331	0.507111	0.475127	STAG3L1/CDC16/ATM/STAG3L3/STAG3L2/ANAPC5/POGZ/CUL3/PDS5A	9
BP	GO:0046471	phosphatidylglycerol metabolic process		3/474	37/18862	0.0653282	0.509943	0.477779	PGS1/HADHB/MECP2	3
BP	GO:0043312	neutrophil degranulation		18/474	485/18862	0.0653817	0.509943	0.477779	RAP1B/AMPD3/METTL7A/DDX3X/SNAP23/IST1/CTSS/IDH1/MAN2B1/MAGT1/PSMA5/EEF1A1/ADA2/MANBA/SLC2A3/CPPED1/PECAM1/PRAM1	18
BP	GO:0050851	antigen receptor-mediated signaling pathway		13/474	323/18862	0.0653944	0.509943	0.477779	INPP5D/PLCL2/CBFB/TAB2/LYN/KLHL6/RUNX1/PSMA5/PSME4/EIF2B1/FOXP1/PRAM1/PRKD2	13
BP	GO:0000097	sulfur amino acid biosynthetic process		2/474	17/18862	0.0668429	0.512798	0.480455	MTR/MRI1	2
BP	GO:0002295	T-helper cell lineage commitment		2/474	17/18862	0.0668429	0.512798	0.480455	SPN/STAT3	2
BP	GO:0033623	regulation of integrin activation		2/474	17/18862	0.0668429	0.512798	0.480455	RAP1B/PIEZO1	2
BP	GO:0051382	kinetochore assembly		2/474	17/18862	0.0668429	0.512798	0.480455	SENP6/POGZ	2
BP	GO:0090399	replicative senescence		2/474	17/18862	0.0668429	0.512798	0.480455	WRN/ATM	2
BP	GO:1900363	regulation of mRNA polyadenylation		2/474	17/18862	0.0668429	0.512798	0.480455	CPSF6/CPSF7	2
BP	GO:1902170	cellular response to reactive nitrogen species		2/474	17/18862	0.0668429	0.512798	0.480455	MTR/CFLAR	2
BP	GO:1904262	negative regulation of TORC1 signaling		2/474	17/18862	0.0668429	0.512798	0.480455	ATM/FNIP1	2
BP	GO:0007091	metaphase/anaphase transition of mitotic cell cycle		4/474	61/18862	0.0671026	0.512798	0.480455	CDC16/ATM/ANAPC5/CUL3	4
BP	GO:0070936	protein K48-linked ubiquitination		4/474	61/18862	0.0671026	0.512798	0.480455	RNF34/UBE2K/UBE2H/RNF115	4
BP	GO:0010212	response to ionizing radiation		7/474	142/18862	0.0674542	0.513431	0.481048	IFI16/RHNO1/WRN/ATM/INIP/CYP2R1/GRB2	7
BP	GO:0035304	regulation of protein dephosphorylation		7/474	142/18862	0.0674542	0.513431	0.481048	PHACTR4/PPP2R5A/PPP2R5C/ENSA/EIF2AK2/SYMPK/GBA	7
BP	GO:0031109	microtubule polymerization or depolymerization		6/474	114/18862	0.0678234	0.51498	0.482499	AKAP9/NDE1/DYRK1A/CSNK1D/NIN/MECP2	6
BP	GO:0006470	protein dephosphorylation		13/474	325/18862	0.0679273	0.51498	0.482499	PHACTR4/TIMM50/PPP2R5A/PPP1CB/PPM1B/PPP2R5C/ENSA/EIF2AK2/PPP2CB/SYMPK/PTP4A2/GBA/CPPED1	13
BP	GO:0006890	retrograde vesicle-mediated transport, Golgi to endoplasmic reticulum		5/474	87/18862	0.0681014	0.515278	0.482778	KLC1/ERGIC1/COPE/ARFGAP3/TAPBP	5
BP	GO:0002283	neutrophil activation involved in immune response		18/474	488/18862	0.0684554	0.516933	0.484329	RAP1B/AMPD3/METTL7A/DDX3X/SNAP23/IST1/CTSS/IDH1/MAN2B1/MAGT1/PSMA5/EEF1A1/ADA2/MANBA/SLC2A3/CPPED1/PECAM1/PRAM1	18
BP	GO:0030098	lymphocyte differentiation		14/474	358/18862	0.069213	0.521623	0.488723	SPN/INPP5D/PLCL2/DNAJA3/CBFB/ATM/RNF41/RUNX1/HLA-DOA/STAT3/JMJD6/GBA/FOXP1/FNIP1	14
BP	GO:0045923	positive regulation of fatty acid metabolic process		3/474	38/18862	0.0696589	0.522921	0.489939	PPARA/ELOVL5/CPT1A	3
BP	GO:0097064	ncRNA export from nucleus		3/474	38/18862	0.0696589	0.522921	0.489939	PHAX/XPOT/NUP43	3
BP	GO:0018205	peptidyl-lysine modification		15/474	391/18862	0.0700405	0.523156	0.49016	SENP6/HMG20A/MORF4L1/GNL3L/SETD5/SUPT6H/METTL21A/MBD3/DPY30/KMT5B/JMJD6/SETD2/NUP43/VCPKMT/MECP2	15
BP	GO:0034404	nucleobase-containing small molecule biosynthetic process		6/474	115/18862	0.0701207	0.523156	0.49016	AMPD3/ITPA/PDE7A/NUDT5/NT5C2/ADA2	6
BP	GO:1903829	positive regulation of cellular protein localization		12/474	295/18862	0.0701422	0.523156	0.49016	TARDBP/MAVS/GNL3L/LEPROT/AP2B1/TFDP2/ITGB1BP1/CCDC88A/TSG101/RDX/CCT4/HPS4	12
BP	GO:0033013	tetrapyrrole metabolic process		4/474	62/18862	0.0703749	0.523156	0.49016	MTR/BLVRA/ABCD4/MMAB	4
BP	GO:1902099	regulation of metaphase/anaphase transition of cell cycle		4/474	62/18862	0.0703749	0.523156	0.49016	CDC16/ATM/ANAPC5/CUL3	4
BP	GO:0006457	protein folding		10/474	233/18862	0.0705317	0.523194	0.490195	PDIA3/DNAJA3/PPIH/NKTR/DNAJB6/DFFA/GNB1/CCT4/DNAJC1/DNAJC7	10
BP	GO:0002532	production of molecular mediator involved in inflammatory response		5/474	88/18862	0.0707907	0.523194	0.490195	RPS19/PPARA/LYN/SNAP23/STAT3	5
BP	GO:0032436	positive regulation of proteasomal ubiquitin-dependent protein catabolic process		5/474	88/18862	0.0707907	0.523194	0.490195	FBXW8/ARIH1/NFE2L2/CSNK1D/GBA	5
BP	GO:0010389	regulation of G2/M transition of mitotic cell cycle		9/474	203/18862	0.0712819	0.525807	0.492643	AKAP9/NDE1/ATM/PAFAH1B1/PSMA5/PSME4/CSNK1D/NAE1/MECP2	9
BP	GO:0006661	phosphatidylinositol biosynthetic process		6/474	116/18862	0.0724625	0.531326	0.497814	PIKFYVE/PIP5K1A/INPP5D/ATM/MBOAT7/PIGM	6
BP	GO:0048525	negative regulation of viral process		5/474	89/18862	0.0735376	0.531326	0.497814	IFI16/MAVS/EIF2AK2/SRPK1/TRIM5	5
BP	GO:0002262	myeloid cell homeostasis		7/474	145/18862	0.0736266	0.531326	0.497814	RPS19/INPP5D/TMOD3/LYN/CDK6/STAT3/JMJD6	7
BP	GO:0038127	ERBB signaling pathway		7/474	145/18862	0.0736266	0.531326	0.497814	SNX5/CCDC88A/BRAF/TSG101/EPS15/RNF115/GRB2	7
BP	GO:0048284	organelle fusion		7/474	145/18862	0.0736266	0.531326	0.497814	PIKFYVE/SPG7/RAB8B/SNAP23/VPS41/STX7/TAPBP	7
BP	GO:0044783	G1 DNA damage checkpoint		4/474	63/18862	0.0737276	0.531326	0.497814	WAC/MDM4/ATM/TFDP2	4
BP	GO:0046173	polyol biosynthetic process		4/474	63/18862	0.0737276	0.531326	0.497814	SPTLC1/CYP2R1/GBA/SPTLC2	4
BP	GO:0031668	cellular response to extracellular stimulus		10/474	235/18862	0.073731	0.531326	0.497814	IFI16/PPARA/WIPI2/WRN/LYN/EIF2AK2/VPS41/NFE2L2/GBA/FNIP1	10
BP	GO:0001522	pseudouridine synthesis		2/474	18/18862	0.0739837	0.531326	0.497814	RPUSD3/RPUSD4	2
BP	GO:0006740	NADPH regeneration		2/474	18/18862	0.0739837	0.531326	0.497814	TALDO1/IDH1	2
BP	GO:0070200	establishment of protein localization to telomere		2/474	18/18862	0.0739837	0.531326	0.497814	ATM/CCT4	2
BP	GO:0098884	postsynaptic neurotransmitter receptor internalization		2/474	18/18862	0.0739837	0.531326	0.497814	AP2B1/EPS15	2
BP	GO:0140239	postsynaptic endocytosis		2/474	18/18862	0.0739837	0.531326	0.497814	AP2B1/EPS15	2
BP	GO:1902683	regulation of receptor localization to synapse		2/474	18/18862	0.0739837	0.531326	0.497814	STX7/GRIPAP1	2
BP	GO:1903432	regulation of TORC1 signaling		3/474	39/18862	0.0741159	0.531326	0.497814	ATM/SIK3/FNIP1	3
BP	GO:0006368	transcription elongation from RNA polymerase II promoter		5/474	90/18862	0.0763419	0.544969	0.510596	TCERG1/GTF2H3/SUPT6H/POLR2D/SETD2	5
BP	GO:0006497	protein lipidation		5/474	90/18862	0.0763419	0.544969	0.510596	PPM1B/WIPI2/ZDHHC24/GBA/PIGM	5
BP	GO:0017148	negative regulation of translation		9/474	206/18862	0.0765376	0.544969	0.510596	TARDBP/DDX3X/EIF2AK2/EIF3E/CELF1/METTL16/IGF2BP2/STAT3/SYNCRIP	9
BP	GO:0002562	somatic diversification of immune receptors via germline recombination within a single locus		4/474	64/18862	0.0771599	0.544969	0.510596	IL27RA/ATM/SUPT6H/KMT5B	4
BP	GO:0010965	regulation of mitotic sister chromatid separation		4/474	64/18862	0.0771599	0.544969	0.510596	CDC16/ATM/ANAPC5/CUL3	4
BP	GO:0016444	somatic cell DNA recombination		4/474	64/18862	0.0771599	0.544969	0.510596	IL27RA/ATM/SUPT6H/KMT5B	4
BP	GO:0044784	metaphase/anaphase transition of cell cycle		4/474	64/18862	0.0771599	0.544969	0.510596	CDC16/ATM/ANAPC5/CUL3	4
BP	GO:0072089	stem cell proliferation		4/474	64/18862	0.0771599	0.544969	0.510596	EIF2AK2/N4BP2L2/RUNX1/GBA	4
BP	GO:0090263	positive regulation of canonical Wnt signaling pathway		7/474	147/18862	0.077921	0.549328	0.514681	RNF220/DDX3X/PPM1B/PSMA5/PSME4/TBL1XR1/CSNK1D	7
BP	GO:0006623	protein targeting to vacuole		3/474	40/18862	0.0786963	0.549578	0.514914	VPS41/VPS37B/VPS13C	3
BP	GO:0009167	purine ribonucleoside monophosphate metabolic process		3/474	40/18862	0.0786963	0.549578	0.514914	AMPD3/NT5C2/GART	3
BP	GO:0009261	ribonucleotide catabolic process		3/474	40/18862	0.0786963	0.549578	0.514914	AMPD3/ITPA/PDE7A	3
BP	GO:0030521	androgen receptor signaling pathway		3/474	40/18862	0.0786963	0.549578	0.514914	ARID1A/FOXP1/NCOR1	3
BP	GO:0016072	rRNA metabolic process		10/474	238/18862	0.0786981	0.549578	0.514914	EXOSC2/RPS19/NSUN4/DDX56/RSL1D1/METTL16/RPUSD3/RPUSD4/RRP7A/DIS3	10
BP	GO:0051656	establishment of organelle localization		16/474	431/18862	0.0788193	0.549578	0.514914	SEC24B/HOOK3/NDE1/TBC1D23/LYN/ATM/SNAP23/PAFAH1B1/LSG1/CSNK1D/TRAPPC6A/ARFGAP3/UXT/XPO1/CUL3/ADGRE2	16
BP	GO:0034502	protein localization to chromosome		5/474	91/18862	0.0792033	0.550192	0.51549	GNL3L/ATM/TERF2IP/CCT4/SETD2	5
BP	GO:0045446	endothelial cell differentiation		6/474	119/18862	0.0797538	0.550192	0.51549	RAP1B/MYADM/CLIC4/F11R/RDX/PECAM1	6
BP	GO:0046467	membrane lipid biosynthetic process		7/474	148/18862	0.0801219	0.550192	0.51549	ELOVL5/SPTLC1/GBA/PIGM/HACD1/SPTLC2/PRKD2	7
BP	GO:0002446	neutrophil mediated immunity		18/474	499/18862	0.080559	0.550192	0.51549	RAP1B/AMPD3/METTL7A/DDX3X/SNAP23/IST1/CTSS/IDH1/MAN2B1/MAGT1/PSMA5/EEF1A1/ADA2/MANBA/SLC2A3/CPPED1/PECAM1/PRAM1	18
BP	GO:2000573	positive regulation of DNA biosynthetic process		4/474	65/18862	0.080671	0.550192	0.51549	ATM/POLG2/CCT4/PRKD2	4
BP	GO:0003159	morphogenesis of an endothelium		2/474	19/18862	0.0813552	0.550192	0.51549	FOXP1/PRKD2	2
BP	GO:0007097	nuclear migration		2/474	19/18862	0.0813552	0.550192	0.51549	HOOK3/PAFAH1B1	2
BP	GO:0007289	spermatid nucleus differentiation		2/474	19/18862	0.0813552	0.550192	0.51549	PSME4/SRPK1	2
BP	GO:0032095	regulation of response to food		2/474	19/18862	0.0813552	0.550192	0.51549	NUCB2/PPARA	2
BP	GO:0035338	long-chain fatty-acyl-CoA biosynthetic process		2/474	19/18862	0.0813552	0.550192	0.51549	ELOVL5/HACD1	2
BP	GO:0039535	regulation of RIG-I signaling pathway		2/474	19/18862	0.0813552	0.550192	0.51549	RNF125/ANKRD17	2
BP	GO:0046485	ether lipid metabolic process		2/474	19/18862	0.0813552	0.550192	0.51549	FAR1/PAFAH1B1	2
BP	GO:0061154	endothelial tube morphogenesis		2/474	19/18862	0.0813552	0.550192	0.51549	FOXP1/PRKD2	2
BP	GO:0070584	mitochondrion morphogenesis		2/474	19/18862	0.0813552	0.550192	0.51549	SUPV3L1/POLG2	2
BP	GO:0071731	response to nitric oxide		2/474	19/18862	0.0813552	0.550192	0.51549	MTR/CFLAR	2
BP	GO:0090330	regulation of platelet aggregation		2/474	19/18862	0.0813552	0.550192	0.51549	LYN/F11R	2
BP	GO:2001185	regulation of CD8-positive, alpha-beta T cell activation		2/474	19/18862	0.0813552	0.550192	0.51549	CBFB/RUNX1	2
BP	GO:0042119	neutrophil activation		18/474	500/18862	0.0817251	0.55082	0.516079	RAP1B/AMPD3/METTL7A/DDX3X/SNAP23/IST1/CTSS/IDH1/MAN2B1/MAGT1/PSMA5/EEF1A1/ADA2/MANBA/SLC2A3/CPPED1/PECAM1/PRAM1	18
BP	GO:0071496	cellular response to external stimulus		12/474	303/18862	0.0817775	0.55082	0.516079	IFI16/PPARA/WIPI2/WRN/LYN/F11R/EIF2AK2/VPS41/NFE2L2/PIEZO1/GBA/FNIP1	12
BP	GO:0006338	chromatin remodeling		9/474	209/18862	0.0820248	0.55082	0.516079	RBBP4/ARID1A/BPTF/NUDT5/MIS18BP1/MBD3/PSME4/SCMH1/SMARCC1	9
BP	GO:0051650	establishment of vesicle localization		9/474	209/18862	0.0820248	0.55082	0.516079	SEC24B/NDE1/TBC1D23/SNAP23/PAFAH1B1/CSNK1D/TRAPPC6A/ARFGAP3/CUL3	9
BP	GO:0006040	amino sugar metabolic process		3/474	41/18862	0.083397	0.557985	0.522791	SLC35A3/ST6GAL1/OGA	3
BP	GO:0070317	negative regulation of G0 to G1 transition		3/474	41/18862	0.083397	0.557985	0.522791	RBBP4/TFDP2/UXT	3
BP	GO:0043434	response to peptide hormone		16/474	435/18862	0.0838525	0.557985	0.522791	RBBP4/RAP1B/CFLAR/RAB8B/PPARA/LEPROT/LYN/PRKAR2A/SNX5/SRSF4/NFE2L2/EIF2B1/VPS13C/STAT3/SMARCC1/GRB2	16
BP	GO:0031669	cellular response to nutrient levels		9/474	210/18862	0.0839054	0.557985	0.522791	IFI16/PPARA/WIPI2/WRN/EIF2AK2/VPS41/NFE2L2/GBA/FNIP1	9
BP	GO:0032715	negative regulation of interleukin-6 production		4/474	66/18862	0.0842599	0.557985	0.522791	INPP5D/IL27RA/IRAK3/GBA	4
BP	GO:0048207	vesicle targeting, rough ER to cis-Golgi		4/474	66/18862	0.0842599	0.557985	0.522791	SEC24B/CSNK1D/TRAPPC6A/CUL3	4
BP	GO:0048208	COPII vesicle coating		4/474	66/18862	0.0842599	0.557985	0.522791	SEC24B/CSNK1D/TRAPPC6A/CUL3	4
BP	GO:0051306	mitotic sister chromatid separation		4/474	66/18862	0.0842599	0.557985	0.522791	CDC16/ATM/ANAPC5/CUL3	4
BP	GO:0033044	regulation of chromosome organization		11/474	273/18862	0.0847255	0.560097	0.52477	SENP6/CDC16/GNL3L/ATM/TERF2IP/ANAPC5/CCT4/CUL3/SMG1/PRKD2/MECP2	11
BP	GO:1902903	regulation of supramolecular fiber organization		14/474	370/18862	0.0850958	0.560608	0.525249	ARPC2/AKAP9/TMOD3/MYADM/AKAP13/DYRK1A/F11R/ITGB1BP1/CCDC88A/RDX/ARPC3/NIN/GRB2/MECP2	14
BP	GO:0098876	vesicle-mediated transport to the plasma membrane		5/474	93/18862	0.0850962	0.560608	0.525249	COMMD1/GOLGA4/VPS29/GRIPAP1/LYPLA1	5
BP	GO:0002683	negative regulation of immune system process		15/474	403/18862	0.085289	0.560911	0.525533	IFI16/SPN/RNF125/RPS19/INPP5D/PLCL2/CBFB/IL27RA/PPM1B/LYN/ATM/IRAK3/CDK6/RUNX1/HLA-DOA	15
BP	GO:0007623	circadian rhythm		9/474	212/18862	0.0877437	0.569489	0.53357	TARDBP/PPARA/PPP1CB/DYRK1A/CSNK1D/SETX/CPT1A/PSPC1/NCOR1	9
BP	GO:0033866	nucleoside bisphosphate biosynthetic process		4/474	67/18862	0.0879258	0.569489	0.53357	PDPR/ELOVL5/HACD1/DCAKD	4
BP	GO:0034030	ribonucleoside bisphosphate biosynthetic process		4/474	67/18862	0.0879258	0.569489	0.53357	PDPR/ELOVL5/HACD1/DCAKD	4
BP	GO:0034033	purine nucleoside bisphosphate biosynthetic process		4/474	67/18862	0.0879258	0.569489	0.53357	PDPR/ELOVL5/HACD1/DCAKD	4
BP	GO:1901224	positive regulation of NIK/NF-kappaB signaling		4/474	67/18862	0.0879258	0.569489	0.53357	DDX3X/NFAT5/TERF2IP/EIF2AK2	4
BP	GO:0000082	G1/S transition of mitotic cell cycle		11/474	275/18862	0.088076	0.569489	0.53357	DDX3X/MDM4/ATM/TFDP2/CDK6/PRIM1/RDX/CUL3/ANKRD17/CDK17/CRLF3	11
BP	GO:0010769	regulation of cell morphogenesis involved in differentiation		5/474	94/18862	0.0881268	0.569489	0.53357	ARPC2/FBXW8/MYADM/CUX1/ITGB1BP1	5
BP	GO:0042158	lipoprotein biosynthetic process		5/474	94/18862	0.0881268	0.569489	0.53357	PPM1B/WIPI2/ZDHHC24/GBA/PIGM	5
BP	GO:0035337	fatty-acyl-CoA metabolic process		3/474	42/18862	0.0882152	0.569489	0.53357	FAR1/ELOVL5/HACD1	3
BP	GO:0006448	regulation of translational elongation		2/474	20/18862	0.0889414	0.569489	0.53357	DPH1/RPL30	2
BP	GO:0016075	rRNA catabolic process		2/474	20/18862	0.0889414	0.569489	0.53357	EXOSC2/DIS3	2
BP	GO:0032793	positive regulation of CREB transcription factor activity		2/474	20/18862	0.0889414	0.569489	0.53357	CAMK1D/PRKD2	2
BP	GO:0043373	CD4-positive, alpha-beta T cell lineage commitment		2/474	20/18862	0.0889414	0.569489	0.53357	SPN/STAT3	2
BP	GO:0043576	regulation of respiratory gaseous exchange		2/474	20/18862	0.0889414	0.569489	0.53357	GLS/MECP2	2
BP	GO:0098780	response to mitochondrial depolarisation		2/474	20/18862	0.0889414	0.569489	0.53357	VPS13C/GBA	2
BP	GO:0016042	lipid catabolic process		13/474	340/18862	0.0889779	0.569489	0.53357	DDHD2/LONP2/HADHB/PPARA/IVD/PAFAH1B1/GDPD1/IDH1/ABCD4/MCEE/ECHDC2/GBA/CPT1A	13
BP	GO:0060337	type I interferon signaling pathway		5/474	95/18862	0.0912131	0.581829	0.545132	MAVS/IFNAR2/IFNAR1/UBE2K/TYK2	5
BP	GO:0097711	ciliary basal body-plasma membrane docking		5/474	95/18862	0.0912131	0.581829	0.545132	AKAP9/NDE1/PAFAH1B1/IQCB1/CSNK1D	5
BP	GO:0007034	vacuolar transport		7/474	153/18862	0.0916611	0.581829	0.545132	HOOK3/VPS51/LEPROT/VPS41/TSG101/VPS37B/VPS13C	7
BP	GO:0010976	positive regulation of neuron projection development		7/474	153/18862	0.0916611	0.581829	0.545132	CFLAR/LYN/CAMK1D/DDX56/NFE2L2/RETREG3/SETX	7
BP	GO:0007004	telomere maintenance via telomerase		4/474	68/18862	0.0916675	0.581829	0.545132	GNL3L/ATM/TERF2IP/CCT4	4
BP	GO:0009126	purine nucleoside monophosphate metabolic process		3/474	43/18862	0.0931476	0.587322	0.550278	AMPD3/NT5C2/GART	3
BP	GO:0043300	regulation of leukocyte degranulation		3/474	43/18862	0.0931476	0.587322	0.550278	LYN/PRAM1/ADGRE2	3
BP	GO:0045840	positive regulation of mitotic nuclear division		3/474	43/18862	0.0931476	0.587322	0.550278	CDC16/ANAPC5/CUL3	3
BP	GO:0090503	RNA phosphodiester bond hydrolysis, exonucleolytic		3/474	43/18862	0.0931476	0.587322	0.550278	EXOSC2/PAN3/DIS3	3
BP	GO:0032091	negative regulation of protein binding		5/474	96/18862	0.0943545	0.592762	0.555375	GNL3L/PPARA/ATP2A3/ITGB1BP1/SYMPK	5
BP	GO:0071357	cellular response to type I interferon		5/474	96/18862	0.0943545	0.592762	0.555375	MAVS/IFNAR2/IFNAR1/UBE2K/TYK2	5
BP	GO:0010565	regulation of cellular ketone metabolic process		8/474	185/18862	0.0956586	0.592762	0.555375	LONP2/PDPR/PPARA/ELOVL5/PSMA5/PSME4/CPT1A/NCOR1	8
BP	GO:0051090	regulation of DNA-binding transcription factor activity		16/474	444/18862	0.095924	0.592762	0.555375	MAVS/COMMD1/CFLAR/TAB2/CAMK1D/IRAK3/TERF2IP/ZNF431/EIF2AK2/SRI/RNF41/DHX33/FLOT2/STAT3/TRIM5/PRKD2	16
BP	GO:0000002	mitochondrial genome maintenance		2/474	21/18862	0.0967267	0.592762	0.555375	MPV17/POLG2	2
BP	GO:0000028	ribosomal small subunit assembly		2/474	21/18862	0.0967267	0.592762	0.555375	RPS19/RRP7A	2
BP	GO:0002363	alpha-beta T cell lineage commitment		2/474	21/18862	0.0967267	0.592762	0.555375	SPN/STAT3	2
BP	GO:0006662	glycerol ether metabolic process		2/474	21/18862	0.0967267	0.592762	0.555375	FAR1/PAFAH1B1	2
BP	GO:0009067	aspartate family amino acid biosynthetic process		2/474	21/18862	0.0967267	0.592762	0.555375	MTR/MRI1	2
BP	GO:0009168	purine ribonucleoside monophosphate biosynthetic process		2/474	21/18862	0.0967267	0.592762	0.555375	AMPD3/GART	2
BP	GO:0039702	viral budding via host ESCRT complex		2/474	21/18862	0.0967267	0.592762	0.555375	TSG101/VPS37B	2
BP	GO:0043555	regulation of translation in response to stress		2/474	21/18862	0.0967267	0.592762	0.555375	DDX3X/EIF2AK2	2
BP	GO:0043651	linoleic acid metabolic process		2/474	21/18862	0.0967267	0.592762	0.555375	FADS2/ELOVL5	2
BP	GO:0060965	negative regulation of gene silencing by miRNA		2/474	21/18862	0.0967267	0.592762	0.555375	STAT3/NCOR1	2
BP	GO:0150105	protein localization to cell-cell junction		2/474	21/18862	0.0967267	0.592762	0.555375	F11R/PECAM1	2
BP	GO:1900118	negative regulation of execution phase of apoptosis		2/474	21/18862	0.0967267	0.592762	0.555375	RNF34/DFFA	2
BP	GO:2000737	negative regulation of stem cell differentiation		2/474	21/18862	0.0967267	0.592762	0.555375	N4BP2L2/NFE2L2	2
BP	GO:0006260	DNA replication		11/474	280/18862	0.0968027	0.592762	0.555375	RBBP4/RPAIN/RHNO1/DNAJA3/WRN/ATM/PRIM1/POLG2/CCDC88A/PDS5A/ANKRD17	11
BP	GO:0060711	labyrinthine layer development		3/474	44/18862	0.0981912	0.600302	0.562439	FBXW8/BIRC6/GRB2	3
BP	GO:0045123	cellular extravasation		4/474	70/18862	0.0993741	0.605596	0.567399	SPN/IL27RA/F11R/PECAM1	4
BP	GO:1902369	negative regulation of RNA catabolic process		4/474	70/18862	0.0993741	0.605596	0.567399	TARDBP/PABPC1/METTL16/SYNCRIP	4
BP	GO:0007249	I-kappaB kinase/NF-kappaB signaling		11/474	282/18862	0.100433	0.611077	0.572535	TMEM106A/MAVS/CFLAR/PPM1B/ATP2C1/TAB2/AKAP13/TERF2IP/APOL3/ANKRD17/TRIM5	11
BP	GO:1902749	regulation of cell cycle G2/M phase transition		9/474	219/18862	0.101986	0.613567	0.574868	AKAP9/NDE1/ATM/PAFAH1B1/PSMA5/PSME4/CSNK1D/NAE1/MECP2	9
BP	GO:0048863	stem cell differentiation		10/474	251/18862	0.102563	0.613567	0.574868	PHACTR4/CBFB/EIF2AK2/LMO2/N4BP2L2/RUNX1/PSMA5/PSME4/NFE2L2/SETD2	10
BP	GO:0033045	regulation of sister chromatid segregation		4/474	71/18862	0.103337	0.613567	0.574868	CDC16/ATM/ANAPC5/CUL3	4
BP	GO:0046579	positive regulation of Ras protein signal transduction		4/474	71/18862	0.103337	0.613567	0.574868	LYN/AKAP13/F11R/GRB2	4
BP	GO:1905818	regulation of chromosome separation		4/474	71/18862	0.103337	0.613567	0.574868	CDC16/ATM/ANAPC5/CUL3	4
BP	GO:0006418	tRNA aminoacylation for protein translation		3/474	45/18862	0.103343	0.613567	0.574868	DARS2/CARS2/EARS2	3
BP	GO:0032007	negative regulation of TOR signaling		3/474	45/18862	0.103343	0.613567	0.574868	TNFAIP8L1/ATM/FNIP1	3
BP	GO:0035307	positive regulation of protein dephosphorylation		3/474	45/18862	0.103343	0.613567	0.574868	PPP2R5A/SYMPK/GBA	3
BP	GO:1900087	positive regulation of G1/S transition of mitotic cell cycle		3/474	45/18862	0.103343	0.613567	0.574868	DDX3X/RDX/ANKRD17	3
BP	GO:0006379	mRNA cleavage		2/474	22/18862	0.104697	0.613567	0.574868	CPSF6/CPSF7	2
BP	GO:0021801	cerebral cortex radial glia guided migration		2/474	22/18862	0.104697	0.613567	0.574868	PAFAH1B1/MBOAT7	2
BP	GO:0022030	telencephalon glial cell migration		2/474	22/18862	0.104697	0.613567	0.574868	PAFAH1B1/MBOAT7	2
BP	GO:0035458	cellular response to interferon-beta		2/474	22/18862	0.104697	0.613567	0.574868	IFI16/UBE2K	2
BP	GO:0035970	peptidyl-threonine dephosphorylation		2/474	22/18862	0.104697	0.613567	0.574868	PPM1B/PPP2CB	2
BP	GO:0043369	CD4-positive or CD8-positive, alpha-beta T cell lineage commitment		2/474	22/18862	0.104697	0.613567	0.574868	SPN/STAT3	2
BP	GO:0043371	negative regulation of CD4-positive, alpha-beta T cell differentiation		2/474	22/18862	0.104697	0.613567	0.574868	CBFB/RUNX1	2
BP	GO:0045932	negative regulation of muscle contraction		2/474	22/18862	0.104697	0.613567	0.574868	GUCY1A1/SRI	2
BP	GO:0051151	negative regulation of smooth muscle cell differentiation		2/474	22/18862	0.104697	0.613567	0.574868	ANKRD17/MECP2	2
BP	GO:0051383	kinetochore organization		2/474	22/18862	0.104697	0.613567	0.574868	SENP6/POGZ	2
BP	GO:0071218	cellular response to misfolded protein		2/474	22/18862	0.104697	0.613567	0.574868	ATXN3/CUL3	2
BP	GO:0072576	liver morphogenesis		2/474	22/18862	0.104697	0.613567	0.574868	CFLAR/CUL3	2
BP	GO:0090312	positive regulation of protein deacetylation		2/474	22/18862	0.104697	0.613567	0.574868	DYRK1A/PRKD2	2
BP	GO:1900543	negative regulation of purine nucleotide metabolic process		2/474	22/18862	0.104697	0.613567	0.574868	PPARA/NCOR1	2
BP	GO:1903077	negative regulation of protein localization to plasma membrane		2/474	22/18862	0.104697	0.613567	0.574868	PPP2R5A/LYPLA1	2
BP	GO:0032386	regulation of intracellular transport		13/474	350/18862	0.105051	0.6147	0.575929	TARDBP/SEC24B/MAVS/CPSF6/LEPROT/UBAC2/SUPT6H/TFDP2/ITGB1BP1/RDX/GRIPAP1/SETD2/HPS4	13
BP	GO:0051100	negative regulation of binding		7/474	159/18862	0.106671	0.623224	0.583915	IFI16/GNL3L/PPARA/SRI/ATP2A3/ITGB1BP1/SYMPK	7
BP	GO:0046578	regulation of Ras protein signal transduction		8/474	190/18862	0.107155	0.624027	0.584668	LYN/AKAP13/F11R/RAF1/PPP2CB/RDX/CUL3/GRB2	8
BP	GO:0002832	negative regulation of response to biotic stimulus		5/474	100/18862	0.107461	0.624027	0.584668	IFI16/RNF125/RPS19/PPM1B/IRAK3	5
BP	GO:0032006	regulation of TOR signaling		5/474	100/18862	0.107461	0.624027	0.584668	TNFAIP8L1/ATM/SIK3/GBA/FNIP1	5
BP	GO:0035710	CD4-positive, alpha-beta T cell activation		5/474	100/18862	0.107461	0.624027	0.584668	SPN/CBFB/RUNX1/STAT3/FOXP1	5
BP	GO:0043303	mast cell degranulation		3/474	46/18862	0.108599	0.62837	0.588737	LYN/SNAP23/ADGRE2	3
BP	GO:0099637	neurotransmitter receptor transport		3/474	46/18862	0.108599	0.62837	0.588737	AP2B1/GRIPAP1/EPS15	3
BP	GO:0030099	myeloid cell differentiation		15/474	419/18862	0.108703	0.62837	0.588737	IFI16/RPS19/INPP5D/TMOD3/CBFB/LYN/CSF3R/CDK6/RNF41/RUNX1/DPY30/STAT3/JMJD6/GBA/FOXP1	15
BP	GO:0016571	histone methylation		6/474	130/18862	0.109838	0.63197	0.592111	SETD5/SUPT6H/DPY30/KMT5B/SETD2/MECP2	6
BP	GO:1902106	negative regulation of leukocyte differentiation		5/474	101/18862	0.110871	0.63197	0.592111	INPP5D/CBFB/LYN/CDK6/RUNX1	5
BP	GO:0009166	nucleotide catabolic process		4/474	73/18862	0.111475	0.63197	0.592111	AMPD3/ITPA/PDE7A/NT5C2	4
BP	GO:0033143	regulation of intracellular steroid hormone receptor signaling pathway		4/474	73/18862	0.111475	0.63197	0.592111	CBFB/RUNX1/FOXP1/NCOR1	4
BP	GO:0090114	COPII-coated vesicle budding		4/474	73/18862	0.111475	0.63197	0.592111	SEC24B/CSNK1D/TRAPPC6A/CUL3	4
BP	GO:0000723	telomere maintenance		7/474	161/18862	0.11195	0.63197	0.592111	GNL3L/WRN/ATM/TERF2IP/PRIM1/CCT4/SMG1	7
BP	GO:2000377	regulation of reactive oxygen species metabolic process		8/474	192/18862	0.111958	0.63197	0.592111	PIKFYVE/TMEM106A/CFLAR/PPARA/MPV17/RNF41/NFE2L2/GRB2	8
BP	GO:0006541	glutamine metabolic process		2/474	23/18862	0.112837	0.63197	0.592111	GLS/MECP2	2
BP	GO:0009127	purine nucleoside monophosphate biosynthetic process		2/474	23/18862	0.112837	0.63197	0.592111	AMPD3/GART	2
BP	GO:0032098	regulation of appetite		2/474	23/18862	0.112837	0.63197	0.592111	NUCB2/PPARA	2
BP	GO:0039531	regulation of viral-induced cytoplasmic pattern recognition receptor signaling pathway		2/474	23/18862	0.112837	0.63197	0.592111	RNF125/ANKRD17	2
BP	GO:0045980	negative regulation of nucleotide metabolic process		2/474	23/18862	0.112837	0.63197	0.592111	PPARA/NCOR1	2
BP	GO:0048668	collateral sprouting		2/474	23/18862	0.112837	0.63197	0.592111	IST1/NIN	2
BP	GO:0050857	positive regulation of antigen receptor-mediated signaling pathway		2/474	23/18862	0.112837	0.63197	0.592111	FOXP1/PRKD2	2
BP	GO:0060149	negative regulation of posttranscriptional gene silencing		2/474	23/18862	0.112837	0.63197	0.592111	STAT3/NCOR1	2
BP	GO:0060967	negative regulation of gene silencing by RNA		2/474	23/18862	0.112837	0.63197	0.592111	STAT3/NCOR1	2
BP	GO:0097186	amelogenesis		2/474	23/18862	0.112837	0.63197	0.592111	PPARA/CSF3R	2
BP	GO:1903055	positive regulation of extracellular matrix organization		2/474	23/18862	0.112837	0.63197	0.592111	CFLAR/RUNX1	2
BP	GO:0016485	protein processing		9/474	224/18862	0.112921	0.63197	0.592111	IFI16/LONP2/SPG7/XPNPEP3/METAP2/CTSS/YME1L1/PCSK7/RUNX1	9
BP	GO:0051648	vesicle localization		9/474	224/18862	0.112921	0.63197	0.592111	SEC24B/NDE1/TBC1D23/SNAP23/PAFAH1B1/CSNK1D/TRAPPC6A/ARFGAP3/CUL3	9
BP	GO:0000959	mitochondrial RNA metabolic process		3/474	47/18862	0.113956	0.63197	0.592111	SUPV3L1/DARS2/EARS2	3
BP	GO:0002279	mast cell activation involved in immune response		3/474	47/18862	0.113956	0.63197	0.592111	LYN/SNAP23/ADGRE2	3
BP	GO:0002448	mast cell mediated immunity		3/474	47/18862	0.113956	0.63197	0.592111	LYN/SNAP23/ADGRE2	3
BP	GO:0010569	regulation of double-strand break repair via homologous recombination		3/474	47/18862	0.113956	0.63197	0.592111	ARID2/TERF2IP/SETD2	3
BP	GO:0016073	snRNA metabolic process		3/474	47/18862	0.113956	0.63197	0.592111	INTS10/EXOSC2/METTL16	3
BP	GO:0031952	regulation of protein autophosphorylation		3/474	47/18862	0.113956	0.63197	0.592111	DDX3X/PPP2R5A/PPP2R5C	3
BP	GO:0032480	negative regulation of type I interferon production		3/474	47/18862	0.113956	0.63197	0.592111	RNF125/MAVS/PPM1B	3
BP	GO:0035722	interleukin-12-mediated signaling pathway		3/474	47/18862	0.113956	0.63197	0.592111	RAP1B/TALDO1/TYK2	3
BP	GO:0002181	cytoplasmic translation		5/474	102/18862	0.114332	0.632098	0.59223	DPH1/EIF3K/EIF2S3/RPL30/EIF3E	5
BP	GO:0071887	leukocyte apoptotic process		5/474	102/18862	0.114332	0.632098	0.59223	DNAJA3/LYN/DFFA/FOXP1/FNIP1	5
BP	GO:0032635	interleukin-6 production		7/474	162/18862	0.114641	0.632098	0.59223	TMEM106A/MAVS/INPP5D/IL27RA/IRAK3/STAT3/GBA	7
BP	GO:0032640	tumor necrosis factor production		7/474	162/18862	0.114641	0.632098	0.59223	SPN/TMEM106A/MAVS/IL27RA/IRAK3/STAT3/FOXP1	7
BP	GO:0016311	dephosphorylation		17/474	491/18862	0.114978	0.63304	0.593113	PHACTR4/TIMM50/INPP5D/PPP2R5A/PPP1CB/PPM1B/PPP2R5C/ENSA/BPNT1/EIF2AK2/PPP2CB/NT5C2/SYMPK/PTP4A2/GBA/PLPP5/CPPED1	17
BP	GO:0045732	positive regulation of protein catabolic process		9/474	225/18862	0.115183	0.633259	0.593318	FBXW8/ARIH1/RNF41/NFE2L2/RDX/ATXN3/CSNK1D/GBA/RNFT1	9
BP	GO:0006487	protein N-linked glycosylation		4/474	74/18862	0.115648	0.63399	0.594003	TMEM165/DHDDS/ST6GAL1/MAGT1	4
BP	GO:0032418	lysosome localization		4/474	74/18862	0.115648	0.63399	0.594003	LYN/SNAP23/SPAG9/ADGRE2	4
BP	GO:0032273	positive regulation of protein polymerization		6/474	132/18862	0.115856	0.63422	0.594218	ARPC2/AKAP9/ARPC3/NIN/GRB2/MECP2	6
BP	GO:0045637	regulation of myeloid cell differentiation		10/474	258/18862	0.116979	0.636347	0.596211	INPP5D/CBFB/LYN/CSF3R/CDK6/RNF41/RUNX1/DPY30/STAT3/FOXP1	10
BP	GO:0046822	regulation of nucleocytoplasmic transport		5/474	103/18862	0.117844	0.636347	0.596211	TARDBP/MAVS/CPSF6/SUPT6H/SETD2	5
BP	GO:2001237	negative regulation of extrinsic apoptotic signaling pathway		5/474	103/18862	0.117844	0.636347	0.596211	RNF34/BIRC6/CFLAR/DDX3X/RAF1	5
BP	GO:0045785	positive regulation of cell adhesion		15/474	425/18862	0.118395	0.636347	0.596211	ARPC2/DNAJA3/CBFB/IL27RA/MYADM/LYN/ATM/NFAT5/F11R/CDK6/RUNX1/PIEZO1/FLOT2/GRB2/PRKD2	15
BP	GO:0002204	somatic recombination of immunoglobulin genes involved in immune response		3/474	48/18862	0.119412	0.636347	0.596211	IL27RA/SUPT6H/KMT5B	3
BP	GO:0002208	somatic diversification of immunoglobulins involved in immune response		3/474	48/18862	0.119412	0.636347	0.596211	IL27RA/SUPT6H/KMT5B	3
BP	GO:0002762	negative regulation of myeloid leukocyte differentiation		3/474	48/18862	0.119412	0.636347	0.596211	INPP5D/LYN/CDK6	3
BP	GO:0010659	cardiac muscle cell apoptotic process		3/474	48/18862	0.119412	0.636347	0.596211	CFLAR/GNB1/NFE2L2	3
BP	GO:0033628	regulation of cell adhesion mediated by integrin		3/474	48/18862	0.119412	0.636347	0.596211	LYN/ITGB1BP1/PIEZO1	3
BP	GO:0043039	tRNA aminoacylation		3/474	48/18862	0.119412	0.636347	0.596211	DARS2/CARS2/EARS2	3
BP	GO:0043330	response to exogenous dsRNA		3/474	48/18862	0.119412	0.636347	0.596211	MAVS/SLC3A2/IRAK3	3
BP	GO:0045190	isotype switching		3/474	48/18862	0.119412	0.636347	0.596211	IL27RA/SUPT6H/KMT5B	3
BP	GO:1990090	cellular response to nerve growth factor stimulus		3/474	48/18862	0.119412	0.636347	0.596211	BPTF/ACAP2/ARPC3	3
BP	GO:0006631	fatty acid metabolic process		14/474	392/18862	0.119801	0.636347	0.596211	FADS2/LONP2/HADHB/PDPR/PPARA/IVD/ELOVL5/ABCD4/MCEE/ECHDC2/LYPLA1/HACD1/CPT1A/NCOR1	14
BP	GO:0000422	autophagy of mitochondrion		4/474	75/18862	0.119889	0.636347	0.596211	WIPI2/RNF41/VPS13C/GBA	4
BP	GO:0002200	somatic diversification of immune receptors		4/474	75/18862	0.119889	0.636347	0.596211	IL27RA/ATM/SUPT6H/KMT5B	4
BP	GO:0006278	RNA-dependent DNA biosynthetic process		4/474	75/18862	0.119889	0.636347	0.596211	GNL3L/ATM/TERF2IP/CCT4	4
BP	GO:0061726	mitochondrion disassembly		4/474	75/18862	0.119889	0.636347	0.596211	WIPI2/RNF41/VPS13C/GBA	4
BP	GO:0000395	mRNA 5'-splice site recognition		2/474	24/18862	0.121134	0.636347	0.596211	SNRPC/SFSWAP	2
BP	GO:0000423	mitophagy		2/474	24/18862	0.121134	0.636347	0.596211	RNF41/VPS13C	2
BP	GO:0008334	histone mRNA metabolic process		2/474	24/18862	0.121134	0.636347	0.596211	SNRPD3/ATM	2
BP	GO:0050687	negative regulation of defense response to virus		2/474	24/18862	0.121134	0.636347	0.596211	RNF125/PPM1B	2
BP	GO:0051291	protein heterooligomerization		2/474	24/18862	0.121134	0.636347	0.596211	CPSF6/CPSF7	2
BP	GO:0051647	nucleus localization		2/474	24/18862	0.121134	0.636347	0.596211	HOOK3/PAFAH1B1	2
BP	GO:0051788	response to misfolded protein		2/474	24/18862	0.121134	0.636347	0.596211	ATXN3/CUL3	2
BP	GO:0060669	embryonic placenta morphogenesis		2/474	24/18862	0.121134	0.636347	0.596211	SETD2/GRB2	2
BP	GO:0070935	3'-UTR-mediated mRNA stabilization		2/474	24/18862	0.121134	0.636347	0.596211	TARDBP/METTL16	2
BP	GO:1904376	negative regulation of protein localization to cell periphery		2/474	24/18862	0.121134	0.636347	0.596211	PPP2R5A/LYPLA1	2
BP	GO:0051607	defense response to virus		10/474	260/18862	0.121296	0.636347	0.596211	IFI16/TRIM56/RNF125/MAVS/IFNAR2/PPM1B/EIF2AK2/SETD2/ANKRD17/TRIM5	10
BP	GO:0140546	defense response to symbiont		10/474	260/18862	0.121296	0.636347	0.596211	IFI16/TRIM56/RNF125/MAVS/IFNAR2/PPM1B/EIF2AK2/SETD2/ANKRD17/TRIM5	10
BP	GO:2000060	positive regulation of ubiquitin-dependent protein catabolic process		5/474	104/18862	0.121407	0.636347	0.596211	FBXW8/ARIH1/NFE2L2/CSNK1D/GBA	5
BP	GO:0050853	B cell receptor signaling pathway		6/474	134/18862	0.122037	0.638327	0.598066	PLCL2/CBFB/LYN/KLHL6/RUNX1/FOXP1	6
BP	GO:0009266	response to temperature stimulus		9/474	228/18862	0.122119	0.638327	0.598066	DNAJA3/DNAJB6/LYN/ATM/POLR2D/EIF2B1/ATXN3/NUP43/DNAJC7	9
BP	GO:0009791	post-embryonic development		4/474	76/18862	0.124195	0.644671	0.60401	ATM/CHST11/CCDC47/MECP2	4
BP	GO:0016052	carbohydrate catabolic process		8/474	197/18862	0.124467	0.644671	0.60401	PPARA/PPP1CB/NUDT5/ENOSF1/MAN2B1/MANBA/NUP43/NCOR1	8
BP	GO:0017157	regulation of exocytosis		8/474	197/18862	0.124467	0.644671	0.60401	SEPTIN2/RAP1B/RAB8B/LYN/TSG101/RAB2B/PRAM1/ADGRE2	8
BP	GO:0043038	amino acid activation		3/474	49/18862	0.124962	0.644671	0.60401	DARS2/CARS2/EARS2	3
BP	GO:0071349	cellular response to interleukin-12		3/474	49/18862	0.124962	0.644671	0.60401	RAP1B/TALDO1/TYK2	3
BP	GO:0006637	acyl-CoA metabolic process		5/474	105/18862	0.12502	0.644671	0.60401	FAR1/PDPR/ELOVL5/MCEE/HACD1	5
BP	GO:0035383	thioester metabolic process		5/474	105/18862	0.12502	0.644671	0.60401	FAR1/PDPR/ELOVL5/MCEE/HACD1	5
BP	GO:0035601	protein deacylation		5/474	105/18862	0.12502	0.644671	0.60401	MORF4L1/DYRK1A/TBL1XR1/LYPLA1/PRKD2	5
BP	GO:0062207	regulation of pattern recognition receptor signaling pathway		5/474	105/18862	0.12502	0.644671	0.60401	RNF125/DDX3X/LYN/IRAK3/ANKRD17	5
BP	GO:1903707	negative regulation of hemopoiesis		5/474	105/18862	0.12502	0.644671	0.60401	INPP5D/CBFB/LYN/CDK6/RUNX1	5
BP	GO:0007259	receptor signaling pathway via JAK-STAT		7/474	166/18862	0.125739	0.647507	0.606667	VHL/IFNAR2/IFNAR1/LEPROT/LYN/STAT3/CRLF3	7
BP	GO:0051054	positive regulation of DNA metabolic process		8/474	198/18862	0.127054	0.651453	0.610364	ARID2/WRN/ATM/POLG2/KMT5B/CCT4/PRKD2/MECP2	8
BP	GO:0043407	negative regulation of MAP kinase activity		4/474	77/18862	0.128567	0.651453	0.610364	LYN/IRAK3/STK38/GBA	4
BP	GO:0051057	positive regulation of small GTPase mediated signal transduction		4/474	77/18862	0.128567	0.651453	0.610364	LYN/AKAP13/F11R/GRB2	4
BP	GO:0061418	regulation of transcription from RNA polymerase II promoter in response to hypoxia		4/474	77/18862	0.128567	0.651453	0.610364	VHL/PSMA5/PSME4/NFE2L2	4
BP	GO:0044282	small molecule catabolic process		15/474	431/18862	0.128582	0.651453	0.610364	LONP2/HADHB/GLS/PPARA/IVD/BPNT1/NUDT5/ABCD4/ENOSF1/MCEE/PHYKPL/ADA2/ECHDC2/CPT1A/SULT1A1	15
BP	GO:0006665	sphingolipid metabolic process		7/474	167/18862	0.128596	0.651453	0.610364	SUMF2/ELOVL5/SPTLC1/GBA/HACD1/SPTLC2/PRKD2	7
BP	GO:0071706	tumor necrosis factor superfamily cytokine production		7/474	167/18862	0.128596	0.651453	0.610364	SPN/TMEM106A/MAVS/IL27RA/IRAK3/STAT3/FOXP1	7
BP	GO:1901222	regulation of NIK/NF-kappaB signaling		5/474	106/18862	0.128682	0.651453	0.610364	DDX3X/PPM1B/NFAT5/TERF2IP/EIF2AK2	5
BP	GO:0000729	DNA double-strand break processing		2/474	25/18862	0.129575	0.651453	0.610364	ATM/RNF138	2
BP	GO:0030206	chondroitin sulfate biosynthetic process		2/474	25/18862	0.129575	0.651453	0.610364	CHST12/CHST11	2
BP	GO:0031579	membrane raft organization		2/474	25/18862	0.129575	0.651453	0.610364	MYADM/FLOT2	2
BP	GO:0033233	regulation of protein sumoylation		2/474	25/18862	0.129575	0.651453	0.610364	HMG20A/GNL3L	2
BP	GO:0039529	RIG-I signaling pathway		2/474	25/18862	0.129575	0.651453	0.610364	RNF125/ANKRD17	2
BP	GO:0060765	regulation of androgen receptor signaling pathway		2/474	25/18862	0.129575	0.651453	0.610364	FOXP1/NCOR1	2
BP	GO:0072012	glomerulus vasculature development		2/474	25/18862	0.129575	0.651453	0.610364	CFLAR/PECAM1	2
BP	GO:0099590	neurotransmitter receptor internalization		2/474	25/18862	0.129575	0.651453	0.610364	AP2B1/EPS15	2
BP	GO:1900120	regulation of receptor binding		2/474	25/18862	0.129575	0.651453	0.610364	PLCL2/ATP2A3	2
BP	GO:1903798	regulation of production of miRNAs involved in gene silencing by miRNA		2/474	25/18862	0.129575	0.651453	0.610364	STAT3/NCOR1	2
BP	GO:0009066	aspartate family amino acid metabolic process		3/474	50/18862	0.130604	0.651485	0.610394	MTR/MRI1/PHYKPL	3
BP	GO:0010658	striated muscle cell apoptotic process		3/474	50/18862	0.130604	0.651485	0.610394	CFLAR/GNB1/NFE2L2	3
BP	GO:0032648	regulation of interferon-beta production		3/474	50/18862	0.130604	0.651485	0.610394	MAVS/DDX3X/PPM1B	3
BP	GO:0045104	intermediate filament cytoskeleton organization		3/474	50/18862	0.130604	0.651485	0.610394	DNAJB6/RAF1/ATXN3	3
BP	GO:0070671	response to interleukin-12		3/474	50/18862	0.130604	0.651485	0.610394	RAP1B/TALDO1/TYK2	3
BP	GO:1990089	response to nerve growth factor		3/474	50/18862	0.130604	0.651485	0.610394	BPTF/ACAP2/ARPC3	3
BP	GO:0030010	establishment of cell polarity		6/474	137/18862	0.131605	0.655624	0.614272	RAP1B/NDE1/PAFAH1B1/RNF41/KRIT1/FLOT2	6
BP	GO:0044843	cell cycle G1/S phase transition		11/474	298/18862	0.132325	0.656124	0.61474	DDX3X/MDM4/ATM/TFDP2/CDK6/PRIM1/RDX/CUL3/ANKRD17/CDK17/CRLF3	11
BP	GO:0032508	DNA duplex unwinding		5/474	107/18862	0.132392	0.656124	0.61474	SUPV3L1/GTF2H3/DDX3X/WRN/SETX	5
BP	GO:0046632	alpha-beta T cell differentiation		5/474	107/18862	0.132392	0.656124	0.61474	SPN/CBFB/RUNX1/STAT3/FOXP1	5
BP	GO:2000278	regulation of DNA biosynthetic process		5/474	107/18862	0.132392	0.656124	0.61474	GNL3L/ATM/POLG2/CCT4/PRKD2	5
BP	GO:0010770	positive regulation of cell morphogenesis involved in differentiation		4/474	78/18862	0.133002	0.657438	0.615972	ARPC2/FBXW8/MYADM/CUX1	4
BP	GO:0032272	negative regulation of protein polymerization		4/474	78/18862	0.133002	0.657438	0.615972	TMOD3/MYADM/DYRK1A/RDX	4
BP	GO:0045017	glycerolipid biosynthetic process		10/474	266/18862	0.134766	0.663288	0.621453	PIKFYVE/DDHD2/FAR1/PGS1/PIP5K1A/INPP5D/ATM/PCYT1A/MBOAT7/PIGM	10
BP	GO:0071383	cellular response to steroid hormone stimulus		8/474	201/18862	0.13498	0.663288	0.621453	ARID1A/CFLAR/CBFB/PPARA/NR2C1/RUNX1/FOXP1/NCOR1	8
BP	GO:0006289	nucleotide-excision repair		5/474	108/18862	0.13615	0.663288	0.621453	GTF2H3/COMMD1/COPS4/POLR2D/ATXN3	5
BP	GO:0000186	activation of MAPKK activity		3/474	51/18862	0.136333	0.663288	0.621453	EIF2AK2/RAF1/BRAF	3
BP	GO:0045103	intermediate filament-based process		3/474	51/18862	0.136333	0.663288	0.621453	DNAJB6/RAF1/ATXN3	3
BP	GO:0065002	intracellular protein transmembrane transport		3/474	51/18862	0.136333	0.663288	0.621453	LONP2/TIMM50/PEX6	3
BP	GO:0034249	negative regulation of cellular amide metabolic process		9/474	234/18862	0.13665	0.663288	0.621453	TARDBP/DDX3X/EIF2AK2/EIF3E/CELF1/METTL16/IGF2BP2/STAT3/SYNCRIP	9
BP	GO:0002312	B cell activation involved in immune response		4/474	79/18862	0.137499	0.663288	0.621453	PLCL2/IL27RA/SUPT6H/KMT5B	4
BP	GO:0070830	bicellular tight junction assembly		4/474	79/18862	0.137499	0.663288	0.621453	CBFB/F11R/RUNX1/PECAM1	4
BP	GO:1900034	regulation of cellular response to heat		4/474	79/18862	0.137499	0.663288	0.621453	DNAJB6/ATM/NUP43/DNAJC7	4
BP	GO:0018904	ether metabolic process		2/474	26/18862	0.138147	0.663288	0.621453	FAR1/PAFAH1B1	2
BP	GO:0021952	central nervous system projection neuron axonogenesis		2/474	26/18862	0.138147	0.663288	0.621453	PAFAH1B1/NIN	2
BP	GO:0032104	regulation of response to extracellular stimulus		2/474	26/18862	0.138147	0.663288	0.621453	NUCB2/PPARA	2
BP	GO:0032107	regulation of response to nutrient levels		2/474	26/18862	0.138147	0.663288	0.621453	NUCB2/PPARA	2
BP	GO:0046639	negative regulation of alpha-beta T cell differentiation		2/474	26/18862	0.138147	0.663288	0.621453	CBFB/RUNX1	2
BP	GO:0046755	viral budding		2/474	26/18862	0.138147	0.663288	0.621453	TSG101/VPS37B	2
BP	GO:0061082	myeloid leukocyte cytokine production		2/474	26/18862	0.138147	0.663288	0.621453	MAVS/IRAK3	2
BP	GO:0061437	renal system vasculature development		2/474	26/18862	0.138147	0.663288	0.621453	CFLAR/PECAM1	2
BP	GO:0061440	kidney vasculature development		2/474	26/18862	0.138147	0.663288	0.621453	CFLAR/PECAM1	2
BP	GO:0070920	regulation of production of small RNA involved in gene silencing by RNA		2/474	26/18862	0.138147	0.663288	0.621453	STAT3/NCOR1	2
BP	GO:2000108	positive regulation of leukocyte apoptotic process		2/474	26/18862	0.138147	0.663288	0.621453	LYN/FNIP1	2
BP	GO:0002433	immune response-regulating cell surface receptor signaling pathway involved in phagocytosis		6/474	139/18862	0.138178	0.663288	0.621453	ARPC2/LYN/ELMO1/WIPF1/ARPC3/GRB2	6
BP	GO:0038096	Fc-gamma receptor signaling pathway involved in phagocytosis		6/474	139/18862	0.138178	0.663288	0.621453	ARPC2/LYN/ELMO1/WIPF1/ARPC3/GRB2	6
BP	GO:0001701	in utero embryonic development		12/474	335/18862	0.139779	0.669299	0.627085	TAF8/FBXW8/BIRC6/CHST11/SUPT6H/BPTF/POLG2/MBD3/RRP7A/CUL3/SETD2/GRB2	12
BP	GO:0006900	vesicle budding from membrane		5/474	109/18862	0.139956	0.669299	0.627085	SEC24B/CSNK1D/TRAPPC6A/ARFGAP3/CUL3	5
BP	GO:0098732	macromolecule deacylation		5/474	109/18862	0.139956	0.669299	0.627085	MORF4L1/DYRK1A/TBL1XR1/LYPLA1/PRKD2	5
BP	GO:1902905	positive regulation of supramolecular fiber organization		8/474	203/18862	0.140401	0.670589	0.628293	ARPC2/AKAP9/ITGB1BP1/CCDC88A/ARPC3/NIN/GRB2/MECP2	8
BP	GO:0038094	Fc-gamma receptor signaling pathway		6/474	140/18862	0.141521	0.673878	0.631374	ARPC2/LYN/ELMO1/WIPF1/ARPC3/GRB2	6
BP	GO:0007032	endosome organization		4/474	80/18862	0.142056	0.673878	0.631374	HOOK3/IST1/TSG101/VPS37B	4
BP	GO:0010833	telomere maintenance via telomere lengthening		4/474	80/18862	0.142056	0.673878	0.631374	GNL3L/ATM/TERF2IP/CCT4	4
BP	GO:0032210	regulation of telomere maintenance via telomerase		3/474	52/18862	0.142147	0.673878	0.631374	GNL3L/ATM/CCT4	3
BP	GO:0033059	cellular pigmentation		3/474	52/18862	0.142147	0.673878	0.631374	PIKFYVE/TRAPPC6A/HPS4	3
BP	GO:0072666	establishment of protein localization to vacuole		3/474	52/18862	0.142147	0.673878	0.631374	VPS41/VPS37B/VPS13C	3
BP	GO:0140056	organelle localization by membrane tethering		7/474	172/18862	0.143362	0.678794	0.635981	AKAP9/RAB8B/NDE1/PAFAH1B1/IQCB1/STX7/CSNK1D	7
BP	GO:0006613	cotranslational protein targeting to membrane		5/474	110/18862	0.143807	0.680057	0.637164	RPL23A/RPS19/RPL37/RPL30/SSR2	5
BP	GO:0007265	Ras protein signal transduction		12/474	338/18862	0.146138	0.682566	0.639515	PHACTR4/RAP1B/LYN/AKAP13/F11R/RAF1/GNB1/ELMO1/PPP2CB/RDX/CUL3/GRB2	12
BP	GO:0016925	protein sumoylation		4/474	81/18862	0.146673	0.682566	0.639515	SENP6/HMG20A/GNL3L/NUP43	4
BP	GO:0031110	regulation of microtubule polymerization or depolymerization		4/474	81/18862	0.146673	0.682566	0.639515	AKAP9/DYRK1A/NIN/MECP2	4
BP	GO:0043242	negative regulation of protein-containing complex disassembly		4/474	81/18862	0.146673	0.682566	0.639515	TMOD3/SCAF8/IRAK3/RDX	4
BP	GO:0050672	negative regulation of lymphocyte proliferation		4/474	81/18862	0.146673	0.682566	0.639515	SPN/INPP5D/LYN/ATM	4
BP	GO:0120192	tight junction assembly		4/474	81/18862	0.146673	0.682566	0.639515	CBFB/F11R/RUNX1/PECAM1	4
BP	GO:1905897	regulation of response to endoplasmic reticulum stress		4/474	81/18862	0.146673	0.682566	0.639515	PIGBOS1/NFE2L2/ATXN3/RNFT1	4
BP	GO:0002360	T cell lineage commitment		2/474	27/18862	0.146838	0.682566	0.639515	SPN/STAT3	2
BP	GO:0007064	mitotic sister chromatid cohesion		2/474	27/18862	0.146838	0.682566	0.639515	POGZ/PDS5A	2
BP	GO:0034453	microtubule anchoring		2/474	27/18862	0.146838	0.682566	0.639515	HOOK3/NIN	2
BP	GO:0036037	CD8-positive, alpha-beta T cell activation		2/474	27/18862	0.146838	0.682566	0.639515	CBFB/RUNX1	2
BP	GO:0050996	positive regulation of lipid catabolic process		2/474	27/18862	0.146838	0.682566	0.639515	PPARA/CPT1A	2
BP	GO:0070199	establishment of protein localization to chromosome		2/474	27/18862	0.146838	0.682566	0.639515	ATM/CCT4	2
BP	GO:1902473	regulation of protein localization to synapse		2/474	27/18862	0.146838	0.682566	0.639515	STX7/GRIPAP1	2
BP	GO:0042326	negative regulation of phosphorylation		14/474	407/18862	0.147574	0.684003	0.640862	TARDBP/MYADM/PPARA/PPP2R5A/LYN/IRAK3/TERF2IP/PRKAR2A/STK38/ITGB1BP1/TSG101/SPAG9/GBA/NCOR1	14
BP	GO:0090305	nucleic acid phosphodiester bond hydrolysis		11/474	305/18862	0.147828	0.684003	0.640862	EXOSC2/GTF2H3/PAN3/ENDOV/CPSF6/TSEN2/WRN/DFFA/RNASEH1/CPSF7/DIS3	11
BP	GO:0008333	endosome to lysosome transport		3/474	53/18862	0.148043	0.684003	0.640862	HOOK3/VPS41/TSG101	3
BP	GO:0035384	thioester biosynthetic process		3/474	53/18862	0.148043	0.684003	0.640862	PDPR/ELOVL5/HACD1	3
BP	GO:0071616	acyl-CoA biosynthetic process		3/474	53/18862	0.148043	0.684003	0.640862	PDPR/ELOVL5/HACD1	3
BP	GO:0044344	cellular response to fibroblast growth factor stimulus		6/474	142/18862	0.148318	0.684446	0.641276	HNRNPM/POLR2D/ITGB1BP1/SETX/GRB2/PRKD2	6
BP	GO:0071456	cellular response to hypoxia		8/474	206/18862	0.148732	0.685533	0.642295	VHL/CFLAR/MDM4/GNB1/PSMA5/PSME4/NFE2L2/HP1BP3	8
BP	GO:0038093	Fc receptor signaling pathway		9/474	239/18862	0.149412	0.686527	0.643226	ARPC2/TAB2/LYN/PSMA5/PSME4/ELMO1/WIPF1/ARPC3/GRB2	9
BP	GO:0032200	telomere organization		7/474	174/18862	0.149487	0.686527	0.643226	GNL3L/WRN/ATM/TERF2IP/PRIM1/CCT4/SMG1	7
BP	GO:2000045	regulation of G1/S transition of mitotic cell cycle		7/474	174/18862	0.149487	0.686527	0.643226	DDX3X/MDM4/ATM/TFDP2/CDK6/RDX/ANKRD17	7
BP	GO:0032945	negative regulation of mononuclear cell proliferation		4/474	82/18862	0.151347	0.692275	0.648611	SPN/INPP5D/LYN/ATM	4
BP	GO:0071158	positive regulation of cell cycle arrest		4/474	82/18862	0.151347	0.692275	0.648611	MDM4/ATM/TFDP2/CRLF3	4
BP	GO:0098813	nuclear chromosome segregation		10/474	273/18862	0.151439	0.692275	0.648611	STAG3L1/CDC16/ATM/STAG3L3/STAG3L2/ANAPC5/POGZ/CUL3/PDS5A/CCNB1IP1	10
BP	GO:0002064	epithelial cell development		8/474	207/18862	0.151562	0.692275	0.648611	SEC24B/RAP1B/MYADM/CLIC4/F11R/CDK6/RDX/PECAM1	8
BP	GO:0090175	regulation of establishment of planar polarity		5/474	112/18862	0.151645	0.692275	0.648611	SEC24B/JHY/AP2B1/PSMA5/PSME4	5
BP	GO:0097696	receptor signaling pathway via STAT		7/474	175/18862	0.152595	0.695548	0.651678	VHL/IFNAR2/IFNAR1/LEPROT/LYN/STAT3/CRLF3	7
BP	GO:0002381	immunoglobulin production involved in immunoglobulin-mediated immune response		3/474	54/18862	0.154016	0.695548	0.651678	IL27RA/SUPT6H/KMT5B	3
BP	GO:0002712	regulation of B cell mediated immunity		3/474	54/18862	0.154016	0.695548	0.651678	IL27RA/SUPT6H/KMT5B	3
BP	GO:0002889	regulation of immunoglobulin mediated immune response		3/474	54/18862	0.154016	0.695548	0.651678	IL27RA/SUPT6H/KMT5B	3
BP	GO:0016447	somatic recombination of immunoglobulin gene segments		3/474	54/18862	0.154016	0.695548	0.651678	IL27RA/SUPT6H/KMT5B	3
BP	GO:0043331	response to dsRNA		3/474	54/18862	0.154016	0.695548	0.651678	MAVS/SLC3A2/IRAK3	3
BP	GO:0070228	regulation of lymphocyte apoptotic process		3/474	54/18862	0.154016	0.695548	0.651678	LYN/FOXP1/FNIP1	3
BP	GO:0008543	fibroblast growth factor receptor signaling pathway		5/474	113/18862	0.155629	0.695548	0.651678	HNRNPM/POLR2D/SETX/GRB2/PRKD2	5
BP	GO:0030518	intracellular steroid hormone receptor signaling pathway		5/474	113/18862	0.155629	0.695548	0.651678	ARID1A/CBFB/RUNX1/FOXP1/NCOR1	5
BP	GO:0000027	ribosomal large subunit assembly		2/474	28/18862	0.155638	0.695548	0.651678	RPL23A/FASTKD2	2
BP	GO:0000132	establishment of mitotic spindle orientation		2/474	28/18862	0.155638	0.695548	0.651678	NDE1/PAFAH1B1	2
BP	GO:0002507	tolerance induction		2/474	28/18862	0.155638	0.695548	0.651678	LYN/IRAK3	2
BP	GO:0006516	glycoprotein catabolic process		2/474	28/18862	0.155638	0.695548	0.651678	MANBA/OGA	2
BP	GO:0031167	rRNA methylation		2/474	28/18862	0.155638	0.695548	0.651678	NSUN4/METTL16	2
BP	GO:0031440	regulation of mRNA 3'-end processing		2/474	28/18862	0.155638	0.695548	0.651678	CPSF6/CPSF7	2
BP	GO:0044030	regulation of DNA methylation		2/474	28/18862	0.155638	0.695548	0.651678	MBD3/MECP2	2
BP	GO:0046426	negative regulation of receptor signaling pathway via JAK-STAT		2/474	28/18862	0.155638	0.695548	0.651678	VHL/LEPROT	2
BP	GO:0071480	cellular response to gamma radiation		2/474	28/18862	0.155638	0.695548	0.651678	WRN/ATM	2
BP	GO:0010507	negative regulation of autophagy		4/474	83/18862	0.156077	0.696694	0.652751	TAB2/RNF41/STAT3/SMG1	4
BP	GO:0002703	regulation of leukocyte mediated immunity		8/474	209/18862	0.157299	0.701331	0.657096	MAVS/IL27RA/LYN/SUPT6H/STX7/KMT5B/PRAM1/ADGRE2	8
BP	GO:0002431	Fc receptor mediated stimulatory signaling pathway		6/474	145/18862	0.158783	0.706779	0.6622	ARPC2/LYN/ELMO1/WIPF1/ARPC3/GRB2	6
BP	GO:0022409	positive regulation of cell-cell adhesion		10/474	276/18862	0.158891	0.706779	0.6622	DNAJA3/CBFB/IL27RA/LYN/NFAT5/F11R/RUNX1/PIEZO1/FLOT2/GRB2	10
BP	GO:0002223	stimulatory C-type lectin receptor signaling pathway		5/474	114/18862	0.159657	0.708537	0.663848	TAB2/LYN/RAF1/PSMA5/PSME4	5
BP	GO:0032392	DNA geometric change		5/474	114/18862	0.159657	0.708537	0.663848	SUPV3L1/GTF2H3/DDX3X/WRN/SETX	5
BP	GO:0006767	water-soluble vitamin metabolic process		4/474	84/18862	0.160862	0.70976	0.664994	MTR/ABCD4/SLC2A3/MMAB	4
BP	GO:0008625	extrinsic apoptotic signaling pathway via death domain receptors		4/474	84/18862	0.160862	0.70976	0.664994	RNF34/CFLAR/DDX3X/RAF1	4
BP	GO:0035023	regulation of Rho protein signal transduction		4/474	84/18862	0.160862	0.70976	0.664994	AKAP13/F11R/RAF1/CUL3	4
BP	GO:0120193	tight junction organization		4/474	84/18862	0.160862	0.70976	0.664994	CBFB/F11R/RUNX1/PECAM1	4
BP	GO:1903313	positive regulation of mRNA metabolic process		4/474	84/18862	0.160862	0.70976	0.664994	TARDBP/PABPC1/CELF1/METTL16	4
BP	GO:0019827	stem cell population maintenance		6/474	146/18862	0.162341	0.715462	0.670336	HOOK3/POLR2D/RAF1/STAT3/FOXP1/DPPA4	6
BP	GO:0007569	cell aging		5/474	115/18862	0.163727	0.717681	0.672415	DNAJA3/WRN/ATM/CDK6/RSL1D1	5
BP	GO:0006517	protein deglycosylation		2/474	29/18862	0.164535	0.717681	0.672415	MAN2B1/OGA	2
BP	GO:0010880	regulation of release of sequestered calcium ion into cytosol by sarcoplasmic reticulum		2/474	29/18862	0.164535	0.717681	0.672415	TMEM38B/SRI	2
BP	GO:0021799	cerebral cortex radially oriented cell migration		2/474	29/18862	0.164535	0.717681	0.672415	PAFAH1B1/MBOAT7	2
BP	GO:0031365	N-terminal protein amino acid modification		2/474	29/18862	0.164535	0.717681	0.672415	PPM1B/METAP2	2
BP	GO:0034067	protein localization to Golgi apparatus		2/474	29/18862	0.164535	0.717681	0.672415	VPS13C/CSNK1D	2
BP	GO:0043304	regulation of mast cell degranulation		2/474	29/18862	0.164535	0.717681	0.672415	LYN/ADGRE2	2
BP	GO:1900117	regulation of execution phase of apoptosis		2/474	29/18862	0.164535	0.717681	0.672415	RNF34/DFFA	2
BP	GO:1903579	negative regulation of ATP metabolic process		2/474	29/18862	0.164535	0.717681	0.672415	PPARA/NCOR1	2
BP	GO:0030177	positive regulation of Wnt signaling pathway		7/474	179/18862	0.165323	0.719116	0.673759	RNF220/DDX3X/PPM1B/PSMA5/PSME4/TBL1XR1/CSNK1D	7
BP	GO:0007163	establishment or maintenance of cell polarity		8/474	212/18862	0.166094	0.719116	0.673759	RAP1B/SPN/NDE1/CLIC4/PAFAH1B1/RNF41/KRIT1/FLOT2	8
BP	GO:0006977	DNA damage response, signal transduction by p53 class mediator resulting in cell cycle arrest		3/474	56/18862	0.166181	0.719116	0.673759	MDM4/ATM/TFDP2	3
BP	GO:0007007	inner mitochondrial membrane organization		3/474	56/18862	0.166181	0.719116	0.673759	DMAC2L/SPG7/MTX2	3
BP	GO:0009161	ribonucleoside monophosphate metabolic process		3/474	56/18862	0.166181	0.719116	0.673759	AMPD3/NT5C2/GART	3
BP	GO:0009311	oligosaccharide metabolic process		3/474	56/18862	0.166181	0.719116	0.673759	MAN2B1/BRAF/MANBA	3
BP	GO:1902808	positive regulation of cell cycle G1/S phase transition		3/474	56/18862	0.166181	0.719116	0.673759	DDX3X/RDX/ANKRD17	3
BP	GO:0030217	T cell differentiation		9/474	246/18862	0.168233	0.727118	0.681257	SPN/DNAJA3/CBFB/RUNX1/HLA-DOA/STAT3/JMJD6/GBA/FOXP1	9
BP	GO:0001666	response to hypoxia		12/474	348/18862	0.168411	0.727118	0.681257	VHL/CFLAR/PPARA/MDM4/ATM/RAF1/GNB1/PSMA5/PSME4/NFE2L2/HP1BP3/MECP2	12
BP	GO:0071774	response to fibroblast growth factor		6/474	148/18862	0.169559	0.730424	0.684354	HNRNPM/POLR2D/ITGB1BP1/SETX/GRB2/PRKD2	6
BP	GO:0098727	maintenance of cell number		6/474	148/18862	0.169559	0.730424	0.684354	HOOK3/POLR2D/RAF1/STAT3/FOXP1/DPPA4	6
BP	GO:0048013	ephrin receptor signaling pathway		4/474	86/18862	0.170589	0.731806	0.685649	ARPC2/LYN/AP2B1/ARPC3	4
BP	GO:2000779	regulation of double-strand break repair		4/474	86/18862	0.170589	0.731806	0.685649	ARID2/TERF2IP/KMT5B/SETD2	4
BP	GO:0022406	membrane docking		7/474	181/18862	0.171859	0.731806	0.685649	AKAP9/RAB8B/NDE1/PAFAH1B1/IQCB1/STX7/CSNK1D	7
BP	GO:0036294	cellular response to decreased oxygen levels		8/474	214/18862	0.172081	0.731806	0.685649	VHL/CFLAR/MDM4/GNB1/PSMA5/PSME4/NFE2L2/HP1BP3	8
BP	GO:0030520	intracellular estrogen receptor signaling pathway		3/474	57/18862	0.172367	0.731806	0.685649	ARID1A/CBFB/RUNX1	3
BP	GO:0032757	positive regulation of interleukin-8 production		3/474	57/18862	0.172367	0.731806	0.685649	MAVS/STAT3/PRKD2	3
BP	GO:0051785	positive regulation of nuclear division		3/474	57/18862	0.172367	0.731806	0.685649	CDC16/ANAPC5/CUL3	3
BP	GO:0072431	signal transduction involved in mitotic G1 DNA damage checkpoint		3/474	57/18862	0.172367	0.731806	0.685649	MDM4/ATM/TFDP2	3
BP	GO:1900024	regulation of substrate adhesion-dependent cell spreading		3/474	57/18862	0.172367	0.731806	0.685649	ARPC2/MYADM/ITGB1BP1	3
BP	GO:1902400	intracellular signal transduction involved in G1 DNA damage checkpoint		3/474	57/18862	0.172367	0.731806	0.685649	MDM4/ATM/TFDP2	3
BP	GO:0006362	transcription elongation from RNA polymerase I promoter		2/474	30/18862	0.173519	0.731806	0.685649	POLR1E/GTF2H3	2
BP	GO:0010667	negative regulation of cardiac muscle cell apoptotic process		2/474	30/18862	0.173519	0.731806	0.685649	CFLAR/NFE2L2	2
BP	GO:0016056	rhodopsin mediated signaling pathway		2/474	30/18862	0.173519	0.731806	0.685649	METAP2/GNB1	2
BP	GO:0018279	protein N-linked glycosylation via asparagine		2/474	30/18862	0.173519	0.731806	0.685649	ST6GAL1/MAGT1	2
BP	GO:0032743	positive regulation of interleukin-2 production		2/474	30/18862	0.173519	0.731806	0.685649	RUNX1/PRKD2	2
BP	GO:0033006	regulation of mast cell activation involved in immune response		2/474	30/18862	0.173519	0.731806	0.685649	LYN/ADGRE2	2
BP	GO:0042755	eating behavior		2/474	30/18862	0.173519	0.731806	0.685649	STAT3/CPT1A	2
BP	GO:0045948	positive regulation of translational initiation		2/474	30/18862	0.173519	0.731806	0.685649	DDX3X/POLR2D	2
BP	GO:0050650	chondroitin sulfate proteoglycan biosynthetic process		2/474	30/18862	0.173519	0.731806	0.685649	CHST12/CHST11	2
BP	GO:0006643	membrane lipid metabolic process		8/474	215/18862	0.175111	0.737704	0.691175	SUMF2/ELOVL5/SPTLC1/GBA/PIGM/HACD1/SPTLC2/PRKD2	8
BP	GO:0043297	apical junction assembly		4/474	87/18862	0.175528	0.738647	0.692059	CBFB/F11R/RUNX1/PECAM1	4
BP	GO:0002220	innate immune response activating cell surface receptor signaling pathway		5/474	118/18862	0.17618	0.738951	0.692344	TAB2/LYN/RAF1/PSMA5/PSME4	5
BP	GO:0002761	regulation of myeloid leukocyte differentiation		5/474	118/18862	0.17618	0.738951	0.692344	INPP5D/LYN/CDK6/RUNX1/FOXP1	5
BP	GO:0042752	regulation of circadian rhythm		5/474	118/18862	0.17618	0.738951	0.692344	TARDBP/PPARA/PPP1CB/CSNK1D/PSPC1	5
BP	GO:0048872	homeostasis of number of cells		9/474	249/18862	0.176626	0.740007	0.693333	RPS19/INPP5D/TMOD3/DNAJA3/LYN/CDK6/STAT3/JMJD6/GBA	9
BP	GO:0050777	negative regulation of immune response		6/474	150/18862	0.176909	0.740383	0.693685	IFI16/RPS19/INPP5D/IL27RA/LYN/IRAK3	6
BP	GO:0035306	positive regulation of dephosphorylation		3/474	58/18862	0.178618	0.745087	0.698092	PPP2R5A/SYMPK/GBA	3
BP	GO:0043486	histone exchange		3/474	58/18862	0.178618	0.745087	0.698092	RBBP4/MIS18BP1/PSME4	3
BP	GO:1903749	positive regulation of establishment of protein localization to mitochondrion		3/474	58/18862	0.178618	0.745087	0.698092	LEPROT/TFDP2/HPS4	3
BP	GO:0002758	innate immune response-activating signal transduction		5/474	119/18862	0.180409	0.748376	0.701174	TAB2/LYN/RAF1/PSMA5/PSME4	5
BP	GO:0043666	regulation of phosphoprotein phosphatase activity		5/474	119/18862	0.180409	0.748376	0.701174	PHACTR4/PPP2R5A/PPP2R5C/ENSA/EIF2AK2	5
BP	GO:0070125	mitochondrial translational elongation		4/474	88/18862	0.180515	0.748376	0.701174	DAP3/MRPL30/MRPL42/MRPL3	4
BP	GO:0070664	negative regulation of leukocyte proliferation		4/474	88/18862	0.180515	0.748376	0.701174	SPN/INPP5D/LYN/ATM	4
BP	GO:0006363	termination of RNA polymerase I transcription		2/474	31/18862	0.18258	0.748376	0.701174	POLR1E/GTF2H3	2
BP	GO:0018196	peptidyl-asparagine modification		2/474	31/18862	0.18258	0.748376	0.701174	ST6GAL1/MAGT1	2
BP	GO:0034243	regulation of transcription elongation from RNA polymerase II promoter		2/474	31/18862	0.18258	0.748376	0.701174	TCERG1/SUPT6H	2
BP	GO:0046949	fatty-acyl-CoA biosynthetic process		2/474	31/18862	0.18258	0.748376	0.701174	ELOVL5/HACD1	2
BP	GO:0097421	liver regeneration		2/474	31/18862	0.18258	0.748376	0.701174	RPL30/CPT1A	2
BP	GO:1901797	negative regulation of signal transduction by p53 class mediator		2/474	31/18862	0.18258	0.748376	0.701174	RNF34/DYRK1A	2
BP	GO:1903146	regulation of autophagy of mitochondrion		2/474	31/18862	0.18258	0.748376	0.701174	RNF41/VPS13C	2
BP	GO:1990126	retrograde transport, endosome to plasma membrane		2/474	31/18862	0.18258	0.748376	0.701174	VPS29/GRIPAP1	2
BP	GO:0010508	positive regulation of autophagy		5/474	120/18862	0.184676	0.748376	0.701174	WAC/CALCOCO2/SPTLC1/TRIM5/SPTLC2	5
BP	GO:0006893	Golgi to plasma membrane transport		3/474	59/18862	0.18493	0.748376	0.701174	COMMD1/GOLGA4/LYPLA1	3
BP	GO:0030239	myofibril assembly		3/474	59/18862	0.18493	0.748376	0.701174	CFLAR/TMOD3/AKAP13	3
BP	GO:0061951	establishment of protein localization to plasma membrane		3/474	59/18862	0.18493	0.748376	0.701174	GOLGA4/GRIPAP1/LYPLA1	3
BP	GO:1902402	signal transduction involved in mitotic DNA damage checkpoint		3/474	59/18862	0.18493	0.748376	0.701174	MDM4/ATM/TFDP2	3
BP	GO:1902403	signal transduction involved in mitotic DNA integrity checkpoint		3/474	59/18862	0.18493	0.748376	0.701174	MDM4/ATM/TFDP2	3
BP	GO:0038061	NIK/NF-kappaB signaling		7/474	185/18862	0.18526	0.748376	0.701174	DDX3X/PPM1B/NFAT5/TERF2IP/EIF2AK2/PSMA5/PSME4	7
BP	GO:0032642	regulation of chemokine production		4/474	89/18862	0.18555	0.748376	0.701174	MAVS/DDX3X/EIF2AK2/FOXP1	4
BP	GO:0051983	regulation of chromosome segregation		4/474	89/18862	0.18555	0.748376	0.701174	CDC16/ATM/ANAPC5/CUL3	4
BP	GO:0070126	mitochondrial translational termination		4/474	89/18862	0.18555	0.748376	0.701174	DAP3/MRPL30/MRPL42/MRPL3	4
BP	GO:0032388	positive regulation of intracellular transport		8/474	219/18862	0.187462	0.748376	0.701174	TARDBP/MAVS/CPSF6/LEPROT/TFDP2/ITGB1BP1/RDX/HPS4	8
BP	GO:0044409	entry into host		6/474	153/18862	0.188171	0.748376	0.701174	PIKFYVE/ZNF639/F11R/EPS15/TRIM5/GRB2	6
BP	GO:0051250	negative regulation of lymphocyte activation		6/474	153/18862	0.188171	0.748376	0.701174	SPN/INPP5D/CBFB/LYN/ATM/RUNX1	6
BP	GO:0051495	positive regulation of cytoskeleton organization		8/474	220/18862	0.190607	0.748376	0.701174	ARPC2/AKAP9/ITGB1BP1/CCDC88A/ARPC3/NIN/GRB2/MECP2	8
BP	GO:0043470	regulation of carbohydrate catabolic process		4/474	90/18862	0.190629	0.748376	0.701174	PPARA/PPP1CB/NUP43/NCOR1	4
BP	GO:0042180	cellular ketone metabolic process		9/474	254/18862	0.191026	0.748376	0.701174	LONP2/PDPR/PPARA/ELOVL5/CRYZL1/PSMA5/PSME4/CPT1A/NCOR1	9
BP	GO:0032722	positive regulation of chemokine production		3/474	60/18862	0.191299	0.748376	0.701174	MAVS/DDX3X/EIF2AK2	3
BP	GO:0045576	mast cell activation		3/474	60/18862	0.191299	0.748376	0.701174	LYN/SNAP23/ADGRE2	3
BP	GO:0071806	protein transmembrane transport		3/474	60/18862	0.191299	0.748376	0.701174	LONP2/TIMM50/PEX6	3
BP	GO:0099072	regulation of postsynaptic membrane neurotransmitter receptor levels		3/474	60/18862	0.191299	0.748376	0.701174	AP2B1/GRIPAP1/EPS15	3
BP	GO:1904356	regulation of telomere maintenance via telomere lengthening		3/474	60/18862	0.191299	0.748376	0.701174	GNL3L/ATM/CCT4	3
BP	GO:0010664	negative regulation of striated muscle cell apoptotic process		2/474	32/18862	0.191708	0.748376	0.701174	CFLAR/NFE2L2	2
BP	GO:0039528	cytoplasmic pattern recognition receptor signaling pathway in response to virus		2/474	32/18862	0.191708	0.748376	0.701174	RNF125/ANKRD17	2
BP	GO:0045648	positive regulation of erythrocyte differentiation		2/474	32/18862	0.191708	0.748376	0.701174	INPP5D/STAT3	2
BP	GO:0048011	neurotrophin TRK receptor signaling pathway		2/474	32/18862	0.191708	0.748376	0.701174	RAF1/GRB2	2
BP	GO:0048821	erythrocyte development		2/474	32/18862	0.191708	0.748376	0.701174	TMOD3/JMJD6	2
BP	GO:0090075	relaxation of muscle		2/474	32/18862	0.191708	0.748376	0.701174	GUCY1A1/SRI	2
BP	GO:1903902	positive regulation of viral life cycle		2/474	32/18862	0.191708	0.748376	0.701174	TSG101/VPS37B	2
BP	GO:1903955	positive regulation of protein targeting to mitochondrion		2/474	32/18862	0.191708	0.748376	0.701174	LEPROT/HPS4	2
BP	GO:2000515	negative regulation of CD4-positive, alpha-beta T cell activation		2/474	32/18862	0.191708	0.748376	0.701174	CBFB/RUNX1	2
BP	GO:0010975	regulation of neuron projection development		14/474	428/18862	0.19174	0.748376	0.701174	FBXW8/CFLAR/GOLGA4/CUX1/LYN/CAMK1D/IST1/DDX56/CCDC88A/NFE2L2/RETREG3/SETX/DENND5A/NIN	14
BP	GO:2001236	regulation of extrinsic apoptotic signaling pathway		6/474	154/18862	0.191986	0.748376	0.701174	RNF34/BIRC6/CFLAR/PDIA3/DDX3X/RAF1	6
BP	GO:2001020	regulation of response to DNA damage stimulus		8/474	221/18862	0.193774	0.748376	0.701174	ARID2/ATM/TERF2IP/DYRK1A/TPT1/KMT5B/SETD2/SMG1	8
BP	GO:0045787	positive regulation of cell cycle		13/474	395/18862	0.196938	0.748376	0.701174	CDC16/RHNO1/TMOD3/DDX3X/MDM4/ATM/TFDP2/ANAPC5/RDX/CUL3/ANKRD17/CRLF3/MECP2	13
BP	GO:0071375	cellular response to peptide hormone stimulus		11/474	325/18862	0.196943	0.748376	0.701174	RAP1B/CFLAR/RAB8B/LEPROT/LYN/PRKAR2A/SNX5/NFE2L2/STAT3/SMARCC1/GRB2	11
BP	GO:0036293	response to decreased oxygen levels		12/474	360/18862	0.197213	0.748376	0.701174	VHL/CFLAR/PPARA/MDM4/ATM/RAF1/GNB1/PSMA5/PSME4/NFE2L2/HP1BP3/MECP2	12
BP	GO:0001736	establishment of planar polarity		5/474	123/18862	0.197693	0.748376	0.701174	SEC24B/JHY/AP2B1/PSMA5/PSME4	5
BP	GO:0007164	establishment of tissue polarity		5/474	123/18862	0.197693	0.748376	0.701174	SEC24B/JHY/AP2B1/PSMA5/PSME4	5
BP	GO:0030888	regulation of B cell proliferation		3/474	61/18862	0.197723	0.748376	0.701174	INPP5D/LYN/ATM	3
BP	GO:0046824	positive regulation of nucleocytoplasmic transport		3/474	61/18862	0.197723	0.748376	0.701174	TARDBP/MAVS/CPSF6	3
BP	GO:0072413	signal transduction involved in mitotic cell cycle checkpoint		3/474	61/18862	0.197723	0.748376	0.701174	MDM4/ATM/TFDP2	3
BP	GO:0002285	lymphocyte activation involved in immune response		7/474	189/18862	0.199078	0.748376	0.701174	SPN/PLCL2/IL27RA/SUPT6H/KMT5B/STAT3/FOXP1	7
BP	GO:0031570	DNA integrity checkpoint		6/474	156/18862	0.199702	0.748376	0.701174	WAC/RHNO1/MDM4/ATM/TFDP2/NAE1	6
BP	GO:0031349	positive regulation of defense response		12/474	361/18862	0.199709	0.748376	0.701174	IFI16/RPS19/MAVS/UBE2K/MATR3/TAB2/LYN/RAF1/PSMA5/PSME4/TRIM5/PSPC1	12
BP	GO:0001649	osteoblast differentiation		8/474	223/18862	0.200174	0.748376	0.701174	TPM4/CBFB/CDK6/RSL1D1/HEMGN/CCDC47/MEF2D/SYNCRIP	8
BP	GO:0003016	respiratory system process		2/474	33/18862	0.200894	0.748376	0.701174	GLS/MECP2	2
BP	GO:0003298	physiological muscle hypertrophy		2/474	33/18862	0.200894	0.748376	0.701174	PPARA/AKAP13	2
BP	GO:0003301	physiological cardiac muscle hypertrophy		2/474	33/18862	0.200894	0.748376	0.701174	PPARA/AKAP13	2
BP	GO:0006370	7-methylguanosine mRNA capping		2/474	33/18862	0.200894	0.748376	0.701174	GTF2H3/POLR2D	2
BP	GO:0006536	glutamate metabolic process		2/474	33/18862	0.200894	0.748376	0.701174	DGLUCY/GLS	2
BP	GO:0014808	release of sequestered calcium ion into cytosol by sarcoplasmic reticulum		2/474	33/18862	0.200894	0.748376	0.701174	TMEM38B/SRI	2
BP	GO:0030851	granulocyte differentiation		2/474	33/18862	0.200894	0.748376	0.701174	INPP5D/RUNX1	2
BP	GO:0032212	positive regulation of telomere maintenance via telomerase		2/474	33/18862	0.200894	0.748376	0.701174	ATM/CCT4	2
BP	GO:0032728	positive regulation of interferon-beta production		2/474	33/18862	0.200894	0.748376	0.701174	MAVS/DDX3X	2
BP	GO:0035025	positive regulation of Rho protein signal transduction		2/474	33/18862	0.200894	0.748376	0.701174	AKAP13/F11R	2
BP	GO:0035633	maintenance of blood-brain barrier		2/474	33/18862	0.200894	0.748376	0.701174	F11R/PECAM1	2
BP	GO:0040001	establishment of mitotic spindle localization		2/474	33/18862	0.200894	0.748376	0.701174	NDE1/PAFAH1B1	2
BP	GO:0042558	pteridine-containing compound metabolic process		2/474	33/18862	0.200894	0.748376	0.701174	MTR/GART	2
BP	GO:0043928	exonucleolytic catabolism of deadenylated mRNA		2/474	33/18862	0.200894	0.748376	0.701174	EXOSC2/DIS3	2
BP	GO:0045589	regulation of regulatory T cell differentiation		2/474	33/18862	0.200894	0.748376	0.701174	CBFB/RUNX1	2
BP	GO:0061049	cell growth involved in cardiac muscle cell development		2/474	33/18862	0.200894	0.748376	0.701174	PPARA/AKAP13	2
BP	GO:0071539	protein localization to centrosome		2/474	33/18862	0.200894	0.748376	0.701174	HOOK3/CSNK1D	2
BP	GO:0072538	T-helper 17 type immune response		2/474	33/18862	0.200894	0.748376	0.701174	IL27RA/STAT3	2
BP	GO:0086004	regulation of cardiac muscle cell contraction		2/474	33/18862	0.200894	0.748376	0.701174	AKAP9/SRI	2
BP	GO:1904893	negative regulation of receptor signaling pathway via STAT		2/474	33/18862	0.200894	0.748376	0.701174	VHL/LEPROT	2
BP	GO:0001824	blastocyst development		4/474	92/18862	0.200917	0.748376	0.701174	TAF8/SUPT6H/RRP7A/CUL3	4
BP	GO:0045185	maintenance of protein location		4/474	92/18862	0.200917	0.748376	0.701174	TAF8/SRI/CCDC88A/VPS13C	4
BP	GO:0055017	cardiac muscle tissue growth		4/474	92/18862	0.200917	0.748376	0.701174	ARID2/PPARA/AKAP13/RUNX1	4
BP	GO:0071674	mononuclear cell migration		7/474	190/18862	0.202594	0.748376	0.701174	SPN/RPS19/IL27RA/LYN/F11R/GBA/PECAM1	7
BP	GO:0031571	mitotic G1 DNA damage checkpoint		3/474	62/18862	0.204198	0.748376	0.701174	MDM4/ATM/TFDP2	3
BP	GO:0032835	glomerulus development		3/474	62/18862	0.204198	0.748376	0.701174	CFLAR/MPV17/PECAM1	3
BP	GO:0051851	modulation by host of symbiont process		3/474	62/18862	0.204198	0.748376	0.701174	TARDBP/ZNF639/TAF11	3
BP	GO:1901570	fatty acid derivative biosynthetic process		3/474	62/18862	0.204198	0.748376	0.701174	FAR1/ELOVL5/HACD1	3
BP	GO:0031032	actomyosin structure organization		7/474	191/18862	0.206134	0.748376	0.701174	CFLAR/TMOD3/AKAP13/F11R/ITGB1BP1/CCDC88A/CUL3	7
BP	GO:0071478	cellular response to radiation		7/474	191/18862	0.206134	0.748376	0.701174	IFI16/RHNO1/WRN/ATM/METAP2/GNB1/GRB2	7
BP	GO:1901605	alpha-amino acid metabolic process		7/474	191/18862	0.206134	0.748376	0.701174	MTR/DGLUCY/MRI1/GLS/PHYKPL/GART/MECP2	7
BP	GO:0032675	regulation of interleukin-6 production		6/474	158/18862	0.207532	0.748376	0.701174	MAVS/INPP5D/IL27RA/IRAK3/STAT3/GBA	6
BP	GO:0044106	cellular amine metabolic process		6/474	158/18862	0.207532	0.748376	0.701174	COMT/GDPD1/PSMA5/PSME4/SULT1A1/MECP2	6
BP	GO:0030111	regulation of Wnt signaling pathway		12/474	365/18862	0.209834	0.748376	0.701174	RNF220/CBFB/DDX3X/PPM1B/UBAC2/RUNX1/PSMA5/PSME4/TBL1XR1/CMAHP/CSNK1D/CUL3	12
BP	GO:0006409	tRNA export from nucleus		2/474	34/18862	0.21013	0.748376	0.701174	XPOT/NUP43	2
BP	GO:0006891	intra-Golgi vesicle-mediated transport		2/474	34/18862	0.21013	0.748376	0.701174	CUX1/COPE	2
BP	GO:0009156	ribonucleoside monophosphate biosynthetic process		2/474	34/18862	0.21013	0.748376	0.701174	AMPD3/GART	2
BP	GO:0009452	7-methylguanosine RNA capping		2/474	34/18862	0.21013	0.748376	0.701174	GTF2H3/POLR2D	2
BP	GO:0010543	regulation of platelet activation		2/474	34/18862	0.21013	0.748376	0.701174	LYN/F11R	2
BP	GO:0036260	RNA capping		2/474	34/18862	0.21013	0.748376	0.701174	GTF2H3/POLR2D	2
BP	GO:0043094	cellular metabolic compound salvage		2/474	34/18862	0.21013	0.748376	0.701174	MRI1/AMPD3	2
BP	GO:0043516	regulation of DNA damage response, signal transduction by p53 class mediator		2/474	34/18862	0.21013	0.748376	0.701174	ATM/DYRK1A	2
BP	GO:0051294	establishment of spindle orientation		2/474	34/18862	0.21013	0.748376	0.701174	NDE1/PAFAH1B1	2
BP	GO:0051567	histone H3-K9 methylation		2/474	34/18862	0.21013	0.748376	0.701174	SETD5/MECP2	2
BP	GO:0055081	anion homeostasis		2/474	34/18862	0.21013	0.748376	0.701174	GLS/SLC12A6	2
BP	GO:0071431	tRNA-containing ribonucleoprotein complex export from nucleus		2/474	34/18862	0.21013	0.748376	0.701174	XPOT/NUP43	2
BP	GO:1903514	release of sequestered calcium ion into cytosol by endoplasmic reticulum		2/474	34/18862	0.21013	0.748376	0.701174	TMEM38B/SRI	2
BP	GO:2000352	negative regulation of endothelial cell apoptotic process		2/474	34/18862	0.21013	0.748376	0.701174	NFE2L2/KRIT1	2
BP	GO:0071214	cellular response to abiotic stimulus		11/474	330/18862	0.210246	0.748376	0.701174	IFI16/RHNO1/DDX3X/WRN/ATM/METAP2/F11R/SLC12A6/GNB1/PIEZO1/GRB2	11
BP	GO:0104004	cellular response to environmental stimulus		11/474	330/18862	0.210246	0.748376	0.701174	IFI16/RHNO1/DDX3X/WRN/ATM/METAP2/F11R/SLC12A6/GNB1/PIEZO1/GRB2	11
BP	GO:0044819	mitotic G1/S transition checkpoint		3/474	63/18862	0.210722	0.748376	0.701174	MDM4/ATM/TFDP2	3
BP	GO:0006476	protein deacetylation		4/474	94/18862	0.211367	0.748376	0.701174	MORF4L1/DYRK1A/TBL1XR1/PRKD2	4
BP	GO:1904035	regulation of epithelial cell apoptotic process		4/474	94/18862	0.211367	0.748376	0.701174	CFLAR/PPARA/NFE2L2/KRIT1	4
BP	GO:0051147	regulation of muscle cell differentiation		6/474	159/18862	0.211487	0.748376	0.701174	PPARA/SUPT6H/SPAG9/ANKRD17/BNIP2/MECP2	6
BP	GO:0007159	leukocyte cell-cell adhesion		12/474	366/18862	0.2124	0.748376	0.701174	SPN/DNAJA3/CBFB/IL27RA/PPARA/LYN/NFAT5/F11R/RUNX1/FLOT2/PECAM1/GRB2	12
BP	GO:0022407	regulation of cell-cell adhesion		14/474	437/18862	0.2124	0.748376	0.701174	SPN/DNAJA3/CBFB/IL27RA/MYADM/PPARA/LYN/NFAT5/F11R/RUNX1/RDX/PIEZO1/FLOT2/GRB2	14
BP	GO:0009755	hormone-mediated signaling pathway		7/474	193/18862	0.213284	0.748376	0.701174	ARID1A/CBFB/PPARA/NR2C1/RUNX1/FOXP1/NCOR1	7
BP	GO:0032680	regulation of tumor necrosis factor production		6/474	160/18862	0.215469	0.748376	0.701174	SPN/MAVS/IL27RA/IRAK3/STAT3/FOXP1	6
BP	GO:0032602	chemokine production		4/474	95/18862	0.216648	0.748376	0.701174	MAVS/DDX3X/EIF2AK2/FOXP1	4
BP	GO:0051304	chromosome separation		4/474	95/18862	0.216648	0.748376	0.701174	CDC16/ATM/ANAPC5/CUL3	4
BP	GO:0090277	positive regulation of peptide hormone secretion		4/474	95/18862	0.216648	0.748376	0.701174	TARDBP/RAB8B/SRI/TM7SF3	4
BP	GO:0071897	DNA biosynthetic process		7/474	194/18862	0.216893	0.748376	0.701174	GNL3L/WRN/ATM/TERF2IP/POLG2/CCT4/PRKD2	7
BP	GO:1905475	regulation of protein localization to membrane		7/474	194/18862	0.216893	0.748376	0.701174	PPP2R5A/AP2B1/TFDP2/ITGB1BP1/STX7/GRIPAP1/LYPLA1	7
BP	GO:0003281	ventricular septum development		3/474	64/18862	0.21729	0.748376	0.701174	MDM4/MATR3/AP2B1	3
BP	GO:0016445	somatic diversification of immunoglobulins		3/474	64/18862	0.21729	0.748376	0.701174	IL27RA/SUPT6H/KMT5B	3
BP	GO:0030837	negative regulation of actin filament polymerization		3/474	64/18862	0.21729	0.748376	0.701174	TMOD3/MYADM/RDX	3
BP	GO:0032507	maintenance of protein location in cell		3/474	64/18862	0.21729	0.748376	0.701174	TAF8/CCDC88A/VPS13C	3
BP	GO:0042093	T-helper cell differentiation		3/474	64/18862	0.21729	0.748376	0.701174	SPN/STAT3/FOXP1	3
BP	GO:0051148	negative regulation of muscle cell differentiation		3/474	64/18862	0.21729	0.748376	0.701174	PPARA/ANKRD17/MECP2	3
BP	GO:0071300	cellular response to retinoic acid		3/474	64/18862	0.21729	0.748376	0.701174	LYN/ATM/SETX	3
BP	GO:0070085	glycosylation		9/474	263/18862	0.218161	0.748376	0.701174	TMEM165/DHDDS/ST6GAL1/MAGT1/DPY19L2/GBA/PIGM/ABO/OGA	9
BP	GO:0000083	regulation of transcription involved in G1/S transition of mitotic cell cycle		2/474	35/18862	0.219407	0.748376	0.701174	TFDP2/CDK17	2
BP	GO:0000289	nuclear-transcribed mRNA poly(A) tail shortening		2/474	35/18862	0.219407	0.748376	0.701174	PAN3/PABPC1	2
BP	GO:0000291	nuclear-transcribed mRNA catabolic process, exonucleolytic		2/474	35/18862	0.219407	0.748376	0.701174	EXOSC2/DIS3	2
BP	GO:0002755	MyD88-dependent toll-like receptor signaling pathway		2/474	35/18862	0.219407	0.748376	0.701174	TAB2/IRAK3	2
BP	GO:0006739	NADP metabolic process		2/474	35/18862	0.219407	0.748376	0.701174	TALDO1/IDH1	2
BP	GO:0006858	extracellular transport		2/474	35/18862	0.219407	0.748376	0.701174	JHY/TSG101	2
BP	GO:0007603	phototransduction, visible light		2/474	35/18862	0.219407	0.748376	0.701174	METAP2/GNB1	2
BP	GO:0016242	negative regulation of macroautophagy		2/474	35/18862	0.219407	0.748376	0.701174	RNF41/SMG1	2
BP	GO:0021955	central nervous system neuron axonogenesis		2/474	35/18862	0.219407	0.748376	0.701174	PAFAH1B1/NIN	2
BP	GO:0032148	activation of protein kinase B activity		2/474	35/18862	0.219407	0.748376	0.701174	ITGB1BP1/CCDC88A	2
BP	GO:0033144	negative regulation of intracellular steroid hormone receptor signaling pathway		2/474	35/18862	0.219407	0.748376	0.701174	FOXP1/NCOR1	2
BP	GO:0033363	secretory granule organization		2/474	35/18862	0.219407	0.748376	0.701174	PAFAH1B1/SPINK2	2
BP	GO:0042407	cristae formation		2/474	35/18862	0.219407	0.748376	0.701174	DMAC2L/SPG7	2
BP	GO:0050775	positive regulation of dendrite morphogenesis		2/474	35/18862	0.219407	0.748376	0.701174	FBXW8/CUX1	2
BP	GO:0071108	protein K48-linked deubiquitination		2/474	35/18862	0.219407	0.748376	0.701174	MINDY1/ATXN3	2
BP	GO:1903427	negative regulation of reactive oxygen species biosynthetic process		2/474	35/18862	0.219407	0.748376	0.701174	CFLAR/PPARA	2
BP	GO:1905508	protein localization to microtubule organizing center		2/474	35/18862	0.219407	0.748376	0.701174	HOOK3/CSNK1D	2
BP	GO:0030307	positive regulation of cell growth		6/474	161/18862	0.219476	0.748376	0.701174	ZNF639/EXOSC2/SUPV3L1/DDX3X/GOLGA4/IST1	6
BP	GO:1902806	regulation of cell cycle G1/S phase transition		7/474	195/18862	0.220523	0.748376	0.701174	DDX3X/MDM4/ATM/TFDP2/CDK6/RDX/ANKRD17	7
BP	GO:0009165	nucleotide biosynthetic process		9/474	264/18862	0.221266	0.748376	0.701174	DMAC2L/AMPD3/PDPR/PPARA/GUCY1A1/ELOVL5/HACD1/DCAKD/GART	9
BP	GO:0042100	B cell proliferation		4/474	96/18862	0.221965	0.748376	0.701174	INPP5D/PLCL2/LYN/ATM	4
BP	GO:0009991	response to extracellular stimulus		15/474	477/18862	0.22208	0.748376	0.701174	IFI16/RPS19/NUCB2/PPARA/WIPI2/WRN/LYN/ENSA/EIF2AK2/VPS41/MBD3/NFE2L2/GBA/FNIP1/CPT1A	15
BP	GO:2000116	regulation of cysteine-type endopeptidase activity		8/474	230/18862	0.22322	0.748376	0.701174	IFI16/RNF34/CFLAR/DDX3X/DNAJB6/RAF1/ATP2A3/FNIP1	8
BP	GO:0007585	respiratory gaseous exchange by respiratory system		3/474	65/18862	0.223901	0.748376	0.701174	GLS/CHST11/MECP2	3
BP	GO:0045824	negative regulation of innate immune response		3/474	65/18862	0.223901	0.748376	0.701174	IFI16/RPS19/IRAK3	3
BP	GO:0043393	regulation of protein binding		7/474	196/18862	0.224176	0.748376	0.701174	GNL3L/PLCL2/PPARA/ATP2A3/ITGB1BP1/PPP2CB/SYMPK	7
BP	GO:0000338	protein deneddylation		1/474	10/18862	0.224752	0.748376	0.701174	COPS4	1
BP	GO:0002084	protein depalmitoylation		1/474	10/18862	0.224752	0.748376	0.701174	LYPLA1	1
BP	GO:0002765	immune response-inhibiting signal transduction		1/474	10/18862	0.224752	0.748376	0.701174	LYN	1
BP	GO:0006152	purine nucleoside catabolic process		1/474	10/18862	0.224752	0.748376	0.701174	ADA2	1
BP	GO:0006655	phosphatidylglycerol biosynthetic process		1/474	10/18862	0.224752	0.748376	0.701174	PGS1	1
BP	GO:0006971	hypotonic response		1/474	10/18862	0.224752	0.748376	0.701174	SLC12A6	1
BP	GO:0007191	adenylate cyclase-activating dopamine receptor signaling pathway		1/474	10/18862	0.224752	0.748376	0.701174	GNB1	1
BP	GO:0008611	ether lipid biosynthetic process		1/474	10/18862	0.224752	0.748376	0.701174	FAR1	1
BP	GO:0009113	purine nucleobase biosynthetic process		1/474	10/18862	0.224752	0.748376	0.701174	GART	1
BP	GO:0009396	folic acid-containing compound biosynthetic process		1/474	10/18862	0.224752	0.748376	0.701174	GART	1
BP	GO:0010887	negative regulation of cholesterol storage		1/474	10/18862	0.224752	0.748376	0.701174	PPARA	1
BP	GO:0010992	ubiquitin recycling		1/474	10/18862	0.224752	0.748376	0.701174	UBE2K	1
BP	GO:0010998	regulation of translational initiation by eIF2 alpha phosphorylation		1/474	10/18862	0.224752	0.748376	0.701174	EIF2AK2	1
BP	GO:0015696	ammonium transport		1/474	10/18862	0.224752	0.748376	0.701174	SLC12A6	1
BP	GO:0015808	L-alanine transport		1/474	10/18862	0.224752	0.748376	0.701174	SLC3A2	1
BP	GO:0015937	coenzyme A biosynthetic process		1/474	10/18862	0.224752	0.748376	0.701174	DCAKD	1
BP	GO:0016139	glycoside catabolic process		1/474	10/18862	0.224752	0.748376	0.701174	GBA	1
BP	GO:0018026	peptidyl-lysine monomethylation		1/474	10/18862	0.224752	0.748376	0.701174	SETD2	1
BP	GO:0019614	catechol-containing compound catabolic process		1/474	10/18862	0.224752	0.748376	0.701174	COMT	1
BP	GO:0019852	L-ascorbic acid metabolic process		1/474	10/18862	0.224752	0.748376	0.701174	SLC2A3	1
BP	GO:0021859	pyramidal neuron differentiation		1/474	10/18862	0.224752	0.748376	0.701174	GBA	1
BP	GO:0031125	rRNA 3'-end processing		1/474	10/18862	0.224752	0.748376	0.701174	EXOSC2	1
BP	GO:0031848	protection from non-homologous end joining at telomere		1/474	10/18862	0.224752	0.748376	0.701174	TERF2IP	1
BP	GO:0032060	bleb assembly		1/474	10/18862	0.224752	0.748376	0.701174	EMP3	1
BP	GO:0032070	regulation of deoxyribonuclease activity		1/474	10/18862	0.224752	0.748376	0.701174	DFFA	1
BP	GO:0033314	mitotic DNA replication checkpoint		1/474	10/18862	0.224752	0.748376	0.701174	NAE1	1
BP	GO:0039530	MDA-5 signaling pathway		1/474	10/18862	0.224752	0.748376	0.701174	ANKRD17	1
BP	GO:0042135	neurotransmitter catabolic process		1/474	10/18862	0.224752	0.748376	0.701174	COMT	1
BP	GO:0042368	vitamin D biosynthetic process		1/474	10/18862	0.224752	0.748376	0.701174	CYP2R1	1
BP	GO:0042424	catecholamine catabolic process		1/474	10/18862	0.224752	0.748376	0.701174	COMT	1
BP	GO:0042789	mRNA transcription by RNA polymerase II		1/474	10/18862	0.224752	0.748376	0.701174	SUPT6H	1
BP	GO:0045792	negative regulation of cell size		1/474	10/18862	0.224752	0.748376	0.701174	RDX	1
BP	GO:0046130	purine ribonucleoside catabolic process		1/474	10/18862	0.224752	0.748376	0.701174	ADA2	1
BP	GO:0046487	glyoxylate metabolic process		1/474	10/18862	0.224752	0.748376	0.701174	IDH1	1
BP	GO:0046504	glycerol ether biosynthetic process		1/474	10/18862	0.224752	0.748376	0.701174	FAR1	1
BP	GO:0048194	Golgi vesicle budding		1/474	10/18862	0.224752	0.748376	0.701174	ARFGAP3	1
BP	GO:0048672	positive regulation of collateral sprouting		1/474	10/18862	0.224752	0.748376	0.701174	IST1	1
BP	GO:0048703	embryonic viscerocranium morphogenesis		1/474	10/18862	0.224752	0.748376	0.701174	CHST11	1
BP	GO:0051657	maintenance of organelle location		1/474	10/18862	0.224752	0.748376	0.701174	AKAP9	1
BP	GO:0070862	negative regulation of protein exit from endoplasmic reticulum		1/474	10/18862	0.224752	0.748376	0.701174	UBAC2	1
BP	GO:0071104	response to interleukin-9		1/474	10/18862	0.224752	0.748376	0.701174	STAT3	1
BP	GO:0071313	cellular response to caffeine		1/474	10/18862	0.224752	0.748376	0.701174	TMEM38B	1
BP	GO:0071340	skeletal muscle acetylcholine-gated channel clustering		1/474	10/18862	0.224752	0.748376	0.701174	DNAJA3	1
BP	GO:0072124	regulation of glomerular mesangial cell proliferation		1/474	10/18862	0.224752	0.748376	0.701174	CFLAR	1
BP	GO:0072488	ammonium transmembrane transport		1/474	10/18862	0.224752	0.748376	0.701174	SLC12A6	1
BP	GO:0090660	cerebrospinal fluid circulation		1/474	10/18862	0.224752	0.748376	0.701174	JHY	1
BP	GO:0097384	cellular lipid biosynthetic process		1/474	10/18862	0.224752	0.748376	0.701174	FAR1	1
BP	GO:0099532	synaptic vesicle endosomal processing		1/474	10/18862	0.224752	0.748376	0.701174	GRIPAP1	1
BP	GO:0099550	trans-synaptic signaling, modulating synaptic transmission		1/474	10/18862	0.224752	0.748376	0.701174	GUCY1A1	1
BP	GO:0099639	neurotransmitter receptor transport, endosome to plasma membrane		1/474	10/18862	0.224752	0.748376	0.701174	GRIPAP1	1
BP	GO:1900003	regulation of serine-type endopeptidase activity		1/474	10/18862	0.224752	0.748376	0.701174	SPINK2	1
BP	GO:1900247	regulation of cytoplasmic translational elongation		1/474	10/18862	0.224752	0.748376	0.701174	DPH1	1
BP	GO:1901725	regulation of histone deacetylase activity		1/474	10/18862	0.224752	0.748376	0.701174	PRKD2	1
BP	GO:1902510	regulation of apoptotic DNA fragmentation		1/474	10/18862	0.224752	0.748376	0.701174	DFFA	1
BP	GO:1902571	regulation of serine-type peptidase activity		1/474	10/18862	0.224752	0.748376	0.701174	SPINK2	1
BP	GO:1902946	protein localization to early endosome		1/474	10/18862	0.224752	0.748376	0.701174	RDX	1
BP	GO:1902959	regulation of aspartic-type endopeptidase activity involved in amyloid precursor protein catabolic process		1/474	10/18862	0.224752	0.748376	0.701174	LYN	1
BP	GO:1904338	regulation of dopaminergic neuron differentiation		1/474	10/18862	0.224752	0.748376	0.701174	CSNK1D	1
BP	GO:1904350	regulation of protein catabolic process in the vacuole		1/474	10/18862	0.224752	0.748376	0.701174	GBA	1
BP	GO:1904526	regulation of microtubule binding		1/474	10/18862	0.224752	0.748376	0.701174	PPP2CB	1
BP	GO:1904851	positive regulation of establishment of protein localization to telomere		1/474	10/18862	0.224752	0.748376	0.701174	CCT4	1
BP	GO:1904896	ESCRT complex disassembly		1/474	10/18862	0.224752	0.748376	0.701174	IST1	1
BP	GO:1904903	ESCRT III complex disassembly		1/474	10/18862	0.224752	0.748376	0.701174	IST1	1
BP	GO:1990403	embryonic brain development		1/474	10/18862	0.224752	0.748376	0.701174	TBC1D23	1
BP	GO:2000121	regulation of removal of superoxide radicals		1/474	10/18862	0.224752	0.748376	0.701174	NFE2L2	1
BP	GO:2000480	negative regulation of cAMP-dependent protein kinase activity		1/474	10/18862	0.224752	0.748376	0.701174	PRKAR2A	1
BP	GO:0071453	cellular response to oxygen levels		8/474	231/18862	0.226591	0.748376	0.701174	VHL/CFLAR/MDM4/GNB1/PSMA5/PSME4/NFE2L2/HP1BP3	8
BP	GO:0009308	amine metabolic process		6/474	163/18862	0.227564	0.748376	0.701174	COMT/GDPD1/PSMA5/PSME4/SULT1A1/MECP2	6
BP	GO:0051170	import into nucleus		6/474	163/18862	0.227564	0.748376	0.701174	TARDBP/RPAIN/MAVS/SNRPD3/CSE1L/STAT3	6
BP	GO:0016180	snRNA processing		2/474	36/18862	0.228718	0.748376	0.701174	INTS10/EXOSC2	2
BP	GO:0032435	negative regulation of proteasomal ubiquitin-dependent protein catabolic process		2/474	36/18862	0.228718	0.748376	0.701174	WAC/SMARCC1	2
BP	GO:0043368	positive T cell selection		2/474	36/18862	0.228718	0.748376	0.701174	SPN/STAT3	2
BP	GO:0045066	regulatory T cell differentiation		2/474	36/18862	0.228718	0.748376	0.701174	CBFB/RUNX1	2
BP	GO:0045730	respiratory burst		2/474	36/18862	0.228718	0.748376	0.701174	RPS19/CAMK1D	2
BP	GO:0097502	mannosylation		2/474	36/18862	0.228718	0.748376	0.701174	DPY19L2/PIGM	2
BP	GO:1904358	positive regulation of telomere maintenance via telomere lengthening		2/474	36/18862	0.228718	0.748376	0.701174	ATM/CCT4	2
BP	GO:0006766	vitamin metabolic process		5/474	130/18862	0.229207	0.748376	0.701174	MTR/CYP2R1/ABCD4/SLC2A3/MMAB	5
BP	GO:0046879	hormone secretion		10/474	302/18862	0.230419	0.748376	0.701174	TARDBP/RAB8B/LYN/SNAP23/ENSA/RAF1/SRI/RAB11FIP1/CPT1A/TM7SF3	10
BP	GO:0002294	CD4-positive, alpha-beta T cell differentiation involved in immune response		3/474	66/18862	0.230551	0.748376	0.701174	SPN/STAT3/FOXP1	3
BP	GO:0006513	protein monoubiquitination		3/474	66/18862	0.230551	0.748376	0.701174	WAC/TSG101/CUL3	3
BP	GO:0061515	myeloid cell development		3/474	66/18862	0.230551	0.748376	0.701174	TMOD3/JMJD6/FOXP1	3
BP	GO:0072678	T cell migration		3/474	66/18862	0.230551	0.748376	0.701174	SPN/IL27RA/F11R	3
BP	GO:1901293	nucleoside phosphate biosynthetic process		9/474	267/18862	0.230681	0.748376	0.701174	DMAC2L/AMPD3/PDPR/PPARA/GUCY1A1/ELOVL5/HACD1/DCAKD/GART	9
BP	GO:0006066	alcohol metabolic process		12/474	373/18862	0.230726	0.748376	0.701174	DHDDS/INPP5D/GDPD1/BPNT1/IDH1/SPTLC1/CYP2R1/GBA/SPTLC2/SULT1A1/OSBPL1A/MECP2	12
BP	GO:1901136	carbohydrate derivative catabolic process		7/474	198/18862	0.231543	0.748376	0.701174	AMPD3/ITPA/PDE7A/ADA2/GBA/MANBA/OGA	7
BP	GO:0000070	mitotic sister chromatid segregation		6/474	164/18862	0.231644	0.748376	0.701174	CDC16/ATM/ANAPC5/POGZ/CUL3/PDS5A	6
BP	GO:1903555	regulation of tumor necrosis factor superfamily cytokine production		6/474	164/18862	0.231644	0.748376	0.701174	SPN/MAVS/IL27RA/IRAK3/STAT3/FOXP1	6
BP	GO:0051817	modulation of process of other organism involved in symbiotic interaction		4/474	98/18862	0.2327	0.748376	0.701174	TARDBP/ZNF639/EIF2AK2/TAF11	4
BP	GO:0110020	regulation of actomyosin structure organization		4/474	98/18862	0.2327	0.748376	0.701174	AKAP13/F11R/ITGB1BP1/CCDC88A	4
BP	GO:0042770	signal transduction in response to DNA damage		5/474	131/18862	0.233825	0.748376	0.701174	MDM4/ATM/DYRK1A/TFDP2/GRB2	5
BP	GO:0006302	double-strand break repair		9/474	268/18862	0.233852	0.748376	0.701174	ARID2/MORF4L1/WRN/ATM/TERF2IP/RNF138/KMT5B/SETD2/SETX	9
BP	GO:0007568	aging		10/474	304/18862	0.23638	0.748376	0.701174	INPP5D/DNAJA3/WRN/ATM/CDK6/RSL1D1/MBD3/NFE2L2/GBA/GRB2	10
BP	GO:1903039	positive regulation of leukocyte cell-cell adhesion		8/474	234/18862	0.23681	0.748376	0.701174	DNAJA3/CBFB/IL27RA/LYN/NFAT5/RUNX1/FLOT2/GRB2	8
BP	GO:0002287	alpha-beta T cell activation involved in immune response		3/474	67/18862	0.237236	0.748376	0.701174	SPN/STAT3/FOXP1	3
BP	GO:0002293	alpha-beta T cell differentiation involved in immune response		3/474	67/18862	0.237236	0.748376	0.701174	SPN/STAT3/FOXP1	3
BP	GO:0002637	regulation of immunoglobulin production		3/474	67/18862	0.237236	0.748376	0.701174	IL27RA/SUPT6H/KMT5B	3
BP	GO:0032922	circadian regulation of gene expression		3/474	67/18862	0.237236	0.748376	0.701174	PPARA/PPP1CB/CSNK1D	3
BP	GO:0042987	amyloid precursor protein catabolic process		3/474	67/18862	0.237236	0.748376	0.701174	LYN/DYRK1A/FLOT2	3
BP	GO:1901607	alpha-amino acid biosynthetic process		3/474	67/18862	0.237236	0.748376	0.701174	MTR/MRI1/GLS	3
BP	GO:0000096	sulfur amino acid metabolic process		2/474	37/18862	0.238054	0.748376	0.701174	MTR/MRI1	2
BP	GO:0010737	protein kinase A signaling		2/474	37/18862	0.238054	0.748376	0.701174	PRKAR2A/RDX	2
BP	GO:0033120	positive regulation of RNA splicing		2/474	37/18862	0.238054	0.748376	0.701174	DYRK1A/SETX	2
BP	GO:0034661	ncRNA catabolic process		2/474	37/18862	0.238054	0.748376	0.701174	EXOSC2/DIS3	2
BP	GO:0044818	mitotic G2/M transition checkpoint		2/474	37/18862	0.238054	0.748376	0.701174	ATM/NAE1	2
BP	GO:0051031	tRNA transport		2/474	37/18862	0.238054	0.748376	0.701174	XPOT/NUP43	2
BP	GO:0060969	negative regulation of gene silencing		2/474	37/18862	0.238054	0.748376	0.701174	STAT3/NCOR1	2
BP	GO:0070897	transcription preinitiation complex assembly		2/474	37/18862	0.238054	0.748376	0.701174	POLR1E/TAF11	2
BP	GO:1901223	negative regulation of NIK/NF-kappaB signaling		2/474	37/18862	0.238054	0.748376	0.701174	DDX3X/PPM1B	2
BP	GO:1903115	regulation of actin filament-based movement		2/474	37/18862	0.238054	0.748376	0.701174	AKAP9/SRI	2
BP	GO:0010952	positive regulation of peptidase activity		7/474	200/18862	0.238991	0.748376	0.701174	IFI16/CFLAR/DDX3X/LYN/ATP2A3/PSME4/STAT3	7
BP	GO:0007050	cell cycle arrest		8/474	235/18862	0.240252	0.748376	0.701174	PRR11/MDM4/ATM/TFDP2/CDK6/TSG101/CRLF3/STRADA	8
BP	GO:0010972	negative regulation of G2/M transition of mitotic cell cycle		4/474	100/18862	0.243558	0.748376	0.701174	ATM/PSMA5/PSME4/NAE1	4
BP	GO:0060419	heart growth		4/474	100/18862	0.243558	0.748376	0.701174	ARID2/PPARA/AKAP13/RUNX1	4
BP	GO:1903076	regulation of protein localization to plasma membrane		4/474	100/18862	0.243558	0.748376	0.701174	PPP2R5A/STX7/GRIPAP1/LYPLA1	4
BP	GO:0006360	transcription by RNA polymerase I		3/474	68/18862	0.243955	0.748376	0.701174	POLR1E/GTF2H3/DHX33	3
BP	GO:0046513	ceramide biosynthetic process		3/474	68/18862	0.243955	0.748376	0.701174	SPTLC1/GBA/SPTLC2	3
BP	GO:0001731	formation of translation preinitiation complex		1/474	11/18862	0.244244	0.748376	0.701174	EIF2S3	1
BP	GO:0001765	membrane raft assembly		1/474	11/18862	0.244244	0.748376	0.701174	FLOT2	1
BP	GO:0001967	suckling behavior		1/474	11/18862	0.244244	0.748376	0.701174	GLS	1
BP	GO:0002182	cytoplasmic translational elongation		1/474	11/18862	0.244244	0.748376	0.701174	DPH1	1
BP	GO:0002645	positive regulation of tolerance induction		1/474	11/18862	0.244244	0.748376	0.701174	IRAK3	1
BP	GO:0005984	disaccharide metabolic process		1/474	11/18862	0.244244	0.748376	0.701174	BRAF	1
BP	GO:0006002	fructose 6-phosphate metabolic process		1/474	11/18862	0.244244	0.748376	0.701174	TALDO1	1
BP	GO:0006020	inositol metabolic process		1/474	11/18862	0.244244	0.748376	0.701174	MECP2	1
BP	GO:0006054	N-acetylneuraminate metabolic process		1/474	11/18862	0.244244	0.748376	0.701174	ST6GAL1	1
BP	GO:0006182	cGMP biosynthetic process		1/474	11/18862	0.244244	0.748376	0.701174	GUCY1A1	1
BP	GO:0006348	chromatin silencing at telomere		1/474	11/18862	0.244244	0.748376	0.701174	DPY30	1
BP	GO:0006853	carnitine shuttle		1/474	11/18862	0.244244	0.748376	0.701174	CPT1A	1
BP	GO:0010459	negative regulation of heart rate		1/474	11/18862	0.244244	0.748376	0.701174	SRI	1
BP	GO:0021670	lateral ventricle development		1/474	11/18862	0.244244	0.748376	0.701174	CDK6	1
BP	GO:0032836	glomerular basement membrane development		1/474	11/18862	0.244244	0.748376	0.701174	MPV17	1
BP	GO:0033210	leptin-mediated signaling pathway		1/474	11/18862	0.244244	0.748376	0.701174	STAT3	1
BP	GO:0033539	fatty acid beta-oxidation using acyl-CoA dehydrogenase		1/474	11/18862	0.244244	0.748376	0.701174	IVD	1
BP	GO:0033632	regulation of cell-cell adhesion mediated by integrin		1/474	11/18862	0.244244	0.748376	0.701174	PIEZO1	1
BP	GO:0034115	negative regulation of heterotypic cell-cell adhesion		1/474	11/18862	0.244244	0.748376	0.701174	MYADM	1
BP	GO:0034427	nuclear-transcribed mRNA catabolic process, exonucleolytic, 3'-5'		1/474	11/18862	0.244244	0.748376	0.701174	EXOSC2	1
BP	GO:0034497	protein localization to phagophore assembly site		1/474	11/18862	0.244244	0.748376	0.701174	WIPI2	1
BP	GO:0034975	protein folding in endoplasmic reticulum		1/474	11/18862	0.244244	0.748376	0.701174	PDIA3	1
BP	GO:0035457	cellular response to interferon-alpha		1/474	11/18862	0.244244	0.748376	0.701174	IFNAR1	1
BP	GO:0036490	regulation of translation in response to endoplasmic reticulum stress		1/474	11/18862	0.244244	0.748376	0.701174	DDX3X	1
BP	GO:0039532	negative regulation of viral-induced cytoplasmic pattern recognition receptor signaling pathway		1/474	11/18862	0.244244	0.748376	0.701174	RNF125	1
BP	GO:0043589	skin morphogenesis		1/474	11/18862	0.244244	0.748376	0.701174	GBA	1
BP	GO:0043619	regulation of transcription from RNA polymerase II promoter in response to oxidative stress		1/474	11/18862	0.244244	0.748376	0.701174	NFE2L2	1
BP	GO:0045348	positive regulation of MHC class II biosynthetic process		1/474	11/18862	0.244244	0.748376	0.701174	TMEM106A	1
BP	GO:0046929	negative regulation of neurotransmitter secretion		1/474	11/18862	0.244244	0.748376	0.701174	RAP1B	1
BP	GO:0051561	positive regulation of mitochondrial calcium ion concentration		1/474	11/18862	0.244244	0.748376	0.701174	MICU2	1
BP	GO:0060019	radial glial cell differentiation		1/474	11/18862	0.244244	0.748376	0.701174	STAT3	1
BP	GO:0060315	negative regulation of ryanodine-sensitive calcium-release channel activity		1/474	11/18862	0.244244	0.748376	0.701174	SRI	1
BP	GO:0060368	regulation of Fc receptor mediated stimulatory signaling pathway		1/474	11/18862	0.244244	0.748376	0.701174	LYN	1
BP	GO:0060900	embryonic camera-type eye formation		1/474	11/18862	0.244244	0.748376	0.701174	PHACTR4	1
BP	GO:0061299	retina vasculature morphogenesis in camera-type eye		1/474	11/18862	0.244244	0.748376	0.701174	CLIC4	1
BP	GO:0061635	regulation of protein complex stability		1/474	11/18862	0.244244	0.748376	0.701174	TAPBP	1
BP	GO:0070203	regulation of establishment of protein localization to telomere		1/474	11/18862	0.244244	0.748376	0.701174	CCT4	1
BP	GO:0070475	rRNA base methylation		1/474	11/18862	0.244244	0.748376	0.701174	METTL16	1
BP	GO:0070587	regulation of cell-cell adhesion involved in gastrulation		1/474	11/18862	0.244244	0.748376	0.701174	MYADM	1
BP	GO:0071044	histone mRNA catabolic process		1/474	11/18862	0.244244	0.748376	0.701174	ATM	1
BP	GO:0071472	cellular response to salt stress		1/474	11/18862	0.244244	0.748376	0.701174	SLC12A6	1
BP	GO:0072110	glomerular mesangial cell proliferation		1/474	11/18862	0.244244	0.748376	0.701174	CFLAR	1
BP	GO:0090084	negative regulation of inclusion body assembly		1/474	11/18862	0.244244	0.748376	0.701174	DNAJB6	1
BP	GO:0090178	regulation of establishment of planar polarity involved in neural tube closure		1/474	11/18862	0.244244	0.748376	0.701174	SEC24B	1
BP	GO:0090385	phagosome-lysosome fusion		1/474	11/18862	0.244244	0.748376	0.701174	PIKFYVE	1
BP	GO:0090481	pyrimidine nucleotide-sugar transmembrane transport		1/474	11/18862	0.244244	0.748376	0.701174	SLC35A3	1
BP	GO:0090657	telomeric loop disassembly		1/474	11/18862	0.244244	0.748376	0.701174	WRN	1
BP	GO:0097048	dendritic cell apoptotic process		1/474	11/18862	0.244244	0.748376	0.701174	LYN	1
BP	GO:1901503	ether biosynthetic process		1/474	11/18862	0.244244	0.748376	0.701174	FAR1	1
BP	GO:1902474	positive regulation of protein localization to synapse		1/474	11/18862	0.244244	0.748376	0.701174	STX7	1
BP	GO:1902563	regulation of neutrophil activation		1/474	11/18862	0.244244	0.748376	0.701174	PRAM1	1
BP	GO:1903265	positive regulation of tumor necrosis factor-mediated signaling pathway		1/474	11/18862	0.244244	0.748376	0.701174	UBE2K	1
BP	GO:1904869	regulation of protein localization to Cajal body		1/474	11/18862	0.244244	0.748376	0.701174	CCT4	1
BP	GO:1904871	positive regulation of protein localization to Cajal body		1/474	11/18862	0.244244	0.748376	0.701174	CCT4	1
BP	GO:1905050	positive regulation of metallopeptidase activity		1/474	11/18862	0.244244	0.748376	0.701174	STAT3	1
BP	GO:1905214	regulation of RNA binding		1/474	11/18862	0.244244	0.748376	0.701174	EIF3E	1
BP	GO:1905244	regulation of modification of synaptic structure		1/474	11/18862	0.244244	0.748376	0.701174	GRIPAP1	1
BP	GO:2000668	regulation of dendritic cell apoptotic process		1/474	11/18862	0.244244	0.748376	0.701174	LYN	1
BP	GO:0003091	renal water homeostasis		2/474	38/18862	0.247409	0.748376	0.701174	AKAP11/PRKAR2A	2
BP	GO:0006361	transcription initiation from RNA polymerase I promoter		2/474	38/18862	0.247409	0.748376	0.701174	POLR1E/GTF2H3	2
BP	GO:0030204	chondroitin sulfate metabolic process		2/474	38/18862	0.247409	0.748376	0.701174	CHST12/CHST11	2
BP	GO:0032094	response to food		2/474	38/18862	0.247409	0.748376	0.701174	NUCB2/PPARA	2
BP	GO:0038179	neurotrophin signaling pathway		2/474	38/18862	0.247409	0.748376	0.701174	RAF1/GRB2	2
BP	GO:0042307	positive regulation of protein import into nucleus		2/474	38/18862	0.247409	0.748376	0.701174	TARDBP/MAVS	2
BP	GO:0071548	response to dexamethasone		2/474	38/18862	0.247409	0.748376	0.701174	CFLAR/GBA	2
BP	GO:0007266	Rho protein signal transduction		5/474	134/18862	0.247833	0.748376	0.701174	PHACTR4/AKAP13/F11R/RAF1/CUL3	5
BP	GO:0022037	metencephalon development		4/474	101/18862	0.24903	0.748376	0.701174	SEC24B/GBA/GART/MECP2	4
BP	GO:2000379	positive regulation of reactive oxygen species metabolic process		4/474	101/18862	0.24903	0.748376	0.701174	TMEM106A/RNF41/NFE2L2/GRB2	4
BP	GO:0110053	regulation of actin filament organization		9/474	273/18862	0.249939	0.748376	0.701174	ARPC2/TMOD3/MYADM/F11R/ITGB1BP1/CCDC88A/RDX/ARPC3/GRB2	9
BP	GO:0050688	regulation of defense response to virus		3/474	69/18862	0.250703	0.748376	0.701174	RNF125/MAVS/PPM1B	3
BP	GO:0030833	regulation of actin filament polymerization		6/474	169/18862	0.252376	0.748376	0.701174	ARPC2/TMOD3/MYADM/RDX/ARPC3/GRB2	6
BP	GO:0001890	placenta development		5/474	135/18862	0.25255	0.748376	0.701174	FBXW8/BIRC6/BPTF/SETD2/GRB2	5
BP	GO:0006839	mitochondrial transport		9/474	274/18862	0.253201	0.748376	0.701174	DMAC2L/SPG7/TIMM50/MTX2/LEPROT/TFDP2/MICU2/CPT1A/HPS4	9
BP	GO:0002573	myeloid leukocyte differentiation		7/474	204/18862	0.254113	0.748376	0.701174	IFI16/INPP5D/LYN/CDK6/RUNX1/GBA/FOXP1	7
BP	GO:0050852	T cell receptor signaling pathway		7/474	204/18862	0.254113	0.748376	0.701174	INPP5D/TAB2/PSMA5/PSME4/EIF2B1/PRAM1/PRKD2	7
BP	GO:0032231	regulation of actin filament bundle assembly		4/474	102/18862	0.254528	0.748376	0.701174	F11R/ITGB1BP1/CCDC88A/RDX	4
BP	GO:0042116	macrophage activation		4/474	102/18862	0.254528	0.748376	0.701174	TMEM106A/ATM/JMJD6/FOXP1	4
BP	GO:0045861	negative regulation of proteolysis		11/474	346/18862	0.255179	0.748376	0.701174	IFI16/WAC/RNF34/BIRC6/DDX3X/DNAJB6/RAF1/SPINK2/SMARCC1/FNIP1/DNAJC1	11
BP	GO:0034504	protein localization to nucleus		9/474	275/18862	0.256476	0.748376	0.701174	TARDBP/PIKFYVE/TAF8/RPAIN/MAVS/WRN/CSE1L/STAT3/CCT4	9
BP	GO:0021795	cerebral cortex cell migration		2/474	39/18862	0.256777	0.748376	0.701174	PAFAH1B1/MBOAT7	2
BP	GO:0033146	regulation of intracellular estrogen receptor signaling pathway		2/474	39/18862	0.256777	0.748376	0.701174	CBFB/RUNX1	2
BP	GO:0034314	Arp2/3 complex-mediated actin nucleation		2/474	39/18862	0.256777	0.748376	0.701174	ARPC2/ARPC3	2
BP	GO:0043001	Golgi to plasma membrane protein transport		2/474	39/18862	0.256777	0.748376	0.701174	GOLGA4/LYPLA1	2
BP	GO:0045292	mRNA cis splicing, via spliceosome		2/474	39/18862	0.256777	0.748376	0.701174	SNRPC/SFSWAP	2
BP	GO:0071470	cellular response to osmotic stress		2/474	39/18862	0.256777	0.748376	0.701174	DDX3X/SLC12A6	2
BP	GO:0040029	regulation of gene expression, epigenetic		7/474	205/18862	0.257938	0.748376	0.701174	RBBP4/IFI16/POLR1E/MORF4L1/ARID1A/DPY30/MECP2	7
BP	GO:0043281	regulation of cysteine-type endopeptidase activity involved in apoptotic process		7/474	205/18862	0.257938	0.748376	0.701174	RNF34/CFLAR/DDX3X/DNAJB6/RAF1/ATP2A3/FNIP1	7
BP	GO:0006576	cellular biogenic amine metabolic process		4/474	103/18862	0.260051	0.748376	0.701174	COMT/GDPD1/SULT1A1/MECP2	4
BP	GO:0031532	actin cytoskeleton reorganization		4/474	103/18862	0.260051	0.748376	0.701174	PIP5K1A/ATP2C1/F11R/GRB2	4
BP	GO:0070498	interleukin-1-mediated signaling pathway		4/474	103/18862	0.260051	0.748376	0.701174	TAB2/IRAK3/PSMA5/PSME4	4
BP	GO:0009914	hormone transport		10/474	312/18862	0.26077	0.748376	0.701174	TARDBP/RAB8B/LYN/SNAP23/ENSA/RAF1/SRI/RAB11FIP1/CPT1A/TM7SF3	10
BP	GO:0000910	cytokinesis		6/474	171/18862	0.260811	0.748376	0.701174	SEPTIN2/BIRC6/IST1/SEPTIN6/CUL3/SETD2	6
BP	GO:0065004	protein-DNA complex assembly		8/474	241/18862	0.261243	0.748376	0.701174	RBBP4/SENP6/POLR1E/GTF2H3/MIS18BP1/POGZ/TAF11/HP1BP3	8
BP	GO:0006888	endoplasmic reticulum to Golgi vesicle-mediated transport		7/474	206/18862	0.261779	0.748376	0.701174	SEC24B/ERGIC1/COPE/CSNK1D/TRAPPC6A/ARFGAP3/CUL3	7
BP	GO:0070507	regulation of microtubule cytoskeleton organization		5/474	137/18862	0.26205	0.748376	0.701174	SENP6/AKAP9/DYRK1A/NIN/MECP2	5
BP	GO:0001768	establishment of T cell polarity		1/474	12/18862	0.263247	0.748376	0.701174	FLOT2	1
BP	GO:0002328	pro-B cell differentiation		1/474	12/18862	0.263247	0.748376	0.701174	FNIP1	1
BP	GO:0002730	regulation of dendritic cell cytokine production		1/474	12/18862	0.263247	0.748376	0.701174	MAVS	1
BP	GO:0002903	negative regulation of B cell apoptotic process		1/474	12/18862	0.263247	0.748376	0.701174	FOXP1	1
BP	GO:0006554	lysine catabolic process		1/474	12/18862	0.263247	0.748376	0.701174	PHYKPL	1
BP	GO:0006983	ER overload response		1/474	12/18862	0.263247	0.748376	0.701174	CCDC47	1
BP	GO:0008298	intracellular mRNA localization		1/474	12/18862	0.263247	0.748376	0.701174	EXOSC2	1
BP	GO:0009134	nucleoside diphosphate catabolic process		1/474	12/18862	0.263247	0.748376	0.701174	NUDT5	1
BP	GO:0014842	regulation of skeletal muscle satellite cell proliferation		1/474	12/18862	0.263247	0.748376	0.701174	CFLAR	1
BP	GO:0015780	nucleotide-sugar transmembrane transport		1/474	12/18862	0.263247	0.748376	0.701174	SLC35A3	1
BP	GO:0021694	cerebellar Purkinje cell layer formation		1/474	12/18862	0.263247	0.748376	0.701174	GBA	1
BP	GO:0030208	dermatan sulfate biosynthetic process		1/474	12/18862	0.263247	0.748376	0.701174	CHST12	1
BP	GO:0031126	sno(s)RNA 3'-end processing		1/474	12/18862	0.263247	0.748376	0.701174	EXOSC2	1
BP	GO:0032494	response to peptidoglycan		1/474	12/18862	0.263247	0.748376	0.701174	IRAK3	1
BP	GO:0033523	histone H2B ubiquitination		1/474	12/18862	0.263247	0.748376	0.701174	WAC	1
BP	GO:0034111	negative regulation of homotypic cell-cell adhesion		1/474	12/18862	0.263247	0.748376	0.701174	RDX	1
BP	GO:0034135	regulation of toll-like receptor 2 signaling pathway		1/474	12/18862	0.263247	0.748376	0.701174	LYN	1
BP	GO:0034154	toll-like receptor 7 signaling pathway		1/474	12/18862	0.263247	0.748376	0.701174	DDX3X	1
BP	GO:0036124	histone H3-K9 trimethylation		1/474	12/18862	0.263247	0.748376	0.701174	MECP2	1
BP	GO:0042117	monocyte activation		1/474	12/18862	0.263247	0.748376	0.701174	FOXP1	1
BP	GO:0042118	endothelial cell activation		1/474	12/18862	0.263247	0.748376	0.701174	FOXP1	1
BP	GO:0043471	regulation of cellular carbohydrate catabolic process		1/474	12/18862	0.263247	0.748376	0.701174	PPP1CB	1
BP	GO:0043696	dedifferentiation		1/474	12/18862	0.263247	0.748376	0.701174	CDK6	1
BP	GO:0043697	cell dedifferentiation		1/474	12/18862	0.263247	0.748376	0.701174	CDK6	1
BP	GO:0048096	chromatin-mediated maintenance of transcription		1/474	12/18862	0.263247	0.748376	0.701174	ARID1A	1
BP	GO:0048820	hair follicle maturation		1/474	12/18862	0.263247	0.748376	0.701174	NOM1	1
BP	GO:0048934	peripheral nervous system neuron differentiation		1/474	12/18862	0.263247	0.748376	0.701174	RUNX1	1
BP	GO:0048935	peripheral nervous system neuron development		1/474	12/18862	0.263247	0.748376	0.701174	RUNX1	1
BP	GO:0060670	branching involved in labyrinthine layer morphogenesis		1/474	12/18862	0.263247	0.748376	0.701174	GRB2	1
BP	GO:0061052	negative regulation of cell growth involved in cardiac muscle cell development		1/474	12/18862	0.263247	0.748376	0.701174	PPARA	1
BP	GO:0061517	macrophage proliferation		1/474	12/18862	0.263247	0.748376	0.701174	GBA	1
BP	GO:0061709	reticulophagy		1/474	12/18862	0.263247	0.748376	0.701174	RETREG3	1
BP	GO:0061744	motor behavior		1/474	12/18862	0.263247	0.748376	0.701174	GBA	1
BP	GO:0070202	regulation of establishment of protein localization to chromosome		1/474	12/18862	0.263247	0.748376	0.701174	CCT4	1
BP	GO:0070278	extracellular matrix constituent secretion		1/474	12/18862	0.263247	0.748376	0.701174	TMEM38B	1
BP	GO:0070586	cell-cell adhesion involved in gastrulation		1/474	12/18862	0.263247	0.748376	0.701174	MYADM	1
BP	GO:0070816	phosphorylation of RNA polymerase II C-terminal domain		1/474	12/18862	0.263247	0.748376	0.701174	GTF2H3	1
BP	GO:0071481	cellular response to X-ray		1/474	12/18862	0.263247	0.748376	0.701174	ATM	1
BP	GO:0090177	establishment of planar polarity involved in neural tube closure		1/474	12/18862	0.263247	0.748376	0.701174	SEC24B	1
BP	GO:0090557	establishment of endothelial intestinal barrier		1/474	12/18862	0.263247	0.748376	0.701174	F11R	1
BP	GO:0097201	negative regulation of transcription from RNA polymerase II promoter in response to stress		1/474	12/18862	0.263247	0.748376	0.701174	VHL	1
BP	GO:0150065	regulation of deacetylase activity		1/474	12/18862	0.263247	0.748376	0.701174	PRKD2	1
BP	GO:1901077	regulation of relaxation of muscle		1/474	12/18862	0.263247	0.748376	0.701174	SRI	1
BP	GO:1902916	positive regulation of protein polyubiquitination		1/474	12/18862	0.263247	0.748376	0.701174	DDX3X	1
BP	GO:1903405	protein localization to nuclear body		1/474	12/18862	0.263247	0.748376	0.701174	CCT4	1
BP	GO:1904867	protein localization to Cajal body		1/474	12/18862	0.263247	0.748376	0.701174	CCT4	1
BP	GO:1904953	Wnt signaling pathway involved in midbrain dopaminergic neuron differentiation		1/474	12/18862	0.263247	0.748376	0.701174	CSNK1D	1
BP	GO:1905245	regulation of aspartic-type peptidase activity		1/474	12/18862	0.263247	0.748376	0.701174	LYN	1
BP	GO:1905668	positive regulation of protein localization to endosome		1/474	12/18862	0.263247	0.748376	0.701174	RDX	1
BP	GO:2000317	negative regulation of T-helper 17 type immune response		1/474	12/18862	0.263247	0.748376	0.701174	IL27RA	1
BP	GO:2001171	positive regulation of ATP biosynthetic process		1/474	12/18862	0.263247	0.748376	0.701174	PPARA	1
BP	GO:0070482	response to oxygen levels		12/474	385/18862	0.263515	0.748376	0.701174	VHL/CFLAR/PPARA/MDM4/ATM/RAF1/GNB1/PSMA5/PSME4/NFE2L2/HP1BP3/MECP2	12
BP	GO:0032024	positive regulation of insulin secretion		3/474	71/18862	0.26428	0.748376	0.701174	TARDBP/SRI/TM7SF3	3
BP	GO:0072665	protein localization to vacuole		3/474	71/18862	0.26428	0.748376	0.701174	VPS41/VPS37B/VPS13C	3
BP	GO:0098586	cellular response to virus		3/474	71/18862	0.26428	0.748376	0.701174	RNF125/DDX3X/ANKRD17	3
BP	GO:0043543	protein acylation		8/474	242/18862	0.264795	0.748376	0.701174	MORF4L1/DDX3X/PPM1B/SETD5/TERF2IP/ZDHHC24/MBD3/MECP2	8
BP	GO:0061025	membrane fusion		6/474	172/18862	0.265056	0.748376	0.701174	PIKFYVE/RAB8B/SNAP23/VPS41/STX7/TAPBP	6
BP	GO:0030038	contractile actin filament bundle assembly		4/474	104/18862	0.265596	0.748376	0.701174	F11R/ITGB1BP1/CCDC88A/CUL3	4
BP	GO:0043149	stress fiber assembly		4/474	104/18862	0.265596	0.748376	0.701174	F11R/ITGB1BP1/CCDC88A/CUL3	4
BP	GO:0006308	DNA catabolic process		2/474	40/18862	0.266149	0.748376	0.701174	ATM/DFFA	2
BP	GO:0009187	cyclic nucleotide metabolic process		2/474	40/18862	0.266149	0.748376	0.701174	GUCY1A1/PDE7A	2
BP	GO:0019068	virion assembly		2/474	40/18862	0.266149	0.748376	0.701174	TSG101/VPS37B	2
BP	GO:0045022	early endosome to late endosome transport		2/474	40/18862	0.266149	0.748376	0.701174	HOOK3/RDX	2
BP	GO:0045776	negative regulation of blood pressure		2/474	40/18862	0.266149	0.748376	0.701174	PPARA/SNX5	2
BP	GO:0070296	sarcoplasmic reticulum calcium ion transport		2/474	40/18862	0.266149	0.748376	0.701174	TMEM38B/SRI	2
BP	GO:0098760	response to interleukin-7		2/474	40/18862	0.266149	0.748376	0.701174	PDIA3/STAT3	2
BP	GO:0098761	cellular response to interleukin-7		2/474	40/18862	0.266149	0.748376	0.701174	PDIA3/STAT3	2
BP	GO:1904591	positive regulation of protein import		2/474	40/18862	0.266149	0.748376	0.701174	TARDBP/MAVS	2
BP	GO:2000008	regulation of protein localization to cell surface		2/474	40/18862	0.266149	0.748376	0.701174	COMMD1/LEPROT	2
BP	GO:0032868	response to insulin		9/474	278/18862	0.266384	0.748376	0.701174	CFLAR/RAB8B/PPARA/LYN/SNX5/SRSF4/VPS13C/SMARCC1/GRB2	9
BP	GO:0002221	pattern recognition receptor signaling pathway		7/474	208/18862	0.26951	0.748376	0.701174	RNF125/DDX3X/TAB2/LYN/IRAK3/CTSS/ANKRD17	7
BP	GO:0002753	cytoplasmic pattern recognition receptor signaling pathway		3/474	72/18862	0.271102	0.748376	0.701174	RNF125/TAB2/ANKRD17	3
BP	GO:0014855	striated muscle cell proliferation		3/474	72/18862	0.271102	0.748376	0.701174	ARID2/CFLAR/RUNX1	3
BP	GO:0033627	cell adhesion mediated by integrin		3/474	72/18862	0.271102	0.748376	0.701174	LYN/ITGB1BP1/PIEZO1	3
BP	GO:0042273	ribosomal large subunit biogenesis		3/474	72/18862	0.271102	0.748376	0.701174	RPL23A/FASTKD2/RSL1D1	3
BP	GO:0050891	multicellular organismal water homeostasis		3/474	72/18862	0.271102	0.748376	0.701174	AKAP11/PRKAR2A/GBA	3
BP	GO:1903747	regulation of establishment of protein localization to mitochondrion		3/474	72/18862	0.271102	0.748376	0.701174	LEPROT/TFDP2/HPS4	3
BP	GO:0006415	translational termination		4/474	105/18862	0.271164	0.748376	0.701174	DAP3/MRPL30/MRPL42/MRPL3	4
BP	GO:0006614	SRP-dependent cotranslational protein targeting to membrane		4/474	105/18862	0.271164	0.748376	0.701174	RPL23A/RPS19/RPL37/RPL30	4
BP	GO:0071103	DNA conformation change		11/474	352/18862	0.272842	0.748376	0.701174	RBBP4/SUPV3L1/GTF2H3/DDX3X/WRN/MIS18BP1/MBD3/PSME4/HP1BP3/SRPK1/SETX	11
BP	GO:0051651	maintenance of location in cell		7/474	209/18862	0.273399	0.748376	0.701174	TAF8/AKAP9/TMEM38B/LYN/SRI/CCDC88A/VPS13C	7
BP	GO:0032970	regulation of actin filament-based process		12/474	389/18862	0.274788	0.748376	0.701174	ARPC2/AKAP9/TMOD3/MYADM/AKAP13/F11R/SRI/ITGB1BP1/CCDC88A/RDX/ARPC3/GRB2	12
BP	GO:0009268	response to pH		2/474	41/18862	0.275521	0.748376	0.701174	CTSS/GBA	2
BP	GO:0033003	regulation of mast cell activation		2/474	41/18862	0.275521	0.748376	0.701174	LYN/ADGRE2	2
BP	GO:0033574	response to testosterone		2/474	41/18862	0.275521	0.748376	0.701174	CFLAR/GBA	2
BP	GO:0034383	low-density lipoprotein particle clearance		2/474	41/18862	0.275521	0.748376	0.701174	AP2B1/CNPY2	2
BP	GO:0035872	nucleotide-binding domain, leucine rich repeat containing receptor signaling pathway		2/474	41/18862	0.275521	0.748376	0.701174	RNF34/TAB2	2
BP	GO:0042088	T-helper 1 type immune response		2/474	41/18862	0.275521	0.748376	0.701174	SPN/IL27RA	2
BP	GO:0046636	negative regulation of alpha-beta T cell activation		2/474	41/18862	0.275521	0.748376	0.701174	CBFB/RUNX1	2
BP	GO:0051693	actin filament capping		2/474	41/18862	0.275521	0.748376	0.701174	TMOD3/RDX	2
BP	GO:0072091	regulation of stem cell proliferation		2/474	41/18862	0.275521	0.748376	0.701174	EIF2AK2/N4BP2L2	2
BP	GO:0090317	negative regulation of intracellular protein transport		2/474	41/18862	0.275521	0.748376	0.701174	UBAC2/ITGB1BP1	2
BP	GO:0097352	autophagosome maturation		2/474	41/18862	0.275521	0.748376	0.701174	CALCOCO2/TSG101	2
BP	GO:1900026	positive regulation of substrate adhesion-dependent cell spreading		2/474	41/18862	0.275521	0.748376	0.701174	ARPC2/MYADM	2
BP	GO:2000781	positive regulation of double-strand break repair		2/474	41/18862	0.275521	0.748376	0.701174	ARID2/KMT5B	2
BP	GO:0010951	negative regulation of endopeptidase activity		8/474	245/18862	0.275536	0.748376	0.701174	IFI16/RNF34/BIRC6/DDX3X/DNAJB6/RAF1/SPINK2/FNIP1	8
BP	GO:0046718	viral entry into host cell		5/474	140/18862	0.276451	0.748376	0.701174	PIKFYVE/ZNF639/F11R/EPS15/TRIM5	5
BP	GO:0007229	integrin-mediated signaling pathway		4/474	106/18862	0.276751	0.748376	0.701174	PHACTR4/ITGB1BP1/CUL3/PRAM1	4
BP	GO:0009063	cellular amino acid catabolic process		4/474	106/18862	0.276751	0.748376	0.701174	GLS/IVD/ENOSF1/PHYKPL	4
BP	GO:0030330	DNA damage response, signal transduction by p53 class mediator		4/474	106/18862	0.276751	0.748376	0.701174	MDM4/ATM/DYRK1A/TFDP2	4
BP	GO:0044774	mitotic DNA integrity checkpoint		4/474	106/18862	0.276751	0.748376	0.701174	MDM4/ATM/TFDP2/NAE1	4
BP	GO:0035303	regulation of dephosphorylation		7/474	210/18862	0.277302	0.748376	0.701174	PHACTR4/PPP2R5A/PPP2R5C/ENSA/EIF2AK2/SYMPK/GBA	7
BP	GO:0002292	T cell differentiation involved in immune response		3/474	73/18862	0.277943	0.748376	0.701174	SPN/STAT3/FOXP1	3
BP	GO:0006283	transcription-coupled nucleotide-excision repair		3/474	73/18862	0.277943	0.748376	0.701174	GTF2H3/COPS4/POLR2D	3
BP	GO:0033077	T cell differentiation in thymus		3/474	73/18862	0.277943	0.748376	0.701174	DNAJA3/JMJD6/GBA	3
BP	GO:0072401	signal transduction involved in DNA integrity checkpoint		3/474	73/18862	0.277943	0.748376	0.701174	MDM4/ATM/TFDP2	3
BP	GO:0072422	signal transduction involved in DNA damage checkpoint		3/474	73/18862	0.277943	0.748376	0.701174	MDM4/ATM/TFDP2	3
BP	GO:0031056	regulation of histone modification		5/474	141/18862	0.281287	0.748376	0.701174	SETD5/ATM/SUPT6H/PRKD2/MECP2	5
BP	GO:0001767	establishment of lymphocyte polarity		1/474	13/18862	0.281773	0.748376	0.701174	FLOT2	1
BP	GO:0001833	inner cell mass cell proliferation		1/474	13/18862	0.281773	0.748376	0.701174	TAF8	1
BP	GO:0001886	endothelial cell morphogenesis		1/474	13/18862	0.281773	0.748376	0.701174	CLIC4	1
BP	GO:0002371	dendritic cell cytokine production		1/474	13/18862	0.281773	0.748376	0.701174	MAVS	1
BP	GO:0002679	respiratory burst involved in defense response		1/474	13/18862	0.281773	0.748376	0.701174	RPS19	1
BP	GO:0002829	negative regulation of type 2 immune response		1/474	13/18862	0.281773	0.748376	0.701174	IL27RA	1
BP	GO:0006068	ethanol catabolic process		1/474	13/18862	0.281773	0.748376	0.701174	SULT1A1	1
BP	GO:0006553	lysine metabolic process		1/474	13/18862	0.281773	0.748376	0.701174	PHYKPL	1
BP	GO:0007512	adult heart development		1/474	13/18862	0.281773	0.748376	0.701174	MEF2D	1
BP	GO:0009125	nucleoside monophosphate catabolic process		1/474	13/18862	0.281773	0.748376	0.701174	AMPD3	1
BP	GO:0009437	carnitine metabolic process		1/474	13/18862	0.281773	0.748376	0.701174	CPT1A	1
BP	GO:0010745	negative regulation of macrophage derived foam cell differentiation		1/474	13/18862	0.281773	0.748376	0.701174	PPARA	1
BP	GO:0010755	regulation of plasminogen activation		1/474	13/18862	0.281773	0.748376	0.701174	RUNX1	1
BP	GO:0014857	regulation of skeletal muscle cell proliferation		1/474	13/18862	0.281773	0.748376	0.701174	CFLAR	1
BP	GO:0014889	muscle atrophy		1/474	13/18862	0.281773	0.748376	0.701174	CFLAR	1
BP	GO:0015801	aromatic amino acid transport		1/474	13/18862	0.281773	0.748376	0.701174	SLC3A2	1
BP	GO:0018202	peptidyl-histidine modification		1/474	13/18862	0.281773	0.748376	0.701174	DPH1	1
BP	GO:0018206	peptidyl-methionine modification		1/474	13/18862	0.281773	0.748376	0.701174	METAP2	1
BP	GO:0019336	phenol-containing compound catabolic process		1/474	13/18862	0.281773	0.748376	0.701174	COMT	1
BP	GO:0030205	dermatan sulfate metabolic process		1/474	13/18862	0.281773	0.748376	0.701174	CHST12	1
BP	GO:0031053	primary miRNA processing		1/474	13/18862	0.281773	0.748376	0.701174	STAT3	1
BP	GO:0031115	negative regulation of microtubule polymerization		1/474	13/18862	0.281773	0.748376	0.701174	DYRK1A	1
BP	GO:0033127	regulation of histone phosphorylation		1/474	13/18862	0.281773	0.748376	0.701174	ATM	1
BP	GO:0033689	negative regulation of osteoblast proliferation		1/474	13/18862	0.281773	0.748376	0.701174	EIF2AK2	1
BP	GO:0034144	negative regulation of toll-like receptor 4 signaling pathway		1/474	13/18862	0.281773	0.748376	0.701174	LYN	1
BP	GO:0034616	response to laminar fluid shear stress		1/474	13/18862	0.281773	0.748376	0.701174	NFE2L2	1
BP	GO:0035815	positive regulation of renal sodium excretion		1/474	13/18862	0.281773	0.748376	0.701174	SNX5	1
BP	GO:0036444	calcium import into the mitochondrion		1/474	13/18862	0.281773	0.748376	0.701174	MICU2	1
BP	GO:0042362	fat-soluble vitamin biosynthetic process		1/474	13/18862	0.281773	0.748376	0.701174	CYP2R1	1
BP	GO:0042921	glucocorticoid receptor signaling pathway		1/474	13/18862	0.281773	0.748376	0.701174	ARID1A	1
BP	GO:0043247	telomere maintenance in response to DNA damage		1/474	13/18862	0.281773	0.748376	0.701174	TERF2IP	1
BP	GO:0048070	regulation of developmental pigmentation		1/474	13/18862	0.281773	0.748376	0.701174	HPS4	1
BP	GO:0048302	regulation of isotype switching to IgG isotypes		1/474	13/18862	0.281773	0.748376	0.701174	IL27RA	1
BP	GO:0051280	negative regulation of release of sequestered calcium ion into cytosol		1/474	13/18862	0.281773	0.748376	0.701174	SRI	1
BP	GO:0051451	myoblast migration		1/474	13/18862	0.281773	0.748376	0.701174	ITGB1BP1	1
BP	GO:0060213	positive regulation of nuclear-transcribed mRNA poly(A) tail shortening		1/474	13/18862	0.281773	0.748376	0.701174	PABPC1	1
BP	GO:0071027	nuclear RNA surveillance		1/474	13/18862	0.281773	0.748376	0.701174	EXOSC2	1
BP	GO:0071028	nuclear mRNA surveillance		1/474	13/18862	0.281773	0.748376	0.701174	EXOSC2	1
BP	GO:0071415	cellular response to purine-containing compound		1/474	13/18862	0.281773	0.748376	0.701174	TMEM38B	1
BP	GO:1900044	regulation of protein K63-linked ubiquitination		1/474	13/18862	0.281773	0.748376	0.701174	DDX3X	1
BP	GO:1902306	negative regulation of sodium ion transmembrane transport		1/474	13/18862	0.281773	0.748376	0.701174	COMMD1	1
BP	GO:1903651	positive regulation of cytoplasmic transport		1/474	13/18862	0.281773	0.748376	0.701174	RDX	1
BP	GO:0007033	vacuole organization		6/474	176/18862	0.282206	0.748376	0.701174	PIKFYVE/TMEM165/HOOK3/WIPI2/GBA/HPS4	6
BP	GO:0006275	regulation of DNA replication		4/474	107/18862	0.282357	0.748376	0.701174	POLG2/CCDC88A/PDS5A/ANKRD17	4
BP	GO:0021987	cerebral cortex development		4/474	107/18862	0.282357	0.748376	0.701174	NDE1/PAFAH1B1/MBOAT7/GART	4
BP	GO:0051235	maintenance of location		10/474	319/18862	0.282757	0.748376	0.701174	TAF8/AKAP9/TMEM38B/PPARA/LYN/SRI/CCDC88A/VPS13C/GBA/CPT1A	10
BP	GO:0008542	visual learning		2/474	42/18862	0.284886	0.748376	0.701174	DDHD2/MECP2	2
BP	GO:0032008	positive regulation of TOR signaling		2/474	42/18862	0.284886	0.748376	0.701174	SIK3/FNIP1	2
BP	GO:0045616	regulation of keratinocyte differentiation		2/474	42/18862	0.284886	0.748376	0.701174	CBFB/RUNX1	2
BP	GO:0062208	positive regulation of pattern recognition receptor signaling pathway		2/474	42/18862	0.284886	0.748376	0.701174	DDX3X/ANKRD17	2
BP	GO:0071364	cellular response to epidermal growth factor stimulus		2/474	42/18862	0.284886	0.748376	0.701174	CFLAR/EEF1A1	2
BP	GO:1900371	regulation of purine nucleotide biosynthetic process		2/474	42/18862	0.284886	0.748376	0.701174	PDPR/PPARA	2
BP	GO:0050870	positive regulation of T cell activation		7/474	212/18862	0.285151	0.748376	0.701174	DNAJA3/CBFB/IL27RA/LYN/RUNX1/FLOT2/GRB2	7
BP	GO:0033157	regulation of intracellular protein transport		8/474	248/18862	0.286394	0.748376	0.701174	TARDBP/MAVS/LEPROT/UBAC2/TFDP2/ITGB1BP1/GRIPAP1/HPS4	8
BP	GO:0001959	regulation of cytokine-mediated signaling pathway		6/474	177/18862	0.286532	0.748376	0.701174	MAVS/IFNAR2/CBFB/UBE2K/IRAK3/RUNX1	6
BP	GO:0032611	interleukin-1 beta production		4/474	108/18862	0.287981	0.748376	0.701174	IFI16/TMEM106A/STAT3/FOXP1	4
BP	GO:0071156	regulation of cell cycle arrest		4/474	108/18862	0.287981	0.748376	0.701174	MDM4/ATM/TFDP2/CRLF3	4
BP	GO:0006606	protein import into nucleus		5/474	143/18862	0.291009	0.748376	0.701174	TARDBP/RPAIN/MAVS/CSE1L/STAT3	5
BP	GO:0009064	glutamine family amino acid metabolic process		3/474	75/18862	0.291672	0.748376	0.701174	DGLUCY/GLS/MECP2	3
BP	GO:0009123	nucleoside monophosphate metabolic process		3/474	75/18862	0.291672	0.748376	0.701174	AMPD3/NT5C2/GART	3
BP	GO:0042274	ribosomal small subunit biogenesis		3/474	75/18862	0.291672	0.748376	0.701174	NOM1/RPS19/RRP7A	3
BP	GO:0055117	regulation of cardiac muscle contraction		3/474	75/18862	0.291672	0.748376	0.701174	AKAP9/TMEM38B/SRI	3
BP	GO:0007088	regulation of mitotic nuclear division		4/474	109/18862	0.29362	0.748376	0.701174	CDC16/ATM/ANAPC5/CUL3	4
BP	GO:0043618	regulation of transcription from RNA polymerase II promoter in response to stress		4/474	109/18862	0.29362	0.748376	0.701174	VHL/PSMA5/PSME4/NFE2L2	4
BP	GO:1902414	protein localization to cell junction		4/474	109/18862	0.29362	0.748376	0.701174	F11R/STX7/GRIPAP1/PECAM1	4
BP	GO:1990542	mitochondrial transmembrane transport		4/474	109/18862	0.29362	0.748376	0.701174	DMAC2L/TIMM50/MICU2/CPT1A	4
BP	GO:0000413	protein peptidyl-prolyl isomerization		2/474	43/18862	0.294239	0.748376	0.701174	PPIH/NKTR	2
BP	GO:0009124	nucleoside monophosphate biosynthetic process		2/474	43/18862	0.294239	0.748376	0.701174	AMPD3/GART	2
BP	GO:0014003	oligodendrocyte development		2/474	43/18862	0.294239	0.748376	0.701174	LYN/EIF2B1	2
BP	GO:0030808	regulation of nucleotide biosynthetic process		2/474	43/18862	0.294239	0.748376	0.701174	PDPR/PPARA	2
BP	GO:0034080	CENP-A containing nucleosome assembly		2/474	43/18862	0.294239	0.748376	0.701174	RBBP4/MIS18BP1	2
BP	GO:0045454	cell redox homeostasis		2/474	43/18862	0.294239	0.748376	0.701174	NFE2L2/KRIT1	2
BP	GO:0046677	response to antibiotic		2/474	43/18862	0.294239	0.748376	0.701174	PPP2CB/CPT1A	2
BP	GO:0050654	chondroitin sulfate proteoglycan metabolic process		2/474	43/18862	0.294239	0.748376	0.701174	CHST12/CHST11	2
BP	GO:0061641	CENP-A containing chromatin organization		2/474	43/18862	0.294239	0.748376	0.701174	RBBP4/MIS18BP1	2
BP	GO:0090311	regulation of protein deacetylation		2/474	43/18862	0.294239	0.748376	0.701174	DYRK1A/PRKD2	2
BP	GO:0097178	ruffle assembly		2/474	43/18862	0.294239	0.748376	0.701174	PIP5K1A/RDX	2
BP	GO:0098927	vesicle-mediated transport between endosomal compartments		2/474	43/18862	0.294239	0.748376	0.701174	HOOK3/RDX	2
BP	GO:2000404	regulation of T cell migration		2/474	43/18862	0.294239	0.748376	0.701174	SPN/IL27RA	2
BP	GO:0090316	positive regulation of intracellular protein transport		6/474	179/18862	0.295227	0.748376	0.701174	TARDBP/MAVS/LEPROT/TFDP2/ITGB1BP1/HPS4	6
BP	GO:0001738	morphogenesis of a polarized epithelium		5/474	144/18862	0.295892	0.748376	0.701174	SEC24B/JHY/AP2B1/PSMA5/PSME4	5
BP	GO:0007006	mitochondrial membrane organization		5/474	144/18862	0.295892	0.748376	0.701174	DMAC2L/SPG7/TIMM50/MTX2/TFDP2	5
BP	GO:0060828	regulation of canonical Wnt signaling pathway		9/474	287/18862	0.296768	0.748376	0.701174	RNF220/DDX3X/PPM1B/UBAC2/PSMA5/PSME4/TBL1XR1/CSNK1D/CUL3	9
BP	GO:0008154	actin polymerization or depolymerization		7/474	215/18862	0.297021	0.748376	0.701174	ARPC2/TMOD3/MYADM/RDX/WIPF1/ARPC3/GRB2	7
BP	GO:0051279	regulation of release of sequestered calcium ion into cytosol		3/474	76/18862	0.298554	0.748376	0.701174	TMEM38B/LYN/SRI	3
BP	GO:0072395	signal transduction involved in cell cycle checkpoint		3/474	76/18862	0.298554	0.748376	0.701174	MDM4/ATM/TFDP2	3
BP	GO:1901983	regulation of protein acetylation		3/474	76/18862	0.298554	0.748376	0.701174	DDX3X/SETD5/TERF2IP	3
BP	GO:0001921	positive regulation of receptor recycling		1/474	14/18862	0.299835	0.748376	0.701174	EPS15	1
BP	GO:0002091	negative regulation of receptor internalization		1/474	14/18862	0.299835	0.748376	0.701174	ANKRD13A	1
BP	GO:0002467	germinal center formation		1/474	14/18862	0.299835	0.748376	0.701174	KLHL6	1
BP	GO:0007100	mitotic centrosome separation		1/474	14/18862	0.299835	0.748376	0.701174	NDE1	1
BP	GO:0007175	negative regulation of epidermal growth factor-activated receptor activity		1/474	14/18862	0.299835	0.748376	0.701174	TSG101	1
BP	GO:0009143	nucleoside triphosphate catabolic process		1/474	14/18862	0.299835	0.748376	0.701174	ITPA	1
BP	GO:0009214	cyclic nucleotide catabolic process		1/474	14/18862	0.299835	0.748376	0.701174	PDE7A	1
BP	GO:0010225	response to UV-C		1/474	14/18862	0.299835	0.748376	0.701174	WRN	1
BP	GO:0010457	centriole-centriole cohesion		1/474	14/18862	0.299835	0.748376	0.701174	NIN	1
BP	GO:0010649	regulation of cell communication by electrical coupling		1/474	14/18862	0.299835	0.748376	0.701174	SRI	1
BP	GO:0010771	negative regulation of cell morphogenesis involved in differentiation		1/474	14/18862	0.299835	0.748376	0.701174	ITGB1BP1	1
BP	GO:0010889	regulation of sequestering of triglyceride		1/474	14/18862	0.299835	0.748376	0.701174	PPARA	1
BP	GO:0010935	regulation of macrophage cytokine production		1/474	14/18862	0.299835	0.748376	0.701174	IRAK3	1
BP	GO:0014841	skeletal muscle satellite cell proliferation		1/474	14/18862	0.299835	0.748376	0.701174	CFLAR	1
BP	GO:0018410	C-terminal protein amino acid modification		1/474	14/18862	0.299835	0.748376	0.701174	WIPI2	1
BP	GO:0021542	dentate gyrus development		1/474	14/18862	0.299835	0.748376	0.701174	CDK6	1
BP	GO:0031958	corticosteroid receptor signaling pathway		1/474	14/18862	0.299835	0.748376	0.701174	ARID1A	1
BP	GO:0032688	negative regulation of interferon-beta production		1/474	14/18862	0.299835	0.748376	0.701174	PPM1B	1
BP	GO:0032799	low-density lipoprotein receptor particle metabolic process		1/474	14/18862	0.299835	0.748376	0.701174	AP2B1	1
BP	GO:0032802	low-density lipoprotein particle receptor catabolic process		1/474	14/18862	0.299835	0.748376	0.701174	AP2B1	1
BP	GO:0042249	establishment of planar polarity of embryonic epithelium		1/474	14/18862	0.299835	0.748376	0.701174	SEC24B	1
BP	GO:0043144	sno(s)RNA processing		1/474	14/18862	0.299835	0.748376	0.701174	EXOSC2	1
BP	GO:0043173	nucleotide salvage		1/474	14/18862	0.299835	0.748376	0.701174	AMPD3	1
BP	GO:0043650	dicarboxylic acid biosynthetic process		1/474	14/18862	0.299835	0.748376	0.701174	GLS	1
BP	GO:0044804	autophagy of nucleus		1/474	14/18862	0.299835	0.748376	0.701174	WIPI2	1
BP	GO:0045475	locomotor rhythm		1/474	14/18862	0.299835	0.748376	0.701174	NCOR1	1
BP	GO:0045986	negative regulation of smooth muscle contraction		1/474	14/18862	0.299835	0.748376	0.701174	GUCY1A1	1
BP	GO:0046479	glycosphingolipid catabolic process		1/474	14/18862	0.299835	0.748376	0.701174	GBA	1
BP	GO:0048291	isotype switching to IgG isotypes		1/474	14/18862	0.299835	0.748376	0.701174	IL27RA	1
BP	GO:0050862	positive regulation of T cell receptor signaling pathway		1/474	14/18862	0.299835	0.748376	0.701174	PRKD2	1
BP	GO:0051589	negative regulation of neurotransmitter transport		1/474	14/18862	0.299835	0.748376	0.701174	RAP1B	1
BP	GO:0051645	Golgi localization		1/474	14/18862	0.299835	0.748376	0.701174	HOOK3	1
BP	GO:0060088	auditory receptor cell stereocilium organization		1/474	14/18862	0.299835	0.748376	0.701174	SEC24B	1
BP	GO:0072350	tricarboxylic acid metabolic process		1/474	14/18862	0.299835	0.748376	0.701174	IDH1	1
BP	GO:0072425	signal transduction involved in G2 DNA damage checkpoint		1/474	14/18862	0.299835	0.748376	0.701174	ATM	1
BP	GO:0072540	T-helper 17 cell lineage commitment		1/474	14/18862	0.299835	0.748376	0.701174	STAT3	1
BP	GO:0072672	neutrophil extravasation		1/474	14/18862	0.299835	0.748376	0.701174	PECAM1	1
BP	GO:0086103	G protein-coupled receptor signaling pathway involved in heart process		1/474	14/18862	0.299835	0.748376	0.701174	AKAP13	1
BP	GO:0098734	macromolecule depalmitoylation		1/474	14/18862	0.299835	0.748376	0.701174	LYPLA1	1
BP	GO:0098969	neurotransmitter receptor transport to postsynaptic membrane		1/474	14/18862	0.299835	0.748376	0.701174	GRIPAP1	1
BP	GO:0099638	endosome to plasma membrane protein transport		1/474	14/18862	0.299835	0.748376	0.701174	GRIPAP1	1
BP	GO:1900025	negative regulation of substrate adhesion-dependent cell spreading		1/474	14/18862	0.299835	0.748376	0.701174	ITGB1BP1	1
BP	GO:1901096	regulation of autophagosome maturation		1/474	14/18862	0.299835	0.748376	0.701174	CALCOCO2	1
BP	GO:1901722	regulation of cell proliferation involved in kidney development		1/474	14/18862	0.299835	0.748376	0.701174	CFLAR	1
BP	GO:1901841	regulation of high voltage-gated calcium channel activity		1/474	14/18862	0.299835	0.748376	0.701174	SRI	1
BP	GO:1902187	negative regulation of viral release from host cell		1/474	14/18862	0.299835	0.748376	0.701174	TRIM5	1
BP	GO:1902570	protein localization to nucleolus		1/474	14/18862	0.299835	0.748376	0.701174	WRN	1
BP	GO:1902894	negative regulation of pri-miRNA transcription by RNA polymerase II		1/474	14/18862	0.299835	0.748376	0.701174	PPARA	1
BP	GO:1904152	regulation of retrograde protein transport, ER to cytosol		1/474	14/18862	0.299835	0.748376	0.701174	UBAC2	1
BP	GO:1905146	lysosomal protein catabolic process		1/474	14/18862	0.299835	0.748376	0.701174	GBA	1
BP	GO:1905168	positive regulation of double-strand break repair via homologous recombination		1/474	14/18862	0.299835	0.748376	0.701174	ARID2	1
BP	GO:1905203	regulation of connective tissue replacement		1/474	14/18862	0.299835	0.748376	0.701174	RUNX1	1
BP	GO:1990173	protein localization to nucleoplasm		1/474	14/18862	0.299835	0.748376	0.701174	CCT4	1
BP	GO:0071901	negative regulation of protein serine/threonine kinase activity		5/474	145/18862	0.300788	0.748376	0.701174	LYN/IRAK3/PRKAR2A/STK38/GBA	5
BP	GO:0007015	actin filament organization		13/474	435/18862	0.300924	0.748376	0.701174	ARPC2/TPM4/TMOD3/MYADM/F11R/ITGB1BP1/CCDC88A/ELMO1/RDX/WIPF1/CUL3/ARPC3/GRB2	13
BP	GO:0001933	negative regulation of protein phosphorylation		11/474	362/18862	0.303087	0.748376	0.701174	TARDBP/MYADM/LYN/IRAK3/TERF2IP/PRKAR2A/STK38/ITGB1BP1/TSG101/SPAG9/GBA	11
BP	GO:0010677	negative regulation of cellular carbohydrate metabolic process		2/474	44/18862	0.303575	0.748376	0.701174	PPARA/NCOR1	2
BP	GO:0010761	fibroblast migration		2/474	44/18862	0.303575	0.748376	0.701174	PIP5K1A/ITGB1BP1	2
BP	GO:0051150	regulation of smooth muscle cell differentiation		2/474	44/18862	0.303575	0.748376	0.701174	ANKRD17/MECP2	2
BP	GO:1901658	glycosyl compound catabolic process		2/474	44/18862	0.303575	0.748376	0.701174	ADA2/GBA	2
BP	GO:1903214	regulation of protein targeting to mitochondrion		2/474	44/18862	0.303575	0.748376	0.701174	LEPROT/HPS4	2
BP	GO:0043409	negative regulation of MAPK cascade		6/474	181/18862	0.303974	0.748376	0.701174	LYN/IRAK3/STK38/ITGB1BP1/GBA/NCOR1	6
BP	GO:0007041	lysosomal transport		4/474	111/18862	0.304939	0.748376	0.701174	HOOK3/VPS51/VPS41/TSG101	4
BP	GO:0031623	receptor internalization		4/474	111/18862	0.304939	0.748376	0.701174	ANKRD13A/AP2B1/EPS15/GRB2	4
BP	GO:1902750	negative regulation of cell cycle G2/M phase transition		4/474	111/18862	0.304939	0.748376	0.701174	ATM/PSMA5/PSME4/NAE1	4
BP	GO:0097191	extrinsic apoptotic signaling pathway		7/474	217/18862	0.304994	0.748376	0.701174	RNF34/BIRC6/CFLAR/PDIA3/DDX3X/RAF1/RNF41	7
BP	GO:0006342	chromatin silencing		3/474	77/18862	0.305446	0.748376	0.701174	MORF4L1/DPY30/MECP2	3
BP	GO:0008652	cellular amino acid biosynthetic process		3/474	77/18862	0.305446	0.748376	0.701174	MTR/MRI1/GLS	3
BP	GO:0016575	histone deacetylation		3/474	77/18862	0.305446	0.748376	0.701174	MORF4L1/TBL1XR1/PRKD2	3
BP	GO:0034121	regulation of toll-like receptor signaling pathway		3/474	77/18862	0.305446	0.748376	0.701174	DDX3X/LYN/IRAK3	3
BP	GO:1901616	organic hydroxy compound catabolic process		3/474	77/18862	0.305446	0.748376	0.701174	COMT/BPNT1/SULT1A1	3
BP	GO:0002700	regulation of production of molecular mediator of immune response		5/474	146/18862	0.305698	0.748376	0.701174	MAVS/IL27RA/IRAK3/SUPT6H/KMT5B	5
BP	GO:0070585	protein localization to mitochondrion		5/474	146/18862	0.305698	0.748376	0.701174	TIMM50/LEPROT/TFDP2/MTCH2/HPS4	5
BP	GO:0010720	positive regulation of cell development		9/474	290/18862	0.307087	0.748376	0.701174	ARPC2/FBXW8/MYADM/GOLGA4/CUX1/LYN/IST1/F11R/NIN	9
BP	GO:0002695	negative regulation of leukocyte activation		6/474	182/18862	0.308365	0.748376	0.701174	SPN/INPP5D/CBFB/LYN/ATM/RUNX1	6
BP	GO:0010950	positive regulation of endopeptidase activity		6/474	182/18862	0.308365	0.748376	0.701174	IFI16/CFLAR/DDX3X/LYN/ATP2A3/STAT3	6
BP	GO:0097529	myeloid leukocyte migration		7/474	218/18862	0.308997	0.748376	0.701174	PIKFYVE/RPS19/LYN/CAMK1D/CSF3R/PECAM1/ADGRE2	7
BP	GO:1904951	positive regulation of establishment of protein localization		10/474	328/18862	0.311763	0.748376	0.701174	TARDBP/MAVS/LEPROT/TFDP2/SRI/ITGB1BP1/TSG101/CCT4/TM7SF3/HPS4	10
BP	GO:0050772	positive regulation of axonogenesis		3/474	78/18862	0.312343	0.748376	0.701174	GOLGA4/IST1/NIN	3
BP	GO:0140029	exocytic process		3/474	78/18862	0.312343	0.748376	0.701174	RAB8B/LYN/SNAP23	3
BP	GO:0010665	regulation of cardiac muscle cell apoptotic process		2/474	45/18862	0.312888	0.748376	0.701174	CFLAR/NFE2L2	2
BP	GO:0010828	positive regulation of glucose transmembrane transport		2/474	45/18862	0.312888	0.748376	0.701174	NFE2L2/BRAF	2
BP	GO:0017144	drug metabolic process		2/474	45/18862	0.312888	0.748376	0.701174	CYP2R1/NT5C2	2
BP	GO:0030835	negative regulation of actin filament depolymerization		2/474	45/18862	0.312888	0.748376	0.701174	TMOD3/RDX	2
BP	GO:0034122	negative regulation of toll-like receptor signaling pathway		2/474	45/18862	0.312888	0.748376	0.701174	LYN/IRAK3	2
BP	GO:0045911	positive regulation of DNA recombination		2/474	45/18862	0.312888	0.748376	0.701174	ARID2/KMT5B	2
BP	GO:0046839	phospholipid dephosphorylation		2/474	45/18862	0.312888	0.748376	0.701174	INPP5D/PLPP5	2
BP	GO:0048538	thymus development		2/474	45/18862	0.312888	0.748376	0.701174	ATM/RAF1	2
BP	GO:0048701	embryonic cranial skeleton morphogenesis		2/474	45/18862	0.312888	0.748376	0.701174	CHST11/SETD2	2
BP	GO:0060986	endocrine hormone secretion		2/474	45/18862	0.312888	0.748376	0.701174	RAB8B/RAB11FIP1	2
BP	GO:0061647	histone H3-K9 modification		2/474	45/18862	0.312888	0.748376	0.701174	SETD5/MECP2	2
BP	GO:1901985	positive regulation of protein acetylation		2/474	45/18862	0.312888	0.748376	0.701174	DDX3X/TERF2IP	2
BP	GO:0002699	positive regulation of immune effector process		7/474	219/18862	0.31301	0.748376	0.701174	RPS19/MAVS/LYN/STX7/KMT5B/ANKRD17/ADGRE2	7
BP	GO:0000077	DNA damage checkpoint		5/474	148/18862	0.315551	0.748376	0.701174	WAC/RHNO1/MDM4/ATM/TFDP2	5
BP	GO:0097530	granulocyte migration		5/474	148/18862	0.315551	0.748376	0.701174	PIKFYVE/CAMK1D/CSF3R/PECAM1/ADGRE2	5
BP	GO:0001325	formation of extrachromosomal circular DNA		1/474	15/18862	0.317443	0.748376	0.701174	WRN	1
BP	GO:0001845	phagolysosome assembly		1/474	15/18862	0.317443	0.748376	0.701174	PIKFYVE	1
BP	GO:0002827	positive regulation of T-helper 1 type immune response		1/474	15/18862	0.317443	0.748376	0.701174	IL27RA	1
BP	GO:0006086	acetyl-CoA biosynthetic process from pyruvate		1/474	15/18862	0.317443	0.748376	0.701174	PDPR	1
BP	GO:0006388	tRNA splicing, via endonucleolytic cleavage and ligation		1/474	15/18862	0.317443	0.748376	0.701174	TSEN2	1
BP	GO:0006684	sphingomyelin metabolic process		1/474	15/18862	0.317443	0.748376	0.701174	SPTLC2	1
BP	GO:0009299	mRNA transcription		1/474	15/18862	0.317443	0.748376	0.701174	SUPT6H	1
BP	GO:0009404	toxin metabolic process		1/474	15/18862	0.317443	0.748376	0.701174	NFE2L2	1
BP	GO:0009812	flavonoid metabolic process		1/474	15/18862	0.317443	0.748376	0.701174	SULT1A1	1
BP	GO:0010934	macrophage cytokine production		1/474	15/18862	0.317443	0.748376	0.701174	IRAK3	1
BP	GO:0014856	skeletal muscle cell proliferation		1/474	15/18862	0.317443	0.748376	0.701174	CFLAR	1
BP	GO:0015074	DNA integration		1/474	15/18862	0.317443	0.748376	0.701174	KRBA2	1
BP	GO:0015936	coenzyme A metabolic process		1/474	15/18862	0.317443	0.748376	0.701174	DCAKD	1
BP	GO:0032328	alanine transport		1/474	15/18862	0.317443	0.748376	0.701174	SLC3A2	1
BP	GO:0035635	entry of bacterium into host cell		1/474	15/18862	0.317443	0.748376	0.701174	GRB2	1
BP	GO:0035751	regulation of lysosomal lumen pH		1/474	15/18862	0.317443	0.748376	0.701174	TMEM165	1
BP	GO:0036342	post-anal tail morphogenesis		1/474	15/18862	0.317443	0.748376	0.701174	CHST11	1
BP	GO:0042559	pteridine-containing compound biosynthetic process		1/474	15/18862	0.317443	0.748376	0.701174	GART	1
BP	GO:0042994	cytoplasmic sequestering of transcription factor		1/474	15/18862	0.317443	0.748376	0.701174	SRI	1
BP	GO:0043101	purine-containing compound salvage		1/474	15/18862	0.317443	0.748376	0.701174	AMPD3	1
BP	GO:0043517	positive regulation of DNA damage response, signal transduction by p53 class mediator		1/474	15/18862	0.317443	0.748376	0.701174	ATM	1
BP	GO:0043518	negative regulation of DNA damage response, signal transduction by p53 class mediator		1/474	15/18862	0.317443	0.748376	0.701174	DYRK1A	1
BP	GO:0043558	regulation of translational initiation in response to stress		1/474	15/18862	0.317443	0.748376	0.701174	EIF2AK2	1
BP	GO:0045176	apical protein localization		1/474	15/18862	0.317443	0.748376	0.701174	RDX	1
BP	GO:0045579	positive regulation of B cell differentiation		1/474	15/18862	0.317443	0.748376	0.701174	INPP5D	1
BP	GO:0045722	positive regulation of gluconeogenesis		1/474	15/18862	0.317443	0.748376	0.701174	PPARA	1
BP	GO:0048484	enteric nervous system development		1/474	15/18862	0.317443	0.748376	0.701174	PHACTR4	1
BP	GO:0050651	dermatan sulfate proteoglycan biosynthetic process		1/474	15/18862	0.317443	0.748376	0.701174	CHST12	1
BP	GO:0050746	regulation of lipoprotein metabolic process		1/474	15/18862	0.317443	0.748376	0.701174	GBA	1
BP	GO:0051284	positive regulation of sequestering of calcium ion		1/474	15/18862	0.317443	0.748376	0.701174	SRI	1
BP	GO:0051299	centrosome separation		1/474	15/18862	0.317443	0.748376	0.701174	NDE1	1
BP	GO:0051969	regulation of transmission of nerve impulse		1/474	15/18862	0.317443	0.748376	0.701174	GBA	1
BP	GO:0055064	chloride ion homeostasis		1/474	15/18862	0.317443	0.748376	0.701174	SLC12A6	1
BP	GO:0055083	monovalent inorganic anion homeostasis		1/474	15/18862	0.317443	0.748376	0.701174	SLC12A6	1
BP	GO:0060211	regulation of nuclear-transcribed mRNA poly(A) tail shortening		1/474	15/18862	0.317443	0.748376	0.701174	PABPC1	1
BP	GO:0071380	cellular response to prostaglandin E stimulus		1/474	15/18862	0.317443	0.748376	0.701174	GNB1	1
BP	GO:0090110	COPII-coated vesicle cargo loading		1/474	15/18862	0.317443	0.748376	0.701174	SEC24B	1
BP	GO:0090656	t-circle formation		1/474	15/18862	0.317443	0.748376	0.701174	WRN	1
BP	GO:0090737	telomere maintenance via telomere trimming		1/474	15/18862	0.317443	0.748376	0.701174	WRN	1
BP	GO:0097202	activation of cysteine-type endopeptidase activity		1/474	15/18862	0.317443	0.748376	0.701174	IFI16	1
BP	GO:1900121	negative regulation of receptor binding		1/474	15/18862	0.317443	0.748376	0.701174	ATP2A3	1
BP	GO:1900153	positive regulation of nuclear-transcribed mRNA catabolic process, deadenylation-dependent decay		1/474	15/18862	0.317443	0.748376	0.701174	PABPC1	1
BP	GO:1903540	establishment of protein localization to postsynaptic membrane		1/474	15/18862	0.317443	0.748376	0.701174	GRIPAP1	1
BP	GO:1903543	positive regulation of exosomal secretion		1/474	15/18862	0.317443	0.748376	0.701174	TSG101	1
BP	GO:1904874	positive regulation of telomerase RNA localization to Cajal body		1/474	15/18862	0.317443	0.748376	0.701174	CCT4	1
BP	GO:2000052	positive regulation of non-canonical Wnt signaling pathway		1/474	15/18862	0.317443	0.748376	0.701174	CSNK1D	1
BP	GO:2000345	regulation of hepatocyte proliferation		1/474	15/18862	0.317443	0.748376	0.701174	CFLAR	1
BP	GO:2000402	negative regulation of lymphocyte migration		1/474	15/18862	0.317443	0.748376	0.701174	IL27RA	1
BP	GO:2001028	positive regulation of endothelial cell chemotaxis		1/474	15/18862	0.317443	0.748376	0.701174	PRKD2	1
BP	GO:0051604	protein maturation		9/474	293/18862	0.317487	0.748376	0.701174	IFI16/LONP2/SPG7/XPNPEP3/METAP2/CTSS/YME1L1/PCSK7/RUNX1	9
BP	GO:0048545	response to steroid hormone		10/474	330/18862	0.318304	0.749378	0.702113	ARID1A/CFLAR/CBFB/PPARA/IDH1/NR2C1/RUNX1/GBA/FOXP1/NCOR1	10
BP	GO:1903037	regulation of leukocyte cell-cell adhesion		10/474	330/18862	0.318304	0.749378	0.702113	SPN/DNAJA3/CBFB/IL27RA/PPARA/LYN/NFAT5/RUNX1/FLOT2/GRB2	10
BP	GO:0006110	regulation of glycolytic process		3/474	79/18862	0.319245	0.749745	0.702457	PPARA/NUP43/NCOR1	3
BP	GO:0030104	water homeostasis		3/474	79/18862	0.319245	0.749745	0.702457	AKAP11/PRKAR2A/GBA	3
BP	GO:0051303	establishment of chromosome localization		3/474	79/18862	0.319245	0.749745	0.702457	NDE1/ATM/CUL3	3
BP	GO:1990830	cellular response to leukemia inhibitory factor		3/474	79/18862	0.319245	0.749745	0.702457	RNF125/RNF138/ABCD4	3
BP	GO:0010466	negative regulation of peptidase activity		8/474	257/18862	0.31957	0.750047	0.702739	IFI16/RNF34/BIRC6/DDX3X/DNAJB6/RAF1/SPINK2/FNIP1	8
BP	GO:0046631	alpha-beta T cell activation		5/474	149/18862	0.320493	0.75101	0.703642	SPN/CBFB/RUNX1/STAT3/FOXP1	5
BP	GO:0048511	rhythmic process		9/474	294/18862	0.32097	0.75101	0.703642	TARDBP/PPARA/PPP1CB/DYRK1A/CSNK1D/SETX/CPT1A/PSPC1/NCOR1	9
BP	GO:0006333	chromatin assembly or disassembly		7/474	221/18862	0.321064	0.75101	0.703642	RBBP4/ARID2/ARID1A/MIS18BP1/MBD3/HP1BP3/SMARCC1	7
BP	GO:0008064	regulation of actin polymerization or depolymerization		6/474	185/18862	0.321601	0.75101	0.703642	ARPC2/TMOD3/MYADM/RDX/ARPC3/GRB2	6
BP	GO:0010823	negative regulation of mitochondrion organization		2/474	46/18862	0.322174	0.75101	0.703642	RNF41/FNIP1	2
BP	GO:0047496	vesicle transport along microtubule		2/474	46/18862	0.322174	0.75101	0.703642	NDE1/PAFAH1B1	2
BP	GO:0070849	response to epidermal growth factor		2/474	46/18862	0.322174	0.75101	0.703642	CFLAR/EEF1A1	2
BP	GO:0031647	regulation of protein stability		9/474	295/18862	0.324461	0.75101	0.703642	TARDBP/VHL/GNL3L/MDM4/FLOT2/CCT4/CUL3/PEX6/HPS4	9
BP	GO:0030832	regulation of actin filament length		6/474	186/18862	0.326032	0.75101	0.703642	ARPC2/TMOD3/MYADM/RDX/ARPC3/GRB2	6
BP	GO:0009205	purine ribonucleoside triphosphate metabolic process		3/474	80/18862	0.326149	0.75101	0.703642	DMAC2L/PPARA/ITPA	3
BP	GO:0030433	ubiquitin-dependent ERAD pathway		3/474	80/18862	0.326149	0.75101	0.703642	UBXN4/NFE2L2/CCDC47	3
BP	GO:1990823	response to leukemia inhibitory factor		3/474	80/18862	0.326149	0.75101	0.703642	RNF125/RNF138/ABCD4	3
BP	GO:2000106	regulation of leukocyte apoptotic process		3/474	80/18862	0.326149	0.75101	0.703642	LYN/FOXP1/FNIP1	3
BP	GO:0043620	regulation of DNA-templated transcription in response to stress		4/474	115/18862	0.327704	0.75101	0.703642	VHL/PSMA5/PSME4/NFE2L2	4
BP	GO:0010821	regulation of mitochondrion organization		5/474	151/18862	0.330404	0.75101	0.703642	DDHD2/TFDP2/RNF41/VPS13C/FNIP1	5
BP	GO:0045333	cellular respiration		6/474	187/18862	0.330471	0.75101	0.703642	LYRM7/SDHAF4/ETFRF1/NDUFV2/IDH1/POLG2	6
BP	GO:1902115	regulation of organelle assembly		6/474	187/18862	0.330471	0.75101	0.703642	PIKFYVE/SENP6/CCDC88A/TSG101/RDX/RABEP2	6
BP	GO:0007632	visual behavior		2/474	47/18862	0.331428	0.75101	0.703642	DDHD2/MECP2	2
BP	GO:0010662	regulation of striated muscle cell apoptotic process		2/474	47/18862	0.331428	0.75101	0.703642	CFLAR/NFE2L2	2
BP	GO:0030574	collagen catabolic process		2/474	47/18862	0.331428	0.75101	0.703642	CTSS/PHYKPL	2
BP	GO:0031055	chromatin remodeling at centromere		2/474	47/18862	0.331428	0.75101	0.703642	RBBP4/MIS18BP1	2
BP	GO:0032365	intracellular lipid transport		2/474	47/18862	0.331428	0.75101	0.703642	ABCD4/CPT1A	2
BP	GO:0034260	negative regulation of GTPase activity		2/474	47/18862	0.331428	0.75101	0.703642	F11R/RDX	2
BP	GO:0044275	cellular carbohydrate catabolic process		2/474	47/18862	0.331428	0.75101	0.703642	PPP1CB/ENOSF1	2
BP	GO:0045581	negative regulation of T cell differentiation		2/474	47/18862	0.331428	0.75101	0.703642	CBFB/RUNX1	2
BP	GO:1903053	regulation of extracellular matrix organization		2/474	47/18862	0.331428	0.75101	0.703642	CFLAR/RUNX1	2
BP	GO:0043462	regulation of ATPase activity		3/474	81/18862	0.333052	0.75101	0.703642	DNAJB6/DNAJC1/VCPKMT	3
BP	GO:0050000	chromosome localization		3/474	81/18862	0.333052	0.75101	0.703642	NDE1/ATM/CUL3	3
BP	GO:0072384	organelle transport along microtubule		3/474	81/18862	0.333052	0.75101	0.703642	NDE1/PAFAH1B1/UXT	3
BP	GO:1903533	regulation of protein targeting		3/474	81/18862	0.333052	0.75101	0.703642	LEPROT/ITGB1BP1/HPS4	3
BP	GO:2001234	negative regulation of apoptotic signaling pathway		7/474	224/18862	0.33321	0.75101	0.703642	RNF34/BIRC6/CFLAR/DDX3X/RAF1/TPT1/NFE2L2	7
BP	GO:1904019	epithelial cell apoptotic process		4/474	116/18862	0.333414	0.75101	0.703642	CFLAR/PPARA/NFE2L2/KRIT1	4
BP	GO:0000394	RNA splicing, via endonucleolytic cleavage and ligation		1/474	16/18862	0.334609	0.75101	0.703642	TSEN2	1
BP	GO:0001829	trophectodermal cell differentiation		1/474	16/18862	0.334609	0.75101	0.703642	CUL3	1
BP	GO:0002093	auditory receptor cell morphogenesis		1/474	16/18862	0.334609	0.75101	0.703642	SEC24B	1
BP	GO:0006047	UDP-N-acetylglucosamine metabolic process		1/474	16/18862	0.334609	0.75101	0.703642	SLC35A3	1
BP	GO:0006098	pentose-phosphate shunt		1/474	16/18862	0.334609	0.75101	0.703642	TALDO1	1
BP	GO:0006103	2-oxoglutarate metabolic process		1/474	16/18862	0.334609	0.75101	0.703642	IDH1	1
BP	GO:0006268	DNA unwinding involved in DNA replication		1/474	16/18862	0.334609	0.75101	0.703642	WRN	1
BP	GO:0006349	regulation of gene expression by genetic imprinting		1/474	16/18862	0.334609	0.75101	0.703642	MECP2	1
BP	GO:0009200	deoxyribonucleoside triphosphate metabolic process		1/474	16/18862	0.334609	0.75101	0.703642	ITPA	1
BP	GO:0016074	sno(s)RNA metabolic process		1/474	16/18862	0.334609	0.75101	0.703642	EXOSC2	1
BP	GO:0019377	glycolipid catabolic process		1/474	16/18862	0.334609	0.75101	0.703642	GBA	1
BP	GO:0021692	cerebellar Purkinje cell layer morphogenesis		1/474	16/18862	0.334609	0.75101	0.703642	GBA	1
BP	GO:0030949	positive regulation of vascular endothelial growth factor receptor signaling pathway		1/474	16/18862	0.334609	0.75101	0.703642	PRKD2	1
BP	GO:0033151	V(D)J recombination		1/474	16/18862	0.334609	0.75101	0.703642	ATM	1
BP	GO:0034244	negative regulation of transcription elongation from RNA polymerase II promoter		1/474	16/18862	0.334609	0.75101	0.703642	TCERG1	1
BP	GO:0034310	primary alcohol catabolic process		1/474	16/18862	0.334609	0.75101	0.703642	SULT1A1	1
BP	GO:0036035	osteoclast development		1/474	16/18862	0.334609	0.75101	0.703642	FOXP1	1
BP	GO:0045346	regulation of MHC class II biosynthetic process		1/474	16/18862	0.334609	0.75101	0.703642	TMEM106A	1
BP	GO:0045779	negative regulation of bone resorption		1/474	16/18862	0.334609	0.75101	0.703642	INPP5D	1
BP	GO:0046033	AMP metabolic process		1/474	16/18862	0.334609	0.75101	0.703642	AMPD3	1
BP	GO:0046855	inositol phosphate dephosphorylation		1/474	16/18862	0.334609	0.75101	0.703642	BPNT1	1
BP	GO:0048385	regulation of retinoic acid receptor signaling pathway		1/474	16/18862	0.334609	0.75101	0.703642	NR2C1	1
BP	GO:0050655	dermatan sulfate proteoglycan metabolic process		1/474	16/18862	0.334609	0.75101	0.703642	CHST12	1
BP	GO:0050884	neuromuscular process controlling posture		1/474	16/18862	0.334609	0.75101	0.703642	MECP2	1
BP	GO:0051238	sequestering of metal ion		1/474	16/18862	0.334609	0.75101	0.703642	SRI	1
BP	GO:0061081	positive regulation of myeloid leukocyte cytokine production involved in immune response		1/474	16/18862	0.334609	0.75101	0.703642	MAVS	1
BP	GO:0061684	chaperone-mediated autophagy		1/474	16/18862	0.334609	0.75101	0.703642	EEF1A1	1
BP	GO:0070166	enamel mineralization		1/474	16/18862	0.334609	0.75101	0.703642	PPARA	1
BP	GO:0070230	positive regulation of lymphocyte apoptotic process		1/474	16/18862	0.334609	0.75101	0.703642	FNIP1	1
BP	GO:0070242	thymocyte apoptotic process		1/474	16/18862	0.334609	0.75101	0.703642	DFFA	1
BP	GO:0072109	glomerular mesangium development		1/474	16/18862	0.334609	0.75101	0.703642	CFLAR	1
BP	GO:0072673	lamellipodium morphogenesis		1/474	16/18862	0.334609	0.75101	0.703642	SNX2	1
BP	GO:0080009	mRNA methylation		1/474	16/18862	0.334609	0.75101	0.703642	METTL16	1
BP	GO:0090036	regulation of protein kinase C signaling		1/474	16/18862	0.334609	0.75101	0.703642	MYADM	1
BP	GO:0090083	regulation of inclusion body assembly		1/474	16/18862	0.334609	0.75101	0.703642	DNAJB6	1
BP	GO:0098877	neurotransmitter receptor transport to plasma membrane		1/474	16/18862	0.334609	0.75101	0.703642	GRIPAP1	1
BP	GO:0098962	regulation of postsynaptic neurotransmitter receptor activity		1/474	16/18862	0.334609	0.75101	0.703642	AKAP9	1
BP	GO:1903541	regulation of exosomal secretion		1/474	16/18862	0.334609	0.75101	0.703642	TSG101	1
BP	GO:1903830	magnesium ion transmembrane transport		1/474	16/18862	0.334609	0.75101	0.703642	MAGT1	1
BP	GO:1904683	regulation of metalloendopeptidase activity		1/474	16/18862	0.334609	0.75101	0.703642	STAT3	1
BP	GO:1904948	midbrain dopaminergic neuron differentiation		1/474	16/18862	0.334609	0.75101	0.703642	CSNK1D	1
BP	GO:2001034	positive regulation of double-strand break repair via nonhomologous end joining		1/474	16/18862	0.334609	0.75101	0.703642	KMT5B	1
BP	GO:0009314	response to radiation		13/474	447/18862	0.334873	0.75101	0.703642	IFI16/DDHD2/RHNO1/PPP1CB/WRN/ATM/METAP2/F11R/INIP/CYP2R1/GNB1/GRB2/MECP2	13
BP	GO:0030041	actin filament polymerization		6/474	188/18862	0.334918	0.75101	0.703642	ARPC2/TMOD3/MYADM/RDX/ARPC3/GRB2	6
BP	GO:0070972	protein localization to endoplasmic reticulum		5/474	152/18862	0.33537	0.751584	0.70418	RPL23A/RPS19/UBAC2/RPL37/RPL30	5
BP	GO:0016570	histone modification		13/474	448/18862	0.33774	0.755905	0.708228	WAC/MORF4L1/SETD5/ATM/SUPT6H/MBD3/DPY30/TBL1XR1/KMT5B/JMJD6/SETD2/PRKD2/MECP2	13
BP	GO:0022408	negative regulation of cell-cell adhesion		6/474	189/18862	0.339372	0.755905	0.708228	SPN/CBFB/MYADM/PPARA/RUNX1/RDX	6
BP	GO:0060759	regulation of response to cytokine stimulus		6/474	189/18862	0.339372	0.755905	0.708228	MAVS/IFNAR2/CBFB/UBE2K/IRAK3/RUNX1	6
BP	GO:0001843	neural tube closure		3/474	82/18862	0.339952	0.755905	0.708228	PHACTR4/SEC24B/SETD2	3
BP	GO:0006970	response to osmotic stress		3/474	82/18862	0.339952	0.755905	0.708228	DDX3X/NFAT5/SLC12A6	3
BP	GO:1901568	fatty acid derivative metabolic process		3/474	82/18862	0.339952	0.755905	0.708228	FAR1/ELOVL5/HACD1	3
BP	GO:0035567	non-canonical Wnt signaling pathway		5/474	153/18862	0.340343	0.755905	0.708228	AP2B1/GNB1/PSMA5/PSME4/CSNK1D	5
BP	GO:0010656	negative regulation of muscle cell apoptotic process		2/474	48/18862	0.340646	0.755905	0.708228	CFLAR/NFE2L2	2
BP	GO:0014009	glial cell proliferation		2/474	48/18862	0.340646	0.755905	0.708228	LYN/GBA	2
BP	GO:0042149	cellular response to glucose starvation		2/474	48/18862	0.340646	0.755905	0.708228	IFI16/NFE2L2	2
BP	GO:0042398	cellular modified amino acid biosynthetic process		2/474	48/18862	0.340646	0.755905	0.708228	NFE2L2/GART	2
BP	GO:0045058	T cell selection		2/474	48/18862	0.340646	0.755905	0.708228	SPN/STAT3	2
BP	GO:0051293	establishment of spindle localization		2/474	48/18862	0.340646	0.755905	0.708228	NDE1/PAFAH1B1	2
BP	GO:0003014	renal system process		4/474	118/18862	0.344845	0.755905	0.708228	XPNPEP3/AKAP11/PRKAR2A/SNX5	4
BP	GO:0072676	lymphocyte migration		4/474	118/18862	0.344845	0.755905	0.708228	SPN/IL27RA/F11R/GBA	4
BP	GO:0034401	chromatin organization involved in regulation of transcription		5/474	154/18862	0.345322	0.755905	0.708228	MORF4L1/ARID1A/MBD3/DPY30/MECP2	5
BP	GO:0051017	actin filament bundle assembly		5/474	154/18862	0.345322	0.755905	0.708228	F11R/ITGB1BP1/CCDC88A/RDX/CUL3	5
BP	GO:0031667	response to nutrient levels		13/474	451/18862	0.346374	0.755905	0.708228	IFI16/NUCB2/PPARA/WIPI2/WRN/ENSA/EIF2AK2/VPS41/MBD3/NFE2L2/GBA/FNIP1/CPT1A	13
BP	GO:0045652	regulation of megakaryocyte differentiation		3/474	83/18862	0.346847	0.755905	0.708228	CBFB/RUNX1/DPY30	3
BP	GO:0051262	protein tetramerization		3/474	83/18862	0.346847	0.755905	0.708228	GLS/CPSF6/CPSF7	3
BP	GO:0060606	tube closure		3/474	83/18862	0.346847	0.755905	0.708228	PHACTR4/SEC24B/SETD2	3
BP	GO:0090502	RNA phosphodiester bond hydrolysis, endonucleolytic		3/474	83/18862	0.346847	0.755905	0.708228	ENDOV/TSEN2/RNASEH1	3
BP	GO:0050821	protein stabilization		6/474	191/18862	0.348298	0.755905	0.708228	VHL/MDM4/FLOT2/CCT4/PEX6/HPS4	6
BP	GO:0001961	positive regulation of cytokine-mediated signaling pathway		2/474	49/18862	0.349824	0.755905	0.708228	MAVS/UBE2K	2
BP	GO:0009395	phospholipid catabolic process		2/474	49/18862	0.349824	0.755905	0.708228	GDPD1/IDH1	2
BP	GO:0046580	negative regulation of Ras protein signal transduction		2/474	49/18862	0.349824	0.755905	0.708228	PPP2CB/CUL3	2
BP	GO:0046638	positive regulation of alpha-beta T cell differentiation		2/474	49/18862	0.349824	0.755905	0.708228	CBFB/RUNX1	2
BP	GO:0070231	T cell apoptotic process		2/474	49/18862	0.349824	0.755905	0.708228	DNAJA3/DFFA	2
BP	GO:2000059	negative regulation of ubiquitin-dependent protein catabolic process		2/474	49/18862	0.349824	0.755905	0.708228	WAC/SMARCC1	2
BP	GO:0007286	spermatid development		5/474	155/18862	0.350305	0.755905	0.708228	PAFAH1B1/PSME4/SPINK2/DPY19L2/SRPK1	5
BP	GO:2000134	negative regulation of G1/S transition of mitotic cell cycle		4/474	119/18862	0.350565	0.755905	0.708228	MDM4/ATM/TFDP2/CDK6	4
BP	GO:0000076	DNA replication checkpoint		1/474	17/18862	0.351345	0.755905	0.708228	NAE1	1
BP	GO:0000963	mitochondrial RNA processing		1/474	17/18862	0.351345	0.755905	0.708228	SUPV3L1	1
BP	GO:0002888	positive regulation of myeloid leukocyte mediated immunity		1/474	17/18862	0.351345	0.755905	0.708228	MAVS	1
BP	GO:0006577	amino-acid betaine metabolic process		1/474	17/18862	0.351345	0.755905	0.708228	CPT1A	1
BP	GO:0006677	glycosylceramide metabolic process		1/474	17/18862	0.351345	0.755905	0.708228	GBA	1
BP	GO:0006750	glutathione biosynthetic process		1/474	17/18862	0.351345	0.755905	0.708228	NFE2L2	1
BP	GO:0009084	glutamine family amino acid biosynthetic process		1/474	17/18862	0.351345	0.755905	0.708228	GLS	1
BP	GO:0010523	negative regulation of calcium ion transport into cytosol		1/474	17/18862	0.351345	0.755905	0.708228	SRI	1
BP	GO:0015693	magnesium ion transport		1/474	17/18862	0.351345	0.755905	0.708228	MAGT1	1
BP	GO:0016246	RNA interference		1/474	17/18862	0.351345	0.755905	0.708228	CELF1	1
BP	GO:0016254	preassembly of GPI anchor in ER membrane		1/474	17/18862	0.351345	0.755905	0.708228	PIGM	1
BP	GO:0019885	antigen processing and presentation of endogenous peptide antigen via MHC class I		1/474	17/18862	0.351345	0.755905	0.708228	TAPBP	1
BP	GO:0030730	sequestering of triglyceride		1/474	17/18862	0.351345	0.755905	0.708228	PPARA	1
BP	GO:0031000	response to caffeine		1/474	17/18862	0.351345	0.755905	0.708228	TMEM38B	1
BP	GO:0031065	positive regulation of histone deacetylation		1/474	17/18862	0.351345	0.755905	0.708228	PRKD2	1
BP	GO:0032511	late endosome to vacuole transport via multivesicular body sorting pathway		1/474	17/18862	0.351345	0.755905	0.708228	LEPROT	1
BP	GO:0033631	cell-cell adhesion mediated by integrin		1/474	17/18862	0.351345	0.755905	0.708228	PIEZO1	1
BP	GO:0034134	toll-like receptor 2 signaling pathway		1/474	17/18862	0.351345	0.755905	0.708228	LYN	1
BP	GO:0042790	nucleolar large rRNA transcription by RNA polymerase I		1/474	17/18862	0.351345	0.755905	0.708228	POLR1E	1
BP	GO:0043968	histone H2A acetylation		1/474	17/18862	0.351345	0.755905	0.708228	MORF4L1	1
BP	GO:0045342	MHC class II biosynthetic process		1/474	17/18862	0.351345	0.755905	0.708228	TMEM106A	1
BP	GO:0046068	cGMP metabolic process		1/474	17/18862	0.351345	0.755905	0.708228	GUCY1A1	1
BP	GO:0046459	short-chain fatty acid metabolic process		1/474	17/18862	0.351345	0.755905	0.708228	MCEE	1
BP	GO:0046838	phosphorylated carbohydrate dephosphorylation		1/474	17/18862	0.351345	0.755905	0.708228	BPNT1	1
BP	GO:0048670	regulation of collateral sprouting		1/474	17/18862	0.351345	0.755905	0.708228	IST1	1
BP	GO:0055070	copper ion homeostasis		1/474	17/18862	0.351345	0.755905	0.708228	COMMD1	1
BP	GO:0061158	3'-UTR-mediated mRNA destabilization		1/474	17/18862	0.351345	0.755905	0.708228	TARDBP	1
BP	GO:0070525	tRNA threonylcarbamoyladenosine metabolic process		1/474	17/18862	0.351345	0.755905	0.708228	OSGEP	1
BP	GO:0070734	histone H3-K27 methylation		1/474	17/18862	0.351345	0.755905	0.708228	SUPT6H	1
BP	GO:0071071	regulation of phospholipid biosynthetic process		1/474	17/18862	0.351345	0.755905	0.708228	IDH1	1
BP	GO:0071763	nuclear membrane organization		1/474	17/18862	0.351345	0.755905	0.708228	TARDBP	1
BP	GO:0072567	chemokine (C-X-C motif) ligand 2 production		1/474	17/18862	0.351345	0.755905	0.708228	FOXP1	1
BP	GO:0090141	positive regulation of mitochondrial fission		1/474	17/18862	0.351345	0.755905	0.708228	DDHD2	1
BP	GO:1900151	regulation of nuclear-transcribed mRNA catabolic process, deadenylation-dependent decay		1/474	17/18862	0.351345	0.755905	0.708228	PABPC1	1
BP	GO:1900424	regulation of defense response to bacterium		1/474	17/18862	0.351345	0.755905	0.708228	FOXP1	1
BP	GO:1901550	regulation of endothelial cell development		1/474	17/18862	0.351345	0.755905	0.708228	F11R	1
BP	GO:1903140	regulation of establishment of endothelial barrier		1/474	17/18862	0.351345	0.755905	0.708228	F11R	1
BP	GO:1903358	regulation of Golgi organization		1/474	17/18862	0.351345	0.755905	0.708228	AKAP9	1
BP	GO:1904263	positive regulation of TORC1 signaling		1/474	17/18862	0.351345	0.755905	0.708228	SIK3	1
BP	GO:2000341	regulation of chemokine (C-X-C motif) ligand 2 production		1/474	17/18862	0.351345	0.755905	0.708228	FOXP1	1
BP	GO:0010657	muscle cell apoptotic process		3/474	84/18862	0.353735	0.760621	0.712647	CFLAR/GNB1/NFE2L2	3
BP	GO:0021543	pallium development		5/474	156/18862	0.355292	0.763108	0.714977	NDE1/PAFAH1B1/CDK6/MBOAT7/GART	5
BP	GO:0046165	alcohol biosynthetic process		5/474	156/18862	0.355292	0.763108	0.714977	DHDDS/SPTLC1/CYP2R1/GBA/SPTLC2	5
BP	GO:0070588	calcium ion transmembrane transport		9/474	304/18862	0.356178	0.763954	0.715769	TMEM165/SPG7/TMEM38B/ATP2C1/LYN/SRI/YME1L1/ATP2A3/MICU2	9
BP	GO:0045047	protein targeting to ER		4/474	120/18862	0.356285	0.763954	0.715769	RPL23A/RPS19/RPL37/RPL30	4
BP	GO:1900542	regulation of purine nucleotide metabolic process		4/474	120/18862	0.356285	0.763954	0.715769	PDPR/PPARA/NUP43/NCOR1	4
BP	GO:0033673	negative regulation of kinase activity		8/474	267/18862	0.357217	0.765126	0.716867	PPP2R5A/LYN/IRAK3/PRKAR2A/STK38/ITGB1BP1/TSG101/GBA	8
BP	GO:0050864	regulation of B cell activation		6/474	193/18862	0.357244	0.765126	0.716867	INPP5D/IL27RA/LYN/ATM/SUPT6H/KMT5B	6
BP	GO:0052547	regulation of peptidase activity		13/474	455/18862	0.35795	0.765126	0.716867	IFI16/RNF34/BIRC6/CFLAR/DDX3X/DNAJB6/LYN/RAF1/ATP2A3/PSME4/SPINK2/STAT3/FNIP1	13
BP	GO:0008347	glial cell migration		2/474	50/18862	0.358959	0.765126	0.716867	PAFAH1B1/MBOAT7	2
BP	GO:0022029	telencephalon cell migration		2/474	50/18862	0.358959	0.765126	0.716867	PAFAH1B1/MBOAT7	2
BP	GO:0034656	nucleobase-containing small molecule catabolic process		2/474	50/18862	0.358959	0.765126	0.716867	NUDT5/ADA2	2
BP	GO:0045912	negative regulation of carbohydrate metabolic process		2/474	50/18862	0.358959	0.765126	0.716867	PPARA/NCOR1	2
BP	GO:1901799	negative regulation of proteasomal protein catabolic process		2/474	50/18862	0.358959	0.765126	0.716867	WAC/SMARCC1	2
BP	GO:1902001	fatty acid transmembrane transport		2/474	50/18862	0.358959	0.765126	0.716867	ABCD4/CPT1A	2
BP	GO:0002224	toll-like receptor signaling pathway		5/474	157/18862	0.360282	0.765126	0.716867	DDX3X/TAB2/LYN/IRAK3/CTSS	5
BP	GO:0006261	DNA-dependent DNA replication		5/474	157/18862	0.360282	0.765126	0.716867	RPAIN/DNAJA3/WRN/PRIM1/POLG2	5
BP	GO:0019915	lipid storage		3/474	85/18862	0.360615	0.765126	0.716867	PPARA/GBA/CPT1A	3
BP	GO:0034109	homotypic cell-cell adhesion		3/474	85/18862	0.360615	0.765126	0.716867	LYN/F11R/RDX	3
BP	GO:1900182	positive regulation of protein localization to nucleus		3/474	85/18862	0.360615	0.765126	0.716867	TARDBP/MAVS/CCT4	3
BP	GO:0051346	negative regulation of hydrolase activity		13/474	456/18862	0.360854	0.765126	0.716867	IFI16/RNF34/BIRC6/DDX3X/DNAJB6/DFFA/ENSA/F11R/RAF1/SPINK2/RDX/FNIP1/VCPKMT	13
BP	GO:0042177	negative regulation of protein catabolic process		4/474	121/18862	0.362005	0.765126	0.716867	WAC/MDM4/IRAK3/SMARCC1	4
BP	GO:0060964	regulation of gene silencing by miRNA		4/474	121/18862	0.362005	0.765126	0.716867	POLR2D/STAT3/NUP43/NCOR1	4
BP	GO:1904375	regulation of protein localization to cell periphery		4/474	121/18862	0.362005	0.765126	0.716867	PPP2R5A/STX7/GRIPAP1/LYPLA1	4
BP	GO:0006909	phagocytosis		11/474	381/18862	0.362622	0.765126	0.716867	PIKFYVE/ARPC2/PIP5K1A/LYN/CAMK1D/ELMO1/JMJD6/WIPF1/ARPC3/PECAM1/GRB2	11
BP	GO:0051494	negative regulation of cytoskeleton organization		5/474	158/18862	0.365273	0.765126	0.716867	TMOD3/MYADM/DYRK1A/F11R/RDX	5
BP	GO:0061572	actin filament bundle organization		5/474	158/18862	0.365273	0.765126	0.716867	F11R/ITGB1BP1/CCDC88A/RDX/CUL3	5
BP	GO:0030705	cytoskeleton-dependent intracellular transport		6/474	195/18862	0.366206	0.765126	0.716867	HOOK3/NDE1/PAFAH1B1/CCDC88A/RPGR/UXT	6
BP	GO:1901888	regulation of cell junction assembly		6/474	195/18862	0.366206	0.765126	0.716867	RAP1B/CBFB/SETD5/F11R/RUNX1/ITGB1BP1	6
BP	GO:0009144	purine nucleoside triphosphate metabolic process		3/474	86/18862	0.367483	0.765126	0.716867	DMAC2L/PPARA/ITPA	3
BP	GO:0031058	positive regulation of histone modification		3/474	86/18862	0.367483	0.765126	0.716867	ATM/PRKD2/MECP2	3
BP	GO:0002643	regulation of tolerance induction		1/474	18/18862	0.36766	0.765126	0.716867	IRAK3	1
BP	GO:0006991	response to sterol depletion		1/474	18/18862	0.36766	0.765126	0.716867	LYN	1
BP	GO:0007039	protein catabolic process in the vacuole		1/474	18/18862	0.36766	0.765126	0.716867	GBA	1
BP	GO:0010766	negative regulation of sodium ion transport		1/474	18/18862	0.36766	0.765126	0.716867	COMMD1	1
BP	GO:0010885	regulation of cholesterol storage		1/474	18/18862	0.36766	0.765126	0.716867	PPARA	1
BP	GO:0032695	negative regulation of interleukin-12 production		1/474	18/18862	0.36766	0.765126	0.716867	IRAK3	1
BP	GO:0032780	negative regulation of ATPase activity		1/474	18/18862	0.36766	0.765126	0.716867	VCPKMT	1
BP	GO:0032785	negative regulation of DNA-templated transcription, elongation		1/474	18/18862	0.36766	0.765126	0.716867	TCERG1	1
BP	GO:0034199	activation of protein kinase A activity		1/474	18/18862	0.36766	0.765126	0.716867	PRKAR2A	1
BP	GO:0036149	phosphatidylinositol acyl-chain remodeling		1/474	18/18862	0.36766	0.765126	0.716867	MBOAT7	1
BP	GO:0045063	T-helper 1 cell differentiation		1/474	18/18862	0.36766	0.765126	0.716867	SPN	1
BP	GO:0045116	protein neddylation		1/474	18/18862	0.36766	0.765126	0.716867	NAE1	1
BP	GO:0046112	nucleobase biosynthetic process		1/474	18/18862	0.36766	0.765126	0.716867	GART	1
BP	GO:0046851	negative regulation of bone remodeling		1/474	18/18862	0.36766	0.765126	0.716867	INPP5D	1
BP	GO:0051895	negative regulation of focal adhesion assembly		1/474	18/18862	0.36766	0.765126	0.716867	ITGB1BP1	1
BP	GO:0060252	positive regulation of glial cell proliferation		1/474	18/18862	0.36766	0.765126	0.716867	LYN	1
BP	GO:0060716	labyrinthine layer blood vessel development		1/474	18/18862	0.36766	0.765126	0.716867	FBXW8	1
BP	GO:0061298	retina vasculature development in camera-type eye		1/474	18/18862	0.36766	0.765126	0.716867	CLIC4	1
BP	GO:0071243	cellular response to arsenic-containing substance		1/474	18/18862	0.36766	0.765126	0.716867	DDX3X	1
BP	GO:0071360	cellular response to exogenous dsRNA		1/474	18/18862	0.36766	0.765126	0.716867	MAVS	1
BP	GO:0071498	cellular response to fluid shear stress		1/474	18/18862	0.36766	0.765126	0.716867	NFE2L2	1
BP	GO:0071545	inositol phosphate catabolic process		1/474	18/18862	0.36766	0.765126	0.716867	BPNT1	1
BP	GO:0150118	negative regulation of cell-substrate junction organization		1/474	18/18862	0.36766	0.765126	0.716867	ITGB1BP1	1
BP	GO:1901739	regulation of myoblast fusion		1/474	18/18862	0.36766	0.765126	0.716867	CFLAR	1
BP	GO:1904872	regulation of telomerase RNA localization to Cajal body		1/474	18/18862	0.36766	0.765126	0.716867	CCT4	1
BP	GO:2000641	regulation of early endosome to late endosome transport		1/474	18/18862	0.36766	0.765126	0.716867	RDX	1
BP	GO:0006140	regulation of nucleotide metabolic process		4/474	122/18862	0.367723	0.765126	0.716867	PDPR/PPARA/NUP43/NCOR1	4
BP	GO:0006636	unsaturated fatty acid biosynthetic process		2/474	51/18862	0.368045	0.765126	0.716867	FADS2/ELOVL5	2
BP	GO:0032206	positive regulation of telomere maintenance		2/474	51/18862	0.368045	0.765126	0.716867	ATM/CCT4	2
BP	GO:0043370	regulation of CD4-positive, alpha-beta T cell differentiation		2/474	51/18862	0.368045	0.765126	0.716867	CBFB/RUNX1	2
BP	GO:1902893	regulation of pri-miRNA transcription by RNA polymerase II		2/474	51/18862	0.368045	0.765126	0.716867	PPARA/STAT3	2
BP	GO:0009100	glycoprotein metabolic process		12/474	421/18862	0.369439	0.767604	0.71919	TMEM165/CHST12/TMEM106A/DHDDS/ST6GAL1/CHST11/MAN2B1/MAGT1/DPY19L2/MANBA/ABO/OGA	12
BP	GO:0034614	cellular response to reactive oxygen species		5/474	159/18862	0.370266	0.768907	0.72041	MTR/CFLAR/MPV17/NFE2L2/SETX	5
BP	GO:0010639	negative regulation of organelle organization		10/474	346/18862	0.371539	0.771129	0.722492	GNL3L/TMOD3/MYADM/ATM/TERF2IP/DYRK1A/F11R/RNF41/RDX/FNIP1	10
BP	GO:0035821	modulation of process of other organism		4/474	123/18862	0.373439	0.773138	0.724374	TARDBP/ZNF639/EIF2AK2/TAF11	4
BP	GO:0051224	negative regulation of protein transport		4/474	123/18862	0.373439	0.773138	0.724374	UBAC2/ITGB1BP1/RAB11FIP1/LYPLA1	4
BP	GO:1990266	neutrophil migration		4/474	123/18862	0.373439	0.773138	0.724374	PIKFYVE/CAMK1D/CSF3R/PECAM1	4
BP	GO:0009199	ribonucleoside triphosphate metabolic process		3/474	87/18862	0.374339	0.773138	0.724374	DMAC2L/PPARA/ITPA	3
BP	GO:0032760	positive regulation of tumor necrosis factor production		3/474	87/18862	0.374339	0.773138	0.724374	SPN/MAVS/STAT3	3
BP	GO:0009101	glycoprotein biosynthetic process		10/474	347/18862	0.374905	0.773138	0.724374	TMEM165/CHST12/TMEM106A/DHDDS/ST6GAL1/CHST11/MAGT1/DPY19L2/ABO/OGA	10
BP	GO:0016569	covalent chromatin modification		13/474	461/18862	0.375428	0.773138	0.724374	WAC/MORF4L1/SETD5/ATM/SUPT6H/MBD3/DPY30/TBL1XR1/KMT5B/JMJD6/SETD2/PRKD2/MECP2	13
BP	GO:0000387	spliceosomal snRNP assembly		2/474	52/18862	0.377081	0.773138	0.724374	SNRPD3/SNRPC	2
BP	GO:0006584	catecholamine metabolic process		2/474	52/18862	0.377081	0.773138	0.724374	COMT/SULT1A1	2
BP	GO:0009712	catechol-containing compound metabolic process		2/474	52/18862	0.377081	0.773138	0.724374	COMT/SULT1A1	2
BP	GO:0035196	production of miRNAs involved in gene silencing by miRNA		2/474	52/18862	0.377081	0.773138	0.724374	STAT3/NCOR1	2
BP	GO:0043113	receptor clustering		2/474	52/18862	0.377081	0.773138	0.724374	DNAJA3/ITGB1BP1	2
BP	GO:0043392	negative regulation of DNA binding		2/474	52/18862	0.377081	0.773138	0.724374	IFI16/SRI	2
BP	GO:0045010	actin nucleation		2/474	52/18862	0.377081	0.773138	0.724374	ARPC2/ARPC3	2
BP	GO:0051496	positive regulation of stress fiber assembly		2/474	52/18862	0.377081	0.773138	0.724374	ITGB1BP1/CCDC88A	2
BP	GO:0061614	pri-miRNA transcription by RNA polymerase II		2/474	52/18862	0.377081	0.773138	0.724374	PPARA/STAT3	2
BP	GO:2000772	regulation of cellular senescence		2/474	52/18862	0.377081	0.773138	0.724374	CDK6/RSL1D1	2
BP	GO:0006997	nucleus organization		4/474	124/18862	0.37915	0.773138	0.724374	TARDBP/RPS19/PSME4/SRPK1	4
BP	GO:0046887	positive regulation of hormone secretion		4/474	124/18862	0.37915	0.773138	0.724374	TARDBP/RAB8B/SRI/TM7SF3	4
BP	GO:0051053	negative regulation of DNA metabolic process		4/474	124/18862	0.37915	0.773138	0.724374	GNL3L/ATM/TERF2IP/DFFA	4
BP	GO:0060147	regulation of posttranscriptional gene silencing		4/474	124/18862	0.37915	0.773138	0.724374	POLR2D/STAT3/NUP43/NCOR1	4
BP	GO:0071621	granulocyte chemotaxis		4/474	124/18862	0.37915	0.773138	0.724374	PIKFYVE/CAMK1D/CSF3R/ADGRE2	4
BP	GO:0072599	establishment of protein localization to endoplasmic reticulum		4/474	124/18862	0.37915	0.773138	0.724374	RPL23A/RPS19/RPL37/RPL30	4
BP	GO:1902807	negative regulation of cell cycle G1/S phase transition		4/474	124/18862	0.37915	0.773138	0.724374	MDM4/ATM/TFDP2/CDK6	4
BP	GO:0048515	spermatid differentiation		5/474	161/18862	0.380253	0.773138	0.724374	PAFAH1B1/PSME4/SPINK2/DPY19L2/SRPK1	5
BP	GO:1902904	negative regulation of supramolecular fiber organization		5/474	161/18862	0.380253	0.773138	0.724374	TMOD3/MYADM/DYRK1A/F11R/RDX	5
BP	GO:0014020	primary neural tube formation		3/474	88/18862	0.38118	0.773138	0.724374	PHACTR4/SEC24B/SETD2	3
BP	GO:0031348	negative regulation of defense response		7/474	236/18862	0.38231	0.773138	0.724374	IFI16/RNF125/RPS19/PPARA/PPM1B/IRAK3/GBA	7
BP	GO:0001832	blastocyst growth		1/474	19/18862	0.383566	0.773138	0.724374	TAF8	1
BP	GO:0002483	antigen processing and presentation of endogenous peptide antigen		1/474	19/18862	0.383566	0.773138	0.724374	TAPBP	1
BP	GO:0006044	N-acetylglucosamine metabolic process		1/474	19/18862	0.383566	0.773138	0.724374	OGA	1
BP	GO:0006144	purine nucleobase metabolic process		1/474	19/18862	0.383566	0.773138	0.724374	GART	1
BP	GO:0006544	glycine metabolic process		1/474	19/18862	0.383566	0.773138	0.724374	GART	1
BP	GO:0007213	G protein-coupled acetylcholine receptor signaling pathway		1/474	19/18862	0.383566	0.773138	0.724374	GNB1	1
BP	GO:0009110	vitamin biosynthetic process		1/474	19/18862	0.383566	0.773138	0.724374	CYP2R1	1
BP	GO:0010988	regulation of low-density lipoprotein particle clearance		1/474	19/18862	0.383566	0.773138	0.724374	CNPY2	1
BP	GO:0016082	synaptic vesicle priming		1/474	19/18862	0.383566	0.773138	0.724374	SNAP23	1
BP	GO:0019184	nonribosomal peptide biosynthetic process		1/474	19/18862	0.383566	0.773138	0.724374	NFE2L2	1
BP	GO:0032288	myelin assembly		1/474	19/18862	0.383566	0.773138	0.724374	PIKFYVE	1
BP	GO:0035813	regulation of renal sodium excretion		1/474	19/18862	0.383566	0.773138	0.724374	SNX5	1
BP	GO:0044320	cellular response to leptin stimulus		1/474	19/18862	0.383566	0.773138	0.724374	STAT3	1
BP	GO:0045947	negative regulation of translational initiation		1/474	19/18862	0.383566	0.773138	0.724374	EIF3E	1
BP	GO:0046653	tetrahydrofolate metabolic process		1/474	19/18862	0.383566	0.773138	0.724374	GART	1
BP	GO:0060117	auditory receptor cell development		1/474	19/18862	0.383566	0.773138	0.724374	SEC24B	1
BP	GO:0060216	definitive hemopoiesis		1/474	19/18862	0.383566	0.773138	0.724374	CBFB	1
BP	GO:0070262	peptidyl-serine dephosphorylation		1/474	19/18862	0.383566	0.773138	0.724374	PPP2CB	1
BP	GO:0070989	oxidative demethylation		1/474	19/18862	0.383566	0.773138	0.724374	JMJD6	1
BP	GO:0090670	RNA localization to Cajal body		1/474	19/18862	0.383566	0.773138	0.724374	CCT4	1
BP	GO:0090671	telomerase RNA localization to Cajal body		1/474	19/18862	0.383566	0.773138	0.724374	CCT4	1
BP	GO:0090672	telomerase RNA localization		1/474	19/18862	0.383566	0.773138	0.724374	CCT4	1
BP	GO:0090685	RNA localization to nucleus		1/474	19/18862	0.383566	0.773138	0.724374	CCT4	1
BP	GO:0097150	neuronal stem cell population maintenance		1/474	19/18862	0.383566	0.773138	0.724374	HOOK3	1
BP	GO:0099563	modification of synaptic structure		1/474	19/18862	0.383566	0.773138	0.724374	GRIPAP1	1
BP	GO:1990182	exosomal secretion		1/474	19/18862	0.383566	0.773138	0.724374	TSG101	1
BP	GO:0051222	positive regulation of protein transport		9/474	312/18862	0.384691	0.773138	0.724374	TARDBP/MAVS/LEPROT/TFDP2/SRI/ITGB1BP1/TSG101/TM7SF3/HPS4	9
BP	GO:0052548	regulation of endopeptidase activity		12/474	426/18862	0.384701	0.773138	0.724374	IFI16/RNF34/BIRC6/CFLAR/DDX3X/DNAJB6/LYN/RAF1/ATP2A3/SPINK2/STAT3/FNIP1	12
BP	GO:0002698	negative regulation of immune effector process		4/474	125/18862	0.384856	0.773138	0.724374	RNF125/RPS19/PPM1B/IRAK3	4
BP	GO:0045814	negative regulation of gene expression, epigenetic		4/474	125/18862	0.384856	0.773138	0.724374	RBBP4/MORF4L1/DPY30/MECP2	4
BP	GO:0060966	regulation of gene silencing by RNA		4/474	125/18862	0.384856	0.773138	0.724374	POLR2D/STAT3/NUP43/NCOR1	4
BP	GO:0060271	cilium assembly		11/474	388/18862	0.384993	0.773138	0.724374	SEPTIN2/AKAP9/JHY/NDE1/PAFAH1B1/IQCB1/CCDC88A/RABEP2/CSNK1D/RPGR/SEPTIN6	11
BP	GO:0006336	DNA replication-independent nucleosome assembly		2/474	53/18862	0.386063	0.773138	0.724374	RBBP4/MIS18BP1	2
BP	GO:0006984	ER-nucleus signaling pathway		2/474	53/18862	0.386063	0.773138	0.724374	NFE2L2/CCDC47	2
BP	GO:0010332	response to gamma radiation		2/474	53/18862	0.386063	0.773138	0.724374	WRN/ATM	2
BP	GO:0021885	forebrain cell migration		2/474	53/18862	0.386063	0.773138	0.724374	PAFAH1B1/MBOAT7	2
BP	GO:0051653	spindle localization		2/474	53/18862	0.386063	0.773138	0.724374	NDE1/PAFAH1B1	2
BP	GO:0071320	cellular response to cAMP		2/474	53/18862	0.386063	0.773138	0.724374	AKAP9/RAP1B	2
BP	GO:0097120	receptor localization to synapse		2/474	53/18862	0.386063	0.773138	0.724374	STX7/GRIPAP1	2
BP	GO:0002697	regulation of immune effector process		13/474	465/18862	0.387142	0.774892	0.726017	RNF125/RPS19/MAVS/IL27RA/PPM1B/LYN/IRAK3/SUPT6H/STX7/KMT5B/ANKRD17/PRAM1/ADGRE2	13
BP	GO:0051492	regulation of stress fiber assembly		3/474	89/18862	0.388004	0.775805	0.726873	F11R/ITGB1BP1/CCDC88A	3
BP	GO:0097581	lamellipodium organization		3/474	89/18862	0.388004	0.775805	0.726873	ARPC2/SNX2/CCDC88A	3
BP	GO:0006473	protein acetylation		6/474	200/18862	0.388646	0.776276	0.727314	MORF4L1/DDX3X/SETD5/TERF2IP/MBD3/MECP2	6
BP	GO:0050866	negative regulation of cell activation		6/474	200/18862	0.388646	0.776276	0.727314	SPN/INPP5D/CBFB/LYN/ATM/RUNX1	6
BP	GO:0032612	interleukin-1 production		4/474	126/18862	0.390556	0.779683	0.730506	IFI16/TMEM106A/STAT3/FOXP1	4
BP	GO:0032956	regulation of actin cytoskeleton organization		10/474	352/18862	0.391777	0.781576	0.73228	ARPC2/TMOD3/MYADM/AKAP13/F11R/ITGB1BP1/CCDC88A/RDX/ARPC3/GRB2	10
BP	GO:1901653	cellular response to peptide		11/474	391/18862	0.39462	0.781576	0.73228	RAP1B/CFLAR/RAB8B/LEPROT/LYN/PRKAR2A/SNX5/NFE2L2/STAT3/SMARCC1/GRB2	11
BP	GO:0032465	regulation of cytokinesis		3/474	90/18862	0.39481	0.781576	0.73228	BIRC6/CUL3/SETD2	3
BP	GO:0046470	phosphatidylcholine metabolic process		3/474	90/18862	0.39481	0.781576	0.73228	PCYT1A/MBOAT7/MECP2	3
BP	GO:0050905	neuromuscular process		3/474	90/18862	0.39481	0.781576	0.73228	PAFAH1B1/GBA/MECP2	3
BP	GO:0090559	regulation of membrane permeability		3/474	90/18862	0.39481	0.781576	0.73228	SPG7/F11R/TFDP2	3
BP	GO:1903557	positive regulation of tumor necrosis factor superfamily cytokine production		3/474	90/18862	0.39481	0.781576	0.73228	SPN/MAVS/STAT3	3
BP	GO:0006968	cellular defense response		2/474	54/18862	0.394988	0.781576	0.73228	SPN/KLRG1	2
BP	GO:0030834	regulation of actin filament depolymerization		2/474	54/18862	0.394988	0.781576	0.73228	TMOD3/RDX	2
BP	GO:0034724	DNA replication-independent nucleosome organization		2/474	54/18862	0.394988	0.781576	0.73228	RBBP4/MIS18BP1	2
BP	GO:0061756	leukocyte adhesion to vascular endothelial cell		2/474	54/18862	0.394988	0.781576	0.73228	SPN/NFAT5	2
BP	GO:0072698	protein localization to microtubule cytoskeleton		2/474	54/18862	0.394988	0.781576	0.73228	HOOK3/CSNK1D	2
BP	GO:1904950	negative regulation of establishment of protein localization		4/474	127/18862	0.396248	0.781576	0.73228	UBAC2/ITGB1BP1/RAB11FIP1/LYPLA1	4
BP	GO:0002577	regulation of antigen processing and presentation		1/474	20/18862	0.399072	0.781576	0.73228	HLA-DOA	1
BP	GO:0003323	type B pancreatic cell development		1/474	20/18862	0.399072	0.781576	0.73228	CDK6	1
BP	GO:0006346	DNA methylation-dependent heterochromatin assembly		1/474	20/18862	0.399072	0.781576	0.73228	MBD3	1
BP	GO:0006450	regulation of translational fidelity		1/474	20/18862	0.399072	0.781576	0.73228	EIF2S3	1
BP	GO:0006488	dolichol-linked oligosaccharide biosynthetic process		1/474	20/18862	0.399072	0.781576	0.73228	DHDDS	1
BP	GO:0009083	branched-chain amino acid catabolic process		1/474	20/18862	0.399072	0.781576	0.73228	IVD	1
BP	GO:0010226	response to lithium ion		1/474	20/18862	0.399072	0.781576	0.73228	NFE2L2	1
BP	GO:0010878	cholesterol storage		1/474	20/18862	0.399072	0.781576	0.73228	PPARA	1
BP	GO:0030150	protein import into mitochondrial matrix		1/474	20/18862	0.399072	0.781576	0.73228	TIMM50	1
BP	GO:0032211	negative regulation of telomere maintenance via telomerase		1/474	20/18862	0.399072	0.781576	0.73228	GNL3L	1
BP	GO:0034104	negative regulation of tissue remodeling		1/474	20/18862	0.399072	0.781576	0.73228	INPP5D	1
BP	GO:0036120	cellular response to platelet-derived growth factor stimulus		1/474	20/18862	0.399072	0.781576	0.73228	RDX	1
BP	GO:0046597	negative regulation of viral entry into host cell		1/474	20/18862	0.399072	0.781576	0.73228	TRIM5	1
BP	GO:0051570	regulation of histone H3-K9 methylation		1/474	20/18862	0.399072	0.781576	0.73228	MECP2	1
BP	GO:0060039	pericardium development		1/474	20/18862	0.399072	0.781576	0.73228	SETD2	1
BP	GO:0060713	labyrinthine layer morphogenesis		1/474	20/18862	0.399072	0.781576	0.73228	GRB2	1
BP	GO:0071379	cellular response to prostaglandin stimulus		1/474	20/18862	0.399072	0.781576	0.73228	GNB1	1
BP	GO:0097503	sialylation		1/474	20/18862	0.399072	0.781576	0.73228	ST6GAL1	1
BP	GO:0097709	connective tissue replacement		1/474	20/18862	0.399072	0.781576	0.73228	RUNX1	1
BP	GO:0097734	extracellular exosome biogenesis		1/474	20/18862	0.399072	0.781576	0.73228	TSG101	1
BP	GO:1902176	negative regulation of oxidative stress-induced intrinsic apoptotic signaling pathway		1/474	20/18862	0.399072	0.781576	0.73228	NFE2L2	1
BP	GO:1903206	negative regulation of hydrogen peroxide-induced cell death		1/474	20/18862	0.399072	0.781576	0.73228	NFE2L2	1
BP	GO:1903978	regulation of microglial cell activation		1/474	20/18862	0.399072	0.781576	0.73228	ATM	1
BP	GO:2000678	negative regulation of transcription regulatory region DNA binding		1/474	20/18862	0.399072	0.781576	0.73228	SRI	1
BP	GO:0006942	regulation of striated muscle contraction		3/474	91/18862	0.401596	0.785713	0.736157	AKAP9/TMEM38B/SRI	3
BP	GO:2001251	negative regulation of chromosome organization		3/474	91/18862	0.401596	0.785713	0.736157	GNL3L/ATM/TERF2IP	3
BP	GO:1902105	regulation of leukocyte differentiation		8/474	279/18862	0.402956	0.786906	0.737274	INPP5D/CBFB/LYN/CDK6/RNF41/RUNX1/HLA-DOA/FOXP1	8
BP	GO:0016233	telomere capping		2/474	55/18862	0.403853	0.786906	0.737274	ATM/TERF2IP	2
BP	GO:0031529	ruffle organization		2/474	55/18862	0.403853	0.786906	0.737274	PIP5K1A/RDX	2
BP	GO:0035904	aorta development		2/474	55/18862	0.403853	0.786906	0.737274	SEC24B/AP2B1	2
BP	GO:0045620	negative regulation of lymphocyte differentiation		2/474	55/18862	0.403853	0.786906	0.737274	CBFB/RUNX1	2
BP	GO:0046164	alcohol catabolic process		2/474	55/18862	0.403853	0.786906	0.737274	BPNT1/SULT1A1	2
BP	GO:0098900	regulation of action potential		2/474	55/18862	0.403853	0.786906	0.737274	AKAP9/GBA	2
BP	GO:1902991	regulation of amyloid precursor protein catabolic process		2/474	55/18862	0.403853	0.786906	0.737274	LYN/FLOT2	2
BP	GO:0035265	organ growth		5/474	166/18862	0.405185	0.789098	0.739328	ARID2/TMEM38B/PPARA/AKAP13/RUNX1	5
BP	GO:0045638	negative regulation of myeloid cell differentiation		3/474	92/18862	0.40836	0.790519	0.740659	INPP5D/LYN/CDK6	3
BP	GO:0051702	biological process involved in interaction with symbiont		3/474	92/18862	0.40836	0.790519	0.740659	TARDBP/ZNF639/TAF11	3
BP	GO:1901655	cellular response to ketone		3/474	92/18862	0.40836	0.790519	0.740659	CFLAR/NDOR1/GNB1	3
BP	GO:0051098	regulation of binding		10/474	357/18862	0.408692	0.790519	0.740659	IFI16/GNL3L/PLCL2/PPARA/SRI/EIF3E/ATP2A3/ITGB1BP1/PPP2CB/SYMPK	10
BP	GO:0051056	regulation of small GTPase mediated signal transduction		9/474	319/18862	0.409755	0.790519	0.740659	ARHGAP26/LYN/AKAP13/F11R/RAF1/PPP2CB/RDX/CUL3/GRB2	9
BP	GO:0072593	reactive oxygen species metabolic process		8/474	281/18862	0.410597	0.790519	0.740659	PIKFYVE/TMEM106A/CFLAR/PPARA/MPV17/RNF41/NFE2L2/GRB2	8
BP	GO:0006469	negative regulation of protein kinase activity		7/474	243/18862	0.411103	0.790519	0.740659	LYN/IRAK3/PRKAR2A/STK38/ITGB1BP1/TSG101/GBA	7
BP	GO:0006754	ATP biosynthetic process		2/474	56/18862	0.412656	0.790519	0.740659	DMAC2L/PPARA	2
BP	GO:0010883	regulation of lipid storage		2/474	56/18862	0.412656	0.790519	0.740659	PPARA/CPT1A	2
BP	GO:0031050	dsRNA processing		2/474	56/18862	0.412656	0.790519	0.740659	STAT3/NCOR1	2
BP	GO:0032731	positive regulation of interleukin-1 beta production		2/474	56/18862	0.412656	0.790519	0.740659	IFI16/STAT3	2
BP	GO:0042306	regulation of protein import into nucleus		2/474	56/18862	0.412656	0.790519	0.740659	TARDBP/MAVS	2
BP	GO:0051058	negative regulation of small GTPase mediated signal transduction		2/474	56/18862	0.412656	0.790519	0.740659	PPP2CB/CUL3	2
BP	GO:0060760	positive regulation of response to cytokine stimulus		2/474	56/18862	0.412656	0.790519	0.740659	MAVS/UBE2K	2
BP	GO:0070918	production of small RNA involved in gene silencing by RNA		2/474	56/18862	0.412656	0.790519	0.740659	STAT3/NCOR1	2
BP	GO:0006282	regulation of DNA repair		4/474	130/18862	0.413269	0.790519	0.740659	ARID2/TERF2IP/KMT5B/SETD2	4
BP	GO:0042110	T cell activation		13/474	474/18862	0.413612	0.790519	0.740659	SPN/DNAJA3/CBFB/IL27RA/LYN/RUNX1/HLA-DOA/FLOT2/STAT3/JMJD6/GBA/FOXP1/GRB2	13
BP	GO:0002320	lymphoid progenitor cell differentiation		1/474	21/18862	0.41419	0.790519	0.740659	FNIP1	1
BP	GO:0006293	nucleotide-excision repair, preincision complex stabilization		1/474	21/18862	0.41419	0.790519	0.740659	GTF2H3	1
BP	GO:0006295	nucleotide-excision repair, DNA incision, 3'-to lesion		1/474	21/18862	0.41419	0.790519	0.740659	GTF2H3	1
BP	GO:0006490	oligosaccharide-lipid intermediate biosynthetic process		1/474	21/18862	0.41419	0.790519	0.740659	DHDDS	1
BP	GO:0008090	retrograde axonal transport		1/474	21/18862	0.41419	0.790519	0.740659	PAFAH1B1	1
BP	GO:0016137	glycoside metabolic process		1/474	21/18862	0.41419	0.790519	0.740659	GBA	1
BP	GO:0031061	negative regulation of histone methylation		1/474	21/18862	0.41419	0.790519	0.740659	SUPT6H	1
BP	GO:0031629	synaptic vesicle fusion to presynaptic active zone membrane		1/474	21/18862	0.41419	0.790519	0.740659	SNAP23	1
BP	GO:0033630	positive regulation of cell adhesion mediated by integrin		1/474	21/18862	0.41419	0.790519	0.740659	PIEZO1	1
BP	GO:0035024	negative regulation of Rho protein signal transduction		1/474	21/18862	0.41419	0.790519	0.740659	CUL3	1
BP	GO:0035812	renal sodium excretion		1/474	21/18862	0.41419	0.790519	0.740659	SNX5	1
BP	GO:0036119	response to platelet-derived growth factor		1/474	21/18862	0.41419	0.790519	0.740659	RDX	1
BP	GO:0038083	peptidyl-tyrosine autophosphorylation		1/474	21/18862	0.41419	0.790519	0.740659	DYRK1A	1
BP	GO:0046514	ceramide catabolic process		1/474	21/18862	0.41419	0.790519	0.740659	GBA	1
BP	GO:0060479	lung cell differentiation		1/474	21/18862	0.41419	0.790519	0.740659	TMEM38B	1
BP	GO:0060487	lung epithelial cell differentiation		1/474	21/18862	0.41419	0.790519	0.740659	TMEM38B	1
BP	GO:0072111	cell proliferation involved in kidney development		1/474	21/18862	0.41419	0.790519	0.740659	CFLAR	1
BP	GO:0072574	hepatocyte proliferation		1/474	21/18862	0.41419	0.790519	0.740659	CFLAR	1
BP	GO:0072575	epithelial cell proliferation involved in liver morphogenesis		1/474	21/18862	0.41419	0.790519	0.740659	CFLAR	1
[truncated: 2,965 more rows]

## Sheet: HSC specific
ONTOLOGY	ID	Description	GeneRatio	BgRatio	pvalue	p.adjust	qvalue	geneID	Count
BP	GO:0000209	protein polyubiquitination	63/1444	337/18862	2.67438e-11	1.41956e-07	1.28483e-07	UBE4B/FBXO6/PSMD4/KLHL20/TRAF5/PSMD1/UBE2E1/HERC6/LNPEP/UBE2B/UBE2D2/TRIM38/TRIM56/UBE3C/TRIM22/DDB2/UBE4A/KLHL42/MDM2/FBXW8/RNF34/RNF31/ARIH1/CBFB/WSB1/RNF125/PSMF1/ITCH/RNF114/TTC3/DDX3X/XIAP/PSMB2/PSMA5/RNF115/PSME4/PELI1/NMI/CUL3/RNF168/UBE2D3/ERCC8/FBXW11/UBE2J1/UBE2H/SHARPIN/TRIM14/FBXW2/PSMD5/RC3H2/TRIM5/PSMA1/PSMC3/RNF41/UBE2N/ANAPC7/ANAPC5/HECTD1/SIAH1/UBE2G1/FBXL20/CDC27/FBXL12	63
BP	GO:0043161	proteasome-mediated ubiquitin-dependent protein catabolic process	72/1444	425/18862	1.20556e-10	3.19955e-07	2.89587e-07	UBE4B/FBXO6/PSMD4/KLHL20/UBXN2A/COMMD1/UBXN4/DNAJC10/ANKZF1/PSMD1/UBE2E1/UBE2B/RAD23B/WAC/SIRT1/ANAPC16/RNF121/CUL5/UBE4A/KLHL42/OS9/MDM2/HSP90B1/FBXW8/RNF34/CUL4A/PIAS1/ARIH1/ARRB2/PSMF1/ITCH/PSMB2/FAF1/GLMN/PSMA5/COP1/PSME4/XPO1/PELI1/NFE2L2/CUL3/CRBN/SMARCC1/TBL1XR1/DNAJB14/UBE2D3/ERCC8/CSNK1A1/FBXW11/UBE2J1/MAN1A1/UBE2H/SHARPIN/PSMD5/PSMA1/PSMC3/ARRB1/ANAPC7/ANAPC5/HECTD1/NEMF/ATXN3/UBR1/SELE…	72
BP	GO:0006403	RNA localization	48/1444	234/18862	2.4459e-10	4.32761e-07	3.91687e-07	SRRM1/KHDRBS1/SMG7/RANBP2/AGFG1/FIP1L1/PHAX/NUP42/NUP205/HSF1/EXOSC2/BICD1/XPOT/NUP107/CPSF6/NUP58/UPF3A/YY1/MVP/DDX19A/ZNHIT3/SEH1L/NXT2/SRSF4/ZNHIT6/XPO1/CCT4/WDR33/SETD2/ATR/IGF2BP2/LSG1/G3BP2/RIOK2/UPF2/NUP98/NUP160/SARNP/ATXN2/PCID2/NRDE2/SMG1/THOC1/AKAP8L/SYMPK/MCM3AP/UPF3B/THOC2	48
BP	GO:0010498	proteasomal protein catabolic process	76/1444	483/18862	1.2381e-09	1.58115e-06	1.43108e-06	UBE4B/FBXO6/PSMD4/KLHL20/UBXN2A/COMMD1/UBXN4/DNAJC10/ANKZF1/PSMD1/UBE2E1/UBE2B/RAD23B/WAC/SIRT1/ANAPC16/RNF121/CUL5/UBE4A/KLHL42/OS9/MDM2/HSP90B1/FBXW8/RNF34/CUL4A/PIAS1/ARIH1/ARRB2/PSMF1/HM13/ITCH/USP25/PSMB2/FAF1/GLMN/PSMA5/COP1/PSME4/XPO1/PELI1/NFE2L2/CUL3/CRBN/SMARCC1/TBL1XR1/DNAJB14/UBE2D3/ERCC8/CSNK1A1/FBXW11/UBE2J1/MAN1A1/UBE2H/SHARPIN/PSMD5/PSMA1/PSMC3/ARRB1/RNF41/ANAPC7/ANAPC5/HECTD1/NEM…	76
BP	GO:0006405	RNA export from nucleus	34/1444	142/18862	1.57991e-09	1.58115e-06	1.43108e-06	SRRM1/KHDRBS1/SMG7/RANBP2/AGFG1/FIP1L1/PHAX/NUP42/NUP205/XPOT/NUP107/CPSF6/NUP58/DDX19A/SEH1L/SRSF4/XPO1/WDR33/SETD2/LSG1/RIOK2/UPF2/NUP98/NUP160/SARNP/PCID2/NRDE2/SMG1/THOC1/AKAP8L/SYMPK/MCM3AP/UPF3B/THOC2	34
BP	GO:0051236	establishment of RNA localization	42/1444	201/18862	1.78728e-09	1.58115e-06	1.43108e-06	SRRM1/KHDRBS1/SMG7/RANBP2/AGFG1/FIP1L1/PHAX/NUP42/NUP205/HSF1/XPOT/NUP107/CPSF6/NUP58/UPF3A/MVP/DDX19A/SEH1L/NXT2/SRSF4/XPO1/WDR33/SETD2/ATR/IGF2BP2/LSG1/G3BP2/RIOK2/UPF2/NUP98/NUP160/SARNP/ATXN2/PCID2/NRDE2/SMG1/THOC1/AKAP8L/SYMPK/MCM3AP/UPF3B/THOC2	42
BP	GO:0018205	peptidyl-lysine modification	65/1444	391/18862	2.13582e-09	1.61956e-06	1.46585e-06	MTF2/RANBP2/RIF1/SETD5/SENP5/NSD2/LIAS/SIRT5/SOX4/SENP6/MYB/NUP42/KMT2E/ING3/NUP205/ASH2L/SMC5/GTF3C4/SIRT1/KMT2A/NUP107/MDM2/NUP58/ARID4A/PIAS1/HMG20A/MORF4L1/KAT8/SUZ12/SEH1L/UBA2/NCOA3/KDM6A/GNL3L/GTF2B/MUC1/SMYD3/DPY30/BCL11A/ATF2/METTL21A/SETD2/NAA50/PRKAA1/EZH2/EPC1/NUP98/SPI1/NUP160/KMT5B/ARRB1/KANSL2/BAZ1A/RPS6KA5/SETD3/GLYR1/BRD7/GCSH/KANSL1/JMJD6/MBD3/MCM3AP/BCOR/ATRX/MORF4L2	65
BP	GO:1903311	regulation of mRNA metabolic process	58/1444	334/18862	3.03219e-09	1.95509e-06	1.76953e-06	KHDRBS1/PSMD4/PSMD1/RBM5/MBNL1/FXR1/LARP7/TNPO1/CNOT8/HSF1/EXOSC2/CELF2/RBM4/CPSF6/SAP18/TNRC6A/FUS/NSRP1/TAF15/HNRNPM/SUPT5H/SNRNP70/PSMF1/TNRC6B/SRSF4/PSMB2/PSMA5/PSME4/XPO1/FASTKD1/DCP1A/XRN1/IGF2BP2/SRPK1/TRA2A/ZC3HAV1/PABPC1/YWHAZ/AGO2/SMU1/PSMD5/RC3H2/NUP98/PSMA1/PSMC3/PCID2/HNRNPC/RBM23/LEO1/SLTM/EXOSC6/JMJD6/ROCK1/SAFB2/HNRNPL/RBM39/DDX17/RBMX	58
BP	GO:0050657	nucleic acid transport	41/1444	198/18862	3.68328e-09	1.95509e-06	1.76953e-06	SRRM1/KHDRBS1/SMG7/RANBP2/AGFG1/FIP1L1/PHAX/NUP42/NUP205/HSF1/XPOT/NUP107/CPSF6/NUP58/UPF3A/MVP/DDX19A/SEH1L/NXT2/SRSF4/XPO1/WDR33/SETD2/IGF2BP2/LSG1/G3BP2/RIOK2/UPF2/NUP98/NUP160/SARNP/ATXN2/PCID2/NRDE2/SMG1/THOC1/AKAP8L/SYMPK/MCM3AP/UPF3B/THOC2	41
BP	GO:0050658	RNA transport	41/1444	198/18862	3.68328e-09	1.95509e-06	1.76953e-06	SRRM1/KHDRBS1/SMG7/RANBP2/AGFG1/FIP1L1/PHAX/NUP42/NUP205/HSF1/XPOT/NUP107/CPSF6/NUP58/UPF3A/MVP/DDX19A/SEH1L/NXT2/SRSF4/XPO1/WDR33/SETD2/IGF2BP2/LSG1/G3BP2/RIOK2/UPF2/NUP98/NUP160/SARNP/ATXN2/PCID2/NRDE2/SMG1/THOC1/AKAP8L/SYMPK/MCM3AP/UPF3B/THOC2	41
BP	GO:1901990	regulation of mitotic cell cycle phase transition	69/1444	439/18862	7.55702e-09	3.64661e-06	3.3005e-06	CDC14A/PSMD4/CNOT11/CNOT9/PSMD1/UBE2E1/CEP135/PKD2/CNOT8/TMEM14B/SOX4/AKAP9/ZNF655/KMT2E/PCM1/CEP78/CNTRL/ANAPC16/PTEN/USP47/PTPN6/HMGA2/MDM2/CNOT2/RB1/CUL4A/DYNC1H1/HAUS2/RBL2/CDK10/PAFAH1B1/ZNF207/DBF4B/PSMG2/BAX/PSMF1/OFD1/DDX3X/PSMB2/ORC1/PSMA5/MUC1/ADAM17/PSME4/CUL3/DYNC1LI1/TFDP2/ANKRD17/RIOK2/PLAGL1/EZH2/PRKDC/CDK5RAP2/PSMD5/ACTR1A/PSMA1/PSMC3/CEP290/APPL2/ANAPC7/TAOK3/ANAPC5/PCID2/CEP152/…	69
BP	GO:0008380	RNA splicing	72/1444	481/18862	2.84586e-08	1.25882e-05	1.13934e-05	SRRM1/KHDRBS1/PPIH/PRPF38B/PRPF3/ZNF638/PPIG/TSEN2/RBM6/RBM5/MBNL1/FXR1/POLR2H/FIP1L1/POLR2B/LARP7/MTREX/PPWD1/TCERG1/SNRPC/CDK13/TGS1/CELF2/CCAR1/RBM4/SNRNP35/SAP18/FUS/NSRP1/HNRNPM/HNRNPUL1/CLASRP/SNRNP70/RBM38/SNRPD3/SRSF4/SNRNP40/KHDC4/WDR33/USP4/GRSF1/SREK1IP1/SRPK1/TRA2A/RP9/PABPC1/SMU1/SETX/NUP98/SCAF11/PSPC1/HNRNPC/RBM23/SNRPA1/LUC7L/PRPF8/CWC25/EFTUD2/JMJD6/THOC1/LSM7/GTF2F1/AKAP8L/SUGP2…	72
BP	GO:0015931	nucleobase-containing compound transport	46/1444	253/18862	3.09035e-08	1.26181e-05	1.14205e-05	SRRM1/KHDRBS1/SLC35A3/SMG7/RANBP2/AGFG1/SLC25A36/FIP1L1/PHAX/NUP42/NUP205/HSF1/XPOT/NUP107/SLC35E3/CPSF6/NUP58/UPF3A/MVP/DDX19A/SEH1L/NXT2/SRSF4/XPO1/WDR33/SETD2/SLC33A1/IGF2BP2/LSG1/G3BP2/RIOK2/UPF2/NUP98/NUP160/SLC29A2/SARNP/ATXN2/PCID2/NRDE2/SMG1/THOC1/AKAP8L/SYMPK/MCM3AP/UPF3B/THOC2	46
BP	GO:0071426	ribonucleoprotein complex export from nucleus	30/1444	130/18862	3.51688e-08	1.28779e-05	1.16556e-05	SRRM1/SMG7/RANBP2/AGFG1/FIP1L1/NUP42/NUP205/XPOT/NUP107/NUP58/DDX19A/SEH1L/SRSF4/XPO1/WDR33/SETD2/LSG1/RIOK2/UPF2/NUP98/NUP160/SARNP/PCID2/SMG1/THOC1/AKAP8L/SYMPK/MCM3AP/UPF3B/THOC2	30
BP	GO:0051028	mRNA transport	33/1444	152/18862	3.63919e-08	1.28779e-05	1.16556e-05	SRRM1/SMG7/RANBP2/AGFG1/FIP1L1/NUP42/NUP205/HSF1/NUP107/NUP58/UPF3A/MVP/DDX19A/SEH1L/NXT2/SRSF4/XPO1/WDR33/SETD2/IGF2BP2/G3BP2/UPF2/NUP98/NUP160/SARNP/PCID2/SMG1/THOC1/AKAP8L/SYMPK/MCM3AP/UPF3B/THOC2	33
BP	GO:0071166	ribonucleoprotein complex localization	30/1444	131/18862	4.23187e-08	1.40392e-05	1.27067e-05	SRRM1/SMG7/RANBP2/AGFG1/FIP1L1/NUP42/NUP205/XPOT/NUP107/NUP58/DDX19A/SEH1L/SRSF4/XPO1/WDR33/SETD2/LSG1/RIOK2/UPF2/NUP98/NUP160/SARNP/PCID2/SMG1/THOC1/AKAP8L/SYMPK/MCM3AP/UPF3B/THOC2	30
BP	GO:1901987	regulation of cell cycle phase transition	71/1444	478/18862	4.87054e-08	1.47465e-05	1.33469e-05	CDC14A/PSMD4/DYRK3/BABAM2/CNOT11/CNOT9/PSMD1/UBE2E1/CEP135/PKD2/CNOT8/TMEM14B/SOX4/AKAP9/ZNF655/KMT2E/PCM1/CEP78/CNTRL/ANAPC16/PTEN/USP47/PTPN6/HMGA2/MDM2/CNOT2/RB1/CUL4A/DYNC1H1/HAUS2/RBL2/CDK10/PAFAH1B1/ZNF207/DBF4B/PSMG2/BAX/PSMF1/OFD1/DDX3X/PSMB2/ORC1/PSMA5/MUC1/ADAM17/PSME4/CUL3/DYNC1LI1/TFDP2/ANKRD17/RIOK2/PLAGL1/EZH2/PRKDC/CDK5RAP2/PSMD5/ACTR1A/PSMA1/PSMC3/CEP290/APPL2/ANAPC7/TAOK3/ANAPC5/…	71
BP	GO:0006401	RNA catabolic process	64/1444	414/18862	5.00071e-08	1.47465e-05	1.33469e-05	MRTO4/AGO4/AGO3/PSMD4/SMG7/CNOT11/RPL37A/CNOT9/PSMD1/FXR1/RPL34/MTREX/TNPO1/CNOT8/PPP2R2A/EXOSC2/SUPV3L1/RPL27A/CNOT2/PAN3/RNASEH2B/UPF3A/DIS3L/ISG20/TNRC6A/FUS/RPL13/TAF15/HNRNPM/RPS19/PSMF1/XRN2/TNRC6B/PSMB2/PSMA5/PSME4/XPO1/FASTKD1/DCP1A/XRN1/IGF2BP2/GRSF1/RPL37/ETF1/RNASET2/ZC3HAV1/RPS20/RPL30/PABPC1/YWHAZ/AGO2/PSMD5/RC3H2/UPF2/PSMA1/PSMC3/PCID2/HNRNPC/NRDE2/SMG1/EXOSC6/ROCK1/LSM7/UPF3B	64
BP	GO:1902036	regulation of hematopoietic stem cell differentiation	21/1444	74/18862	9.31073e-08	2.60112e-05	2.35425e-05	PSMD4/PSMD1/OCIAD1/MYB/KMT2A/TCF12/CBFB/PSMF1/ITCH/PSMB2/PSMA5/EIF2AK2/PSME4/NFE2L2/PRKDC/PSMD5/PSMA1/LMO2/PSMC3/N4BP2L2/RUNX1	21
BP	GO:0016569	covalent chromatin modification	68/1444	461/18862	1.22427e-07	3.10676e-05	2.8119e-05	MIER1/MTF2/RIF1/SETD5/UBE2E1/NSD2/NIPBL/UBE2B/MYB/KMT2E/ING3/ASH2L/GTF3C4/WAC/SIRT1/DDB2/KMT2A/PPHLN1/USP15/HMGA2/MPHOSPH8/ARID4A/MORF4L1/PRKCB/KAT8/SUZ12/PPP5C/NCOA3/KDM6A/EYA3/GTF2B/MUC1/SMYD3/DPY30/ATF2/SETD2/NAA50/TBL1XR1/RNF168/PRKAA1/CHD1/BAZ1B/EZH2/EPC1/JMJD1C/SPI1/KMT5B/ARRB1/KANSL2/UBE2N/KDM2B/BAZ1A/RPS6KA5/SETD3/LEO1/GLYR1/BRD7/KANSL1/JMJD6/USP36/MBD2/MBD3/AKAP8L/MCM3AP/BCOR/HDAC8/ATRX/…	68
BP	GO:0060218	hematopoietic stem cell differentiation	23/1444	88/18862	1.22913e-07	3.10676e-05	2.8119e-05	PSMD4/XRCC5/PSMD1/OCIAD1/MYB/KMT2A/TCF12/CBFB/PSMF1/ITCH/PSMB2/PSMA5/EIF2AK2/PSME4/NFE2L2/PRKDC/PSMD5/PSMA1/LMO2/PSMC3/LMBR1L/N4BP2L2/RUNX1	23
BP	GO:0051168	nuclear export	38/1444	201/18862	1.70232e-07	4.10724e-05	3.71741e-05	SRRM1/KHDRBS1/SMG7/RANBP2/AGFG1/FIP1L1/PHAX/NUP42/NUP205/XPOT/NUP107/CPSF6/PTPN11/NUP58/DDX19A/SEH1L/SRSF4/XPO1/WDR33/SETD2/LSG1/RIOK2/UPF2/NUP98/NUP160/SARNP/PCID2/NEMF/NRDE2/SMG1/XPO6/STRADA/THOC1/AKAP8L/SYMPK/MCM3AP/UPF3B/THOC2	38
BP	GO:0006913	nucleocytoplasmic transport	54/1444	340/18862	2.27729e-07	5.25558e-05	4.75677e-05	SRRM1/KHDRBS1/KPNA6/SMG7/RANBP2/AGFG1/FIP1L1/TNPO1/PHAX/E2F3/KPNA5/NUP42/NUP205/SYK/IPO7/RBM4/XPOT/NUP107/CPSF6/PTPN11/NUP58/UPF3A/DDX19A/RPAIN/SEH1L/MAVS/SNRPD3/NXT2/SRSF4/XPO1/WDR33/SETD2/LSG1/RIOK2/PPP1R10/UPF2/NUP98/NUP160/SARNP/APPL2/PCID2/NEMF/NRDE2/SMG1/XPO6/STAT3/STRADA/THOC1/TNPO2/AKAP8L/SYMPK/MCM3AP/UPF3B/THOC2	54
BP	GO:0034063	stress granule assembly	11/1444	23/18862	2.91134e-07	5.97689e-05	5.40961e-05	UBAP2L/PRRC2C/BICD1/EIF2S1/DYNC1H1/ATXN2L/LSM14A/DDX3X/G3BP2/PRKAA1/ATXN2	11
BP	GO:0006406	mRNA export from nucleus	26/1444	113/18862	3.00566e-07	5.97689e-05	5.40961e-05	SRRM1/SMG7/RANBP2/AGFG1/FIP1L1/NUP42/NUP205/NUP107/NUP58/DDX19A/SEH1L/SRSF4/WDR33/SETD2/UPF2/NUP98/NUP160/SARNP/PCID2/SMG1/THOC1/AKAP8L/SYMPK/MCM3AP/UPF3B/THOC2	26
BP	GO:0071427	mRNA-containing ribonucleoprotein complex export from nucleus	26/1444	113/18862	3.00566e-07	5.97689e-05	5.40961e-05	SRRM1/SMG7/RANBP2/AGFG1/FIP1L1/NUP42/NUP205/NUP107/NUP58/DDX19A/SEH1L/SRSF4/WDR33/SETD2/UPF2/NUP98/NUP160/SARNP/PCID2/SMG1/THOC1/AKAP8L/SYMPK/MCM3AP/UPF3B/THOC2	26
BP	GO:0051169	nuclear transport	54/1444	343/18862	3.04024e-07	5.97689e-05	5.40961e-05	SRRM1/KHDRBS1/KPNA6/SMG7/RANBP2/AGFG1/FIP1L1/TNPO1/PHAX/E2F3/KPNA5/NUP42/NUP205/SYK/IPO7/RBM4/XPOT/NUP107/CPSF6/PTPN11/NUP58/UPF3A/DDX19A/RPAIN/SEH1L/MAVS/SNRPD3/NXT2/SRSF4/XPO1/WDR33/SETD2/LSG1/RIOK2/PPP1R10/UPF2/NUP98/NUP160/SARNP/APPL2/PCID2/NEMF/NRDE2/SMG1/XPO6/STAT3/STRADA/THOC1/TNPO2/AKAP8L/SYMPK/MCM3AP/UPF3B/THOC2	54
BP	GO:0033044	regulation of chromosome organization	46/1444	273/18862	3.17707e-07	6.02281e-05	5.45118e-05	MIER1/MTF2/TRAPPC12/RIF1/XRCC5/TACC3/NIPBL/SENP6/MYB/MAP3K4/KMT2E/SMC5/SIRT1/SLF2/KMT2A/PPHLN1/MPHOSPH8/RB1/YLPM1/ZNF207/PSMG2/GNL3L/MUC1/CCT4/CUL3/DYNC1LI1/XRN1/ATR/RIOK2/PPP1R10/CDK5RAP2/WAPL/ARRB1/UBE2N/ANAPC7/ANAPC5/PCID2/HNRNPC/RPS6KA5/GLYR1/SMG1/BRD7/CDC27/AKAP8L/HDAC8/ATRX	46
BP	GO:0048193	Golgi vesicle transport	57/1444	372/18862	3.61615e-07	6.49058e-05	5.87455e-05	MACF1/CAPZA1/KLHL20/MIA3/CNST/TRAPPC12/RAB10/COMMD1/GCC2/PRKCI/SEC24B/KIF2A/ERGIC1/TMED9/CUX1/CAPZA2/INSIG1/SEC24C/VPS51/PPP6R3/SCFD1/DYNC1H1/KLC1/SNX1/RABEP1/GOSR1/USE1/KIF3B/ERGIC3/ARFGEF2/DOP1B/GGA1/EPS15/TMED5/RAB1A/CUL3/DYNC1LI1/SEC31A/KIF13A/TAPBP/SNX3/TMED4/COG5/LYPLA1/GOLGA2/ACTR1A/STX5/RAB6A/VTI1B/TMED10/VPS13C/DYNC1LI2/MYO18A/CSNK1D/COPE/PITPNB/ARFGAP3	57
BP	GO:0031503	protein-containing complex localization	47/1444	283/18862	3.66837e-07	6.49058e-05	5.87455e-05	SRRM1/RAP1A/SMG7/RANBP2/AGFG1/IFT122/FIP1L1/TNPO1/NUP42/NUP205/PCM1/DNM1/XPOT/NUP107/IFT88/NUP58/DDX19A/AP2B1/SEH1L/KIF3B/CLSTN1/SRSF4/EPS15/WDR35/IFT172/XPO1/WDR33/TTC21B/SETD2/ATR/LSG1/RIOK2/HIP1/UPF2/NUP98/NUP160/SARNP/PCID2/SMG1/THOC1/AKAP8L/SYMPK/MCM3AP/RPGR/GRIPAP1/UPF3B/THOC2	47
BP	GO:0000377	RNA splicing, via transesterification reactions with bulged adenosine as nucleophile	58/1444	383/18862	4.26863e-07	7.0806e-05	6.40857e-05	SRRM1/KHDRBS1/PPIH/PRPF3/RBM6/RBM5/MBNL1/FXR1/POLR2H/FIP1L1/POLR2B/LARP7/MTREX/PPWD1/SNRPC/CDK13/TGS1/CELF2/CCAR1/RBM4/SNRNP35/SAP18/FUS/NSRP1/HNRNPM/HNRNPUL1/SNRNP70/SNRPD3/SRSF4/SNRNP40/KHDC4/WDR33/USP4/SRPK1/TRA2A/PABPC1/SMU1/SETX/NUP98/SCAF11/PSPC1/HNRNPC/RBM23/SNRPA1/LUC7L/PRPF8/CWC25/EFTUD2/JMJD6/LSM7/GTF2F1/HNRNPL/SYMPK/RBM39/DDX17/SNU13/UPF3B/RBMX	58
BP	GO:0000398	mRNA splicing, via spliceosome	58/1444	383/18862	4.26863e-07	7.0806e-05	6.40857e-05	SRRM1/KHDRBS1/PPIH/PRPF3/RBM6/RBM5/MBNL1/FXR1/POLR2H/FIP1L1/POLR2B/LARP7/MTREX/PPWD1/SNRPC/CDK13/TGS1/CELF2/CCAR1/RBM4/SNRNP35/SAP18/FUS/NSRP1/HNRNPM/HNRNPUL1/SNRNP70/SNRPD3/SRSF4/SNRNP40/KHDC4/WDR33/USP4/SRPK1/TRA2A/PABPC1/SMU1/SETX/NUP98/SCAF11/PSPC1/HNRNPC/RBM23/SNRPA1/LUC7L/PRPF8/CWC25/EFTUD2/JMJD6/LSM7/GTF2F1/HNRNPL/SYMPK/RBM39/DDX17/SNU13/UPF3B/RBMX	58
BP	GO:0006402	mRNA catabolic process	57/1444	375/18862	4.73422e-07	7.61492e-05	6.89217e-05	MRTO4/AGO4/AGO3/PSMD4/SMG7/CNOT11/RPL37A/CNOT9/PSMD1/FXR1/RPL34/TNPO1/CNOT8/PPP2R2A/EXOSC2/SUPV3L1/RPL27A/CNOT2/PAN3/UPF3A/TNRC6A/FUS/RPL13/TAF15/HNRNPM/RPS19/PSMF1/XRN2/TNRC6B/PSMB2/PSMA5/PSME4/XPO1/FASTKD1/DCP1A/XRN1/IGF2BP2/RPL37/ETF1/ZC3HAV1/RPS20/RPL30/PABPC1/YWHAZ/AGO2/PSMD5/RC3H2/UPF2/PSMA1/PSMC3/PCID2/HNRNPC/SMG1/EXOSC6/ROCK1/LSM7/UPF3B	57
BP	GO:0002478	antigen processing and presentation of exogenous peptide antigen	34/1444	177/18862	5.07927e-07	7.92964e-05	7.17703e-05	CAPZA1/PSMD4/PIKFYVE/PSMD1/RAB7A/SEC24B/KIF2A/LNPEP/CAPZA2/CLTA/SEC24C/DYNC1H1/KLC1/PDIA3/AP2B1/PSMF1/KIF3B/PSMB2/PSMA5/CTSS/PSME4/DYNC1LI1/SEC31A/HLA-DQB2/HLA-DOA/TAPBP/PSMD5/CHUK/ACTR1A/PSMA1/PSMC3/DYNC1LI2/AP1B1/AP1S2	34
BP	GO:0000375	RNA splicing, via transesterification reactions	58/1444	386/18862	5.55374e-07	8.42265e-05	7.62324e-05	SRRM1/KHDRBS1/PPIH/PRPF3/RBM6/RBM5/MBNL1/FXR1/POLR2H/FIP1L1/POLR2B/LARP7/MTREX/PPWD1/SNRPC/CDK13/TGS1/CELF2/CCAR1/RBM4/SNRNP35/SAP18/FUS/NSRP1/HNRNPM/HNRNPUL1/SNRNP70/SNRPD3/SRSF4/SNRNP40/KHDC4/WDR33/USP4/SRPK1/TRA2A/PABPC1/SMU1/SETX/NUP98/SCAF11/PSPC1/HNRNPC/RBM23/SNRPA1/LUC7L/PRPF8/CWC25/EFTUD2/JMJD6/LSM7/GTF2F1/HNRNPL/SYMPK/RBM39/DDX17/SNU13/UPF3B/RBMX	58
BP	GO:1901532	regulation of hematopoietic progenitor cell differentiation	22/1444	89/18862	6.55409e-07	9.66364e-05	8.74645e-05	PSMD4/PSMD1/OCIAD1/MYB/KMT2A/TCF12/CBFB/PSMF1/ITCH/PSMB2/PSMA5/EIF2AK2/SOS1/PSME4/NFE2L2/PRKDC/PSMD5/PSMA1/LMO2/PSMC3/N4BP2L2/RUNX1	22
BP	GO:0051052	regulation of DNA metabolic process	54/1444	353/18862	7.69385e-07	0.000110376	9.98997e-05	USP1/BABAM2/ACTR2/RIF1/XRCC5/NSD2/SUB1/MSH3/UBE2B/POLH/MAP3K4/WRN/SPIDR/HSF1/SIRT1/SLF2/KMT2A/ARID2/HMGA2/MPHOSPH8/CUL4A/YLPM1/FUS/ARRB2/BAX/GNL3L/DFFA/EYA3/MPV17/CCT4/ZRANB3/SETD2/XRN1/ATR/RNF168/ERCC8/PPP1R10/RFC2/PRKDC/SPI1/KMT5B/PTGES3/UBE2N/PARP4/HNRNPC/TP53BP1/SMG1/EXOSC6/POLG2/THOC1/MBD2/MBD3/HDAC8/ATRX	54
BP	GO:0016570	histone modification	64/1444	448/18862	9.01269e-07	0.000125893	0.000113944	MIER1/MTF2/RIF1/SETD5/UBE2E1/NSD2/NIPBL/UBE2B/MYB/KMT2E/ING3/ASH2L/GTF3C4/WAC/SIRT1/DDB2/KMT2A/USP15/HMGA2/ARID4A/MORF4L1/PRKCB/KAT8/SUZ12/PPP5C/NCOA3/KDM6A/EYA3/GTF2B/MUC1/SMYD3/DPY30/ATF2/SETD2/NAA50/TBL1XR1/RNF168/PRKAA1/BAZ1B/EZH2/EPC1/JMJD1C/SPI1/KMT5B/ARRB1/KANSL2/UBE2N/KDM2B/BAZ1A/RPS6KA5/SETD3/LEO1/GLYR1/BRD7/KANSL1/JMJD6/USP36/MBD3/AKAP8L/MCM3AP/BCOR/HDAC8/ATRX/MORF4L2	64
BP	GO:0022613	ribonucleoprotein complex biogenesis	66/1444	473/18862	1.41436e-06	0.000185145	0.000167573	MRTO4/AGO4/AGO3/RPF1/PRPF3/WDR75/XRCC5/RBM5/GAR1/MTREX/SRFBP1/SNRPC/RPL7L1/NOM1/TGS1/EXOSC2/CELF2/PTEN/PDCD11/EIF4B/CPSF6/CUL4A/ISG20/ZNHIT3/UTP18/MRPS7/EIF3K/RPS19/XRN2/SNRPD3/EIF3L/DDX3X/GNL3L/ZNHIT6/KHDC4/TRMT61B/XPO1/WDR12/RPUSD3/USP4/ATR/LSG1/RIOK2/NOP16/SRPK1/PRKDC/AGO2/TEX10/SETX/SCAF11/PTGES3/KRR1/LUC7L/RSL1D1/THUMPD1/EXOSC6/PRPF8/PELP1/USP36/EIF2S2/URB1/EIF3D/DDX17/SNU13/RRP7A/RBMX	66
BP	GO:0044766	multi-organism transport	18/1444	66/18862	1.44887e-06	0.000185145	0.000167573	KPNA6/RANBP2/PIKFYVE/RAB7A/NUP42/NUP205/UBAP1/NUP107/NUP58/SEH1L/MVB12A/EPS15/XPO1/NMT2/NUP98/TSG101/NUP160/VPS37B	18
BP	GO:1902579	multi-organism localization	18/1444	66/18862	1.44887e-06	0.000185145	0.000167573	KPNA6/RANBP2/PIKFYVE/RAB7A/NUP42/NUP205/UBAP1/NUP107/NUP58/SEH1L/MVB12A/EPS15/XPO1/NMT2/NUP98/TSG101/NUP160/VPS37B	18
BP	GO:0019884	antigen processing and presentation of exogenous antigen	34/1444	185/18862	1.46498e-06	0.000185145	0.000167573	CAPZA1/PSMD4/PIKFYVE/PSMD1/RAB7A/SEC24B/KIF2A/LNPEP/CAPZA2/CLTA/SEC24C/DYNC1H1/KLC1/PDIA3/AP2B1/PSMF1/KIF3B/PSMB2/PSMA5/CTSS/PSME4/DYNC1LI1/SEC31A/HLA-DQB2/HLA-DOA/TAPBP/PSMD5/CHUK/ACTR1A/PSMA1/PSMC3/DYNC1LI2/AP1B1/AP1S2	34
BP	GO:0002244	hematopoietic progenitor cell differentiation	31/1444	161/18862	1.51251e-06	0.000186707	0.000168987	PSMD4/PRRC2C/XRCC5/PSMD1/OCIAD1/SOX4/MYB/DHTKD1/KMT2A/PTPN6/TCF12/CBFB/SIPA1L3/PSMF1/ITCH/PSMB2/PSMA5/EIF2AK2/SOS1/PSME4/NFE2L2/PRKDC/PSMD5/PSMA1/LMO2/SPI1/PSMC3/LMBR1L/N4BP2L2/CIAO3/RUNX1	31
BP	GO:0006611	protein export from nucleus	33/1444	183/18862	3.20151e-06	0.000386218	0.000349561	SRRM1/SMG7/RANBP2/AGFG1/FIP1L1/NUP42/NUP205/XPOT/NUP107/PTPN11/NUP58/DDX19A/SEH1L/SRSF4/XPO1/WDR33/SETD2/LSG1/RIOK2/UPF2/NUP98/NUP160/SARNP/PCID2/SMG1/XPO6/STRADA/THOC1/AKAP8L/SYMPK/MCM3AP/UPF3B/THOC2	33
BP	GO:0032479	regulation of type I interferon production	26/1444	128/18862	3.7203e-06	0.00043883	0.00039718	POLR3C/PPM1B/REL/XRCC5/LRRFIP1/POLR2H/NFKB1/CRCP/TRIM56/SYK/TBK1/PTPN11/YY1/POLR3E/RNF125/RELB/MAVS/POLR3F/ITCH/POLA1/DDX3X/NMI/SETD2/PRKDC/CHUK/DHX33	26
BP	GO:0034470	ncRNA processing	57/1444	400/18862	3.81023e-06	0.000439668	0.000397938	MRTO4/AGO4/AGO3/RPF1/WDR75/TRNT1/TSEN2/QTRT2/GAR1/LARP7/MTREX/SRFBP1/RPL7L1/MTO1/METTL2B/INTS10/INTS8/TRMT10B/EXOSC2/PDCD11/ISG20/ZNHIT3/UTP18/METTL2A/ELP2/RPS19/XRN2/ZNHIT6/TRMT61B/THUMPD2/TPRKB/WDR12/RPUSD3/METTL6/GRSF1/RIOK2/AARS2/PRKDC/AGO2/TEX10/KRR1/OSGEP/MTFMT/RSL1D1/THUMPD1/EXOSC6/ADAT1/PELP1/STAT3/USP36/TRMT1/CDK5RAP1/URB1/WDR4/DDX17/SNU13/RRP7A	57
BP	GO:0046794	transport of virus	17/1444	64/18862	4.19462e-06	0.000473725	0.000428763	KPNA6/RANBP2/PIKFYVE/NUP42/NUP205/UBAP1/NUP107/NUP58/SEH1L/MVB12A/EPS15/XPO1/NMT2/NUP98/TSG101/NUP160/VPS37B	17
BP	GO:0032606	type I interferon production	26/1444	129/18862	4.3249e-06	0.000476683	0.00043144	POLR3C/PPM1B/REL/XRCC5/LRRFIP1/POLR2H/NFKB1/CRCP/TRIM56/SYK/TBK1/PTPN11/YY1/POLR3E/RNF125/RELB/MAVS/POLR3F/ITCH/POLA1/DDX3X/NMI/SETD2/PRKDC/CHUK/DHX33	26
BP	GO:0048002	antigen processing and presentation of peptide antigen	34/1444	194/18862	4.40042e-06	0.000476683	0.00043144	CAPZA1/PSMD4/PIKFYVE/PSMD1/RAB7A/SEC24B/KIF2A/LNPEP/CAPZA2/CLTA/SEC24C/DYNC1H1/KLC1/PDIA3/AP2B1/PSMF1/KIF3B/PSMB2/PSMA5/CTSS/PSME4/DYNC1LI1/SEC31A/HLA-DQB2/HLA-DOA/TAPBP/PSMD5/CHUK/ACTR1A/PSMA1/PSMC3/DYNC1LI2/AP1B1/AP1S2	34
BP	GO:0034660	ncRNA metabolic process	66/1444	492/18862	5.48859e-06	0.000582669	0.000527367	MRTO4/AGO4/AGO3/RPF1/DARS2/WDR75/TRNT1/TSEN2/QTRT2/NFKB1/GAR1/LARP7/MTREX/SRFBP1/RPL7L1/MTO1/METTL2B/INTS10/INTS8/TRMT10B/EXOSC2/PDCD11/DIS3L/ISG20/ZNHIT3/UTP18/METTL2A/ELP2/RPS19/XRN2/ZNHIT6/TRMT61B/THUMPD2/TPRKB/WDR12/RPUSD3/METTL6/XRN1/GRSF1/PPA2/RIOK2/AARS2/RARS2/PRKDC/AGO2/TEX10/RC3H2/KRR1/CARS2/OSGEP/DTD2/MTFMT/RSL1D1/THUMPD1/EXOSC6/ADAT1/PELP1/STAT3/USP36/TRMT1/CDK5RAP1/URB1/WDR4/DDX17/SNU…	66
BP	GO:0050684	regulation of mRNA processing	27/1444	139/18862	5.91534e-06	0.00061566	0.000557226	KHDRBS1/RBM5/MBNL1/FXR1/LARP7/HSF1/CELF2/RBM4/CPSF6/SAP18/NSRP1/SUPT5H/SNRNP70/SRSF4/SRPK1/TRA2A/SMU1/NUP98/RBM23/LEO1/SLTM/JMJD6/SAFB2/HNRNPL/RBM39/DDX17/RBMX	27
BP	GO:0019882	antigen processing and presentation	38/1444	234/18862	8.0347e-06	0.000820158	0.000742316	CAPZA1/PSMD4/RAB4A/RAB10/PIKFYVE/PSMD1/RAB7A/SEC24B/KIF2A/LNPEP/CAPZA2/CLTA/SEC24C/DYNC1H1/KLC1/PDIA3/AP2B1/RELB/PSMF1/KIF3B/PSMB2/PSMA5/CTSS/PSME4/DYNC1LI1/SEC31A/HLA-DQB2/HLA-DOA/TAPBP/PSMD5/CHUK/ACTR1A/PSMA1/PSMC3/RAB6A/DYNC1LI2/AP1B1/AP1S2	38
BP	GO:0016050	vesicle organization	49/1444	339/18862	1.21505e-05	0.00121689	0.00110139	MIA3/CREB1/PIKFYVE/RAB7A/PRKCI/VPS8/SEC24B/ZFYVE16/TMED9/SQSTM1/INSIG1/HOOK3/LAPTM4B/DNM1/SRGN/SEC24C/PPP6R3/WASHC4/SCFD1/BLOC1S6/USP8/PAFAH1B1/GOSR1/MVB12A/ARFGEF2/EPS15/VAV3/RAB1A/CUL3/SPINK2/SEC31A/KIF13A/TAPBP/SNX3/VPS41/GOLGA2/PIP4K2A/TSG101/STX5/PICALM/VPS37B/TBC1D4/VTI1B/TMED10/SPG11/MYO18A/CSNK1D/ANKRD27/ARFGAP3	49
BP	GO:0000082	G1/S transition of mitotic cell cycle	42/1444	275/18862	1.31278e-05	0.00127707	0.00115586	RCC1/KHDRBS1/NASP/CNOT11/CNOT9/PKD2/CNOT8/TMEM14B/E2F3/SOX4/ZNF655/KMT2E/PTEN/CUL5/PTPN6/MDM2/CNOT2/RB1/CUL4A/PIAS1/RBL2/CDK10/BAX/POLA1/DDX3X/ORC1/MUC1/ADAM17/ORC2/CUL3/TFDP2/ANKRD17/PLAGL1/EZH2/PRKDC/PRIM1/CDK17/APPL2/BRD7/RFWD3/CRLF3/SLFN11	42
BP	GO:0032259	methylation	51/1444	359/18862	1.32326e-05	0.00127707	0.00115586	MTF2/MTR/RIF1/SETD5/NSD2/NSUN7/LARP7/MTO1/MYB/KMT2E/METTL2B/ASH2L/TGS1/TRMT10B/SIRT1/KMT2A/METTL7A/MPHOSPH8/ARID4A/FOS/SUZ12/METTL2A/METTL23/GATAD2A/NDUFAF5/COMT/SNRPD3/KDM6A/SMYD3/TRMT61B/DPY30/THUMPD2/METTL21A/METTL6/SETD2/ETF1/TPMT/EZH2/PCMTD1/SPI1/KMT5B/RAB6A/COQ5/SETD3/SMYD4/MBD2/MBD3/TRMT1/WDR4/BCOR/ATRX	51
BP	GO:0019886	antigen processing and presentation of exogenous peptide antigen via MHC class II	21/1444	99/18862	1.55679e-05	0.00147561	0.00133556	CAPZA1/PIKFYVE/RAB7A/SEC24B/KIF2A/CAPZA2/CLTA/SEC24C/DYNC1H1/KLC1/AP2B1/KIF3B/CTSS/DYNC1LI1/SEC31A/HLA-DQB2/HLA-DOA/ACTR1A/DYNC1LI2/AP1B1/AP1S2	21
BP	GO:0075733	intracellular transport of virus	15/1444	57/18862	1.72678e-05	0.00160802	0.0014554	KPNA6/RANBP2/NUP42/NUP205/UBAP1/NUP107/NUP58/SEH1L/MVB12A/XPO1/NMT2/NUP98/TSG101/NUP160/VPS37B	15
BP	GO:0048024	regulation of mRNA splicing, via spliceosome	21/1444	100/18862	1.83033e-05	0.00167507	0.00151608	KHDRBS1/RBM5/MBNL1/FXR1/LARP7/CELF2/RBM4/SAP18/NSRP1/SNRNP70/SRSF4/SRPK1/TRA2A/SMU1/NUP98/RBM23/JMJD6/HNRNPL/RBM39/DDX17/RBMX	21
BP	GO:0002218	activation of innate immune response	27/1444	148/18862	1.96207e-05	0.0017652	0.00159766	PRKACB/PSMD4/XRCC5/PSMD1/NFKB1/MATR3/LYN/SYK/TBK1/RELB/PSMF1/MAVS/PSMB2/PSMA5/MUC1/PSME4/RAF1/FBXW11/PRKDC/PSMD5/CHUK/TRIM5/PSMA1/PSMC3/KRAS/PSPC1/RPS6KA5	27
BP	GO:0002495	antigen processing and presentation of peptide antigen via MHC class II	21/1444	103/18862	2.92903e-05	0.00259122	0.00234528	CAPZA1/PIKFYVE/RAB7A/SEC24B/KIF2A/CAPZA2/CLTA/SEC24C/DYNC1H1/KLC1/AP2B1/KIF3B/CTSS/DYNC1LI1/SEC31A/HLA-DQB2/HLA-DOA/ACTR1A/DYNC1LI2/AP1B1/AP1S2	21
BP	GO:0002504	antigen processing and presentation of peptide or polysaccharide antigen via MHC class II	21/1444	104/18862	3.40908e-05	0.00296646	0.00268491	CAPZA1/PIKFYVE/RAB7A/SEC24B/KIF2A/CAPZA2/CLTA/SEC24C/DYNC1H1/KLC1/AP2B1/KIF3B/CTSS/DYNC1LI1/SEC31A/HLA-DQB2/HLA-DOA/ACTR1A/DYNC1LI2/AP1B1/AP1S2	21
BP	GO:2000736	regulation of stem cell differentiation	22/1444	112/18862	3.50224e-05	0.00299837	0.00271379	PSMD4/PSMD1/OCIAD1/MYB/CDK13/KMT2A/TCF12/CBFB/PSMF1/ITCH/PSMB2/PSMA5/EIF2AK2/PSME4/NFE2L2/PRKDC/PSMD5/PSMA1/LMO2/PSMC3/N4BP2L2/RUNX1	22
BP	GO:0045088	regulation of innate immune response	45/1444	315/18862	3.63616e-05	0.00306361	0.00277284	PRKACB/POLR3C/PSMD4/XRCC5/PSMD1/NFKB1/MATR3/MICA/LYN/SYK/PTPN6/TBK1/IRAK3/PTPN11/PIAS1/ARRB2/LSM14A/RPS19/RELB/PSMF1/MAVS/POLR3F/PTPN1/IFNAR2/XIAP/PSMB2/PSMA5/MUC1/PSME4/NMI/RAF1/TXK/FBXW11/PRKDC/PSMD5/CHUK/TRIM5/PSMA1/PSMC3/KRAS/APPL2/PSPC1/RPS6KA5/CRK/STAT5B	45
BP	GO:1901991	negative regulation of mitotic cell cycle phase transition	38/1444	250/18862	3.70077e-05	0.00306933	0.00277802	PSMD4/CNOT11/CNOT9/PSMD1/PKD2/CNOT8/SOX4/ZNF655/PTEN/USP47/HMGA2/MDM2/CNOT2/RB1/RBL2/ZNF207/PSMG2/BAX/PSMF1/PSMB2/ORC1/PSMA5/MUC1/PSME4/DYNC1LI1/TFDP2/PLAGL1/EZH2/PRKDC/CDK5RAP2/PSMD5/PSMA1/PSMC3/TAOK3/PCID2/BRD7/RFWD3/SLFN11	38
BP	GO:0016197	endosomal transport	37/1444	242/18862	4.09725e-05	0.00329518	0.00298243	RAB10/GCC2/PIKFYVE/TBC1D23/RAB7A/ZFYVE16/SQSTM1/LEPROTL1/LAPTM4B/UBAP1/VPS51/DNM1L/WASHC4/SNX1/GOSR1/MVB12A/AP5S1/GGA1/EPS15/ITSN2/DPY30/ACAP2/ANKRD50/SNX3/DENND5A/TSG101/ARHGAP1/STX5/RAB6A/PICALM/VPS29/VPS37B/VTI1B/TMEM87A/SPAG9/ANKRD27/GRIPAP1	37
BP	GO:0043543	protein acylation	37/1444	242/18862	4.09725e-05	0.00329518	0.00298243	PPM1B/SETD5/CDYL/SOX4/OGDH/ING3/SMC5/NAA35/GTF3C4/SIRT1/CEP295/KMT2A/ZDHHC17/NAA16/MORF4L1/KAT8/NCOA3/DDX3X/GTF2B/MUC1/ATF2/NAA50/PRKAA1/NMT2/EPC1/SPI1/ARRB1/KANSL2/NAA25/BAZ1A/RPS6KA5/GLYR1/BRD7/KANSL1/MBD3/MCM3AP/MORF4L2	37
BP	GO:0007059	chromosome segregation	47/1444	337/18862	4.54952e-05	0.0036043	0.00326221	CDC42/RCC1/AGO4/TRAPPC12/EML4/ACTR2/ACTR3/TACC3/NIPBL/CENPH/UBE2B/STAG3L4/SMC5/SLF2/RB1/DYNC1H1/ZNF207/PSMG2/SEH1L/TOP1/DDX3X/STAG2/POGZ/TLK1/CUL3/DYNC1LI1/NAA50/STAG1/PDS5A/CENPC/RIOK2/NR3C1/SRPK1/STAG3L3/STAG3L2/CDK5RAP2/WAPL/ANAPC7/ANAPC5/PCID2/CIAO2A/TOP3A/CDC27/AKAP8L/CSNK2A1/HDAC8/ATRX	47
BP	GO:0070646	protein modification by small protein removal	43/1444	300/18862	4.95867e-05	0.00383501	0.00347102	USP1/PSMD4/DESI2/BABAM2/STAMBP/TANK/PSMD1/SENP5/COPS4/SENP6/USP42/POLB/RAD23B/USP20/PTEN/USP47/DDB2/USP15/MDM2/YY1/USP8/INO80E/USP10/ARRB2/RHOT1/PSMF1/ITCH/USP25/PSMB2/USP33/PSMA5/MINDY1/PSME4/USP34/USP4/TNIP1/SNX3/PSMD5/PSMA1/PSMC3/ATXN3/COPS2/USP36	43
BP	GO:0000956	nuclear-transcribed mRNA catabolic process	33/1444	208/18862	4.98522e-05	0.00383501	0.00347102	MRTO4/SMG7/CNOT11/RPL37A/CNOT9/RPL34/CNOT8/PPP2R2A/EXOSC2/RPL27A/CNOT2/PAN3/UPF3A/TNRC6A/RPL13/RPS19/XRN2/TNRC6B/DCP1A/XRN1/RPL37/ETF1/RPS20/RPL30/PABPC1/AGO2/RC3H2/UPF2/PCID2/SMG1/EXOSC6/LSM7/UPF3B	33
BP	GO:0007062	sister chromatid cohesion	15/1444	62/18862	5.06483e-05	0.00384059	0.00347607	NIPBL/STAG3L4/SMC5/SLF2/RB1/STAG2/POGZ/NAA50/STAG1/PDS5A/STAG3L3/STAG3L2/WAPL/HDAC8/ATRX	15
BP	GO:0006473	protein acetylation	32/1444	200/18862	5.44827e-05	0.00405003	0.00366563	SETD5/SOX4/ING3/SMC5/NAA35/GTF3C4/SIRT1/CEP295/KMT2A/NAA16/MORF4L1/KAT8/NCOA3/DDX3X/GTF2B/MUC1/ATF2/NAA50/PRKAA1/EPC1/SPI1/ARRB1/KANSL2/NAA25/BAZ1A/RPS6KA5/GLYR1/BRD7/KANSL1/MBD3/MCM3AP/MORF4L2	32
BP	GO:0006338	chromatin remodeling	33/1444	209/18862	5.49363e-05	0.00405003	0.00366563	ARID1A/RBBP4/NASP/CENPH/MYB/SMARCA2/SIRT1/PPHLN1/HMGA2/MPHOSPH8/RB1/INO80E/BPTF/SMARCA4/TOP1/KDM6A/SCMH1/GATAD2B/PSME4/BAZ2B/SMARCC1/PBRM1/CENPC/BAZ1B/SMARCC2/HNRNPC/BAZ1A/MIS18BP1/NRDE2/MBD2/MBD3/ZNFX1/ATRX	33
BP	GO:2000045	regulation of G1/S transition of mitotic cell cycle	29/1444	174/18862	5.64409e-05	0.00410395	0.00371444	CNOT11/CNOT9/PKD2/CNOT8/TMEM14B/SOX4/ZNF655/KMT2E/PTEN/PTPN6/MDM2/CNOT2/RB1/CUL4A/RBL2/CDK10/BAX/DDX3X/MUC1/ADAM17/TFDP2/ANKRD17/PLAGL1/EZH2/PRKDC/APPL2/BRD7/RFWD3/SLFN11	29
BP	GO:0032481	positive regulation of type I interferon production	17/1444	77/18862	5.75937e-05	0.00412708	0.00373537	POLR3C/XRCC5/LRRFIP1/POLR2H/NFKB1/CRCP/SYK/TBK1/PTPN11/POLR3E/MAVS/POLR3F/DDX3X/SETD2/PRKDC/CHUK/DHX33	17
BP	GO:0032878	regulation of establishment or maintenance of cell polarity	9/1444	25/18862	5.8314e-05	0.00412708	0.00373537	RUFY3/RAP1B/LLGL2/RICTOR/RIPOR2/ARFGEF1/RNF41/FLOT2/ROCK1	9
BP	GO:0006900	vesicle budding from membrane	21/1444	109/18862	7.03191e-05	0.00491123	0.0044451	MIA3/RAB7A/PRKCI/SEC24B/TMED9/INSIG1/DNM1/SEC24C/PPP6R3/SCFD1/RAB1A/CUL3/SEC31A/SNX3/GOLGA2/STX5/PICALM/TMED10/MYO18A/CSNK1D/ARFGAP3	21
BP	GO:1901988	negative regulation of cell cycle phase transition	39/1444	268/18862	7.82444e-05	0.00536164	0.00485276	PSMD4/BABAM2/CNOT11/CNOT9/PSMD1/PKD2/CNOT8/SOX4/ZNF655/PTEN/USP47/HMGA2/MDM2/CNOT2/RB1/RBL2/ZNF207/PSMG2/BAX/PSMF1/PSMB2/ORC1/PSMA5/MUC1/PSME4/DYNC1LI1/TFDP2/PLAGL1/EZH2/PRKDC/CDK5RAP2/PSMD5/PSMA1/PSMC3/TAOK3/PCID2/BRD7/RFWD3/SLFN11	39
BP	GO:0071826	ribonucleoprotein complex subunit organization	35/1444	231/18862	7.87882e-05	0.00536164	0.00485276	MRTO4/AGO4/AGO3/PRPF3/DYRK3/XRCC5/RBM5/SNRPC/TGS1/CELF2/EIF4B/CPSF6/KLC1/ZNHIT3/MRPS7/EIF3K/RPS19/SNRPD3/EIF3L/ZNHIT6/KHDC4/USP4/ATR/SRPK1/PRKDC/AGO2/SETX/SCAF11/PTGES3/LUC7L/PRPF8/EIF2S2/EIF3D/RRP7A/RBMX	35
BP	GO:0036503	ERAD pathway	20/1444	102/18862	8.02493e-05	0.00539194	0.00488019	UBE4B/FBXO6/UBXN4/DNAJC10/ANKZF1/RNF121/UBE4A/OS9/HSP90B1/HM13/USP25/NFE2L2/DNAJB14/UBE2J1/MAN1A1/ATXN3/SELENOS/RNFT1/CCDC47/FOXRED2	20
BP	GO:0051865	protein autoubiquitination	16/1444	72/18862	8.68364e-05	0.0057218	0.00517873	RNF220/RNF11/KLHL24/UBE2B/UBE2D2/UHRF2/NFX1/DDB2/MDM2/ITCH/RNF115/CUL3/UBE2D3/ERCC8/RNF41/RNFT1	16
BP	GO:0045089	positive regulation of innate immune response	34/1444	223/18862	8.73146e-05	0.0057218	0.00517873	PRKACB/POLR3C/PSMD4/XRCC5/PSMD1/NFKB1/MATR3/LYN/SYK/TBK1/LSM14A/RPS19/RELB/PSMF1/MAVS/POLR3F/PSMB2/PSMA5/MUC1/PSME4/NMI/RAF1/TXK/FBXW11/PRKDC/PSMD5/CHUK/TRIM5/PSMA1/PSMC3/KRAS/PSPC1/RPS6KA5/STAT5B	34
BP	GO:0044843	cell cycle G1/S phase transition	42/1444	298/18862	8.89537e-05	0.00575812	0.00521161	RCC1/KHDRBS1/NASP/CNOT11/CNOT9/PKD2/CNOT8/TMEM14B/E2F3/SOX4/ZNF655/KMT2E/PTEN/CUL5/PTPN6/MDM2/CNOT2/RB1/CUL4A/PIAS1/RBL2/CDK10/BAX/POLA1/DDX3X/ORC1/MUC1/ADAM17/ORC2/CUL3/TFDP2/ANKRD17/PLAGL1/EZH2/PRKDC/PRIM1/CDK17/APPL2/BRD7/RFWD3/CRLF3/SLFN11	42
BP	GO:0043484	regulation of RNA splicing	25/1444	145/18862	0.000102398	0.00654854	0.00592701	KHDRBS1/RBM5/MBNL1/FXR1/LARP7/CELF2/RBM4/SAP18/FUS/NSRP1/SNRNP70/RBM38/SRSF4/GRSF1/SRPK1/TRA2A/SMU1/SETX/NUP98/RBM23/JMJD6/HNRNPL/RBM39/DDX17/RBMX	25
BP	GO:0051054	positive regulation of DNA metabolic process	31/1444	198/18862	0.000106944	0.00675413	0.00611308	BABAM2/ACTR2/RIF1/XRCC5/NSD2/UBE2B/MAP3K4/WRN/SPIDR/HSF1/SIRT1/SLF2/ARID2/FUS/ARRB2/BAX/EYA3/CCT4/ATR/RNF168/ERCC8/PPP1R10/RFC2/PRKDC/KMT5B/PTGES3/UBE2N/TP53BP1/EXOSC6/POLG2/ATRX	31
BP	GO:0030010	establishment of cell polarity	24/1444	137/18862	0.000108158	0.00675413	0.00611308	CDC42/GPSM2/RAB10/PRKCI/RUFY3/DOCK2/RAP1B/PAFAH1B1/SLC9A3R1/LLGL2/SIPA1L3/MSN/MAP4/FRMD4B/RICTOR/FBXW11/RIPOR2/ARFGEF1/CDK5RAP2/RNF41/CRK/FLOT2/MYO18A/ROCK1	24
BP	GO:0035459	vesicle cargo loading	9/1444	27/18862	0.000116293	0.00717772	0.00649648	MIA3/SEC24B/INSIG1/SEC24C/RAB1A/SEC31A/KIF13A/PICALM/TMED10	9
BP	GO:0051656	establishment of organelle localization	55/1444	431/18862	0.000126389	0.00771118	0.0069793	CDC42/GPSM2/TRAPPC12/EML4/ACTR2/ACTR3/TBC1D23/SEC24B/UBE2B/TMED9/LAT2/PCM1/HOOK3/LYN/SYK/DNM1/SEC24C/PPP6R3/BICD1/SCFD1/DYNC1H1/BLOC1S6/PAFAH1B1/GOSR1/RHOT1/MILR1/SLC9A3R1/LLGL2/SEH1L/KIF3B/XPO1/RAB1A/CUL3/CLASP2/MAP4/LSG1/CENPC/SEC31A/RIOK2/FBXW11/KIF13A/YWHAZ/CDK5RAP2/GOLGA2/STX5/RAB6A/PICALM/TMED10/SPG11/MYO5C/CSNK1D/MYO1F/ADGRE2/TMEM230/ARFGAP3	55
BP	GO:0090068	positive regulation of cell cycle process	42/1444	303/18862	0.00012958	0.00781602	0.00707419	CDC42/CDC14A/GPSM2/DYRK3/CNOT11/CNOT9/PKD2/NIPBL/UBE2B/CNOT8/SOX4/KMT2E/UHRF2/SMC5/SLF2/CEP295/HMGA2/MDM2/CNOT2/RB1/CUL4A/DYNC1H1/RBL2/CDK10/DBF4B/BAX/KIF3B/DDX3X/MUC1/ADAM17/CUL3/DYNC1LI1/TFDP2/ANKRD17/PLAGL1/EZH2/ANAPC7/ANAPC5/PCID2/CRLF3/CDC27/ATRX	42
BP	GO:0031570	DNA integrity checkpoint	26/1444	156/18862	0.000133705	0.0079742	0.00721736	FBXO6/BABAM2/CNOT11/CNOT9/CNOT8/SOX4/WAC/HMGA2/MDM2/CNOT2/PTPN11/CUL4A/RBL2/BAX/ORC1/MUC1/ATF2/TFDP2/ATR/PPP1R10/PLAGL1/PRKDC/TAOK3/TP53BP1/RFWD3/THOC1	26
BP	GO:2000114	regulation of establishment of cell polarity	8/1444	22/18862	0.000139716	0.00819084	0.00741344	RUFY3/RAP1B/RICTOR/RIPOR2/ARFGEF1/RNF41/FLOT2/ROCK1	8
BP	GO:0061013	regulation of mRNA catabolic process	32/1444	210/18862	0.000140423	0.00819084	0.00741344	PSMD4/PSMD1/FXR1/TNPO1/CNOT8/EXOSC2/TNRC6A/FUS/TAF15/HNRNPM/PSMF1/TNRC6B/PSMB2/PSMA5/PSME4/XPO1/FASTKD1/DCP1A/XRN1/IGF2BP2/ZC3HAV1/PABPC1/YWHAZ/AGO2/PSMD5/RC3H2/PSMA1/PSMC3/PCID2/HNRNPC/EXOSC6/ROCK1	32
BP	GO:0000077	DNA damage checkpoint	25/1444	148/18862	0.000143443	0.00827601	0.00749053	FBXO6/BABAM2/CNOT11/CNOT9/CNOT8/SOX4/WAC/HMGA2/MDM2/CNOT2/PTPN11/CUL4A/RBL2/BAX/MUC1/ATF2/TFDP2/ATR/PPP1R10/PLAGL1/PRKDC/TAOK3/TP53BP1/RFWD3/THOC1	25
BP	GO:0043414	macromolecule methylation	42/1444	305/18862	0.000150067	0.00856513	0.0077522	MTF2/RIF1/SETD5/NSD2/LARP7/MTO1/MYB/KMT2E/METTL2B/ASH2L/TGS1/TRMT10B/SIRT1/KMT2A/MPHOSPH8/ARID4A/FOS/SUZ12/METTL2A/GATAD2A/SNRPD3/KDM6A/SMYD3/TRMT61B/DPY30/THUMPD2/METTL21A/METTL6/SETD2/ETF1/EZH2/PCMTD1/SPI1/KMT5B/RAB6A/SETD3/MBD2/MBD3/TRMT1/WDR4/BCOR/ATRX	42
BP	GO:0034968	histone lysine methylation	20/1444	107/18862	0.000159906	0.0090296	0.00817259	MTF2/RIF1/SETD5/NSD2/MYB/KMT2E/ASH2L/SIRT1/KMT2A/ARID4A/SUZ12/KDM6A/SMYD3/DPY30/SETD2/EZH2/KMT5B/SETD3/BCOR/ATRX	20
BP	GO:2001020	regulation of response to DNA damage stimulus	33/1444	221/18862	0.000164875	0.00921216	0.00833782	USP1/DYRK3/BABAM2/ACTR2/RIF1/FXR1/NSD2/POLH/SPIDR/HSF1/SIRT1/SLF2/USP47/CD44/ARID2/HMGA2/MDM2/CUL4A/FUS/EYA3/MUC1/SETD2/ATR/RNF168/ERCC8/PPP1R10/PRKDC/KMT5B/UBE2N/TP53BP1/SMG1/RFWD3/THOC1	33
BP	GO:0002446	neutrophil mediated immunity	61/1444	499/18862	0.000186473	0.0102337	0.00926241	KCNAB2/RAP1A/RAB10/ACTR2/XRCC5/PSMD1/RAB7A/ATP11B/NFKB1/IQGAP2/DOCK2/CDK13/KMT2E/SYK/RAB18/CD44/PAFAH1B2/PTPN6/DERA/IRAK4/METTL7A/RAP1B/DYNC1H1/IQGAP1/MVP/ATP6V0A1/CFD/SLC44A2/ADGRE5/GPI/DDX3X/PSMA5/CTSS/SELL/TMEM63A/ADAM17/IDH1/DYNC1LI1/PLAC8/MANBA/DIAPH1/STK10/SERPINB1/RNASET2/GUSB/AGPAT2/PSMC3/RAB6A/SLC2A3/GNS/CEP290/ANPEP/P2RX1/RAB5C/PECAM1/ROCK1/PRAM1/MAN2B1/GMFG/ADA2/MAGT1	61
BP	GO:0018394	peptidyl-lysine acetylation	27/1444	168/18862	0.000187014	0.0102337	0.00926241	SETD5/SOX4/ING3/SMC5/GTF3C4/SIRT1/KMT2A/MORF4L1/KAT8/NCOA3/GTF2B/MUC1/ATF2/NAA50/PRKAA1/EPC1/SPI1/ARRB1/KANSL2/BAZ1A/RPS6KA5/GLYR1/BRD7/KANSL1/MBD3/MCM3AP/MORF4L2	27
BP	GO:0006260	DNA replication	39/1444	280/18862	0.000200323	0.0108501	0.00982032	CDC42/RBBP4/NASP/POLK/MSH3/POLH/WRN/POLB/DNAJA3/RPAIN/MAP2K4/DBF4B/TOP1/POLA1/FAF1/ORC1/SDE2/CCDC88A/REV1/ZRANB3/ORC2/ATR/RFC1/PDS5A/ANKRD17/REV3L/RFC2/TOP1MT/WAPL/PRIM1/SUPT16H/BAZ1A/CDAN1/RFWD3/TOP3A/SLFN11/POLG2/THOC1/ATRX	39
BP	GO:0044782	cilium organization	52/1444	409/18862	0.000209187	0.0110059	0.00996136	CDC14A/ACTR2/ACTR3/SEPTIN2/CCDC66/IFT122/CEP135/PKD2/TNPO1/UBE2B/SEPTIN7/AKAP9/PCM1/CEP78/CNTRL/TTC17/TMEM138/IFT88/DYNC1H1/HAUS2/WDR90/CDK10/PAFAH1B1/CNTROB/SLC9A3R1/KIF3B/OFD1/WDR35/IFT172/CCDC88A/TMEM17/TTC21B/MAP4/IQCB1/TAPT1/NEK1/CPLANE1/TBC1D32/AHI1/NUDCD3/CDK5RAP2/TCTN3/ACTR1A/BBIP1/CEP290/POC1B/CEP152/RABEP2/CCDC57/CSNK1D/RPGR/SEPTIN6	52
BP	GO:0022618	ribonucleoprotein complex assembly	33/1444	224/18862	0.000213114	0.0110059	0.00996136	MRTO4/AGO4/AGO3/PRPF3/XRCC5/RBM5/SNRPC/TGS1/CELF2/EIF4B/CPSF6/ZNHIT3/MRPS7/EIF3K/RPS19/SNRPD3/EIF3L/ZNHIT6/KHDC4/USP4/ATR/SRPK1/PRKDC/AGO2/SETX/SCAF11/PTGES3/LUC7L/PRPF8/EIF2S2/EIF3D/RRP7A/RBMX	33
BP	GO:0046831	regulation of RNA export from nucleus	6/1444	13/18862	0.000213613	0.0110059	0.00996136	KHDRBS1/CPSF6/SETD2/RIOK2/NRDE2/AKAP8L	6
BP	GO:0018105	peptidyl-serine phosphorylation	42/1444	310/18862	0.00021467	0.0110059	0.00996136	RPS6KA1/DYRK3/PIKFYVE/CNOT9/PRKCI/AKAP9/SYK/PKN3/CAMK1D/PTEN/CD44/WNK1/TBK1/HMGA2/MARK3/PRKCB/ARRB2/NLK/GGNBP2/CSNK1G2/BAX/TOP1/MORC3/SMYD3/TLK1/RAF1/ATR/PRKG2/RICTOR/PRKAA1/CSNK1A1/STK38/PRKDC/CHUK/STK32C/RPS6KA5/CSNK1G1/SMG1/CSNK1D/ROCK1/CSNK2A1/RASSF2	42
BP	GO:0002429	immune response-activating cell surface receptor signaling pathway	59/1444	481/18862	0.00021564	0.0110059	0.00996136	CDC42/KHDRBS1/ERMAP/PRKACB/RAP1A/PSMD4/ACTR2/ACTR3/ARPC2/PSMD1/INPP5D/STAP1/NFKB1/CYFIP2/LAT2/LYN/SYK/WNK1/PTPN6/RNF31/PRKCB/CBFB/RELB/BAX/PSMF1/PSMB2/VAV3/PSMA5/MUC1/PSME4/WIPF1/RAF1/FOXP1/TXK/ELF2/MEF2C/FBXW11/HLA-DQB2/ELMO1/PSMD5/RC3H2/ABI1/CHUK/PSMA1/PSMC3/KRAS/PAWR/UBE2N/APPL2/ARPC3/EIF2B1/ELF1/RPS6KA5/SPG21/CRK/YES1/PRAM1/SLA2/RUNX1	59
BP	GO:0002757	immune response-activating signal transduction	59/1444	481/18862	0.00021564	0.0110059	0.00996136	CDC42/KHDRBS1/ERMAP/PRKACB/RAP1A/PSMD4/ACTR2/ACTR3/ARPC2/PSMD1/INPP5D/STAP1/NFKB1/CYFIP2/LAT2/LYN/SYK/WNK1/PTPN6/RNF31/PRKCB/CBFB/RELB/BAX/PSMF1/PSMB2/VAV3/PSMA5/MUC1/PSME4/WIPF1/RAF1/FOXP1/TXK/ELF2/MEF2C/FBXW11/HLA-DQB2/ELMO1/PSMD5/RC3H2/ABI1/CHUK/PSMA1/PSMC3/KRAS/PAWR/UBE2N/APPL2/ARPC3/EIF2B1/ELF1/RPS6KA5/SPG21/CRK/YES1/PRAM1/SLA2/RUNX1	59
BP	GO:0006337	nucleosome disassembly	7/1444	18/18862	0.00022751	0.0113588	0.0102807	ARID1A/ARID2/SMARCA4/SMARCC1/NFE2/SMARCC2/SUPT16H	7
BP	GO:0048268	clathrin coat assembly	7/1444	18/18862	0.00022751	0.0113588	0.0102807	CLTA/AP2B1/EPS15/CLINT1/HIP1/PIK3C2A/PICALM	7
BP	GO:0030177	positive regulation of Wnt signaling pathway	28/1444	179/18862	0.000228974	0.0113588	0.0102807	MACF1/RNF220/PSMD4/PPM1B/PSMD1/NFKB1/UBE2B/SOX4/USP47/WNK1/USP8/CSNK1G2/SMARCA4/PSMF1/DDX3X/XIAP/PSMB2/PSMA5/PSME4/USP34/TBL1XR1/PSMD5/PSMA1/PSMC3/CSNK1G1/CSNK1D/MBD2/CSNK2A1	28
BP	GO:0045930	negative regulation of mitotic cell cycle	43/1444	321/18862	0.000233547	0.011403	0.0103207	CDC14A/PSMD4/CNOT11/CNOT9/PSMD1/PKD2/YTHDC2/CNOT8/SOX4/ZNF655/PTEN/USP47/HMGA2/MDM2/CNOT2/RB1/RBL2/ZNF207/SLC9A3R1/PSMG2/BAX/PSMF1/PSMB2/ORC1/PSMA5/MUC1/PSME4/ATF2/DYNC1LI1/TFDP2/PPP1R10/PLAGL1/EZH2/PRKDC/CDK5RAP2/PSMD5/PSMA1/PSMC3/TAOK3/PCID2/BRD7/RFWD3/SLFN11	43
BP	GO:0043122	regulation of I-kappaB kinase/NF-kappaB signaling	35/1444	244/18862	0.000235934	0.011403	0.0103207	MIER1/TRAF5/PPM1B/REL/SLC20A1/TANK/CASP8/ATP2C1/SQSTM1/TRIM38/MTDH/SIRT1/TRIM22/IRAK4/TBK1/ZDHHC17/RNF31/PRKCB/USP10/TMEM106A/SLC44A2/PPP5C/MAVS/PELI1/ANKRD17/TNIP1/TMED4/EEF1D/SHARPIN/TRIM14/CHUK/TRIM5/UBE2N/CARD8/APOL3	35
BP	GO:0044783	G1 DNA damage checkpoint	14/1444	63/18862	0.000236309	0.011403	0.0103207	CNOT11/CNOT9/CNOT8/SOX4/WAC/MDM2/CNOT2/RBL2/BAX/MUC1/TFDP2/PLAGL1/PRKDC/RFWD3	14
BP	GO:0019080	viral gene expression	30/1444	198/18862	0.000247309	0.0118258	0.0107034	RANBP2/RPL37A/POLR2H/POLR2B/RPL34/LARP7/NUP42/NUP205/RPL27A/HMGA2/NUP107/NUP58/RPL13/SEH1L/SMARCA4/SUPT5H/RPS19/EIF3L/GTF2B/RPL37/CHD1/TAF11/RPS20/RPL30/TRIM14/NUP98/PSMC3/NUP160/GTF2F1/EIF3D	30
BP	GO:0016579	protein deubiquitination	39/1444	283/18862	0.0002501	0.0118258	0.0107034	USP1/PSMD4/DESI2/BABAM2/STAMBP/TANK/PSMD1/USP42/POLB/RAD23B/USP20/PTEN/USP47/DDB2/USP15/MDM2/YY1/USP8/INO80E/USP10/ARRB2/RHOT1/PSMF1/ITCH/USP25/PSMB2/USP33/PSMA5/MINDY1/PSME4/USP34/USP4/TNIP1/SNX3/PSMD5/PSMA1/PSMC3/ATXN3/USP36	39
BP	GO:0019083	viral transcription	28/1444	180/18862	0.000251754	0.0118258	0.0107034	RANBP2/RPL37A/POLR2H/POLR2B/RPL34/LARP7/NUP42/NUP205/RPL27A/HMGA2/NUP107/NUP58/RPL13/SEH1L/SMARCA4/SUPT5H/RPS19/GTF2B/RPL37/CHD1/TAF11/RPS20/RPL30/TRIM14/NUP98/PSMC3/NUP160/GTF2F1	28
BP	GO:0000819	sister chromatid segregation	30/1444	199/18862	0.000270338	0.0125873	0.0113926	EML4/TACC3/NIPBL/STAG3L4/SMC5/SLF2/RB1/ZNF207/PSMG2/SEH1L/STAG2/POGZ/CUL3/DYNC1LI1/NAA50/STAG1/PDS5A/CENPC/RIOK2/STAG3L3/STAG3L2/CDK5RAP2/WAPL/ANAPC7/ANAPC5/PCID2/CDC27/AKAP8L/HDAC8/ATRX	30
BP	GO:0022406	membrane docking	28/1444	181/18862	0.000276523	0.0127633	0.011552	RAB10/RAB7A/CEP135/AKAP9/PCM1/CEP78/CNTRL/SCFD1/DYNC1H1/HAUS2/BLOC1S6/PAFAH1B1/OFD1/MSN/IQCB1/SNX3/AHI1/CDK5RAP2/TCTN3/ACTR1A/CTBP2/STX5/CEP290/ATG14/VTI1B/CEP152/CSNK1D/ROCK1	28
BP	GO:0031331	positive regulation of cellular catabolic process	49/1444	384/18862	0.000288557	0.0131132	0.0118686	CNOT8/TRIM38/MTDH/HSF1/DAPK1/WAC/SIRT1/SUPV3L1/PTEN/TRIM22/PAFAH1B2/TBK1/MDM2/FBXW8/PIAS1/ARIH1/TNRC6A/CALCOCO2/LDLR/SUPT5H/BAX/ITCH/PTPN1/TNRC6B/MSN/FAF1/TMEM59/COP1/RAB3GAP2/NFE2L2/GRSF1/PRKAA1/CSNK1A1/ZC3HAV1/PABPC1/AGO2/SPTLC1/TRIM14/PIP4K2A/TRIM5/PIK3C2A/PSMC3/CPT1A/HECTD1/SPTLC2/ATXN3/RNFT1/CSNK1D/ROCK1	49
BP	GO:0000075	cell cycle checkpoint	31/1444	209/18862	0.000289043	0.0131132	0.0118686	FBXO6/BABAM2/CNOT11/CNOT9/CNOT8/SOX4/WAC/HMGA2/MDM2/CNOT2/PTPN11/CUL4A/RBL2/ZNF207/PSMG2/BAX/ORC1/MUC1/ATF2/DYNC1LI1/TFDP2/ATR/PPP1R10/PLAGL1/PRKDC/CDK5RAP2/TAOK3/PCID2/TP53BP1/RFWD3/THOC1	31
BP	GO:0043123	positive regulation of I-kappaB kinase/NF-kappaB signaling	28/1444	182/18862	0.000303428	0.0134731	0.0121944	MIER1/TRAF5/REL/SLC20A1/CASP8/ATP2C1/TRIM38/MTDH/TRIM22/IRAK4/TBK1/ZDHHC17/RNF31/PRKCB/TMEM106A/SLC44A2/PPP5C/MAVS/PELI1/ANKRD17/TMED4/EEF1D/SHARPIN/TRIM14/CHUK/TRIM5/UBE2N/APOL3	28
BP	GO:0044839	cell cycle G2/M phase transition	38/1444	276/18862	0.000303899	0.0134731	0.0121944	KHDRBS1/PSMD4/DYRK3/BABAM2/PPP1CB/PSMD1/CEP135/AKAP9/PCM1/PPP2R2A/CEP78/CNTRL/USP47/HMGA2/DYNC1H1/HAUS2/PAFAH1B1/DBF4B/PSMF1/OFD1/PSMB2/ORC1/PSMA5/PSME4/FBXW11/CDK5RAP2/PSMD5/ACTR1A/PSMA1/PSMC3/CEP290/TAOK3/CEP152/ARPP19/CCDC57/CSNK1D/FBXL12/AKAP8L	38
BP	GO:0045787	positive regulation of cell cycle	50/1444	395/18862	0.000304592	0.0134731	0.0121944	CDC42/CDC14A/GPSM2/DYRK3/CNOT11/CNOT9/PKD2/NIPBL/YTHDC2/UBE2B/CNOT8/SOX4/KMT2E/HSF1/UHRF2/SMC5/SLF2/CEP295/HMGA2/MDM2/CNOT2/PTPN11/RB1/CUL4A/DYNC1H1/RBL2/CDK10/DBF4B/BAX/KIF3B/DDX3X/MUC1/ADAM17/CUL3/DYNC1LI1/TFDP2/ANKRD17/PPP1R10/PLAGL1/EZH2/FOSL1/ANAPC7/ANAPC5/PCID2/CRLF3/STAT5B/CDC27/CCDC57/THOC1/ATRX	50
BP	GO:0030433	ubiquitin-dependent ERAD pathway	16/1444	80/18862	0.000318025	0.0139511	0.012627	UBE4B/FBXO6/UBXN4/DNAJC10/ANKZF1/RNF121/UBE4A/OS9/HSP90B1/NFE2L2/DNAJB14/UBE2J1/MAN1A1/SELENOS/CCDC47/FOXRED2	16
BP	GO:0090263	positive regulation of canonical Wnt signaling pathway	24/1444	147/18862	0.000326961	0.0142255	0.0128753	RNF220/PSMD4/PPM1B/PSMD1/NFKB1/UBE2B/SOX4/USP47/WNK1/USP8/CSNK1G2/PSMF1/DDX3X/XIAP/PSMB2/PSMA5/PSME4/USP34/TBL1XR1/PSMD5/PSMA1/PSMC3/CSNK1G1/CSNK1D	24
BP	GO:0002833	positive regulation of response to biotic stimulus	36/1444	258/18862	0.000333791	0.0144046	0.0130374	PRKACB/POLR3C/PSMD4/XRCC5/PSMD1/NFKB1/MATR3/LYN/SYK/USP15/TBK1/LSM14A/RPS19/RELB/PSMF1/MAVS/POLR3F/PSMB2/PSMA5/MUC1/PSME4/NMI/RAF1/TXK/ANKRD17/FBXW11/PRKDC/PSMD5/CHUK/TRIM5/PSMA1/PSMC3/KRAS/PSPC1/RPS6KA5/STAT5B	36
BP	GO:0007097	nuclear migration	7/1444	19/18862	0.000336509	0.0144048	0.0130376	CDC42/PCM1/HOOK3/DYNC1H1/PAFAH1B1/SLC9A3R1/FBXW11	7
BP	GO:0006282	regulation of DNA repair	22/1444	130/18862	0.000341205	0.0144786	0.0131044	USP1/BABAM2/ACTR2/RIF1/NSD2/POLH/SPIDR/HSF1/SIRT1/SLF2/ARID2/HMGA2/CUL4A/FUS/EYA3/SETD2/RNF168/ERCC8/PRKDC/KMT5B/UBE2N/TP53BP1	22
BP	GO:0042254	ribosome biogenesis	41/1444	307/18862	0.00034369	0.0144786	0.0131044	MRTO4/RPF1/WDR75/XRCC5/GAR1/MTREX/SRFBP1/RPL7L1/NOM1/EXOSC2/PTEN/PDCD11/CUL4A/ISG20/ZNHIT3/UTP18/MRPS7/RPS19/XRN2/DDX3X/GNL3L/ZNHIT6/TRMT61B/XPO1/WDR12/RPUSD3/LSG1/RIOK2/NOP16/PRKDC/TEX10/KRR1/RSL1D1/THUMPD1/EXOSC6/PELP1/USP36/URB1/DDX17/SNU13/RRP7A	41
BP	GO:0060397	growth hormone receptor signaling pathway via JAK-STAT	6/1444	14/18862	0.000349639	0.0146132	0.0132263	LYN/STAT5A/PTPN1/STAT5B/STAT3/JAK3	6
BP	GO:0060271	cilium assembly	49/1444	388/18862	0.000367437	0.0150339	0.013607	CDC14A/ACTR2/ACTR3/SEPTIN2/CCDC66/IFT122/CEP135/TNPO1/UBE2B/SEPTIN7/AKAP9/PCM1/CEP78/CNTRL/TMEM138/IFT88/DYNC1H1/HAUS2/WDR90/CDK10/PAFAH1B1/CNTROB/KIF3B/OFD1/WDR35/IFT172/CCDC88A/TMEM17/TTC21B/MAP4/IQCB1/TAPT1/NEK1/CPLANE1/TBC1D32/AHI1/NUDCD3/CDK5RAP2/TCTN3/ACTR1A/BBIP1/CEP290/POC1B/CEP152/RABEP2/CCDC57/CSNK1D/RPGR/SEPTIN6	49
BP	GO:0016925	protein sumoylation	16/1444	81/18862	0.000368586	0.0150339	0.013607	RANBP2/SENP5/SENP6/NUP42/NUP205/NUP107/MDM2/NUP58/PIAS1/HMG20A/SEH1L/UBA2/GNL3L/BCL11A/NUP98/NUP160	16
BP	GO:0016482	cytosolic transport	26/1444	166/18862	0.000369054	0.0150339	0.013607	KLHL20/ACTR2/GCC2/PIKFYVE/TBC1D23/RAB7A/HOOK3/VPS51/RAB21/SNX1/GOSR1/DOP1B/GGA1/MSN/EPS15/SNX3/PIP4K2A/DENND5A/STX5/RAB6A/VPS29/VTI1B/TMEM87A/VPS13C/SPAG9/ANKRD27	26
BP	GO:0006400	tRNA modification	17/1444	89/18862	0.000371082	0.0150339	0.013607	QTRT2/MTO1/METTL2B/TRMT10B/METTL2A/ELP2/TRMT61B/THUMPD2/TPRKB/METTL6/AARS2/OSGEP/MTFMT/THUMPD1/TRMT1/CDK5RAP1/WDR4	17
BP	GO:0019058	viral life cycle	45/1444	348/18862	0.000374458	0.0150339	0.013607	CDC42/KPNA6/PPIH/CD46/RANBP2/PIKFYVE/RAB7A/YTHDC2/TRIM38/NUP42/NUP205/UBAP1/TRIM22/HMGA2/NUP107/MPHOSPH8/NUP58/ISG20/SEH1L/LDLR/MVB12A/MAVS/ITCH/DDX3X/EPS15/F11R/EIF2AK2/XPO1/RAB1A/TNIP1/SRPK1/SNX3/ZC3HAV1/SLC20A2/PABPC1/TRIM14/NMT2/CTBP2/NUP98/TRIM5/TSG101/NUP160/VPS37B/ANPEP/P4HB	45
BP	GO:0030099	myeloid cell differentiation	52/1444	419/18862	0.000376697	0.0150339	0.013607	CDC42/AGO4/AGO3/DYRK3/FLVCR1/CASP8/CREB1/INPP5D/TCTA/NRROS/ADD1/SMAD5/CD109/MTURN/KMT2E/ASH2L/LYN/SIRT1/PRXL2A/KMT2A/PTPN6/SH2B3/PTPN11/RB1/CUL4A/ARID4A/FOS/PRKCB/TNRC6A/KAT8/CBFB/RPS19/RELB/TNRC6B/CSF3R/DPY30/FOXP1/MEF2C/GLO1/PRKDC/PIP4K2A/SPI1/NFE2/RNF41/LEO1/STAT5B/STAT3/JMJD6/JAK3/RASSF2/RUNX1/TOB2	52
BP	GO:0009896	positive regulation of catabolic process	55/1444	450/18862	0.000379873	0.0150475	0.0136193	RAB7A/CNOT8/TRIM38/MTDH/HSF1/DAPK1/WAC/SIRT1/SUPV3L1/PTEN/TRIM22/PAFAH1B2/TBK1/MDM2/FBXW8/SNX1/PIAS1/ARIH1/TNRC6A/CALCOCO2/LDLR/SUPT5H/BAX/ITCH/PTPN1/GGA1/TNRC6B/MSN/FAF1/TMEM59/COP1/RAB3GAP2/NFE2L2/GRSF1/PRKAA1/CSNK1A1/ZC3HAV1/PABPC1/AGO2/SPTLC1/TRIM14/PIP4K2A/TRIM5/PIK3C2A/PSMC3/STX5/CPT1A/RNF41/HECTD1/SPTLC2/ATXN3/RNFT1/CSNK1D/ROCK1/CSNK2A1	55
BP	GO:0002223	stimulatory C-type lectin receptor signaling pathway	20/1444	114/18862	0.000384706	0.0151261	0.0136904	PRKACB/PSMD4/PSMD1/NFKB1/LYN/SYK/RELB/PSMF1/PSMB2/PSMA5/MUC1/PSME4/RAF1/FBXW11/PSMD5/CHUK/PSMA1/PSMC3/KRAS/RPS6KA5	20
BP	GO:0010948	negative regulation of cell cycle process	46/1444	359/18862	0.000397745	0.0154505	0.0139841	RBBP4/PSMD4/BABAM2/CNOT11/CNOT9/PSMD1/PKD2/CNOT8/SOX4/ZNF655/PTEN/USP47/HMGA2/MDM2/CNOT2/RB1/RBL2/SUZ12/ZNF207/PSMG2/BAX/PSMF1/PSMB2/ORC1/PSMA5/MUC1/PSME4/DYNC1LI1/TFDP2/PPP1R10/PLAGL1/EZH2/PRKDC/CDK5RAP2/PSMD5/EPC1/WAPL/PSMA1/PSMC3/YAF2/TAOK3/PCID2/BRD7/RFWD3/SLFN11/ATRX	46
BP	GO:0002831	regulation of response to biotic stimulus	52/1444	420/18862	0.000398779	0.0154505	0.0139841	PRKACB/POLR3C/PSMD4/PPM1B/XRCC5/PSMD1/NFKB1/MATR3/MICA/LYN/SYK/PTPN6/USP15/TBK1/IRAK3/PTPN11/PIAS1/ARRB2/RNF125/LSM14A/RPS19/RELB/PSMF1/MAVS/POLR3F/ITCH/PTPN1/IFNAR2/XIAP/PSMB2/PSMA5/MUC1/PSME4/NMI/RAF1/FOXP1/TXK/ANKRD17/FBXW11/PRKDC/PSMD5/CHUK/TRIM5/PSMA1/PSMC3/KRAS/APPL2/PSPC1/RPS6KA5/CRK/STAT5B/CARD8	52
BP	GO:0018393	internal peptidyl-lysine acetylation	25/1444	158/18862	0.000405369	0.0155651	0.0140878	SETD5/ING3/SMC5/GTF3C4/SIRT1/KMT2A/MORF4L1/KAT8/NCOA3/GTF2B/MUC1/ATF2/NAA50/EPC1/SPI1/ARRB1/KANSL2/BAZ1A/RPS6KA5/GLYR1/BRD7/KANSL1/MBD3/MCM3AP/MORF4L2	25
BP	GO:0018022	peptidyl-lysine methylation	21/1444	123/18862	0.000407602	0.0155651	0.0140878	MTF2/RIF1/SETD5/NSD2/MYB/KMT2E/ASH2L/SIRT1/KMT2A/ARID4A/SUZ12/KDM6A/SMYD3/DPY30/METTL21A/SETD2/EZH2/KMT5B/SETD3/BCOR/ATRX	21
BP	GO:1902806	regulation of cell cycle G1/S phase transition	29/1444	195/18862	0.000426978	0.0161886	0.0146521	CNOT11/CNOT9/PKD2/CNOT8/TMEM14B/SOX4/ZNF655/KMT2E/PTEN/PTPN6/MDM2/CNOT2/RB1/CUL4A/RBL2/CDK10/BAX/DDX3X/MUC1/ADAM17/TFDP2/ANKRD17/PLAGL1/EZH2/PRKDC/APPL2/BRD7/RFWD3/SLFN11	29
BP	GO:0097064	ncRNA export from nucleus	10/1444	38/18862	0.00043471	0.0163648	0.0148116	RANBP2/PHAX/NUP42/NUP205/XPOT/NUP107/NUP58/SEH1L/NUP98/NUP160	10
BP	GO:0032608	interferon-beta production	12/1444	52/18862	0.000449541	0.0166865	0.0151027	POLR3C/PPM1B/REL/TRIM56/TBK1/PTPN11/YY1/RELB/MAVS/POLR3F/DDX3X/NMI	12
BP	GO:0032784	regulation of DNA-templated transcription, elongation	12/1444	52/18862	0.000449541	0.0166865	0.0151027	SETD5/LARP7/TCERG1/SCAF8/CDK13/SUPT5H/RNF168/EZH2/SUPT16H/LEO1/THOC1/GTF2F1	12
BP	GO:0043312	neutrophil degranulation	58/1444	485/18862	0.000466171	0.0171836	0.0155527	KCNAB2/RAP1A/RAB10/ACTR2/XRCC5/PSMD1/RAB7A/ATP11B/NFKB1/IQGAP2/DOCK2/CDK13/SYK/RAB18/CD44/PAFAH1B2/PTPN6/DERA/METTL7A/RAP1B/DYNC1H1/IQGAP1/MVP/ATP6V0A1/CFD/SLC44A2/ADGRE5/GPI/DDX3X/PSMA5/CTSS/SELL/TMEM63A/IDH1/DYNC1LI1/PLAC8/MANBA/DIAPH1/STK10/SERPINB1/RNASET2/GUSB/AGPAT2/PSMC3/RAB6A/SLC2A3/GNS/CEP290/ANPEP/P2RX1/RAB5C/PECAM1/ROCK1/PRAM1/MAN2B1/GMFG/ADA2/MAGT1	58
BP	GO:0034085	establishment of sister chromatid cohesion	5/1444	10/18862	0.000474688	0.0171894	0.0155579	NIPBL/RB1/NAA50/WAPL/HDAC8	5
BP	GO:0048194	Golgi vesicle budding	5/1444	10/18862	0.000474688	0.0171894	0.0155579	PRKCI/TMED9/TMED10/MYO18A/ARFGAP3	5
BP	GO:0031498	chromatin disassembly	7/1444	20/18862	0.000483666	0.0171894	0.0155579	ARID1A/ARID2/SMARCA4/SMARCC1/NFE2/SMARCC2/SUPT16H	7
BP	GO:0032986	protein-DNA complex disassembly	7/1444	20/18862	0.000483666	0.0171894	0.0155579	ARID1A/ARID2/SMARCA4/SMARCC1/NFE2/SMARCC2/SUPT16H	7
BP	GO:0010212	response to ionizing radiation	23/1444	142/18862	0.000484086	0.0171894	0.0155579	BABAM2/TANK/XRCC5/NIPBL/WRN/POLB/SPIDR/HSF1/SIRT1/HMGA2/MDM2/BAX/EYA3/COP1/ATR/RNF168/PRKAA1/ERCC8/PRKDC/EEF1D/DCLRE1C/TP53BP1/RFWD3	23
BP	GO:0006475	internal protein amino acid acetylation	25/1444	160/18862	0.000491784	0.0171894	0.0155579	SETD5/ING3/SMC5/GTF3C4/SIRT1/KMT2A/MORF4L1/KAT8/NCOA3/GTF2B/MUC1/ATF2/NAA50/EPC1/SPI1/ARRB1/KANSL2/BAZ1A/RPS6KA5/GLYR1/BRD7/KANSL1/MBD3/MCM3AP/MORF4L2	25
BP	GO:0098813	nuclear chromosome segregation	37/1444	273/18862	0.000492192	0.0171894	0.0155579	CDC42/AGO4/TRAPPC12/EML4/ACTR2/ACTR3/TACC3/NIPBL/UBE2B/STAG3L4/SMC5/SLF2/RB1/DYNC1H1/ZNF207/PSMG2/SEH1L/STAG2/POGZ/CUL3/DYNC1LI1/NAA50/STAG1/PDS5A/CENPC/RIOK2/STAG3L3/STAG3L2/CDK5RAP2/WAPL/ANAPC7/ANAPC5/PCID2/CDC27/AKAP8L/HDAC8/ATRX	37
BP	GO:0006888	endoplasmic reticulum to Golgi vesicle-mediated transport	30/1444	206/18862	0.000492235	0.0171894	0.0155579	CAPZA1/MIA3/TRAPPC12/SEC24B/ERGIC1/TMED9/CAPZA2/INSIG1/SEC24C/PPP6R3/SCFD1/DYNC1H1/GOSR1/ERGIC3/TMED5/RAB1A/CUL3/DYNC1LI1/SEC31A/TMED4/COG5/GOLGA2/ACTR1A/STX5/VTI1B/TMED10/DYNC1LI2/CSNK1D/COPE/ARFGAP3	30
BP	GO:0018209	peptidyl-serine modification	43/1444	333/18862	0.00051441	0.0178463	0.0161525	RPS6KA1/DYRK3/PIKFYVE/CNOT9/PRKCI/AKAP9/SYK/PKN3/CAMK1D/PTEN/CD44/WNK1/TBK1/HMGA2/PARP2/MARK3/PRKCB/ARRB2/NLK/GGNBP2/CSNK1G2/BAX/TOP1/MORC3/SMYD3/TLK1/RAF1/ATR/PRKG2/RICTOR/PRKAA1/CSNK1A1/STK38/PRKDC/CHUK/STK32C/RPS6KA5/CSNK1G1/SMG1/CSNK1D/ROCK1/CSNK2A1/RASSF2	43
BP	GO:0032786	positive regulation of DNA-templated transcription, elongation	8/1444	26/18862	0.000517879	0.01785	0.0161558	TCERG1/SCAF8/CDK13/SUPT5H/SUPT16H/LEO1/THOC1/GTF2F1	8
BP	GO:0000723	telomere maintenance	25/1444	161/18862	0.000540748	0.0181971	0.01647	ZBTB48/RIF1/XRCC5/GAR1/MAP3K4/WRN/SMC5/YLPM1/POLA1/GNL3L/CCT4/TPRKB/XRN1/ATR/RFC1/PPP1R10/RFC2/PRKDC/DCLRE1C/PTGES3/PRIM1/HNRNPC/SMG1/HDAC8/ATRX	25
BP	GO:0043967	histone H4 acetylation	14/1444	68/18862	0.000543497	0.0181971	0.01647	ING3/SIRT1/KMT2A/MORF4L1/KAT8/MUC1/ATF2/NAA50/EPC1/SPI1/ARRB1/KANSL2/KANSL1/MORF4L2	14
BP	GO:0002283	neutrophil activation involved in immune response	58/1444	488/18862	0.000544062	0.0181971	0.01647	KCNAB2/RAP1A/RAB10/ACTR2/XRCC5/PSMD1/RAB7A/ATP11B/NFKB1/IQGAP2/DOCK2/CDK13/SYK/RAB18/CD44/PAFAH1B2/PTPN6/DERA/METTL7A/RAP1B/DYNC1H1/IQGAP1/MVP/ATP6V0A1/CFD/SLC44A2/ADGRE5/GPI/DDX3X/PSMA5/CTSS/SELL/TMEM63A/IDH1/DYNC1LI1/PLAC8/MANBA/DIAPH1/STK10/SERPINB1/RNASET2/GUSB/AGPAT2/PSMC3/RAB6A/SLC2A3/GNS/CEP290/ANPEP/P2RX1/RAB5C/PECAM1/ROCK1/PRAM1/MAN2B1/GMFG/ADA2/MAGT1	58
BP	GO:0042769	DNA damage response, detection of DNA damage	10/1444	39/18862	0.00054494	0.0181971	0.01647	USP1/UBE2B/SOX4/DNAJA1/HMGA2/CUL4A/MRPS26/RFC1/NEK1/RFC2	10
BP	GO:0090110	COPII-coated vesicle cargo loading	6/1444	15/18862	0.00054509	0.0181971	0.01647	MIA3/SEC24B/INSIG1/SEC24C/RAB1A/SEC31A	6
BP	GO:0031647	regulation of protein stability	39/1444	295/18862	0.000578713	0.0191988	0.0173766	CREB1/VHL/ATP1B3/UBE2B/SOX4/TRIM24/SIRT1/PTEN/USP47/TMEM25/MDM2/RAB21/NAA16/SUGT1/COA8/USP8/NLK/ZNF207/NCLN/MORC3/GNL3L/USP33/CCT4/RNF149/CUL3/USP4/FBXW11/PEX6/HIP1/PRKDC/STK3/GNAQ/KRAS/PTGES3/SIAH1/FLOT2/USP36/RASSF2/HDAC8	39
BP	GO:0006470	protein dephosphorylation	42/1444	325/18862	0.000584252	0.0192277	0.0174028	CAMTA1/PHACTR4/RPAP2/CDC14A/PPP2R5A/PPP1CB/PPM1B/CTDSP1/GNAI2/PTPN12/PPP3CC/PPP2R2A/PTEN/PPP2R2D/SWAP70/PPP6R3/PTPN6/HSP90B1/PTPN11/PGAM5/PDP2/PPP5C/PTPRA/PTPN1/PPP6R2/IGBP1/EYA3/PTP4A2/EIF2AK2/PPP4R3B/PPP3R1/PPA2/FBXW11/PPP1R10/B3GAT3/SSH1/ARPP19/PPP4R1/ROCK1/RPRD1A/SYMPK/DUSP18	42
BP	GO:0042119	neutrophil activation	59/1444	500/18862	0.00058683	0.0192277	0.0174028	KCNAB2/RAP1A/RAB10/ACTR2/XRCC5/PSMD1/RAB7A/ATP11B/NFKB1/IQGAP2/DOCK2/CDK13/KMT2E/SYK/RAB18/CD44/PAFAH1B2/PTPN6/DERA/METTL7A/RAP1B/DYNC1H1/IQGAP1/MVP/ATP6V0A1/CFD/SLC44A2/ADGRE5/GPI/DDX3X/PSMA5/CTSS/SELL/TMEM63A/IDH1/DYNC1LI1/PLAC8/MANBA/DIAPH1/STK10/SERPINB1/RNASET2/GUSB/AGPAT2/PSMC3/RAB6A/SLC2A3/GNS/CEP290/ANPEP/P2RX1/RAB5C/PECAM1/ROCK1/PRAM1/MAN2B1/GMFG/ADA2/MAGT1	59
BP	GO:0016573	histone acetylation	24/1444	153/18862	0.000595734	0.0193997	0.0175585	SETD5/ING3/GTF3C4/SIRT1/KMT2A/MORF4L1/KAT8/NCOA3/GTF2B/MUC1/ATF2/NAA50/EPC1/SPI1/ARRB1/KANSL2/BAZ1A/RPS6KA5/GLYR1/BRD7/KANSL1/MBD3/MCM3AP/MORF4L2	24
BP	GO:0002220	innate immune response activating cell surface receptor signaling pathway	20/1444	118/18862	0.000609788	0.0197363	0.0178631	PRKACB/PSMD4/PSMD1/NFKB1/LYN/SYK/RELB/PSMF1/PSMB2/PSMA5/MUC1/PSME4/RAF1/FBXW11/PSMD5/CHUK/PSMA1/PSMC3/KRAS/RPS6KA5	20
BP	GO:0016072	rRNA metabolic process	33/1444	238/18862	0.00064711	0.0207203	0.0187537	MRTO4/RPF1/WDR75/GAR1/MTREX/SRFBP1/RPL7L1/EXOSC2/PDCD11/DIS3L/ISG20/ZNHIT3/UTP18/RPS19/XRN2/ZNHIT6/TRMT61B/WDR12/RPUSD3/XRN1/RIOK2/PRKDC/TEX10/KRR1/RSL1D1/THUMPD1/EXOSC6/PELP1/USP36/URB1/DDX17/SNU13/RRP7A	33
BP	GO:0016447	somatic recombination of immunoglobulin gene segments	12/1444	54/18862	0.000647999	0.0207203	0.0187537	RIF1/NSD2/MSH3/POLB/SWAP70/YY1/RNF168/PRKDC/KMT5B/TP53BP1/EXOSC6/THOC1	12
BP	GO:0000086	G2/M transition of mitotic cell cycle	35/1444	258/18862	0.000676911	0.0210776	0.0190771	KHDRBS1/PSMD4/PPP1CB/PSMD1/CEP135/AKAP9/PCM1/PPP2R2A/CEP78/CNTRL/USP47/HMGA2/DYNC1H1/HAUS2/PAFAH1B1/DBF4B/PSMF1/OFD1/PSMB2/ORC1/PSMA5/PSME4/FBXW11/CDK5RAP2/PSMD5/ACTR1A/PSMA1/PSMC3/CEP290/TAOK3/CEP152/ARPP19/CCDC57/CSNK1D/FBXL12	35
BP	GO:0000959	mitochondrial RNA metabolic process	11/1444	47/18862	0.000677996	0.0210776	0.0190771	DARS2/TRNT1/MTO1/TRMT10B/SUPV3L1/TRMT61B/FASTKD1/GRSF1/PRKAA1/AARS2/CDK5RAP1	11
BP	GO:0002758	innate immune response-activating signal transduction	20/1444	119/18862	0.000681272	0.0210776	0.0190771	PRKACB/PSMD4/PSMD1/NFKB1/LYN/SYK/RELB/PSMF1/PSMB2/PSMA5/MUC1/PSME4/RAF1/FBXW11/PSMD5/CHUK/PSMA1/PSMC3/KRAS/RPS6KA5	20
BP	GO:0006354	DNA-templated transcription, elongation	20/1444	119/18862	0.000681272	0.0210776	0.0190771	SETD5/POLR2H/POLR2B/LARP7/TCERG1/SCAF8/CDK13/GTF2H1/ELP2/SUPT5H/POLR1A/SETD2/RNF168/EZH2/TCEA1/PCID2/SUPT16H/LEO1/THOC1/GTF2F1	20
BP	GO:2000134	negative regulation of G1/S transition of mitotic cell cycle	20/1444	119/18862	0.000681272	0.0210776	0.0190771	CNOT11/CNOT9/PKD2/CNOT8/SOX4/ZNF655/PTEN/MDM2/CNOT2/RB1/RBL2/BAX/MUC1/TFDP2/PLAGL1/EZH2/PRKDC/BRD7/RFWD3/SLFN11	20
BP	GO:0010256	endomembrane system organization	57/1444	482/18862	0.000683644	0.0210776	0.0190771	CDC42/ATP8B2/MIA3/TRAPPC12/UBXN2A/RAB10/GCC2/CREB1/RAB7A/TMED9/SQSTM1/AKAP9/PPP2R2A/HOOK3/LAPTM4B/TMEM38B/DNM1/RAB18/SRGN/PTEN/VPS51/WASHC4/FBXW8/USP8/PRKCB/PAFAH1B1/SLC9A3R1/MVB12A/ARFGEF2/DOP1B/TANGO2/TMED5/RAB3GAP2/ATL2/RAB1A/SMPD4/EMC3/CLASP2/SPINK2/SEC31A/CSNK1A1/SNX3/TMED4/ARFGEF1/YWHAZ/GOLGA2/TSG101/STX5/NEMP1/VPS37B/NEK9/TMED10/MYO18A/CCDC47/CSNK1D/AKAP8L/SYTL4	57
BP	GO:0007064	mitotic sister chromatid cohesion	8/1444	27/18862	0.000686967	0.0210776	0.0190771	NIPBL/SMC5/SLF2/RB1/POGZ/NAA50/PDS5A/ATRX	8
BP	GO:0038093	Fc receptor signaling pathway	33/1444	239/18862	0.000696926	0.0212602	0.0192424	CDC42/RAP1A/PSMD4/ACTR2/ACTR3/ARPC2/PSMD1/NFKB1/CYFIP2/LAT2/LYN/SYK/FOS/MAP2K4/PSMF1/PSMB2/VAV3/PSMA5/SOS1/PSME4/PPP3R1/WIPF1/FBXW11/ELMO1/PSMD5/ABI1/CHUK/PSMA1/PSMC3/APPL2/ARPC3/CRK/YES1	33
BP	GO:0031571	mitotic G1 DNA damage checkpoint	13/1444	62/18862	0.000706949	0.0214428	0.0194076	CNOT11/CNOT9/CNOT8/SOX4/MDM2/CNOT2/RBL2/BAX/MUC1/TFDP2/PLAGL1/PRKDC/RFWD3	13
BP	GO:2001252	positive regulation of chromosome organization	25/1444	164/18862	0.000714125	0.0215374	0.0194932	MIER1/MTF2/RIF1/XRCC5/NIPBL/MYB/MAP3K4/KMT2E/SMC5/SIRT1/SLF2/KMT2A/PPHLN1/MPHOSPH8/MUC1/CCT4/ATR/PPP1R10/ARRB1/UBE2N/RPS6KA5/GLYR1/BRD7/AKAP8L/ATRX	25
BP	GO:0010508	positive regulation of autophagy	20/1444	120/18862	0.000759876	0.0227877	0.0206249	TRIM38/MTDH/DAPK1/WAC/SIRT1/TRIM22/PAFAH1B2/TBK1/CALCOCO2/SUPT5H/TMEM59/RAB3GAP2/PRKAA1/SPTLC1/TRIM14/PIP4K2A/TRIM5/PIK3C2A/SPTLC2/ROCK1	20
BP	GO:0070498	interleukin-1-mediated signaling pathway	18/1444	103/18862	0.000773377	0.0230623	0.0208734	PSMD4/PSMD1/NFKB1/SQSTM1/IRAK4/IRAK3/PSMF1/PSMB2/PSMA5/PSME4/PELI1/FBXW11/PSMD5/CHUK/PSMA1/PSMC3/UBE2N/RPS6KA5	18
BP	GO:0032386	regulation of intracellular transport	44/1444	350/18862	0.000784813	0.0232726	0.0210637	CDC42/KHDRBS1/GCC2/CASP8/RUFY3/SEC24B/NUS1/INSIG1/PCM1/PPP3CC/RBM4/OS9/CPSF6/RAB21/PTPN11/NUP58/RNF31/SCFD1/DYNC1H1/RHOT1/MAVS/PTPN1/SREBF2/MSN/ITGB1BP1/PPP3R1/TTC21B/SETD2/TFDP2/PARL/UBE2D3/PRKAA1/RIOK2/UBE2J1/SNX3/YWHAZ/ARHGAP1/B3GAT3/CEP290/NRDE2/USP36/AKAP8L/MLC1/GRIPAP1	44
BP	GO:0006409	tRNA export from nucleus	9/1444	34/18862	0.000798698	0.0234226	0.0211995	RANBP2/NUP42/NUP205/XPOT/NUP107/NUP58/SEH1L/NUP98/NUP160	9
BP	GO:0071431	tRNA-containing ribonucleoprotein complex export from nucleus	9/1444	34/18862	0.000798698	0.0234226	0.0211995	RANBP2/NUP42/NUP205/XPOT/NUP107/NUP58/SEH1L/NUP98/NUP160	9
BP	GO:0097711	ciliary basal body-plasma membrane docking	17/1444	95/18862	0.00081206	0.0236655	0.0214194	CEP135/AKAP9/PCM1/CEP78/CNTRL/DYNC1H1/HAUS2/PAFAH1B1/OFD1/IQCB1/AHI1/CDK5RAP2/TCTN3/ACTR1A/CEP290/CEP152/CSNK1D	17
BP	GO:0032239	regulation of nucleobase-containing compound transport	6/1444	16/18862	0.000815899	0.0236655	0.0214194	KHDRBS1/CPSF6/SETD2/RIOK2/NRDE2/AKAP8L	6
BP	GO:0044819	mitotic G1/S transition checkpoint	13/1444	63/18862	0.000829316	0.023924	0.0216533	CNOT11/CNOT9/CNOT8/SOX4/MDM2/CNOT2/RBL2/BAX/MUC1/TFDP2/PLAGL1/PRKDC/RFWD3	13
BP	GO:0008033	tRNA processing	21/1444	130/18862	0.000864955	0.0248172	0.0224618	TRNT1/TSEN2/QTRT2/MTO1/METTL2B/TRMT10B/METTL2A/ELP2/TRMT61B/THUMPD2/TPRKB/METTL6/GRSF1/AARS2/OSGEP/MTFMT/THUMPD1/ADAT1/TRMT1/CDK5RAP1/WDR4	21
BP	GO:0000470	maturation of LSU-rRNA	8/1444	28/18862	0.000897833	0.025485	0.0230662	RPF1/RPL7L1/ZNHIT3/ZNHIT6/WDR12/RSL1D1/URB1/SNU13	8
BP	GO:0050855	regulation of B cell receptor signaling pathway	8/1444	28/18862	0.000897833	0.025485	0.0230662	STAP1/LYN/PRKCB/CBFB/FOXP1/ELF2/ELF1/RUNX1	8
BP	GO:0007249	I-kappaB kinase/NF-kappaB signaling	37/1444	282/18862	0.000909257	0.025672	0.0232354	MIER1/TRAF5/PPM1B/REL/SLC20A1/TANK/CASP8/ATP2C1/SQSTM1/TRIM38/MTDH/SIRT1/TRIM22/IRAK4/TBK1/ZDHHC17/RNF31/PRKCB/USP10/TMEM106A/SLC44A2/RELB/PPP5C/MAVS/PELI1/ANKRD17/TNIP1/TMED4/EEF1D/SHARPIN/TRIM14/CHUK/TRIM5/UBE2N/ROCK1/CARD8/APOL3	37
BP	GO:0007063	regulation of sister chromatid cohesion	7/1444	22/18862	0.000928989	0.0260903	0.0236141	NIPBL/SMC5/SLF2/RB1/WAPL/HDAC8/ATRX	7
BP	GO:0002562	somatic diversification of immune receptors via germline recombination within a single locus	13/1444	64/18862	0.000968968	0.0267879	0.0242454	RIF1/NSD2/MSH3/POLB/SWAP70/YY1/RNF168/PRKDC/DCLRE1C/KMT5B/TP53BP1/EXOSC6/THOC1	13
BP	GO:0016444	somatic cell DNA recombination	13/1444	64/18862	0.000968968	0.0267879	0.0242454	RIF1/NSD2/MSH3/POLB/SWAP70/YY1/RNF168/PRKDC/DCLRE1C/KMT5B/TP53BP1/EXOSC6/THOC1	13
BP	GO:0016445	somatic diversification of immunoglobulins	13/1444	64/18862	0.000968968	0.0267879	0.0242454	RIF1/NSD2/MSH3/POLB/SWAP70/YY1/RNF168/PRKDC/KMT5B/TP53BP1/EXOSC6/THOC1/MCM3AP	13
BP	GO:0009314	response to radiation	53/1444	447/18862	0.000975388	0.0268257	0.0242796	UBE4B/USP1/BABAM2/PPP1CB/TANK/CREB1/XRCC5/CCDC66/GRK4/NIPBL/POLK/UBE2B/POLH/MAP3K4/WRN/POLB/FNTA/SPIDR/HSF1/SIRT1/USP47/DDB2/RBM4/HMGA2/MDM2/METAP2/EIF2S1/FOS/YY1/PIAS1/CRTC1/BAX/GNB1/EYA3/F11R/COP1/SDE2/REV1/ZRANB3/ATR/RNF168/PRKAA1/ERCC8/PRKDC/EEF1D/GNAQ/DCLRE1C/NMT2/KRAS/TP53BP1/RFWD3/FBXL12/JUND	53
BP	GO:0000289	nuclear-transcribed mRNA poly(A) tail shortening	9/1444	35/18862	0.001003	0.0273021	0.0247108	CNOT11/CNOT9/CNOT8/CNOT2/PAN3/TNRC6A/TNRC6B/PABPC1/AGO2	9
BP	GO:0071108	protein K48-linked deubiquitination	9/1444	35/18862	0.001003	0.0273021	0.0247108	DESI2/USP20/USP15/USP8/USP25/USP33/MINDY1/USP34/ATXN3	9
BP	GO:1902115	regulation of organelle assembly	27/1444	187/18862	0.00104674	0.0283475	0.025657	RCC1/GPSM2/TRAPPC12/PIKFYVE/CEP135/SENP6/SEPTIN7/CEP295/CNOT2/IFT88/SCFD1/DYNC1H1/ATXN2L/CDK10/CNTROB/MSN/RAB3GAP2/CCDC88A/MAP4/TAPT1/G3BP2/PRKAA1/CDK5RAP2/PIP4K2A/TSG101/ATXN2/RABEP2	27
BP	GO:0007030	Golgi organization	23/1444	150/18862	0.00105424	0.0284056	0.0257096	CDC42/ATP8B2/TRAPPC12/UBXN2A/GCC2/TMED9/AKAP9/VPS51/FBXW8/TANGO2/TMED5/ATL2/RAB1A/CLASP2/CSNK1A1/TMED4/ARFGEF1/YWHAZ/GOLGA2/STX5/TMED10/MYO18A/CSNK1D	23
BP	GO:0000381	regulation of alternative mRNA splicing, via spliceosome	12/1444	57/18862	0.00107962	0.0284134	0.0257167	KHDRBS1/RBM5/MBNL1/FXR1/CELF2/RBM4/SAP18/NSRP1/SMU1/HNRNPL/DDX17/RBMX	12
BP	GO:0070534	protein K63-linked ubiquitination	12/1444	57/18862	0.00107962	0.0284134	0.0257167	TRAF5/UBE2B/TRIM56/ITCH/DDX3X/RNF115/PELI1/RNF168/TRIM5/UBE2N/HECTD1/UBE2G1	12
BP	GO:0072431	signal transduction involved in mitotic G1 DNA damage checkpoint	12/1444	57/18862	0.00107962	0.0284134	0.0257167	CNOT11/CNOT9/CNOT8/SOX4/MDM2/CNOT2/RBL2/BAX/MUC1/TFDP2/PLAGL1/PRKDC	12
BP	GO:1902400	intracellular signal transduction involved in G1 DNA damage checkpoint	12/1444	57/18862	0.00107962	0.0284134	0.0257167	CNOT11/CNOT9/CNOT8/SOX4/MDM2/CNOT2/RBL2/BAX/MUC1/TFDP2/PLAGL1/PRKDC	12
BP	GO:0043044	ATP-dependent chromatin remodeling	16/1444	89/18862	0.00108536	0.0284134	0.0257167	ARID1A/RBBP4/NASP/CENPH/SMARCA2/SMARCA4/GATAD2B/PSME4/SMARCC1/PBRM1/CENPC/SMARCC2/HNRNPC/MIS18BP1/MBD2/MBD3	16
BP	GO:0071375	cellular response to peptide hormone stimulus	41/1444	325/18862	0.00108665	0.0284134	0.0257167	PRKACB/RAB10/RHOQ/CREB1/GNAI2/PRKCI/NFKB1/CRHBP/INSIG1/LYN/HSF1/DENND4C/SIRT1/PTEN/RAP1B/PTPN11/ATP6V0A2/PRKCB/STAT5A/ATP6V0A1/PTPRA/PTPN1/SYAP1/SOS1/NFE2L2/SMARCC1/PRKAA1/PRKDC/PIP4K2A/PIK3C2A/OSBPL8/ATP2B1/APPL2/TBC1D4/SELENOS/CRK/STAT5B/STAT3/ROCK1/JAK3/XBP1	41
BP	GO:0044774	mitotic DNA integrity checkpoint	18/1444	106/18862	0.00109314	0.0284429	0.0257434	CNOT11/CNOT9/CNOT8/SOX4/HMGA2/MDM2/CNOT2/RBL2/BAX/ORC1/MUC1/ATF2/TFDP2/PPP1R10/PLAGL1/PRKDC/TAOK3/RFWD3	18
BP	GO:0043488	regulation of mRNA stability	27/1444	188/18862	0.00113523	0.0293452	0.02656	PSMD4/PSMD1/FXR1/TNPO1/EXOSC2/FUS/TAF15/HNRNPM/PSMF1/PSMB2/PSMA5/PSME4/XPO1/FASTKD1/DCP1A/XRN1/IGF2BP2/PABPC1/YWHAZ/PSMD5/RC3H2/PSMA1/PSMC3/PCID2/HNRNPC/EXOSC6/ROCK1	27
BP	GO:0000380	alternative mRNA splicing, via spliceosome	14/1444	73/18862	0.00113887	0.0293452	0.02656	KHDRBS1/RBM5/MBNL1/FXR1/CDK13/CELF2/RBM4/SAP18/NSRP1/HNRNPM/SMU1/HNRNPL/DDX17/RBMX	14
BP	GO:1902807	negative regulation of cell cycle G1/S phase transition	20/1444	124/18862	0.00115742	0.0295382	0.0267347	CNOT11/CNOT9/PKD2/CNOT8/SOX4/ZNF655/PTEN/MDM2/CNOT2/RB1/RBL2/BAX/MUC1/TFDP2/PLAGL1/EZH2/PRKDC/BRD7/RFWD3/SLFN11	20
BP	GO:0031365	N-terminal protein amino acid modification	8/1444	29/18862	0.00115755	0.0295382	0.0267347	PPM1B/SOX4/NAA35/METAP2/NAA16/NAA50/NMT2/NAA25	8
BP	GO:0006399	tRNA metabolic process	26/1444	179/18862	0.00117471	0.0295382	0.0267347	DARS2/TRNT1/TSEN2/QTRT2/MTO1/METTL2B/TRMT10B/METTL2A/ELP2/TRMT61B/THUMPD2/TPRKB/METTL6/GRSF1/PPA2/AARS2/RARS2/CARS2/OSGEP/DTD2/MTFMT/THUMPD1/ADAT1/TRMT1/CDK5RAP1/WDR4	26
BP	GO:0140014	mitotic nuclear division	38/1444	296/18862	0.00117603	0.0295382	0.0267347	CDC42/RCC1/CDC14A/EML4/TACC3/NIPBL/KIF2A/CDK13/PPP2R2A/SMC5/SLF2/PPP2R2D/RB1/PRKCB/ZNF207/PSMG2/SEH1L/LSM14A/KIF3B/STAG2/POGZ/CUL3/DYNC1LI1/CLASP2/NAA50/STAG1/PDS5A/CENPC/RIOK2/CDK5RAP2/GOLGA2/ANAPC7/ANAPC5/PCID2/NEK9/CDC27/AKAP8L/ATRX	38
BP	GO:0032648	regulation of interferon-beta production	11/1444	50/18862	0.00117647	0.0295382	0.0267347	POLR3C/PPM1B/REL/TBK1/PTPN11/YY1/RELB/MAVS/POLR3F/DDX3X/NMI	11
BP	GO:0000963	mitochondrial RNA processing	6/1444	17/18862	0.00117975	0.0295382	0.0267347	TRNT1/MTO1/TRMT10B/SUPV3L1/TRMT61B/CDK5RAP1	6
BP	GO:0006479	protein methylation	25/1444	170/18862	0.0012104	0.0300225	0.027173	MTF2/RIF1/SETD5/NSD2/MYB/KMT2E/ASH2L/SIRT1/KMT2A/ARID4A/SUZ12/SNRPD3/KDM6A/SMYD3/DPY30/METTL21A/SETD2/ETF1/EZH2/PCMTD1/KMT5B/RAB6A/SETD3/BCOR/ATRX	25
BP	GO:0008213	protein alkylation	25/1444	170/18862	0.0012104	0.0300225	0.027173	MTF2/RIF1/SETD5/NSD2/MYB/KMT2E/ASH2L/SIRT1/KMT2A/ARID4A/SUZ12/SNRPD3/KDM6A/SMYD3/DPY30/METTL21A/SETD2/ETF1/EZH2/PCMTD1/KMT5B/RAB6A/SETD3/BCOR/ATRX	25
BP	GO:0006368	transcription elongation from RNA polymerase II promoter	16/1444	90/18862	0.00122805	0.0303185	0.0274409	POLR2H/POLR2B/LARP7/TCERG1/CDK13/GTF2H1/ELP2/SUPT5H/SETD2/RNF168/EZH2/TCEA1/PCID2/SUPT16H/LEO1/GTF2F1	16
BP	GO:0071158	positive regulation of cell cycle arrest	15/1444	82/18862	0.00127798	0.0310441	0.0280977	CNOT11/CNOT9/PKD2/CNOT8/SOX4/UHRF2/HMGA2/MDM2/CNOT2/RBL2/BAX/MUC1/TFDP2/PLAGL1/CRLF3	15
BP	GO:0006364	rRNA processing	31/1444	228/18862	0.00128291	0.0310441	0.0280977	MRTO4/RPF1/WDR75/GAR1/MTREX/SRFBP1/RPL7L1/EXOSC2/PDCD11/ISG20/ZNHIT3/UTP18/RPS19/XRN2/ZNHIT6/TRMT61B/WDR12/RPUSD3/RIOK2/PRKDC/TEX10/KRR1/RSL1D1/THUMPD1/EXOSC6/PELP1/USP36/URB1/DDX17/SNU13/RRP7A	31
BP	GO:0010506	regulation of autophagy	41/1444	328/18862	0.00129796	0.0310441	0.0280977	CISD2/TRIM38/MTDH/DAPK1/WAC/SIRT1/TRIM22/PAFAH1B2/DNM1L/TBK1/DRAM1/ATP6V0A2/SCFD1/KAT8/USP10/ATP6V0A1/CALCOCO2/SUPT5H/SNRNP70/SREBF2/TMEM59/USP33/ABL2/RAB3GAP2/DAP/PRKAA1/RHEB/SPTLC1/TRIM14/GOLGA2/PIP4K2A/TRIM5/PIK3C2A/RNF41/SPTLC2/VPS13C/HERC1/SMG1/STAT3/USP36/ROCK1	41
BP	GO:0045739	positive regulation of DNA repair	14/1444	74/18862	0.00130746	0.0310441	0.0280977	BABAM2/ACTR2/RIF1/SPIDR/SIRT1/SLF2/ARID2/FUS/EYA3/RNF168/ERCC8/PRKDC/KMT5B/UBE2N	14
BP	GO:0048199	vesicle targeting, to, from or within Golgi	14/1444	74/18862	0.00130746	0.0310441	0.0280977	SEC24B/TMED9/SEC24C/PPP6R3/SCFD1/GOSR1/RAB1A/CUL3/SEC31A/GOLGA2/STX5/TMED10/CSNK1D/ARFGAP3	14
BP	GO:0031124	mRNA 3'-end processing	17/1444	99/18862	0.00130784	0.0310441	0.0280977	SRRM1/FIP1L1/SCAF8/HSF1/CPSF6/SUPT5H/SRSF4/WDR33/GRSF1/PABPC1/SARNP/LEO1/THOC1/RPRD1A/SYMPK/UPF3B/THOC2	17
BP	GO:0032968	positive regulation of transcription elongation from RNA polymerase II promoter	5/1444	12/18862	0.00131008	0.0310441	0.0280977	TCERG1/CDK13/SUPT16H/LEO1/GTF2F1	5
BP	GO:0034086	maintenance of sister chromatid cohesion	5/1444	12/18862	0.00131008	0.0310441	0.0280977	NIPBL/SMC5/SLF2/RB1/ATRX	5
BP	GO:0034088	maintenance of mitotic sister chromatid cohesion	5/1444	12/18862	0.00131008	0.0310441	0.0280977	NIPBL/SMC5/SLF2/RB1/ATRX	5
BP	GO:1902749	regulation of cell cycle G2/M phase transition	30/1444	219/18862	0.00135117	0.0318756	0.0288502	PSMD4/DYRK3/BABAM2/PSMD1/CEP135/AKAP9/PCM1/CEP78/CNTRL/USP47/HMGA2/DYNC1H1/HAUS2/PAFAH1B1/DBF4B/PSMF1/OFD1/PSMB2/ORC1/PSMA5/PSME4/CDK5RAP2/PSMD5/ACTR1A/PSMA1/PSMC3/CEP290/TAOK3/CEP152/CSNK1D	30
BP	GO:0031123	RNA 3'-end processing	23/1444	153/18862	0.00138368	0.0322729	0.0292098	SRRM1/TRNT1/FIP1L1/LARP7/SCAF8/INTS8/HSF1/EXOSC2/SUPV3L1/CPSF6/SUPT5H/SRSF4/WDR33/GRSF1/PABPC1/SARNP/LEO1/EXOSC6/THOC1/RPRD1A/SYMPK/UPF3B/THOC2	23
BP	GO:0034502	protein localization to chromosome	16/1444	91/18862	0.00138625	0.0322729	0.0292098	TRAPPC12/XRCC5/NIPBL/SPIDR/SMC5/SLF2/PPHLN1/RB1/GNL3L/CCT4/SETD2/ATR/EZH2/WAPL/HDAC8/ATRX	16
BP	GO:0042147	retrograde transport, endosome to Golgi	16/1444	91/18862	0.00138625	0.0322729	0.0292098	GCC2/PIKFYVE/TBC1D23/RAB7A/VPS51/SNX1/GOSR1/GGA1/SNX3/DENND5A/STX5/RAB6A/VPS29/VTI1B/TMEM87A/SPAG9	16
BP	GO:0031145	anaphase-promoting complex-dependent catabolic process	15/1444	83/18862	0.00145163	0.0336473	0.0304538	PSMD4/PSMD1/UBE2E1/ANAPC16/PSMF1/PSMB2/PSMA5/PSME4/CUL3/PSMD5/PSMA1/PSMC3/ANAPC7/ANAPC5/CDC27	15
BP	GO:0030219	megakaryocyte differentiation	17/1444	100/18862	0.00146565	0.0336783	0.0304819	AGO4/AGO3/MTURN/KMT2E/ASH2L/KMT2A/PTPN6/SH2B3/PTPN11/TNRC6A/CBFB/TNRC6B/DPY30/MEF2C/PIP4K2A/NFE2/RUNX1	17
BP	GO:1905269	positive regulation of chromatin organization	17/1444	100/18862	0.00146565	0.0336783	0.0304819	MIER1/MTF2/RIF1/NIPBL/MYB/KMT2E/SIRT1/KMT2A/PPHLN1/MPHOSPH8/MUC1/ARRB1/UBE2N/RPS6KA5/GLYR1/BRD7/AKAP8L	17
BP	GO:1902402	signal transduction involved in mitotic DNA damage checkpoint	12/1444	59/18862	0.00148276	0.0337788	0.0305728	CNOT11/CNOT9/CNOT8/SOX4/MDM2/CNOT2/RBL2/BAX/MUC1/TFDP2/PLAGL1/PRKDC	12
BP	GO:1902403	signal transduction involved in mitotic DNA integrity checkpoint	12/1444	59/18862	0.00148276	0.0337788	0.0305728	CNOT11/CNOT9/CNOT8/SOX4/MDM2/CNOT2/RBL2/BAX/MUC1/TFDP2/PLAGL1/PRKDC	12
BP	GO:0002200	somatic diversification of immune receptors	14/1444	75/18862	0.00149642	0.0339444	0.0307227	RIF1/NSD2/MSH3/POLB/SWAP70/YY1/RNF168/PRKDC/DCLRE1C/KMT5B/TP53BP1/EXOSC6/THOC1/MCM3AP	14
BP	GO:0051031	tRNA transport	9/1444	37/18862	0.00153821	0.034744	0.0314464	RANBP2/NUP42/NUP205/XPOT/NUP107/NUP58/SEH1L/NUP98/NUP160	9
BP	GO:0007163	establishment or maintenance of cell polarity	29/1444	212/18862	0.00164493	0.0368509	0.0333533	CDC42/GPSM2/RAB10/ACTR2/ACTR3/PRKCI/RUFY3/CTNNA1/DOCK2/RAP1B/SPN/PAFAH1B1/SLC9A3R1/LLGL2/SIPA1L3/MSN/CLASP2/MAP4/FRMD4B/RICTOR/FBXW11/RIPOR2/ARFGEF1/CDK5RAP2/RNF41/CRK/FLOT2/MYO18A/ROCK1	29
BP	GO:0051647	nucleus localization	7/1444	24/18862	0.00164659	0.0368509	0.0333533	CDC42/PCM1/HOOK3/DYNC1H1/PAFAH1B1/SLC9A3R1/FBXW11	7
BP	GO:0006301	postreplication repair	11/1444	52/18862	0.00165232	0.0368509	0.0333533	POLK/UBE2B/POLH/USP10/FAAP20/REV1/WDR33/RFC1/REV3L/RFC2/UBE2N	11
BP	GO:0032200	telomere organization	25/1444	174/18862	0.00168667	0.0374596	0.0339043	ZBTB48/RIF1/XRCC5/GAR1/MAP3K4/WRN/SMC5/YLPM1/POLA1/GNL3L/CCT4/TPRKB/XRN1/ATR/RFC1/PPP1R10/RFC2/PRKDC/DCLRE1C/PTGES3/PRIM1/HNRNPC/SMG1/HDAC8/ATRX	25
BP	GO:0010389	regulation of G2/M transition of mitotic cell cycle	28/1444	203/18862	0.00172973	0.0382558	0.0346249	PSMD4/PSMD1/CEP135/AKAP9/PCM1/CEP78/CNTRL/USP47/HMGA2/DYNC1H1/HAUS2/PAFAH1B1/DBF4B/PSMF1/OFD1/PSMB2/ORC1/PSMA5/PSME4/CDK5RAP2/PSMD5/ACTR1A/PSMA1/PSMC3/CEP290/TAOK3/CEP152/CSNK1D	28
BP	GO:0050851	antigen receptor-mediated signaling pathway	40/1444	323/18862	0.00175679	0.0386932	0.0350208	KHDRBS1/ERMAP/PSMD4/PSMD1/INPP5D/STAP1/NFKB1/LAT2/LYN/SYK/WNK1/PTPN6/RNF31/PRKCB/CBFB/BAX/PSMF1/PSMB2/VAV3/PSMA5/PSME4/FOXP1/TXK/ELF2/MEF2C/FBXW11/HLA-DQB2/PSMD5/RC3H2/CHUK/PSMA1/PSMC3/PAWR/UBE2N/EIF2B1/ELF1/SPG21/PRAM1/SLA2/RUNX1	40
BP	GO:0006378	mRNA polyadenylation	10/1444	45/18862	0.00179605	0.0393943	0.0356553	FIP1L1/SCAF8/HSF1/CPSF6/SUPT5H/WDR33/GRSF1/PABPC1/LEO1/SYMPK	10
BP	GO:0044773	mitotic DNA damage checkpoint	17/1444	102/18862	0.0018298	0.0399695	0.0361759	CNOT11/CNOT9/CNOT8/SOX4/HMGA2/MDM2/CNOT2/RBL2/BAX/MUC1/ATF2/TFDP2/PPP1R10/PLAGL1/PRKDC/TAOK3/RFWD3	17
BP	GO:0034243	regulation of transcription elongation from RNA polymerase II promoter	8/1444	31/18862	0.00185485	0.0403506	0.0365209	LARP7/TCERG1/CDK13/RNF168/EZH2/SUPT16H/LEO1/GTF2F1	8
BP	GO:0000288	nuclear-transcribed mRNA catabolic process, deadenylation-dependent decay	14/1444	77/18862	0.00194296	0.0419318	0.037952	CNOT11/CNOT9/CNOT8/EXOSC2/CNOT2/PAN3/TNRC6A/TNRC6B/DCP1A/PABPC1/AGO2/RC3H2/EXOSC6/LSM7	14
BP	GO:0000731	DNA synthesis involved in DNA repair	11/1444	53/18862	0.00194333	0.0419318	0.037952	POLK/POLH/WRN/SIRT1/USP10/POLA1/FAAP20/REV1/RFC1/REV3L/RFC2	11
BP	GO:0090646	mitochondrial tRNA processing	5/1444	13/18862	0.00199537	0.0423477	0.0383285	TRNT1/MTO1/TRMT10B/TRMT61B/CDK5RAP1	5
BP	GO:0007091	metaphase/anaphase transition of mitotic cell cycle	12/1444	61/18862	0.0020025	0.0423477	0.0383285	TACC3/RB1/ZNF207/PSMG2/CUL3/DYNC1LI1/RIOK2/CDK5RAP2/ANAPC7/ANAPC5/PCID2/CDC27	12
BP	GO:0061512	protein localization to cilium	12/1444	61/18862	0.0020025	0.0423477	0.0383285	CCDC66/IFT122/INVS/RABEP1/GGA1/WDR35/CCDC88A/TTC21B/LZTFL1/TBC1D32/BBIP1/CSNK1D	12
BP	GO:0070936	protein K48-linked ubiquitination	12/1444	61/18862	0.0020025	0.0423477	0.0383285	UBE2E1/UBE2B/UBE2D2/RNF34/ITCH/TTC3/RNF115/PELI1/NMI/UBE2D3/UBE2H/UBE2G1	12
BP	GO:0072413	signal transduction involved in mitotic cell cycle checkpoint	12/1444	61/18862	0.0020025	0.0423477	0.0383285	CNOT11/CNOT9/CNOT8/SOX4/MDM2/CNOT2/RBL2/BAX/MUC1/TFDP2/PLAGL1/PRKDC	12
BP	GO:0050792	regulation of viral process	26/1444	186/18862	0.00205009	0.0431821	0.0390836	KPNA6/PPIH/RAB7A/POLR2H/POLR2B/LARP7/TRIM38/TRIM22/HMGA2/MPHOSPH8/ISG20/SUPT5H/MAVS/DDX3X/EIF2AK2/TNIP1/SRPK1/SNX3/ZC3HAV1/PABPC1/TRIM14/TRIM5/TSG101/VPS37B/P4HB/GTF2F1	26
BP	GO:0016571	histone methylation	20/1444	130/18862	0.00208033	0.0436459	0.0395034	MTF2/RIF1/SETD5/NSD2/MYB/KMT2E/ASH2L/SIRT1/KMT2A/ARID4A/SUZ12/KDM6A/SMYD3/DPY30/SETD2/EZH2/KMT5B/SETD3/BCOR/ATRX	20
BP	GO:0043631	RNA polyadenylation	10/1444	46/18862	0.00214012	0.0447235	0.0404788	FIP1L1/SCAF8/HSF1/CPSF6/SUPT5H/WDR33/GRSF1/PABPC1/LEO1/SYMPK	10
BP	GO:0030100	regulation of endocytosis	28/1444	206/18862	0.0021533	0.0448224	0.0405682	CDC42/RAB4A/STAP1/ZFYVE16/MKLN1/PPP3CC/SYK/BICD1/DNM1L/RAB21/SCYL2/ANKRD13A/ARRB2/AP2B1/PTPN1/ABL2/MCTP1/AHI1/HIP1/TFR2/RUFY2/TSG101/ARRB1/PICALM/APPL2/ATXN2/RAB5C/ROCK1	28
BP	GO:0006903	vesicle targeting	16/1444	95/18862	0.00220127	0.0456419	0.04131	TBC1D23/SEC24B/TMED9/SEC24C/PPP6R3/SCFD1/GOSR1/RAB1A/CUL3/CLASP2/SEC31A/GOLGA2/STX5/TMED10/CSNK1D/ARFGAP3	16
BP	GO:0006901	vesicle coating	13/1444	70/18862	0.00228286	0.0471495	0.0426744	SEC24B/TMED9/SEC24C/PPP6R3/SCFD1/RAB1A/CUL3/SEC31A/GOLGA2/STX5/TMED10/CSNK1D/ARFGAP3	13
BP	GO:0007093	mitotic cell cycle checkpoint	23/1444	159/18862	0.00231311	0.047589	0.0430723	CNOT11/CNOT9/CNOT8/SOX4/HMGA2/MDM2/CNOT2/RBL2/ZNF207/PSMG2/BAX/ORC1/MUC1/ATF2/DYNC1LI1/TFDP2/PPP1R10/PLAGL1/PRKDC/CDK5RAP2/TAOK3/PCID2/RFWD3	23
BP	GO:0006890	retrograde vesicle-mediated transport, Golgi to endoplasmic reticulum	15/1444	87/18862	0.00235641	0.0482927	0.0437091	KIF2A/ERGIC1/TMED9/SCFD1/KLC1/USE1/KIF3B/ERGIC3/RAB1A/TAPBP/RAB6A/TMED10/COPE/PITPNB/ARFGAP3	15
BP	GO:0043487	regulation of RNA stability	27/1444	198/18862	0.00244035	0.0498206	0.0450921	PSMD4/PSMD1/FXR1/TNPO1/EXOSC2/FUS/TAF15/HNRNPM/PSMF1/PSMB2/PSMA5/PSME4/XPO1/FASTKD1/DCP1A/XRN1/IGF2BP2/PABPC1/YWHAZ/PSMD5/RC3H2/PSMA1/PSMC3/PCID2/HNRNPC/EXOSC6/ROCK1	27
BP	GO:0045637	regulation of myeloid cell differentiation	33/1444	258/18862	0.00253464	0.0515473	0.0466549	AGO4/AGO3/CASP8/CREB1/INPP5D/TCTA/MTURN/KMT2E/ASH2L/LYN/PRXL2A/KMT2A/RB1/CUL4A/FOS/PRKCB/TNRC6A/CBFB/TNRC6B/CSF3R/DPY30/FOXP1/MEF2C/PRKDC/SPI1/NFE2/RNF41/LEO1/STAT5B/STAT3/RASSF2/RUNX1/TOB2	33
BP	GO:1905818	regulation of chromosome separation	13/1444	71/18862	0.0026027	0.0527296	0.047725	TACC3/RB1/ZNF207/PSMG2/CUL3/DYNC1LI1/RIOK2/CDK5RAP2/ANAPC7/ANAPC5/PCID2/CDC27/CSNK2A1	13
BP	GO:0051650	establishment of vesicle localization	28/1444	209/18862	0.00266273	0.0537407	0.0486401	TBC1D23/SEC24B/TMED9/DNM1/SEC24C/PPP6R3/SCFD1/DYNC1H1/BLOC1S6/PAFAH1B1/GOSR1/KIF3B/RAB1A/CUL3/CLASP2/SEC31A/FBXW11/KIF13A/GOLGA2/STX5/PICALM/TMED10/SPG11/MYO5C/CSNK1D/MYO1F/TMEM230/ARFGAP3	28
BP	GO:0048872	homeostasis of number of cells	32/1444	249/18862	0.00270854	0.0544091	0.049245	UBAP2L/DYRK3/FLVCR1/INPP5D/ADD1/SMAD5/SOX4/KMT2E/POLB/LYN/SH2B3/PTPN11/RB1/ARID4A/DNAJA3/RPS19/BAX/ADAM17/SOS1/ZC3H8/MEF2C/EZH2/PRKDC/RC3H2/LIPA/SPI1/KRAS/STAT5B/STAT3/JMJD6/JAK3/RASSF2	32
BP	GO:0045807	positive regulation of endocytosis	16/1444	97/18862	0.00273906	0.0544091	0.049245	CDC42/STAP1/PPP3CC/SYK/BICD1/DNM1L/RAB21/SCYL2/ARRB2/AP2B1/AHI1/HIP1/TFR2/TSG101/ARRB1/APPL2	16
BP	GO:0030488	tRNA methylation	9/1444	40/18862	0.0027471	0.0544091	0.049245	MTO1/METTL2B/TRMT10B/METTL2A/TRMT61B/THUMPD2/METTL6/TRMT1/WDR4	9
BP	GO:0098760	response to interleukin-7	9/1444	40/18862	0.0027471	0.0544091	0.049245	RAD23B/STIP1/PDIA3/STAT5A/SMARCA4/ATP5F1B/STAT5B/STAT3/JAK3	9
BP	GO:0098761	cellular response to interleukin-7	9/1444	40/18862	0.0027471	0.0544091	0.049245	RAD23B/STIP1/PDIA3/STAT5A/SMARCA4/ATP5F1B/STAT5B/STAT3/JAK3	9
BP	GO:0030330	DNA damage response, signal transduction by p53 class mediator	17/1444	106/18862	0.00278835	0.0550207	0.0497986	DYRK3/CNOT11/CNOT9/CNOT8/SOX4/SIRT1/CD44/MDM2/CNOT2/RBL2/USP10/BAX/MUC1/TFDP2/ATR/PLAGL1/ATRX	17
BP	GO:2000117	negative regulation of cysteine-type endopeptidase activity	14/1444	80/18862	0.00281535	0.0553477	0.0500945	RPS6KA1/TNFAIP8/DNAJB6/USP47/CD44/RNF34/ARRB2/DDX3X/IGBP1/XIAP/RAF1/PCID2/CARD8/CSNK2A1	14
BP	GO:0016311	dephosphorylation	55/1444	491/18862	0.00284319	0.0556887	0.0504032	CAMTA1/PHACTR4/RPAP2/CDC14A/SMG7/PPP2R5A/CNST/PPP1CB/PPM1B/CTDSP1/INPP5D/SACM1L/GNAI2/PTPN12/PPP3CC/PPP2R2A/POLB/PTEN/PPP2R2D/SWAP70/PPP6R3/WNK1/PTPN6/HSP90B1/PTPN11/PGAM5/PDP2/PPP5C/PTPRA/PTPN1/PPP6R2/IGBP1/EYA3/PTP4A2/INPP5B/EIF2AK2/PPP4R3B/PPP3R1/PPA2/MEF2C/FBXW11/PPP1R10/NT5C3A/PLPP5/NT5C2/B3GAT3/SSH1/RBM26/ARPP19/PPP4R1/ROCK1/RPRD1A/HDHD2/SYMPK/DUSP18	55
BP	GO:0032688	negative regulation of interferon-beta production	5/1444	14/18862	0.00290966	0.0563667	0.0510169	PPM1B/REL/YY1/RELB/NMI	5
BP	GO:0045842	positive regulation of mitotic metaphase/anaphase transition	5/1444	14/18862	0.00290966	0.0563667	0.0510169	RB1/CUL3/ANAPC7/ANAPC5/CDC27	5
BP	GO:1901970	positive regulation of mitotic sister chromatid separation	5/1444	14/18862	0.00290966	0.0563667	0.0510169	RB1/CUL3/ANAPC7/ANAPC5/CDC27	5
BP	GO:0051983	regulation of chromosome segregation	15/1444	89/18862	0.0029599	0.0571314	0.051709	TACC3/SMC5/RB1/ZNF207/PSMG2/CUL3/DYNC1LI1/RIOK2/CDK5RAP2/WAPL/ANAPC7/ANAPC5/PCID2/CDC27/CSNK2A1	15
BP	GO:1990090	cellular response to nerve growth factor stimulus	10/1444	48/18862	0.0029868	0.0574419	0.05199	RAP1A/CREB1/PTEN/USP8/BPTF/KIDINS220/ACAP2/ARPC3/DYNC1LI2/CRK	10
BP	GO:0140056	organelle localization by membrane tethering	24/1444	172/18862	0.00305125	0.0580529	0.052543	RAB10/CEP135/AKAP9/PCM1/CEP78/CNTRL/SCFD1/DYNC1H1/HAUS2/BLOC1S6/PAFAH1B1/OFD1/IQCB1/AHI1/CDK5RAP2/TCTN3/ACTR1A/CTBP2/STX5/CEP290/ATG14/VTI1B/CEP152/CSNK1D	24
BP	GO:0010965	regulation of mitotic sister chromatid separation	12/1444	64/18862	0.00305349	0.0580529	0.052543	TACC3/RB1/ZNF207/PSMG2/CUL3/DYNC1LI1/RIOK2/CDK5RAP2/ANAPC7/ANAPC5/PCID2/CDC27	12
BP	GO:0044784	metaphase/anaphase transition of cell cycle	12/1444	64/18862	0.00305349	0.0580529	0.052543	TACC3/RB1/ZNF207/PSMG2/CUL3/DYNC1LI1/RIOK2/CDK5RAP2/ANAPC7/ANAPC5/PCID2/CDC27	12
BP	GO:0035567	non-canonical Wnt signaling pathway	22/1444	153/18862	0.00306556	0.0580529	0.052543	CDC42/AGO4/AGO3/PSMD4/PSMD1/TNRC6A/ARRB2/NLK/AP2B1/PSMF1/TNRC6B/MED12/GNB1/PSMB2/PSMA5/PSME4/PPP3R1/AGO2/PSMD5/PSMA1/PSMC3/CSNK1D	22
BP	GO:0006977	DNA damage response, signal transduction by p53 class mediator resulting in cell cycle arrest	11/1444	56/18862	0.00307458	0.0580529	0.052543	CNOT11/CNOT9/CNOT8/SOX4/MDM2/CNOT2/RBL2/BAX/MUC1/TFDP2/PLAGL1	11
BP	GO:2001022	positive regulation of response to DNA damage stimulus	17/1444	107/18862	0.0030842	0.0580529	0.052543	BABAM2/ACTR2/RIF1/FXR1/SPIDR/SIRT1/SLF2/ARID2/HMGA2/FUS/EYA3/ATR/RNF168/ERCC8/PRKDC/KMT5B/UBE2N	17
BP	GO:0072401	signal transduction involved in DNA integrity checkpoint	13/1444	73/18862	0.0033525	0.0624389	0.0565127	BABAM2/CNOT11/CNOT9/CNOT8/SOX4/MDM2/CNOT2/RBL2/BAX/MUC1/TFDP2/PLAGL1/PRKDC	13
BP	GO:0072422	signal transduction involved in DNA damage checkpoint	13/1444	73/18862	0.0033525	0.0624389	0.0565127	BABAM2/CNOT11/CNOT9/CNOT8/SOX4/MDM2/CNOT2/RBL2/BAX/MUC1/TFDP2/PLAGL1/PRKDC	13
BP	GO:0090114	COPII-coated vesicle budding	13/1444	73/18862	0.0033525	0.0624389	0.0565127	MIA3/SEC24B/INSIG1/SEC24C/PPP6R3/SCFD1/RAB1A/CUL3/SEC31A/GOLGA2/STX5/TMED10/CSNK1D	13
BP	GO:0002474	antigen processing and presentation of peptide antigen via MHC class I	16/1444	99/18862	0.00338137	0.0627564	0.0568001	PSMD4/PSMD1/SEC24B/LNPEP/SEC24C/PDIA3/PSMF1/PSMB2/PSMA5/PSME4/SEC31A/TAPBP/PSMD5/CHUK/PSMA1/PSMC3	16
BP	GO:0006289	nucleotide-excision repair	17/1444	108/18862	0.00340559	0.0629857	0.0570076	COMMD1/POLR2H/SLC30A9/POLR2B/COPS4/POLK/RAD23B/SIRT1/GTF2H1/DDB2/CUL4A/RFC1/ERCC8/RFC2/TCEA1/ATXN3/COPS2	17
BP	GO:0000070	mitotic sister chromatid segregation	23/1444	164/18862	0.00344943	0.063575	0.057541	EML4/TACC3/NIPBL/SMC5/SLF2/RB1/ZNF207/PSMG2/SEH1L/POGZ/CUL3/DYNC1LI1/NAA50/PDS5A/CENPC/RIOK2/CDK5RAP2/ANAPC7/ANAPC5/PCID2/CDC27/AKAP8L/ATRX	23
BP	GO:1901661	quinone metabolic process	8/1444	34/18862	0.00347735	0.0638677	0.057806	AKR1A1/COQ10B/COQ4/AKR7A2/COQ2/CBR4/COQ5/CRYZL1	8
BP	GO:0071479	cellular response to ionizing radiation	12/1444	65/18862	0.0034895	0.0638699	0.0578079	TANK/XRCC5/NIPBL/WRN/SPIDR/HSF1/SIRT1/HMGA2/MDM2/ATR/EEF1D/TP53BP1	12
BP	GO:0045931	positive regulation of mitotic cell cycle	18/1444	118/18862	0.00371986	0.0677214	0.0612939	KMT2E/HSF1/MDM2/PTPN11/RB1/CUL4A/CDK10/DBF4B/DDX3X/ADAM17/CUL3/ANKRD17/PPP1R10/ANAPC7/ANAPC5/STAT5B/CDC27/CCDC57	18
BP	GO:0140053	mitochondrial gene expression	23/1444	165/18862	0.00372544	0.0677214	0.0612939	MRPS21/DAP3/DARS2/MRPL30/TRNT1/MTO1/TRMT10B/SUPV3L1/MRPL42/MRPS7/MRPL4/MRPS12/MRPS26/TRMT61B/RPUSD3/MRPL3/MRPL47/PRKAA1/AARS2/RARS2/MRPS28/MTRF1/CDK5RAP1	23
BP	GO:0051648	vesicle localization	29/1444	224/18862	0.00374514	0.0678471	0.0614077	TBC1D23/SEC24B/TMED9/DNM1/SEC24C/PTEN/PPP6R3/SCFD1/DYNC1H1/BLOC1S6/PAFAH1B1/GOSR1/KIF3B/RAB1A/CUL3/CLASP2/SEC31A/FBXW11/KIF13A/GOLGA2/STX5/PICALM/TMED10/SPG11/MYO5C/CSNK1D/MYO1F/TMEM230/ARFGAP3	29
BP	GO:0042795	snRNA transcription by RNA polymerase II	13/1444	74/18862	0.00378833	0.0683961	0.0619045	RPAP2/POLR2H/POLR2B/LARP7/PHAX/TAF8/INTS10/INTS8/GTF2B/ZC3H8/TAF11/RPRD1A/GTF2F1	13
BP	GO:1902275	regulation of chromatin organization	25/1444	185/18862	0.00389601	0.0697147	0.063098	MIER1/MTF2/RIF1/SETD5/NIPBL/UBE2B/MYB/KMT2E/SIRT1/KMT2A/PPHLN1/MPHOSPH8/MUC1/TLK1/ALKBH4/ATAD2/SPI1/ARRB1/UBE2N/RPS6KA5/GLYR1/BRD7/AKAP8L/BCOR/ATRX	25
BP	GO:0010970	transport along microtubule	22/1444	156/18862	0.00389785	0.0697147	0.063098	CDC42/IFT122/TNPO1/PCM1/BICD1/RAB21/IFT88/DYNC1H1/BLOC1S6/MAPK8IP3/PAFAH1B1/RHOT1/KIF3B/WDR35/IFT172/RAB1A/TTC21B/FBXW11/KIF13A/RAB6A/SPG11/RPGR	22
BP	GO:0030705	cytoskeleton-dependent intracellular transport	26/1444	195/18862	0.00394753	0.0697147	0.063098	CDC42/IFT122/TNPO1/PCM1/HOOK3/BICD1/RAB21/IFT88/DYNC1H1/BLOC1S6/MAPK8IP3/PAFAH1B1/RHOT1/KIF3B/WDR35/IFT172/CCDC88A/RAB1A/TTC21B/FBXW11/KIF13A/RAB6A/SPG11/MYO5C/MYO1F/RPGR	26
BP	GO:0007265	Ras protein signal transduction	40/1444	338/18862	0.00396499	0.0697147	0.063098	CDC42/PHACTR4/RCC1/GPSM2/RAP1A/RAB4A/STAMBP/MAP4K4/CDC42SE2/SQSTM1/STK19/LYN/DENND4C/RAP1B/RAB21/RB1/USP8/MYO9B/ARHGEF1/ARFGEF2/CYTH4/GNB1/F11R/ABL2/SOS1/CUL3/RAF1/RASSF1/G3BP2/RAPGEF6/RIPOR2/ELMO1/ARFGEF1/CHUK/ARHGAP1/ARRB1/KRAS/CRK/ROCK1/ARHGAP4	40
BP	GO:0042276	error-prone translesion synthesis	6/1444	21/18862	0.00396825	0.0697147	0.063098	POLK/POLH/REV1/RFC1/REV3L/RFC2	6
BP	GO:0006513	protein monoubiquitination	12/1444	66/18862	0.00397435	0.0697147	0.063098	UBE2E1/UBE2B/WAC/DDB2/MGRN1/CUL3/RNF168/UBE2D3/TSG101/KDM2B/LEO1/BCOR	12
BP	GO:0051306	mitotic sister chromatid separation	12/1444	66/18862	0.00397435	0.0697147	0.063098	TACC3/RB1/ZNF207/PSMG2/CUL3/DYNC1LI1/RIOK2/CDK5RAP2/ANAPC7/ANAPC5/PCID2/CDC27	12
BP	GO:1902117	positive regulation of organelle assembly	12/1444	66/18862	0.00397435	0.0697147	0.063098	GPSM2/CEP135/SEPTIN7/CEP295/CNOT2/DYNC1H1/MSN/RAB3GAP2/CCDC88A/TAPT1/G3BP2/PIP4K2A	12
BP	GO:0043281	regulation of cysteine-type endopeptidase activity involved in apoptotic process	27/1444	205/18862	0.00397957	0.0697147	0.063098	RPS6KA1/CASP8/TNFAIP8/DNAJB6/HSF1/DAPK1/SYK/SIRT1/USP47/CD44/RNF34/ARRB2/BAX/DDX3X/IGBP1/XIAP/WDR35/RAF1/DAP/KHDC1/HIP1/ARRB1/DIABLO/P2RX1/ATP2A3/CARD8/CSNK2A1	27
BP	GO:1990089	response to nerve growth factor	10/1444	50/18862	0.00408107	0.0702914	0.0636199	RAP1A/CREB1/PTEN/USP8/BPTF/KIDINS220/ACAP2/ARPC3/DYNC1LI2/CRK	10
BP	GO:0000463	maturation of LSU-rRNA from tricistronic rRNA transcript (SSU-rRNA, 5.8S rRNA, LSU-rRNA)	5/1444	15/18862	0.00409194	0.0702914	0.0636199	RPL7L1/ZNHIT3/ZNHIT6/WDR12/URB1	5
BP	GO:0010452	histone H3-K36 methylation	5/1444	15/18862	0.00409194	0.0702914	0.0636199	SETD5/NSD2/SETD2/SETD3/BCOR	5
BP	GO:0045579	positive regulation of B cell differentiation	5/1444	15/18862	0.00409194	0.0702914	0.0636199	INPP5D/SYK/PCID2/STAT5B/XBP1	5
BP	GO:0071025	RNA surveillance	5/1444	15/18862	0.00409194	0.0702914	0.0636199	EXOSC2/SUPV3L1/XRN1/PCID2/EXOSC6	5
BP	GO:1902101	positive regulation of metaphase/anaphase transition of cell cycle	5/1444	15/18862	0.00409194	0.0702914	0.0636199	RB1/CUL3/ANAPC7/ANAPC5/CDC27	5
BP	GO:0043434	response to peptide hormone	49/1444	435/18862	0.00419043	0.0716323	0.0648336	RBBP4/PRKACB/RAB10/RHOQ/CREB1/GNAI2/PRKCI/NFKB1/CRHBP/INSIG1/LYN/CYC1/HSF1/DENND4C/SIRT1/PTEN/RAP1B/PTPN11/ATP6V0A2/IQGAP1/PRKCB/STAT5A/ATP6V0A1/PTPRA/PTPN1/SYAP1/SRSF4/SOS1/NFE2L2/SMARCC1/PRKAA1/PRKDC/PIP4K2A/CHUK/PIK3C2A/OSBPL8/ATP2B1/APPL2/EIF2B1/TBC1D4/VPS13C/SELENOS/CRK/STAT5B/STAT3/ROCK1/JAK3/JUND/XBP1	49
BP	GO:0070536	protein K63-linked deubiquitination	8/1444	35/18862	0.00421049	0.0716323	0.0648336	DESI2/BABAM2/STAMBP/USP20/USP8/USP25/USP33/ATXN3	8
BP	GO:1905898	positive regulation of response to endoplasmic reticulum stress	8/1444	35/18862	0.00421049	0.0716323	0.0648336	SIRT1/BAX/PTPN1/NFE2L2/ATXN3/RNFT1/SERINC3/XBP1	8
BP	GO:0009301	snRNA transcription	13/1444	75/18862	0.00426889	0.0723883	0.0655178	RPAP2/POLR2H/POLR2B/LARP7/PHAX/TAF8/INTS10/INTS8/GTF2B/ZC3H8/TAF11/RPRD1A/GTF2F1	13
BP	GO:1990778	protein localization to cell periphery	39/1444	329/18862	0.0042822	0.0723883	0.0655178	EPB41/MACF1/GPSM2/RAP1A/PIP5K1A/PPP2R5A/CNST/RAB10/RHOQ/SLMAP/RAB7A/ATP1B3/PRKCI/SQSTM1/DENND4C/PACS1/RABEP1/SLC9A3R1/MYADM/GGA1/CLSTN1/TMEM59/F11R/ITGB1BP1/CCDC88A/FAM126B/CLASP2/LZTFL1/PRKG2/RAPGEF6/KIF13A/LYPLA1/BBIP1/PICALM/VTI1B/FLOT2/ROCK1/PRAM1/GRIPAP1	39
BP	GO:0043687	post-translational protein modification	42/1444	361/18862	0.00436097	0.0734858	0.0665111	FBXO6/PSMD4/DCAF6/KLHL20/MIA3/COMMD1/PSMD1/VHL/KLHL5/COPS4/SUMF2/DCAF10/DDB2/CUL5/KLHL42/HSP90B1/FBXW8/CUL4A/KTN1/WSB1/DCAF7/PSMF1/PTP4A2/PSMB2/PSMA5/DCAF8/COP1/PSME4/RAB1A/CUL3/DCAF16/ERCC8/FBXW11/FBXW2/PSMD5/PSMA1/PSMC3/COPS2/BTBD1/FBXL20/P4HB/FBXL12	42
BP	GO:0098727	maintenance of cell number	21/1444	148/18862	0.00440222	0.0739461	0.0669278	MTF2/RIF1/POLR2H/POLR2B/NIPBL/SOX4/PCM1/HOOK3/SMC5/HMGA2/CNOT2/CUL4A/NCOA3/MED12/RAF1/FOXP1/EZH2/SPI1/KDM2B/LEO1/STAT3	21
BP	GO:1903706	regulation of hemopoiesis	47/1444	415/18862	0.00448946	0.0751643	0.0680304	AGO4/AGO3/CD46/CASP8/CREB1/INPP5D/TCTA/SOX4/MYB/MTURN/KMT2E/ASH2L/LYN/SYK/PRXL2A/KMT2A/PTPN6/RB1/CUL4A/FOS/PRKCB/TNRC6A/CBFB/CLPTM1/TNRC6B/CSF3R/DPY30/SOS1/ZC3H8/FOXP1/MEF2C/HLA-DOA/PRKDC/RC3H2/SPI1/NFE2/RNF41/PCID2/LEO1/STAT5B/STAT3/JAK3/RASSF2/RUNX1/XBP1/TOB2/NKAP	47
BP	GO:1903320	regulation of protein modification by small protein conjugation or removal	30/1444	237/18862	0.00450306	0.0751643	0.0680304	UBXN2A/COMMD1/TANK/DCUN1D4/SQSTM1/SOX4/DNAJA1/PTEN/PIAS1/HMG20A/FANCI/ARRB2/UBA2/ITCH/DDX3X/GNL3L/XIAP/GLMN/PELI1/RAB1A/NMI/CUL3/USP4/TNIP1/GOLGA2/ARRB1/DCUN1D5/UBE2N/MYCBP2/HDAC8	30
BP	GO:0043903	regulation of biological process involved in symbiotic interaction	26/1444	197/18862	0.00452696	0.0752355	0.0680948	KPNA6/PPIH/RAB7A/POLR2H/POLR2B/LARP7/TRIM38/TRIM22/HMGA2/MPHOSPH8/ISG20/SUPT5H/MAVS/DDX3X/EIF2AK2/TNIP1/SRPK1/SNX3/ZC3HAV1/PABPC1/TRIM14/TRIM5/TSG101/VPS37B/P4HB/GTF2F1	26
BP	GO:0031146	SCF-dependent proteasomal ubiquitin-dependent protein catabolic process	15/1444	93/18862	0.00454985	0.0752355	0.0680948	FBXO6/PSMD4/PSMD1/CUL5/CUL4A/PSMF1/PSMB2/PSMA5/PSME4/FBXW11/PSMD5/PSMA1/PSMC3/FBXL20/FBXL12	15
BP	GO:0098876	vesicle-mediated transport to the plasma membrane	15/1444	93/18862	0.00454985	0.0752355	0.0680948	MACF1/CNST/RAB10/COMMD1/RAB7A/RABEP1/ARFGEF2/GGA1/CLSTN1/ANKRD50/KIF13A/LYPLA1/VPS29/ANKRD27/GRIPAP1	15
BP	GO:0090503	RNA phosphodiester bond hydrolysis, exonucleolytic	9/1444	43/18862	0.00460627	0.0759319	0.0687251	CNOT8/EXOSC2/CNOT2/PAN3/DIS3L/ISG20/XRN2/XRN1/EXOSC6	9
BP	GO:0030071	regulation of mitotic metaphase/anaphase transition	11/1444	59/18862	0.0046827	0.0769529	0.0696492	RB1/ZNF207/PSMG2/CUL3/DYNC1LI1/RIOK2/CDK5RAP2/ANAPC7/ANAPC5/PCID2/CDC27	11
BP	GO:0072395	signal transduction involved in cell cycle checkpoint	13/1444	76/18862	0.00479741	0.0783528	0.0709163	BABAM2/CNOT11/CNOT9/CNOT8/SOX4/MDM2/CNOT2/RBL2/BAX/MUC1/TFDP2/PLAGL1/PRKDC	13
BP	GO:1901983	regulation of protein acetylation	13/1444	76/18862	0.00479741	0.0783528	0.0709163	SETD5/SOX4/SIRT1/CEP295/KMT2A/DDX3X/MUC1/PRKAA1/SPI1/ARRB1/RPS6KA5/GLYR1/BRD7	13
BP	GO:0071104	response to interleukin-9	4/1444	10/18862	0.00493594	0.080368	0.0727401	STAT5A/STAT5B/STAT3/JAK3	4
BP	GO:1903828	negative regulation of cellular protein localization	17/1444	112/18862	0.00498028	0.080842	0.0731692	PPP2R5A/RHOQ/COMMD1/CTNNA1/INSIG1/LEPROTL1/DNAJA1/OS9/ANKRD13A/TMEM59/ITGB1BP1/POLR1A/LZTFL1/RIPOR2/UBE2J1/LYPLA1/PICALM	17
BP	GO:0042770	signal transduction in response to DNA damage	19/1444	131/18862	0.00515704	0.083456	0.0755351	DYRK3/BABAM2/CNOT11/CNOT9/CNOT8/SOX4/SIRT1/CD44/MDM2/CNOT2/RBL2/USP10/BAX/MUC1/TFDP2/ATR/PLAGL1/PRKDC/ATRX	19
BP	GO:0010390	histone monoubiquitination	7/1444	29/18862	0.00530227	0.0850286	0.0769584	UBE2E1/WAC/DDB2/RNF168/KDM2B/LEO1/BCOR	7
BP	GO:0050690	regulation of defense response to virus by virus	7/1444	29/18862	0.00530227	0.0850286	0.0769584	DOCK2/PACS1/AP2B1/EIF2AK2/ELMO1/AP1B1/AP1S2	7
BP	GO:0071168	protein localization to chromatin	7/1444	29/18862	0.00530227	0.0850286	0.0769584	NIPBL/PPHLN1/RB1/SETD2/EZH2/WAPL/HDAC8	7
BP	GO:0071824	protein-DNA complex subunit organization	34/1444	281/18862	0.00534643	0.0854785	0.0773656	ARID1A/RBBP4/NASP/TRAPPC12/CREB1/CENPH/BDP1/TAF8/SENP6/RAD23B/GTF2H1/DDB2/ARID2/RB1/CUL4A/PIAS1/BPTF/SMARCA4/HP1BP3/GTF2B/POGZ/SMYD3/PSME4/SETD2/SMARCC1/CENPC/TAF11/PSMC3/NFE2/SMARCC2/SUPT16H/MIS18BP1/MCM3AP/ATRX	34
BP	GO:2000116	regulation of cysteine-type endopeptidase activity	29/1444	230/18862	0.00545408	0.0869378	0.0786864	RPS6KA1/CASP8/TNFAIP8/CYFIP2/DNAJB6/HSF1/DAPK1/SYK/SIRT1/USP47/CD44/RNF34/ARRB2/BAX/DDX3X/IGBP1/XIAP/WDR35/RAF1/DAP/KHDC1/HIP1/ARRB1/DIABLO/PCID2/P2RX1/ATP2A3/CARD8/CSNK2A1	29
BP	GO:0031058	positive regulation of histone modification	14/1444	86/18862	0.00552434	0.0875319	0.0792241	MTF2/RIF1/NIPBL/MYB/KMT2E/SIRT1/KMT2A/MUC1/ARRB1/UBE2N/RPS6KA5/GLYR1/BRD7/AKAP8L	14
BP	GO:0048013	ephrin receptor signaling pathway	14/1444	86/18862	0.00552434	0.0875319	0.0792241	CDC42/ACTR2/ACTR3/ARPC2/ANKS1A/LYN/DNM1/PTPN11/AP2B1/VAV3/ARPC3/CRK/YES1/ROCK1	14
BP	GO:0045346	regulation of MHC class II biosynthetic process	5/1444	16/18862	0.00558106	0.0881674	0.0797993	NFX1/SIRT1/TMEM106A/SPI1/XBP1	5
BP	GO:0007173	epidermal growth factor receptor signaling pathway	18/1444	123/18862	0.00580072	0.0913656	0.082694	CDC42/CNOT9/RAB7A/PTPN12/PTPN11/IQGAP1/MVP/MVB12A/EPS15/RNF115/ADAM17/SOS1/CCDC88A/HIP1/PIK3C2A/TSG101/RPS6KA5/RASSF2	18
BP	GO:0071478	cellular response to radiation	25/1444	191/18862	0.00589416	0.0925628	0.0837775	TANK/XRCC5/GRK4/NIPBL/POLK/POLH/WRN/FNTA/SPIDR/HSF1/SIRT1/USP47/DDB2/HMGA2/MDM2/METAP2/EIF2S1/YY1/BAX/GNB1/SDE2/ATR/EEF1D/NMT2/TP53BP1	25
BP	GO:0051090	regulation of DNA-binding transcription factor activity	49/1444	444/18862	0.00618698	0.0968745	0.0876801	TRAF5/COMMD1/LRRFIP1/PRKCI/PKD2/NFKB1/TRIM38/MTURN/MTDH/SYK/CAMK1D/SIRT1/PTEN/TRIM22/IRAK3/RB1/RNF31/FOS/PRKCB/ARRB2/SMARCA4/CRTC1/ZNF431/MAVS/ITCH/FAF1/EIF2AK2/PELI1/ATF2/G3BP2/DAP/NFKBIE/EZH2/STK3/TRIM14/CHUK/TRIM5/FOSL1/ARRB1/KRAS/RNF41/UBE2N/RPS6KA5/TP53BP1/DHX33/FLOT2/STAT3/CARD8/BEX1	49
BP	GO:0006984	ER-nucleus signaling pathway	10/1444	53/18862	0.00628967	0.0973321	0.0880942	ATG10/INSIG1/HSP90B1/EIF2S1/PTPN1/SREBF2/NFE2L2/SELENOS/CCDC47/XBP1	10
BP	GO:0051653	spindle localization	10/1444	53/18862	0.00628967	0.0973321	0.0880942	GPSM2/ACTR2/ACTR3/DYNC1H1/PAFAH1B1/LLGL2/CLASP2/MAP4/FBXW11/CDK5RAP2	10
BP	GO:0018023	peptidyl-lysine trimethylation	9/1444	45/18862	0.00630788	0.0973321	0.0880942	SETD5/KMT2E/SIRT1/KMT2A/ARID4A/SETD2/KMT5B/SETD3/ATRX	9
BP	GO:0045911	positive regulation of DNA recombination	9/1444	45/18862	0.00630788	0.0973321	0.0880942	ACTR2/RIF1/NSD2/UBE2B/ARID2/FUS/KMT5B/TP53BP1/EXOSC6	9
BP	GO:1901985	positive regulation of protein acetylation	9/1444	45/18862	0.00630788	0.0973321	0.0880942	SOX4/CEP295/DDX3X/MUC1/PRKAA1/ARRB1/RPS6KA5/GLYR1/BRD7	9
BP	GO:1905476	negative regulation of protein localization to membrane	7/1444	30/18862	0.00646746	0.0995051	0.090061	PPP2R5A/RHOQ/TMEM59/ITGB1BP1/LZTFL1/LYPLA1/PICALM	7
BP	GO:0030218	erythrocyte differentiation	17/1444	115/18862	0.00651547	0.0995662	0.0901162	DYRK3/FLVCR1/INPP5D/ADD1/SMAD5/KMT2E/LYN/SH2B3/RB1/ARID4A/RPS19/PRKDC/SPI1/STAT5B/STAT3/JMJD6/JAK3	17
BP	GO:1901653	cellular response to peptide	44/1444	391/18862	0.00652432	0.0995662	0.0901162	PRKACB/RAB10/RHOQ/CREB1/GNAI2/PRKCI/KLF3/NFKB1/CRHBP/INSIG1/LYN/HSF1/DENND4C/SIRT1/PTEN/RAP1B/MDM2/PTPN11/ATP6V0A2/ABCC1/PRKCB/STAT5A/ATP6V0A1/PTPRA/PTPN1/SYAP1/SOS1/NFE2L2/SMARCC1/PRKAA1/PRKDC/PIP4K2A/PIK3C2A/OSBPL8/ATP2B1/APPL2/TBC1D4/SELENOS/CRK/STAT5B/STAT3/ROCK1/JAK3/XBP1	44
BP	GO:0006457	protein folding	29/1444	233/18862	0.0065277	0.0995662	0.0901162	PPIH/DNAJB4/RANBP2/PPIG/DNAJC10/NKTR/GNAI2/DNAJB11/DNAJB6/DNAJA1/RAD23B/HSP90B1/PDIA3/DNAJA3/SNRNP70/GNB1/DFFA/PFDN2/CCT4/GNB4/DNAJB14/FKBP5/NUDCD3/PTGES3/SACS/CLPX/PTGES3L/P4HB/CSNK2A1	29
BP	GO:0042180	cellular ketone metabolic process	31/1444	254/18862	0.00669622	0.101679	0.0920285	AKR1A1/PSMD4/COQ10B/PSMD1/SIRT5/INSIG1/COQ4/SIRT1/LONP2/PDP2/PDPR/PSMF1/PANK2/AKR7A2/PSMB2/PSMA5/ODC1/PSME4/COQ2/CBR4/GLO1/ELOVL5/PSMD5/PSMA1/PSMC3/CPT1A/APPL2/COQ5/NCOR1/STAT5B/CRYZL1	31
BP	GO:1900034	regulation of cellular response to heat	13/1444	79/18862	0.00670453	0.101679	0.0920285	RANBP2/NUP42/NUP205/DNAJB6/HSF1/SIRT1/NUP107/NUP58/SEH1L/ATR/NUP98/NUP160/PTGES3	13
BP	GO:0072659	protein localization to plasma membrane	33/1444	275/18862	0.00678581	0.102618	0.0928788	MACF1/RAP1A/PIP5K1A/PPP2R5A/CNST/RAB10/RHOQ/SLMAP/RAB7A/ATP1B3/PRKCI/SQSTM1/DENND4C/PACS1/SLC9A3R1/MYADM/GGA1/TMEM59/F11R/ITGB1BP1/CCDC88A/FAM126B/CLASP2/PRKG2/RAPGEF6/KIF13A/LYPLA1/PICALM/VTI1B/FLOT2/ROCK1/PRAM1/GRIPAP1	33
BP	GO:1902099	regulation of metaphase/anaphase transition of cell cycle	11/1444	62/18862	0.00689477	0.103675	0.0938354	RB1/ZNF207/PSMG2/CUL3/DYNC1LI1/RIOK2/CDK5RAP2/ANAPC7/ANAPC5/PCID2/CDC27	11
BP	GO:2000756	regulation of peptidyl-lysine acetylation	11/1444	62/18862	0.00689477	0.103675	0.0938354	SETD5/SOX4/SIRT1/KMT2A/MUC1/PRKAA1/SPI1/ARRB1/RPS6KA5/GLYR1/BRD7	11
BP	GO:0009259	ribonucleotide metabolic process	47/1444	425/18862	0.00695996	0.10436	0.0944552	CMPK1/RHOQ/HK2/RANBP2/GMPS/PAICS/HMGCR/NUP42/OGDH/NUP205/DHTKD1/ADK/FAR1/HSD17B12/FAR2/NUP107/NUP58/RNASEH2B/DMAC2L/PDP2/PDPR/SEH1L/GPI/ITPA/PANK2/PGK1/THEM4/SLC25A12/CBR4/PRKAA1/HINT1/NUDT3/ELOVL5/PDE7A/AK3/HACD1/NT5C2/NUP98/NUP160/ATP5F1B/SULT1A2/SULT1A1/NCOR1/GART/TPST2/CTPS2/ACOT9	47
BP	GO:0007223	Wnt signaling pathway, calcium modulating pathway	8/1444	38/18862	0.0071336	0.106523	0.0964125	AGO4/AGO3/TNRC6A/NLK/TNRC6B/GNB1/PPP3R1/AGO2	8
BP	GO:0050852	T cell receptor signaling pathway	26/1444	204/18862	0.00714433	0.106523	0.0964125	KHDRBS1/ERMAP/PSMD4/PSMD1/INPP5D/NFKB1/WNK1/PTPN6/RNF31/PSMF1/PSMB2/PSMA5/PSME4/TXK/FBXW11/HLA-DQB2/PSMD5/RC3H2/CHUK/PSMA1/PSMC3/PAWR/UBE2N/EIF2B1/PRAM1/SLA2	26
BP	GO:1905515	non-motile cilium assembly	10/1444	54/18862	0.00720216	0.106952	0.0968014	IFT122/CEP135/SEPTIN7/PCM1/IFT88/IFT172/TMEM17/MAP4/TBC1D32/CSNK1D	10
BP	GO:0031349	positive regulation of defense response	41/1444	361/18862	0.00723606	0.106952	0.0968014	PRKACB/POLR3C/PSMD4/XRCC5/PSMD1/STAP1/NFKB1/MGST2/MATR3/LYN/SYK/PDCD4/NEAT1/TBK1/ABCC1/LSM14A/RPS19/RELB/PSMF1/MAVS/POLR3F/PSMB2/PSMA5/MUC1/PSME4/NMI/RAF1/TXK/MEF2C/TNIP1/FBXW11/PRKDC/PSMD5/CHUK/TRIM5/PSMA1/PSMC3/KRAS/PSPC1/RPS6KA5/STAT5B	41
BP	GO:0033045	regulation of sister chromatid segregation	12/1444	71/18862	0.00726881	0.106952	0.0968014	TACC3/RB1/ZNF207/PSMG2/CUL3/DYNC1LI1/RIOK2/CDK5RAP2/ANAPC7/ANAPC5/PCID2/CDC27	12
BP	GO:0034975	protein folding in endoplasmic reticulum	4/1444	11/18862	0.0072905	0.106952	0.0968014	DNAJC10/HSP90B1/PDIA3/P4HB	4
BP	GO:0061635	regulation of protein complex stability	4/1444	11/18862	0.0072905	0.106952	0.0968014	SQSTM1/NCLN/TAPBP/ATG14	4
BP	GO:0006275	regulation of DNA replication	16/1444	107/18862	0.00730532	0.106952	0.0968014	CDC42/MSH3/MAP2K4/DBF4B/FAF1/CCDC88A/ZRANB3/ATR/PDS5A/ANKRD17/RFC2/WAPL/CDAN1/SLFN11/POLG2/ATRX	16
BP	GO:0038127	ERBB signaling pathway	20/1444	145/18862	0.00734484	0.106952	0.0968014	CDC42/CNOT9/RAB7A/PTPN12/CUL5/PTPN11/IQGAP1/MVP/MVB12A/EPS15/RNF115/ADAM17/SOS1/CCDC88A/HIP1/PIK3C2A/TSG101/RPS6KA5/MATK/RASSF2	20
BP	GO:0006474	N-terminal protein amino acid acetylation	5/1444	17/18862	0.00741494	0.106952	0.0968014	SOX4/NAA35/NAA16/NAA50/NAA25	5
BP	GO:0045342	MHC class II biosynthetic process	5/1444	17/18862	0.00741494	0.106952	0.0968014	NFX1/SIRT1/TMEM106A/SPI1/XBP1	5
BP	GO:0051382	kinetochore assembly	5/1444	17/18862	0.00741494	0.106952	0.0968014	TRAPPC12/CENPH/SENP6/POGZ/CENPC	5
BP	GO:0070525	tRNA threonylcarbamoyladenosine metabolic process	5/1444	17/18862	0.00741494	0.106952	0.0968014	MTO1/TRMT61B/TPRKB/OSGEP/CDK5RAP1	5
BP	GO:1905820	positive regulation of chromosome separation	5/1444	17/18862	0.00741494	0.106952	0.0968014	RB1/CUL3/ANAPC7/ANAPC5/CDC27	5
BP	GO:0006303	double-strand break repair via nonhomologous end joining	15/1444	98/18862	0.00744661	0.107008	0.0968522	BABAM2/RIF1/XRCC5/NSD2/POLB/HSF1/HMGA2/POLA1/RNF168/ERCC8/PRKDC/DCLRE1C/KMT5B/UBE2N/TP53BP1	15
BP	GO:0042590	antigen processing and presentation of exogenous peptide antigen via MHC class I	13/1444	80/18862	0.00745914	0.107008	0.0968522	PSMD4/PSMD1/LNPEP/PDIA3/PSMF1/PSMB2/PSMA5/PSME4/TAPBP/PSMD5/CHUK/PSMA1/PSMC3	13
BP	GO:0045879	negative regulation of smoothened signaling pathway	7/1444	31/18862	0.0078128	0.111479	0.100899	PRKACB/IFT122/RB1/MGRN1/PTCH2/IFT172/HERC4	7
BP	GO:1901976	regulation of cell cycle checkpoint	7/1444	31/18862	0.0078128	0.111479	0.100899	CUL4A/DYNC1LI1/PPP1R10/CDK5RAP2/PCID2/RFWD3/THOC1	7
BP	GO:0019827	stem cell population maintenance	20/1444	146/18862	0.00791616	0.112651	0.10196	MTF2/RIF1/POLR2H/POLR2B/NIPBL/SOX4/PCM1/HOOK3/SMC5/HMGA2/CNOT2/CUL4A/NCOA3/MED12/RAF1/FOXP1/SPI1/KDM2B/LEO1/STAT3	20
BP	GO:0071156	regulation of cell cycle arrest	16/1444	108/18862	0.00798353	0.113306	0.102552	CNOT11/CNOT9/PKD2/CNOT8/SOX4/UHRF2/HMGA2/MDM2/CNOT2/RBL2/BAX/MUC1/SDE2/TFDP2/PLAGL1/CRLF3	16
BP	GO:0060396	growth hormone receptor signaling pathway	6/1444	24/18862	0.00807825	0.113872	0.103064	LYN/STAT5A/PTPN1/STAT5B/STAT3/JAK3	6
BP	GO:1904376	negative regulation of protein localization to cell periphery	6/1444	24/18862	0.00807825	0.113872	0.103064	PPP2R5A/RHOQ/TMEM59/LZTFL1/LYPLA1/PICALM	6
BP	GO:0070555	response to interleukin-1	26/1444	206/18862	0.00808775	0.113872	0.103064	PSMD4/TANK/PSMD1/PRKCI/NFKB1/YTHDC2/SQSTM1/IRAK4/IRAK3/YY1/USP10/PSMF1/IGBP1/PSMB2/PSMA5/PSME4/PELI1/TFPI/FBXW11/PSMD5/CHUK/PSMA1/PSMC3/UBE2N/RPS6KA5/RBMX	26
BP	GO:0043154	negative regulation of cysteine-type endopeptidase activity involved in apoptotic process	12/1444	72/18862	0.00813091	0.113876	0.103068	RPS6KA1/TNFAIP8/DNAJB6/USP47/CD44/RNF34/ARRB2/DDX3X/IGBP1/XIAP/RAF1/CSNK2A1	12
BP	GO:1903747	regulation of establishment of protein localization to mitochondrion	12/1444	72/18862	0.00813091	0.113876	0.103068	CASP8/PPP3CC/DNAJA1/RNF31/SREBF2/PPP3R1/TFDP2/PARL/UBE2D3/PRKAA1/YWHAZ/USP36	12
BP	GO:0006302	double-strand break repair	32/1444	268/18862	0.00815359	0.113893	0.103083	BABAM2/ACTR2/RIF1/XRCC5/NSD2/NIPBL/WRN/POLB/SPIDR/HSF1/SMC5/SLF2/ARID2/HMGA2/PARP2/YY1/MORF4L1/FUS/AP5S1/POLA1/EYA3/SETD2/RNF168/ERCC8/REV3L/PRKDC/SETX/DCLRE1C/KMT5B/UBE2N/TP53BP1/RFWD3	32
BP	GO:1903322	positive regulation of protein modification by small protein conjugation or removal	19/1444	137/18862	0.00833565	0.11613	0.105108	COMMD1/TANK/DCUN1D4/PTEN/PIAS1/FANCI/UBA2/DDX3X/XIAP/PELI1/RAB1A/NMI/CUL3/TNIP1/GOLGA2/ARRB1/DCUN1D5/UBE2N/MYCBP2	19
BP	GO:0016574	histone ubiquitination	9/1444	47/18862	0.00845528	0.116877	0.105784	UBE2E1/UBE2B/WAC/DDB2/RNF168/UBE2N/KDM2B/LEO1/BCOR	9
BP	GO:0032480	negative regulation of type I interferon production	9/1444	47/18862	0.00845528	0.116877	0.105784	PPM1B/REL/TBK1/YY1/RNF125/RELB/MAVS/ITCH/NMI	9
BP	GO:0035722	interleukin-12-mediated signaling pathway	9/1444	47/18862	0.00845528	0.116877	0.105784	CDC42/IL12RB2/CAPZA1/PDCD4/RAP1B/MSN/SNRPA1/P4HB/TYK2	9
BP	GO:0006261	DNA-dependent DNA replication	21/1444	157/18862	0.00864783	0.119228	0.107912	MSH3/WRN/POLB/DNAJA3/RPAIN/DBF4B/POLA1/ORC1/ZRANB3/ORC2/ATR/RFC1/REV3L/RFC2/PRIM1/BAZ1A/RFWD3/SLFN11/POLG2/THOC1/ATRX	21
BP	GO:0030111	regulation of Wnt signaling pathway	41/1444	365/18862	0.00867447	0.119285	0.107964	MACF1/RNF220/PSMD4/PPM1B/PSMD1/NFKB1/UBE2B/SOX4/INVS/USP47/WNK1/SCYL2/USP8/CBFB/NLK/SLC9A3R1/CSNK1G2/SMARCA4/PSMF1/DDX3X/XIAP/PSMB2/PSMA5/PSME4/USP34/CUL3/TBL1XR1/CSNK1A1/CMAHP/SNX3/STK3/GNAQ/PSMD5/PSMA1/PSMC3/LMBR1L/CSNK1G1/CSNK1D/MBD2/CSNK2A1/RUNX1	41
BP	GO:0098781	ncRNA transcription	16/1444	109/18862	0.00871116	0.11948	0.10814	RPAP2/POLR2H/POLR2B/LARP7/PHAX/TAF8/INTS10/INTS8/GTF3C4/SMARCA4/GTF2B/GTF3C2/ZC3H8/TAF11/RPRD1A/GTF2F1	16
BP	GO:0001959	regulation of cytokine-mediated signaling pathway	23/1444	177/18862	0.00874239	0.1196	0.108248	CASP8/STAP1/SYK/PTPN6/TBK1/IRAK3/SH2B3/PTPN11/RNF31/PIAS1/CBFB/LSM14A/MAVS/PTPN1/IFNAR2/ADAM17/TXK/SHARPIN/AGPAT2/CHUK/ELF1/CARD8/RUNX1	23
BP	GO:0009266	response to temperature stimulus	28/1444	228/18862	0.00886458	0.120959	0.109479	DNAJB4/RANBP2/CASP8/MICA/NUP42/NUP205/DNAJB6/LYN/HSF1/DNAJA1/SIRT1/NUP107/NUP58/EIF2S1/FOS/DNAJA3/ARRB2/SEH1L/ATR/PLAC8/PRKAA1/NUP98/NUP160/PTGES3/ATP2B1/APPL2/EIF2B1/ATXN3	28
BP	GO:0048524	positive regulation of viral process	14/1444	91/18862	0.00911644	0.124077	0.112301	KPNA6/PPIH/RAB7A/POLR2H/POLR2B/TRIM38/SUPT5H/DDX3X/SRPK1/PABPC1/TSG101/VPS37B/P4HB/GTF2F1	14
BP	GO:1903900	regulation of viral life cycle	20/1444	148/18862	0.00916685	0.124444	0.112633	KPNA6/PPIH/TRIM38/TRIM22/HMGA2/MPHOSPH8/ISG20/MAVS/DDX3X/EIF2AK2/TNIP1/SRPK1/SNX3/ZC3HAV1/PABPC1/TRIM14/TRIM5/TSG101/VPS37B/P4HB	20
BP	GO:0043087	regulation of GTPase activity	52/1444	487/18862	0.0092333	0.125026	0.11316	RAP1A/PIP5K1A/RABGAP1L/ARHGAP25/MAP4K4/RANBP2/ARHGAP15/ZC3H15/AGFG1/IQGAP2/DOCK2/RABGAP1/WNK1/DNM1L/RIC8B/PGAM5/EIF2S1/IQGAP1/ARRB2/RABEP1/ACAP1/LLGL2/MYO9B/SIPA1L3/ARHGEF1/VAV3/PBXIP1/F11R/ARHGAP30/RAB3GAP2/ITGB1BP1/SOS1/ACAP2/RICTOR/RAPGEF6/RIPOR2/EZH2/ARFGEF1/GNAQ/ARHGAP1/ARRB1/PICALM/GIT2/TBC1D4/BNIP2/RABEP2/CRK/ANKRD27/RINL/ARFGAP3/ARHGEF6/ARHGAP4	52
BP	GO:0099111	microtubule-based transport	24/1444	188/18862	0.00929945	0.125602	0.113681	CDC42/IFT122/TNPO1/PCM1/BICD1/RAB21/IFT88/DYNC1H1/BLOC1S6/MAPK8IP3/PAFAH1B1/RHOT1/SLC9A3R1/KIF3B/OFD1/WDR35/IFT172/RAB1A/TTC21B/FBXW11/KIF13A/RAB6A/SPG11/RPGR	24
BP	GO:0032785	negative regulation of DNA-templated transcription, elongation	5/1444	18/18862	0.00962996	0.129407	0.117125	LARP7/TCERG1/SUPT5H/RNF168/EZH2	5
BP	GO:0046112	nucleobase biosynthetic process	5/1444	18/18862	0.00962996	0.129407	0.117125	CMPK1/GMPS/PAICS/GART/CTPS2	5
BP	GO:0043547	positive regulation of GTPase activity	45/1444	411/18862	0.00966107	0.129497	0.117207	RAP1A/PIP5K1A/RABGAP1L/ARHGAP25/MAP4K4/RANBP2/ARHGAP15/ZC3H15/AGFG1/IQGAP2/DOCK2/RABGAP1/DNM1L/RIC8B/PGAM5/IQGAP1/RABEP1/ACAP1/LLGL2/MYO9B/SIPA1L3/ARHGEF1/VAV3/F11R/ARHGAP30/RAB3GAP2/SOS1/ACAP2/RAPGEF6/EZH2/ARFGEF1/GNAQ/ARHGAP1/ARRB1/PICALM/GIT2/TBC1D4/BNIP2/RABEP2/CRK/ANKRD27/RINL/ARFGAP3/ARHGEF6/ARHGAP4	45
BP	GO:0033628	regulation of cell adhesion mediated by integrin	9/1444	48/18862	0.00971723	0.129922	0.117591	LYN/SYK/SWAP70/WNK1/PTPN6/PTPN11/MUC1/ITGB1BP1/CRK	9
BP	GO:0006623	protein targeting to vacuole	8/1444	40/18862	0.00979545	0.129986	0.117649	GCC2/RAB7A/ZFYVE16/VPS41/GNPTAB/VPS37B/VTI1B/VPS13C	8
BP	GO:0030521	androgen receptor signaling pathway	8/1444	40/18862	0.00979545	0.129986	0.117649	ARID1A/DNAJA1/SIRT1/SMARCA4/FOXP1/NCOR1/SAFB2/DDX17	8
BP	GO:0035735	intraciliary transport involved in cilium assembly	8/1444	40/18862	0.00979545	0.129986	0.117649	IFT122/TNPO1/PCM1/IFT88/KIF3B/WDR35/IFT172/TTC21B	8
BP	GO:0000184	nuclear-transcribed mRNA catabolic process, nonsense-mediated decay	17/1444	120/18862	0.00990666	0.131041	0.118603	SMG7/RPL37A/RPL34/PPP2R2A/RPL27A/UPF3A/RPL13/RPS19/DCP1A/RPL37/ETF1/RPS20/RPL30/PABPC1/UPF2/SMG1/UPF3B	17
BP	GO:0071378	cellular response to growth hormone stimulus	6/1444	25/18862	0.00995426	0.131041	0.118603	LYN/STAT5A/PTPN1/STAT5B/STAT3/JAK3	6
BP	GO:0051604	protein maturation	34/1444	293/18862	0.0099683	0.131041	0.118603	PRKACB/CASP8/DNAJB11/LIAS/CYFIP2/SOX4/PMPCB/NAA35/SRGN/METAP2/NAA16/LONP2/SPG7/HM13/XPNPEP3/PGK1/INPP5B/TMEM59/CTSS/SDE2/ADAM17/IFT172/NAA50/TFR2/IMMP2L/YME1L1/PCSK7/C1RL/NAA25/CIAO2A/SEC11A/GCSH/CARD8/RUNX1	34
BP	GO:0009451	RNA modification	22/1444	169/18862	0.0099737	0.131041	0.118603	QTRT2/GAR1/LARP7/MTO1/METTL2B/TGS1/TRMT10B/METTL2A/ELP2/TRMT61B/THUMPD2/TPRKB/RPUSD3/METTL6/AARS2/OSGEP/MTFMT/THUMPD1/JMJD6/TRMT1/CDK5RAP1/WDR4	22
BP	GO:0045185	maintenance of protein location	14/1444	92/18862	0.010017	0.131247	0.11879	HK2/NRROS/PKD2/TAF8/INSIG1/SRGN/OS9/MORC3/FAF1/CCDC88A/TAPT1/G3BP2/NFKBIE/VPS13C	14
BP	GO:0048863	stem cell differentiation	30/1444	251/18862	0.0100389	0.131247	0.11879	PHACTR4/MTF2/PSMD4/XRCC5/PSMD1/OCIAD1/MYB/CDK13/KMT2A/HMGA2/TCF12/CBFB/PSMF1/ITCH/PSMB2/PSMA5/EIF2AK2/PSME4/NFE2L2/SETD2/TAPT1/MEF2C/PRKDC/PSMD5/PSMA1/LMO2/PSMC3/LMBR1L/N4BP2L2/RUNX1	30
BP	GO:0045652	regulation of megakaryocyte differentiation	13/1444	83/18862	0.0101312	0.132129	0.119588	AGO4/AGO3/MTURN/KMT2E/ASH2L/KMT2A/TNRC6A/CBFB/TNRC6B/DPY30/MEF2C/NFE2/RUNX1	13
BP	GO:0033629	negative regulation of cell adhesion mediated by integrin	4/1444	12/18862	0.0102807	0.132451	0.11988	SWAP70/WNK1/PTPN11/MUC1	4
BP	GO:0038110	interleukin-2-mediated signaling pathway	4/1444	12/18862	0.0102807	0.132451	0.11988	SYK/STAT5A/STAT5B/JAK3	4
BP	GO:0071481	cellular response to X-ray	4/1444	12/18862	0.0102807	0.132451	0.11988	XRCC5/NIPBL/HMGA2/TP53BP1	4
BP	GO:1903441	protein localization to ciliary membrane	4/1444	12/18862	0.0102807	0.132451	0.11988	RABEP1/GGA1/LZTFL1/BBIP1	4
BP	GO:1904424	regulation of GTP binding	4/1444	12/18862	0.0102807	0.132451	0.11988	EIF2S1/PBXIP1/CSNK1A1/RIPOR2	4
BP	GO:0019693	ribose phosphate metabolic process	47/1444	435/18862	0.0104898	0.134818	0.122022	CMPK1/RHOQ/HK2/RANBP2/GMPS/PAICS/HMGCR/NUP42/OGDH/NUP205/DHTKD1/ADK/FAR1/HSD17B12/FAR2/NUP107/NUP58/RNASEH2B/DMAC2L/PDP2/PDPR/SEH1L/GPI/ITPA/PANK2/PGK1/THEM4/SLC25A12/CBR4/PRKAA1/HINT1/NUDT3/ELOVL5/PDE7A/AK3/HACD1/NT5C2/NUP98/NUP160/ATP5F1B/SULT1A2/SULT1A1/NCOR1/GART/TPST2/CTPS2/ACOT9	47
BP	GO:0071347	cellular response to interleukin-1	23/1444	180/18862	0.0106165	0.136117	0.123198	PSMD4/TANK/PSMD1/NFKB1/SQSTM1/IRAK4/IRAK3/YY1/USP10/PSMF1/PSMB2/PSMA5/PSME4/PELI1/TFPI/FBXW11/PSMD5/CHUK/PSMA1/PSMC3/UBE2N/RPS6KA5/RBMX	23
BP	GO:0006333	chromatin assembly or disassembly	27/1444	221/18862	0.0107094	0.136568	0.123606	ARID1A/RBBP4/NASP/CENPH/SIRT1/PPHLN1/ARID2/HMGA2/MPHOSPH8/SMARCA4/HP1BP3/SMYD3/TLK1/SMARCC1/CENPC/BAZ1B/NFE2/SMARCC2/SUPT16H/MIS18BP1/NRDE2/CDAN1/MBD2/MBD3/ZNFX1/HDAC8/ATRX	27
BP	GO:0034101	erythrocyte homeostasis	17/1444	121/18862	0.0107289	0.136568	0.123606	DYRK3/FLVCR1/INPP5D/ADD1/SMAD5/KMT2E/LYN/SH2B3/RB1/ARID4A/RPS19/PRKDC/SPI1/STAT5B/STAT3/JMJD6/JAK3	17
BP	GO:0060964	regulation of gene silencing by miRNA	17/1444	121/18862	0.0107289	0.136568	0.123606	RANBP2/FXR1/POLR2H/POLR2B/NUP42/NUP205/NEAT1/NUP107/NUP58/TNRC6A/SEH1L/TNRC6B/AGO2/NUP98/NUP160/NCOR1/STAT3	17
BP	GO:0072331	signal transduction by p53 class mediator	31/1444	263/18862	0.0108677	0.138005	0.124906	RBBP4/DYRK3/CNOT11/CNOT9/CNOT8/SOX4/TRIM24/WRN/SIRT1/CD44/MDM2/CNOT2/RNF34/RBL2/USP10/TAF15/BAX/MUC1/TFDP2/ATR/PRKAA1/HINT1/TAF11/PLAGL1/RFC2/SUPT16H/BRD7/TOP3A/MBD3/CSNK2A1/ATRX	31
BP	GO:0048207	vesicle targeting, rough ER to cis-Golgi	11/1444	66/18862	0.0110244	0.138996	0.125804	SEC24B/SEC24C/PPP6R3/SCFD1/RAB1A/CUL3/SEC31A/GOLGA2/STX5/TMED10/CSNK1D	11
BP	GO:0048208	COPII vesicle coating	11/1444	66/18862	0.0110244	0.138996	0.125804	SEC24B/SEC24C/PPP6R3/SCFD1/RAB1A/CUL3/SEC31A/GOLGA2/STX5/TMED10/CSNK1D	11
BP	GO:0050854	regulation of antigen receptor-mediated signaling pathway	11/1444	66/18862	0.0110244	0.138996	0.125804	STAP1/LYN/PTPN6/PRKCB/CBFB/FOXP1/ELF2/PAWR/ELF1/SLA2/RUNX1	11
BP	GO:0071349	cellular response to interleukin-12	9/1444	49/18862	0.0111161	0.13948	0.126242	CDC42/IL12RB2/CAPZA1/PDCD4/RAP1B/MSN/SNRPA1/P4HB/TYK2	9
BP	GO:0007031	peroxisome organization	13/1444	84/18862	0.0111706	0.13948	0.126242	AGPS/UBE2D2/DNM1L/LONP2/MAVS/PEX26/PEX11B/MPV17/IDH1/UBE2D3/PEX6/ABCD4/ACOX1	13
BP	GO:1903313	positive regulation of mRNA metabolic process	13/1444	84/18862	0.0111706	0.13948	0.126242	CNOT8/HSF1/TNRC6A/SNRNP70/TNRC6B/TRA2A/ZC3HAV1/PABPC1/AGO2/NUP98/LEO1/ROCK1/RBMX	13
BP	GO:0002479	antigen processing and presentation of exogenous peptide antigen via MHC class I, TAP-dependent	12/1444	75/18862	0.0112028	0.13948	0.126242	PSMD4/PSMD1/PDIA3/PSMF1/PSMB2/PSMA5/PSME4/TAPBP/PSMD5/CHUK/PSMA1/PSMC3	12
BP	GO:0050821	protein stabilization	24/1444	191/18862	0.0112051	0.13948	0.126242	CREB1/VHL/ATP1B3/UBE2B/SOX4/PTEN/RAB21/NAA16/SUGT1/COA8/NLK/ZNF207/NCLN/MORC3/USP33/CCT4/PEX6/HIP1/STK3/GNAQ/PTGES3/FLOT2/USP36/RASSF2	24
BP	GO:0031056	regulation of histone modification	19/1444	141/18862	0.0112204	0.13948	0.126242	MTF2/RIF1/SETD5/NIPBL/UBE2B/MYB/KMT2E/SIRT1/KMT2A/MUC1/SPI1/ARRB1/UBE2N/RPS6KA5/GLYR1/BRD7/AKAP8L/BCOR/ATRX	19
BP	GO:2000781	positive regulation of double-strand break repair	8/1444	41/18862	0.0113738	0.140844	0.127476	ACTR2/RIF1/SPIDR/SLF2/ARID2/FUS/PRKDC/KMT5B	8
BP	GO:0009408	response to heat	21/1444	161/18862	0.0113832	0.140844	0.127476	DNAJB4/RANBP2/MICA/NUP42/NUP205/DNAJB6/LYN/HSF1/DNAJA1/SIRT1/NUP107/NUP58/EIF2S1/DNAJA3/SEH1L/ATR/NUP98/NUP160/PTGES3/EIF2B1/ATXN3	21
BP	GO:0034976	response to endoplasmic reticulum stress	34/1444	296/18862	0.0115334	0.14237	0.128858	UBE4B/FBXO6/UBXN4/DNAJC10/ANKZF1/DNAJB11/ADD1/ATG10/SIRT1/RNF121/UBE4A/OS9/HSP90B1/EIF2S1/PDIA3/BAX/HM13/PTPN1/USP25/DDX3X/NFE2L2/SEC31A/DNAJB14/UBE2J1/MAN1A1/ATXN3/SELENOS/ATP2A3/RNFT1/CCDC47/P4HB/SERINC3/XBP1/FOXRED2	34
BP	GO:0042176	regulation of protein catabolic process	42/1444	383/18862	0.0118016	0.145343	0.131548	UBXN2A/COMMD1/PSMD1/RAB7A/HMGCR/LAPTM4B/RAD23B/WAC/PTEN/IRAK3/MDM2/FBXW8/USP8/SNX1/PIAS1/ARIH1/LDLR/SNRNP70/PSMF1/ITCH/USP25/GGA1/MSN/FAF1/GLMN/COP1/ODC1/XPO1/NFE2L2/SMARCC1/CSNK1A1/SNX3/PSMC3/STX5/RNF41/MYCBP2/HECTD1/ATXN3/RNFT1/CSNK1D/ROCK1/CSNK2A1	42
BP	GO:1903749	positive regulation of establishment of protein localization to mitochondrion	10/1444	58/18862	0.0119093	0.14633	0.132442	CASP8/PPP3CC/RNF31/SREBF2/PPP3R1/TFDP2/UBE2D3/PRKAA1/YWHAZ/USP36	10
BP	GO:0035304	regulation of protein dephosphorylation	19/1444	142/18862	0.0120532	0.147757	0.133733	CAMTA1/PHACTR4/PPP2R5A/GNAI2/PPP2R2A/PPP2R2D/SWAP70/PPP6R3/HSP90B1/PPP6R2/IGBP1/EIF2AK2/PPP3R1/PPP1R10/B3GAT3/ARPP19/PPP4R1/ROCK1/SYMPK	19
BP	GO:0070972	protein localization to endoplasmic reticulum	20/1444	152/18862	0.0121447	0.148534	0.134437	MIA3/SRP9/RAB10/RPL37A/SEC62/SRP72/RPL34/INSIG1/RPL27A/OS9/RPL13/RPS19/RAB3GAP2/TAPT1/RPL37/SEC63/MAN1A1/RPS20/RPL30/SRP68	20
BP	GO:0070584	mitochondrion morphogenesis	5/1444	19/18862	0.0122604	0.149605	0.135406	SUPV3L1/DNM1L/BAX/PANK2/POLG2	5
BP	GO:0071214	cellular response to abiotic stimulus	37/1444	330/18862	0.012521	0.152086	0.137652	TANK/CASP8/XRCC5/OXSR1/GRK4/PKD2/NFKB1/NIPBL/POLK/POLH/WRN/FNTA/SPIDR/HSF1/SIRT1/PTEN/USP47/DDB2/HMGA2/MDM2/METAP2/PTPN11/EIF2S1/YY1/MAP2K4/RELB/BAX/DDX3X/GNB1/F11R/SDE2/ATR/RIPOR2/EEF1D/NMT2/SLC12A6/TP53BP1	37
BP	GO:0104004	cellular response to environmental stimulus	37/1444	330/18862	0.012521	0.152086	0.137652	TANK/CASP8/XRCC5/OXSR1/GRK4/PKD2/NFKB1/NIPBL/POLK/POLH/WRN/FNTA/SPIDR/HSF1/SIRT1/PTEN/USP47/DDB2/HMGA2/MDM2/METAP2/PTPN11/EIF2S1/YY1/MAP2K4/RELB/BAX/DDX3X/GNB1/F11R/SDE2/ATR/RIPOR2/EEF1D/NMT2/SLC12A6/TP53BP1	37
BP	GO:0051091	positive regulation of DNA-binding transcription factor activity	31/1444	266/18862	0.012658	0.153078	0.138549	TRAF5/LRRFIP1/PRKCI/NFKB1/TRIM38/MTDH/CAMK1D/PTEN/TRIM22/IRAK3/RNF31/PRKCB/SMARCA4/CRTC1/MAVS/EIF2AK2/ATF2/STK3/TRIM14/CHUK/TRIM5/FOSL1/KRAS/RNF41/UBE2N/RPS6KA5/TP53BP1/DHX33/FLOT2/STAT3/BEX1	31
BP	GO:0070671	response to interleukin-12	9/1444	50/18862	0.0126603	0.153078	0.138549	CDC42/IL12RB2/CAPZA1/PDCD4/RAP1B/MSN/SNRPA1/P4HB/TYK2	9
BP	GO:0071103	DNA conformation change	39/1444	352/18862	0.0126947	0.153144	0.138609	RBBP4/NASP/XRCC5/CENPH/WRN/SMC5/RAD23B/SIRT1/SUPV3L1/GTF2H1/DDB2/PPHLN1/HMGA2/MPHOSPH8/CUL4A/CHD9/TOP1/DDX3X/HP1BP3/SMYD3/PSME4/ZRANB3/CENPC/ERCC8/CHD1/SRPK1/RFC2/TOP1MT/SETX/WAPL/MIS18BP1/NRDE2/CDAN1/TOP3A/MBD2/MBD3/AKAP8L/ZNFX1/ATRX	39
BP	GO:1902850	microtubule cytoskeleton organization involved in mitosis	19/1444	143/18862	0.0129344	0.155682	0.140906	RCC1/GPSM2/TACC3/KIF2A/CENPH/TACC1/DYNC1H1/PAFAH1B1/ZNF207/LSM14A/KIF3B/STAG2/CLASP2/SETD2/MAP4/STAG1/FBXW11/CDK5RAP2/GOLGA2	19
BP	GO:0008156	negative regulation of DNA replication	7/1444	34/18862	0.0130832	0.156757	0.141879	MSH3/ZRANB3/ATR/PDS5A/WAPL/CDAN1/SLFN11	7
BP	GO:2000758	positive regulation of peptidyl-lysine acetylation	7/1444	34/18862	0.0130832	0.156757	0.141879	SOX4/MUC1/PRKAA1/ARRB1/RPS6KA5/GLYR1/BRD7	7
BP	GO:0019985	translesion synthesis	8/1444	42/18862	0.0131318	0.156757	0.141879	POLK/POLH/USP10/FAAP20/REV1/RFC1/REV3L/RFC2	8
BP	GO:0051304	chromosome separation	14/1444	95/18862	0.0131419	0.156757	0.141879	TACC3/RB1/ZNF207/PSMG2/CUL3/DYNC1LI1/RIOK2/CDK5RAP2/ANAPC7/ANAPC5/PCID2/TOP3A/CDC27/CSNK2A1	14
BP	GO:0006310	DNA recombination	34/1444	299/18862	0.0132938	0.158214	0.143198	ACTR2/RIF1/XRCC5/NSD2/NIPBL/MSH3/UBE2B/WRN/POLB/SPIDR/SMC5/SUPV3L1/SWAP70/ARID2/YY1/MORF4L1/INO80E/FUS/RPAIN/AP5S1/TPRKB/ZRANB3/SETD2/RNF168/REV3L/PRKDC/SETX/DCLRE1C/KMT5B/UBE2N/TP53BP1/EXOSC6/RFWD3/THOC1	34
BP	GO:0009150	purine ribonucleotide metabolic process	44/1444	408/18862	0.0133489	0.158515	0.14347	RHOQ/HK2/RANBP2/GMPS/PAICS/HMGCR/NUP42/OGDH/NUP205/DHTKD1/ADK/FAR1/HSD17B12/FAR2/NUP107/NUP58/DMAC2L/PDP2/PDPR/SEH1L/GPI/ITPA/PANK2/PGK1/THEM4/SLC25A12/CBR4/PRKAA1/HINT1/NUDT3/ELOVL5/PDE7A/AK3/HACD1/NT5C2/NUP98/NUP160/ATP5F1B/SULT1A2/SULT1A1/NCOR1/GART/TPST2/ACOT9	44
BP	GO:0046324	regulation of glucose import	10/1444	59/18862	0.0133841	0.158576	0.143525	RAP1A/RHOQ/HK2/PRKCI/PTPN11/NFE2L2/OSBPL8/APPL2/ARPP19/SELENOS	10
BP	GO:0071897	DNA biosynthetic process	24/1444	194/18862	0.0134138	0.158576	0.143525	XRCC5/GAR1/POLK/POLH/MAP3K4/WRN/POLB/SIRT1/USP10/ARRB2/POLA1/GNL3L/FAAP20/CCT4/REV1/XRN1/ATR/RFC1/REV3L/RFC2/PTGES3/PARP4/HNRNPC/POLG2	24
BP	GO:2000779	regulation of double-strand break repair	13/1444	86/18862	0.0134959	0.159162	0.144056	ACTR2/RIF1/NSD2/SPIDR/HSF1/SLF2/ARID2/HMGA2/FUS/SETD2/PRKDC/KMT5B/TP53BP1	13
BP	GO:0060147	regulation of posttranscriptional gene silencing	17/1444	124/18862	0.0135234	0.159162	0.144056	RANBP2/FXR1/POLR2H/POLR2B/NUP42/NUP205/NEAT1/NUP107/NUP58/TNRC6A/SEH1L/TNRC6B/AGO2/NUP98/NUP160/NCOR1/STAT3	17
BP	GO:0046513	ceramide biosynthetic process	11/1444	68/18862	0.0136926	0.159389	0.144261	CERS6/SMPD4/PRKAA1/ST8SIA4/NSMAF/ST3GAL1/SPTLC1/ST8SIA6/SPTLC2/ST3GAL2/P2RX1	11
BP	GO:0006892	post-Golgi vesicle-mediated transport	15/1444	105/18862	0.0137864	0.159389	0.144261	MACF1/KLHL20/CNST/RAB10/COMMD1/SCFD1/RABEP1/ARFGEF2/DOP1B/GGA1/EPS15/KIF13A/LYPLA1/VTI1B/VPS13C	15
BP	GO:0060968	regulation of gene silencing	19/1444	144/18862	0.0138657	0.159389	0.144261	MIER1/RANBP2/FXR1/POLR2H/POLR2B/NUP42/NUP205/NEAT1/NUP107/NUP58/TNRC6A/SEH1L/TNRC6B/ATAD2/AGO2/NUP98/NUP160/NCOR1/STAT3	19
BP	GO:0018206	peptidyl-methionine modification	4/1444	13/18862	0.0139631	0.159389	0.144261	NAA35/METAP2/NAA16/NAA25	4
BP	GO:0034982	mitochondrial protein processing	4/1444	13/18862	0.0139631	0.159389	0.144261	PMPCB/SPG7/IMMP2L/YME1L1	4
BP	GO:0035723	interleukin-15-mediated signaling pathway	4/1444	13/18862	0.0139631	0.159389	0.144261	STAT5A/STAT5B/STAT3/JAK3	4
BP	GO:0036109	alpha-linolenic acid metabolic process	4/1444	13/18862	0.0139631	0.159389	0.144261	FADS2/ELOVL5/FADS1/ACOX1	4
BP	GO:0060213	positive regulation of nuclear-transcribed mRNA poly(A) tail shortening	4/1444	13/18862	0.0139631	0.159389	0.144261	TNRC6A/TNRC6B/PABPC1/AGO2	4
BP	GO:0071027	nuclear RNA surveillance	4/1444	13/18862	0.0139631	0.159389	0.144261	EXOSC2/XRN1/PCID2/EXOSC6	4
BP	GO:0071028	nuclear mRNA surveillance	4/1444	13/18862	0.0139631	0.159389	0.144261	EXOSC2/XRN1/PCID2/EXOSC6	4
BP	GO:0071236	cellular response to antibiotic	4/1444	13/18862	0.0139631	0.159389	0.144261	ACTR2/MDM2/MEF2C/EZH2	4
BP	GO:0071350	cellular response to interleukin-15	4/1444	13/18862	0.0139631	0.159389	0.144261	STAT5A/STAT5B/STAT3/JAK3	4
BP	GO:0071352	cellular response to interleukin-2	4/1444	13/18862	0.0139631	0.159389	0.144261	SYK/STAT5A/STAT5B/JAK3	4
BP	GO:0090161	Golgi ribbon formation	4/1444	13/18862	0.0139631	0.159389	0.144261	GCC2/TMED5/GOLGA2/MYO18A	4
BP	GO:0016236	macroautophagy	35/1444	311/18862	0.0140754	0.160327	0.14511	UBXN2A/PIKFYVE/RAB7A/ATG10/SQSTM1/WAC/SIRT1/PAFAH1B2/TBK1/ATP6V0A2/PGAM5/IFT88/SCFD1/ATP6V0A1/CALCOCO2/MVB12A/SUPT5H/RAB3GAP2/RAB1A/PRKAA1/SNX14/VPS41/RHEB/SPTLC1/PIP4K2A/TMEM41B/TSG101/RNF41/VPS37B/ATG14/SPTLC2/VPS13C/SMG1/USP36/CSNK2A1	35
BP	GO:0032869	cellular response to insulin stimulus	27/1444	226/18862	0.0141182	0.16047	0.145239	RAB10/RHOQ/GNAI2/PRKCI/INSIG1/DENND4C/SIRT1/PTEN/PTPN11/ATP6V0A2/PRKCB/ATP6V0A1/PTPRA/PTPN1/SYAP1/SOS1/SMARCC1/PRKAA1/PRKDC/PIP4K2A/PIK3C2A/OSBPL8/ATP2B1/APPL2/TBC1D4/SELENOS/XBP1	27
BP	GO:0060966	regulation of gene silencing by RNA	17/1444	125/18862	0.0145718	0.165272	0.149586	RANBP2/FXR1/POLR2H/POLR2B/NUP42/NUP205/NEAT1/NUP107/NUP58/TNRC6A/SEH1L/TNRC6B/AGO2/NUP98/NUP160/NCOR1/STAT3	17
BP	GO:0002262	myeloid cell homeostasis	19/1444	145/18862	0.014849	0.168056	0.152106	DYRK3/FLVCR1/INPP5D/ADD1/SMAD5/KMT2E/LYN/SH2B3/RB1/ARID4A/RPS19/BAX/ADAM17/PRKDC/SPI1/STAT5B/STAT3/JMJD6/JAK3	19
BP	GO:0000726	non-recombinational repair	15/1444	106/18862	0.0149587	0.168938	0.152904	BABAM2/RIF1/XRCC5/NSD2/POLB/HSF1/HMGA2/POLA1/RNF168/ERCC8/PRKDC/DCLRE1C/KMT5B/UBE2N/TP53BP1	15
BP	GO:0016239	positive regulation of macroautophagy	10/1444	60/18862	0.0149917	0.168951	0.152916	WAC/SIRT1/PAFAH1B2/TBK1/CALCOCO2/SUPT5H/RAB3GAP2/SPTLC1/PIP4K2A/SPTLC2	10
BP	GO:0000413	protein peptidyl-prolyl isomerization	8/1444	43/18862	0.0150805	0.169441	0.153359	PPIH/RANBP2/PPIG/NKTR/PPWD1/FKBP5/PPIL4/FKBP3	8
BP	GO:0010770	positive regulation of cell morphogenesis involved in differentiation	12/1444	78/18862	0.0150991	0.169441	0.153359	CDC42/ACTR2/ARPC2/CUX1/DNM1L/RAB21/FBXW8/MYADM/PRKDC/CRK/P4HB/ANKRD27	12
BP	GO:0060338	regulation of type I interferon-mediated signaling pathway	7/1444	35/18862	0.0153014	0.171036	0.154803	PTPN6/TBK1/PTPN11/LSM14A/MAVS/PTPN1/IFNAR2	7
BP	GO:0006346	DNA methylation-dependent heterochromatin assembly	5/1444	20/18862	0.0153378	0.171036	0.154803	SIRT1/PPHLN1/MPHOSPH8/MBD2/MBD3	5
BP	GO:0097503	sialylation	5/1444	20/18862	0.0153378	0.171036	0.154803	ST6GAL1/ST8SIA4/ST3GAL1/ST8SIA6/ST3GAL2	5
BP	GO:0007259	receptor signaling pathway via JAK-STAT	21/1444	166/18862	0.0157309	0.175052	0.158438	STAMBP/VHL/OCIAD1/PKD2/LYN/HSF1/SH2B3/PIAS1/NLK/SUZ12/GGNBP2/STAT5A/ELP2/IFNAR2/IFNAR1/NMI/UBAP2/CRLF3/STAT5B/STAT3/JAK3	21
BP	GO:0009411	response to UV	19/1444	146/18862	0.0158862	0.17641	0.159666	UBE4B/USP1/POLK/UBE2B/POLH/MAP3K4/WRN/SIRT1/USP47/DDB2/EIF2S1/YY1/BAX/SDE2/REV1/ZRANB3/ATR/PRKAA1/ERCC8	19
BP	GO:0032508	DNA duplex unwinding	15/1444	107/18862	0.0162066	0.179592	0.162546	XRCC5/WRN/RAD23B/SUPV3L1/GTF2H1/DDB2/CUL4A/CHD9/DDX3X/ZRANB3/ERCC8/CHD1/RFC2/SETX/ATRX	15
BP	GO:0032204	regulation of telomere maintenance	12/1444	79/18862	0.0166025	0.183597	0.166171	XRCC5/MAP3K4/YLPM1/GNL3L/CCT4/XRN1/ATR/PPP1R10/HNRNPC/SMG1/HDAC8/ATRX	12
BP	GO:0008299	isoprenoid biosynthetic process	6/1444	28/18862	0.0174051	0.19088	0.172764	DHDDS/FDPS/GGPS1/HMGCR/NUS1/COQ2	6
BP	GO:0032607	interferon-alpha production	6/1444	28/18862	0.0174051	0.19088	0.172764	TBK1/MAVS/DDX3X/NMI/SETD2/CHUK	6
BP	GO:0032647	regulation of interferon-alpha production	6/1444	28/18862	0.0174051	0.19088	0.172764	TBK1/MAVS/DDX3X/NMI/SETD2/CHUK	6
BP	GO:2001032	regulation of double-strand break repair via nonhomologous end joining	6/1444	28/18862	0.0174051	0.19088	0.172764	RIF1/NSD2/HSF1/HMGA2/PRKDC/KMT5B	6
BP	GO:0090305	nucleic acid phosphodiester bond hydrolysis	34/1444	305/18862	0.0174688	0.191184	0.173038	AGO3/TSEN2/EXOG/N4BP2/FIP1L1/POLK/CNOT8/WRN/HSF1/EXOSC2/GTF2H1/DDB2/CPSF6/CNOT2/PAN3/CUL4A/KHNYN/DIS3L/ISG20/REXO5/ENDOV/BAX/XRN2/DFFA/ZRANB3/DCP1A/XRN1/RFC1/REV3L/RNASET2/RFC2/AGO2/DCLRE1C/EXOSC6	34
BP	GO:0042058	regulation of epidermal growth factor receptor signaling pathway	13/1444	89/18862	0.0176587	0.192865	0.17456	CDC42/CNOT9/RAB7A/PTPN12/MVP/MVB12A/EPS15/RNF115/ADAM17/SOS1/CCDC88A/HIP1/TSG101	13
BP	GO:2000144	positive regulation of DNA-templated transcription, initiation	7/1444	36/18862	0.0177741	0.193592	0.175218	CREB1/SUB1/MED12/SETX/PSMC3/FOSL1/MED13	7
BP	GO:0043112	receptor metabolic process	21/1444	168/18862	0.0177982	0.193592	0.175218	GRK4/MKLN1/FNTA/CLTA/SYK/DNM1/SCYL2/ANKRD13A/SNX1/ARRB2/AP2B1/MVB12A/ITCH/ARFGEF2/PTPN1/GRK3/EPS15/AHI1/ARRB1/PICALM/ATXN2	21
BP	GO:0007032	endosome organization	12/1444	80/18862	0.0182161	0.195141	0.17662	RAB7A/SQSTM1/HOOK3/LAPTM4B/DNM1/WASHC4/USP8/MVB12A/ARFGEF2/SNX3/TSG101/VPS37B	12
BP	GO:0060759	regulation of response to cytokine stimulus	23/1444	189/18862	0.0182452	0.195141	0.17662	CASP8/STAP1/SYK/PTPN6/TBK1/IRAK3/SH2B3/PTPN11/RNF31/PIAS1/CBFB/LSM14A/MAVS/PTPN1/IFNAR2/ADAM17/TXK/SHARPIN/AGPAT2/CHUK/ELF1/CARD8/RUNX1	23
BP	GO:0008333	endosome to lysosome transport	9/1444	53/18862	0.01825	0.195141	0.17662	RAB7A/HOOK3/SCYL2/MGRN1/MVB12A/KIF13A/VPS41/TSG101/ATG14	9
BP	GO:0010332	response to gamma radiation	9/1444	53/18862	0.01825	0.195141	0.17662	XRCC5/WRN/POLB/HSF1/MDM2/BAX/ATR/PRKAA1/PRKDC	9
BP	GO:0042073	intraciliary transport	9/1444	53/18862	0.01825	0.195141	0.17662	IFT122/TNPO1/PCM1/IFT88/KIF3B/WDR35/IFT172/TTC21B/RPGR	9
BP	GO:0051568	histone H3-K4 methylation	9/1444	53/18862	0.01825	0.195141	0.17662	MYB/KMT2E/ASH2L/KMT2A/ARID4A/KDM6A/DPY30/SETD3/BCOR	9
BP	GO:0006999	nuclear pore organization	4/1444	14/18862	0.0183845	0.195141	0.17662	NUP205/NUP107/SEH1L/NUP98	4
BP	GO:0010225	response to UV-C	4/1444	14/18862	0.0183845	0.195141	0.17662	POLH/MAP3K4/WRN/YY1	4
BP	GO:0051645	Golgi localization	4/1444	14/18862	0.0183845	0.195141	0.17662	CDC42/HOOK3/SLC9A3R1/YWHAZ	4
BP	GO:0070669	response to interleukin-2	4/1444	14/18862	0.0183845	0.195141	0.17662	SYK/STAT5A/STAT5B/JAK3	4
BP	GO:0070672	response to interleukin-15	4/1444	14/18862	0.0183845	0.195141	0.17662	STAT5A/STAT5B/STAT3/JAK3	4
BP	GO:0090239	regulation of histone H4 acetylation	4/1444	14/18862	0.0183845	0.195141	0.17662	SIRT1/MUC1/SPI1/ARRB1	4
BP	GO:0032984	protein-containing complex disassembly	36/1444	328/18862	0.0184186	0.195141	0.17662	ARID1A/CAPZA1/MRPS21/DAP3/DYRK3/MRPL30/ADD1/KIF2A/SCAF8/CAPZA2/SWAP70/ARID2/IRAK3/MRPL42/KLC1/CALCOCO2/MRPS7/MRPL4/SMARCA4/MRPS12/MRPS26/CLASP2/SMARCC1/MRPL3/MRPL47/ETF1/CSNK1A1/SNX14/MRPS28/SETX/TSG101/NFE2/SMARCC2/MTRF1/SUPT16H/ATG14	36
BP	GO:0006521	regulation of cellular amino acid metabolic process	10/1444	62/18862	0.0186318	0.197007	0.178309	PSMD4/PSMD1/PSMF1/PSMB2/PSMA5/ODC1/PSME4/PSMD5/PSMA1/PSMC3	10
BP	GO:0000028	ribosomal small subunit assembly	5/1444	21/18862	0.0188908	0.198167	0.179358	XRCC5/MRPS7/RPS19/PRKDC/RRP7A	5
BP	GO:0033962	P-body assembly	5/1444	21/18862	0.0188908	0.198167	0.179358	CNOT2/DYNC1H1/ATXN2L/LSM14A/ATXN2	5
BP	GO:0043555	regulation of translation in response to stress	5/1444	21/18862	0.0188908	0.198167	0.179358	RPS6KA1/RBM4/EIF2S1/DDX3X/EIF2AK2	5
BP	GO:0043984	histone H4-K16 acetylation	5/1444	21/18862	0.0188908	0.198167	0.179358	SIRT1/KMT2A/KAT8/KANSL2/KANSL1	5
BP	GO:0051092	positive regulation of NF-kappaB transcription factor activity	20/1444	159/18862	0.0191601	0.200595	0.181556	TRAF5/LRRFIP1/PRKCI/NFKB1/TRIM38/MTDH/TRIM22/IRAK3/RNF31/PRKCB/EIF2AK2/TRIM14/CHUK/TRIM5/KRAS/UBE2N/RPS6KA5/DHX33/FLOT2/STAT3	20
BP	GO:0090559	regulation of membrane permeability	13/1444	90/18862	0.019242	0.200837	0.181775	HK2/CASP8/PPP3CC/LAPTM4B/SPG7/RHOT1/BAX/THEM4/F11R/PPP3R1/ATF2/TFDP2/YWHAZ	13
BP	GO:0043666	regulation of phosphoprotein phosphatase activity	16/1444	119/18862	0.0192589	0.200837	0.181775	PHACTR4/PPP2R5A/GNAI2/PPP2R2A/PPP2R2D/PPP6R3/HSP90B1/PPP6R2/IGBP1/EIF2AK2/PPP3R1/PPP1R10/B3GAT3/ARPP19/PPP4R1/ROCK1	16
BP	GO:0009416	response to light stimulus	35/1444	319/18862	0.0199888	0.20804	0.188295	UBE4B/USP1/PPP1CB/CREB1/CCDC66/GRK4/POLK/UBE2B/POLH/MAP3K4/WRN/FNTA/SIRT1/USP47/DDB2/RBM4/METAP2/EIF2S1/FOS/YY1/PIAS1/CRTC1/BAX/GNB1/SDE2/REV1/ZRANB3/ATR/PRKAA1/ERCC8/GNAQ/NMT2/KRAS/FBXL12/JUND	35
BP	GO:0035065	regulation of histone acetylation	9/1444	54/18862	0.0204596	0.212109	0.191978	SETD5/SIRT1/KMT2A/MUC1/SPI1/ARRB1/RPS6KA5/GLYR1/BRD7	9
BP	GO:0034067	protein localization to Golgi apparatus	6/1444	29/18862	0.0205623	0.212109	0.191978	GCC2/PACS1/RAB6A/TMED10/VPS13C/CSNK1D	6
BP	GO:0070979	protein K11-linked ubiquitination	6/1444	29/18862	0.0205623	0.212109	0.191978	UBE2B/UBE2D3/UBE2H/ANAPC7/ANAPC5/CDC27	6
BP	GO:0090162	establishment of epithelial cell polarity	6/1444	29/18862	0.0205623	0.212109	0.191978	CDC42/SLC9A3R1/SIPA1L3/MSN/FRMD4B/MYO18A	6
BP	GO:0060828	regulation of canonical Wnt signaling pathway	32/1444	287/18862	0.0205796	0.212109	0.191978	RNF220/PSMD4/PPM1B/PSMD1/NFKB1/UBE2B/SOX4/INVS/USP47/WNK1/SCYL2/USP8/SLC9A3R1/CSNK1G2/PSMF1/DDX3X/XIAP/PSMB2/PSMA5/PSME4/USP34/CUL3/TBL1XR1/CSNK1A1/STK3/GNAQ/PSMD5/PSMA1/PSMC3/LMBR1L/CSNK1G1/CSNK1D	32
BP	GO:0035690	cellular response to drug	10/1444	63/18862	0.0206774	0.212501	0.192332	RAP1A/CRHBP/HSF1/HMGA2/RAP1B/RNF149/NFE2L2/PRKAA1/MEF2C/EFTUD2	10
BP	GO:0034605	cellular response to heat	16/1444	120/18862	0.0206977	0.212501	0.192332	RANBP2/NUP42/NUP205/DNAJB6/LYN/HSF1/SIRT1/NUP107/NUP58/EIF2S1/SEH1L/ATR/NUP98/NUP160/PTGES3/ATXN3	16
BP	GO:0031023	microtubule organizing center organization	18/1444	140/18862	0.0207584	0.212714	0.192525	GCC2/CEP135/PKD2/PCM1/SIRT1/CEP295/HAUS2/PAFAH1B1/CNTROB/KIF3B/USP33/CLASP2/FBXW11/CDK5RAP2/GOLGA2/POC1B/CEP152/CCDC57	18
BP	GO:2001021	negative regulation of response to DNA damage stimulus	12/1444	82/18862	0.0217915	0.222869	0.201716	DYRK3/RIF1/HSF1/SIRT1/USP47/CD44/HMGA2/MDM2/MUC1/PPP1R10/TP53BP1/THOC1	12
BP	GO:0031623	receptor internalization	15/1444	111/18862	0.0220121	0.224693	0.203367	GRK4/MKLN1/SYK/DNM1/SCYL2/ANKRD13A/SNX1/ARRB2/AP2B1/GRK3/EPS15/AHI1/ARRB1/PICALM/ATXN2	15
BP	GO:0006283	transcription-coupled nucleotide-excision repair	11/1444	73/18862	0.0224768	0.228996	0.207261	POLR2H/POLR2B/COPS4/POLK/GTF2H1/CUL4A/RFC1/ERCC8/RFC2/TCEA1/COPS2	11
BP	GO:0032088	negative regulation of NF-kappaB transcription factor activity	13/1444	92/18862	0.0227253	0.230662	0.20877	COMMD1/MTURN/SIRT1/IRAK3/ARRB2/ITCH/FAF1/PELI1/G3BP2/DAP/CHUK/ARRB1/CARD8	13
BP	GO:0006413	translational initiation	23/1444	193/18862	0.0227824	0.230662	0.20877	KHDRBS1/RPL37A/RPL34/RPL27A/RBM4/EIF4B/EIF2S1/RPL13/EIF3K/RPS19/EIF3L/DDX3X/EIF2AK2/RPL37/RPS20/RPL30/PABPC1/AGO2/EIF2B1/MTFMT/DHX33/EIF2S2/EIF3D	23
BP	GO:0010499	proteasomal ubiquitin-independent protein catabolic process	5/1444	22/18862	0.0229445	0.230662	0.20877	PSMB2/PSMA5/PSME4/NFE2L2/PSMA1	5
BP	GO:0030859	polarized epithelial cell differentiation	5/1444	22/18862	0.0229445	0.230662	0.20877	CDC42/RAB10/SLC9A3R1/MSN/AHI1	5
BP	GO:0032727	positive regulation of interferon-alpha production	5/1444	22/18862	0.0229445	0.230662	0.20877	TBK1/MAVS/DDX3X/SETD2/CHUK	5
BP	GO:0051383	kinetochore organization	5/1444	22/18862	0.0229445	0.230662	0.20877	TRAPPC12/CENPH/SENP6/POGZ/CENPC	5
BP	GO:1903077	negative regulation of protein localization to plasma membrane	5/1444	22/18862	0.0229445	0.230662	0.20877	PPP2R5A/RHOQ/TMEM59/LYPLA1/PICALM	5
BP	GO:0071887	leukocyte apoptotic process	14/1444	102/18862	0.0233344	0.233095	0.210971	LYN/SIRT1/PTEN/DNAJA3/BAX/DFFA/ADAM17/ZC3H8/FOXP1/MEF2C/ST3GAL1/LMBR1L/SELENOS/JAK3	14
BP	GO:1902105	regulation of leukocyte differentiation	31/1444	279/18862	0.0233614	0.233095	0.210971	CD46/CASP8/CREB1/INPP5D/TCTA/SOX4/MYB/LYN/SYK/PRXL2A/PTPN6/RB1/CUL4A/FOS/CBFB/CLPTM1/SOS1/ZC3H8/FOXP1/HLA-DOA/PRKDC/RC3H2/RNF41/PCID2/STAT5B/JAK3/RASSF2/RUNX1/XBP1/TOB2/NKAP	31
BP	GO:0046326	positive regulation of glucose import	7/1444	38/18862	0.0235366	0.233095	0.210971	RAP1A/RHOQ/PRKCI/PTPN11/NFE2L2/OSBPL8/ARPP19	7
BP	GO:0001574	ganglioside biosynthetic process	4/1444	15/18862	0.0235817	0.233095	0.210971	ST8SIA4/ST3GAL1/ST8SIA6/ST3GAL2	4
BP	GO:0042994	cytoplasmic sequestering of transcription factor	4/1444	15/18862	0.0235817	0.233095	0.210971	PKD2/FAF1/G3BP2/NFKBIE	4
BP	GO:0043518	negative regulation of DNA damage response, signal transduction by p53 class mediator	4/1444	15/18862	0.0235817	0.233095	0.210971	DYRK3/SIRT1/CD44/MDM2	4
BP	GO:0060211	regulation of nuclear-transcribed mRNA poly(A) tail shortening	4/1444	15/18862	0.0235817	0.233095	0.210971	TNRC6A/TNRC6B/PABPC1/AGO2	4
BP	GO:0060766	negative regulation of androgen receptor signaling pathway	4/1444	15/18862	0.0235817	0.233095	0.210971	SIRT1/SMARCA4/FOXP1/NCOR1	4
BP	GO:2000001	regulation of DNA damage checkpoint	4/1444	15/18862	0.0235817	0.233095	0.210971	CUL4A/PPP1R10/RFWD3/THOC1	4
BP	GO:0046031	ADP metabolic process	16/1444	122/18862	0.0238186	0.234998	0.212694	HK2/RANBP2/NUP42/OGDH/NUP205/DHTKD1/NUP107/NUP58/SEH1L/GPI/PGK1/PRKAA1/AK3/NUP98/NUP160/NCOR1	16
BP	GO:0001844	protein insertion into mitochondrial membrane involved in apoptotic signaling pathway	6/1444	30/18862	0.024086	0.236319	0.21389	CASP8/PPP3CC/BAX/PPP3R1/TFDP2/YWHAZ	6
BP	GO:0035666	TRIF-dependent toll-like receptor signaling pathway	6/1444	30/18862	0.024086	0.236319	0.21389	TANK/CASP8/UBE2D2/TBK1/UBE2D3/CHUK	6
BP	GO:0045577	regulation of B cell differentiation	6/1444	30/18862	0.024086	0.236319	0.21389	INPP5D/SYK/PTPN6/PCID2/STAT5B/XBP1	6
BP	GO:0046777	protein autophosphorylation	26/1444	226/18862	0.0243198	0.238172	0.215567	PPP2R5A/PIKFYVE/OXSR1/MOB1B/TRIM24/LYN/DAPK1/IRAK3/EIF2S1/MARK3/IQGAP1/MVP/NLK/CSNK1G2/DDX3X/EIF2AK2/STK17B/ATR/TXK/PRKG2/RIOK2/STK10/TAOK3/TRPM7/SMG1/RASSF2	26
BP	GO:0001701	in utero embryonic development	36/1444	335/18862	0.0245514	0.23953	0.216796	NASP/FLVCR1/BIRC6/CASP8/MBNL1/ADD1/PKD2/BTF3/UBE2B/TAF8/RPL7L1/CCM2/POLB/CNOT2/CHST11/FBXW8/CUL4A/RPL13/NSRP1/GGNBP2/BPTF/UNK/HM13/INPP5B/KIDINS220/CUL3/SETD2/STK3/ST8SIA6/FOSL1/COPS2/POLG2/MBD3/EIF2S2/RRP7A/BCOR	36
BP	GO:0031396	regulation of protein ubiquitination	24/1444	205/18862	0.0246285	0.23953	0.216796	UBXN2A/COMMD1/DCUN1D4/SQSTM1/SOX4/DNAJA1/PTEN/FANCI/ARRB2/DDX3X/GNL3L/XIAP/GLMN/PELI1/RAB1A/NMI/CUL3/USP4/GOLGA2/ARRB1/DCUN1D5/UBE2N/MYCBP2/HDAC8	24
BP	GO:0040029	regulation of gene expression, epigenetic	24/1444	205/18862	0.0246285	0.23953	0.216796	ARID1A/RBBP4/MIER1/MTF2/RIF1/POLR2H/UBE2B/CDYL/ZMIZ2/SIRT1/PPHLN1/MPHOSPH8/ARID4A/MORF4L1/SUZ12/GLMN/DPY30/POLR1A/BAZ1B/EZH2/ATAD2/EPC1/SPI1/MORF4L2	24
BP	GO:0046323	glucose import	11/1444	74/18862	0.024639	0.23953	0.216796	RAP1A/RHOQ/HK2/PRKCI/PTPN11/NFE2L2/SLC2A3/OSBPL8/APPL2/ARPP19/SELENOS	11
BP	GO:0033157	regulation of intracellular protein transport	28/1444	248/18862	0.024968	0.242286	0.21929	CDC42/GCC2/CASP8/RUFY3/INSIG1/PCM1/PPP3CC/OS9/PTPN11/NUP58/RNF31/MAVS/PTPN1/SREBF2/ITGB1BP1/PPP3R1/TTC21B/TFDP2/PARL/UBE2D3/PRKAA1/RIOK2/UBE2J1/YWHAZ/B3GAT3/CEP290/USP36/GRIPAP1	28
BP	GO:0030098	lymphocyte differentiation	38/1444	358/18862	0.0253494	0.245537	0.222233	CD46/INPP5D/DOCK2/SOX4/MYB/SYK/PTPN6/YY1/DNAJA3/SPN/CBFB/CLPTM1/RELB/BAX/GON4L/ADAM17/SOS1/ZC3H8/FOXP1/HLA-DOA/EZH2/PRKDC/TPD52/ST3GAL1/RC3H2/DCLRE1C/SPI1/LMBR1L/RNF41/PCID2/STAT5B/STAT3/JMJD6/JAK3/RUNX1/XBP1/PATZ1/NKAP	38
BP	GO:0034508	centromere complex assembly	9/1444	56/18862	0.0254453	0.246018	0.222668	RBBP4/NASP/TRAPPC12/CENPH/SENP6/RB1/POGZ/CENPC/MIS18BP1	9
BP	GO:0038061	NIK/NF-kappaB signaling	22/1444	185/18862	0.0260633	0.251534	0.227661	AGO3/PSMD4/PPM1B/REL/PSMD1/PDCD4/NFAT5/RELB/PSMF1/DDX3X/PSMB2/PSMA5/EIF2AK2/PSME4/NMI/FBXW11/PSMD5/RC3H2/CHUK/PSMA1/PSMC3/RASSF2	22
BP	GO:0006352	DNA-templated transcription, initiation	28/1444	249/18862	0.0261524	0.251936	0.228025	CREB1/POLR2H/POLR2B/SUB1/BDP1/E2F3/TAF8/CRCP/GTF3C4/PTEN/GTF2H1/CBFB/TAF15/SMARCA4/BAX/MED12/GTF2B/POLR1A/NR3C1/TAF11/CCNC/NR6A1/SETX/PSMC3/FOSL1/NR2C1/MED13/GTF2F1	28
BP	GO:0010769	regulation of cell morphogenesis involved in differentiation	13/1444	94/18862	0.0266563	0.255419	0.231177	CDC42/ACTR2/ARPC2/CUX1/DNM1L/RAB21/FBXW8/MYADM/ITGB1BP1/PRKDC/CRK/P4HB/ANKRD27	13
BP	GO:0097696	receptor signaling pathway via STAT	21/1444	175/18862	0.0267415	0.255419	0.231177	STAMBP/VHL/OCIAD1/PKD2/LYN/HSF1/SH2B3/PIAS1/NLK/SUZ12/GGNBP2/STAT5A/ELP2/IFNAR2/IFNAR1/NMI/UBAP2/CRLF3/STAT5B/STAT3/JAK3	21
BP	GO:0001738	morphogenesis of a polarized epithelium	18/1444	144/18862	0.0267727	0.255419	0.231177	CDC42/PSMD4/RAB10/PSMD1/SEC24B/ARRB2/AP2B1/SLC9A3R1/PSMF1/MSN/MED12/PSMB2/PSMA5/PSME4/AHI1/PSMD5/PSMA1/PSMC3	18
BP	GO:0016572	histone phosphorylation	7/1444	39/18862	0.0268508	0.255419	0.231177	UBE2B/HMGA2/PRKCB/PRKAA1/BAZ1B/RPS6KA5/AKAP8L	7
BP	GO:0034314	Arp2/3 complex-mediated actin nucleation	7/1444	39/18862	0.0268508	0.255419	0.231177	ACTR2/ACTR3/ARPC2/IQGAP2/FCHSD2/ARPC3/GMFG	7
BP	GO:0060416	response to growth hormone	7/1444	39/18862	0.0268508	0.255419	0.231177	RBBP4/LYN/STAT5A/PTPN1/STAT5B/STAT3/JAK3	7
BP	GO:1901998	toxin transport	7/1444	39/18862	0.0268508	0.255419	0.231177	DNAJA1/SCFD1/ATP6V0A1/GGA1/CCT4/ANTXR2/DNAJC17	7
BP	GO:0046902	regulation of mitochondrial membrane permeability	11/1444	75/18862	0.0269483	0.255888	0.231602	HK2/CASP8/PPP3CC/SPG7/RHOT1/BAX/THEM4/PPP3R1/ATF2/TFDP2/YWHAZ	11
BP	GO:0032543	mitochondrial translation	17/1444	134/18862	0.0270923	0.256051	0.231748	MRPS21/DAP3/DARS2/MRPL30/MRPL42/MRPS7/MRPL4/MRPS12/MRPS26/RPUSD3/MRPL3/MRPL47/AARS2/RARS2/MRPS28/MTRF1/CDK5RAP1	17
BP	GO:0000018	regulation of DNA recombination	14/1444	104/18862	0.0271135	0.256051	0.231748	ACTR2/RIF1/NSD2/MSH3/UBE2B/SPIDR/ARID2/FUS/ZRANB3/SETD2/KMT5B/TP53BP1/EXOSC6/THOC1	14
BP	GO:0006997	nucleus organization	16/1444	124/18862	0.0272811	0.256051	0.231748	DYRK3/UBXN2A/NUP205/PPP2R2A/NUP107/PRKCB/SEH1L/RPS19/PSME4/SRPK1/NUP98/NEMP1/NEK9/USP36/AKAP8L/PITPNB	16
BP	GO:0072599	establishment of protein localization to endoplasmic reticulum	16/1444	124/18862	0.0272811	0.256051	0.231748	SRP9/RAB10/RPL37A/SEC62/SRP72/RPL34/RPL27A/RPL13/RPS19/RAB3GAP2/RPL37/SEC63/MAN1A1/RPS20/RPL30/SRP68	16
BP	GO:0006096	glycolytic process	15/1444	114/18862	0.0273031	0.256051	0.231748	HK2/RANBP2/NUP42/OGDH/NUP205/DHTKD1/NUP107/NUP58/SEH1L/GPI/PGK1/PRKAA1/NUP98/NUP160/NCOR1	15
BP	GO:0032392	DNA geometric change	15/1444	114/18862	0.0273031	0.256051	0.231748	XRCC5/WRN/RAD23B/SUPV3L1/GTF2H1/DDB2/CUL4A/CHD9/DDX3X/ZRANB3/ERCC8/CHD1/RFC2/SETX/ATRX	15
BP	GO:0051225	spindle assembly	15/1444	114/18862	0.0273031	0.256051	0.231748	RCC1/GPSM2/KIF2A/SENP6/DYNC1H1/HAUS2/ZNF207/LSM14A/KIF3B/STAG2/CLASP2/STAG1/GOLGA2/NCOR1/CSNK1D	15
BP	GO:0000715	nucleotide-excision repair, DNA damage recognition	5/1444	23/18862	0.0275207	0.256281	0.231957	COPS4/RAD23B/DDB2/CUL4A/COPS2	5
BP	GO:0016973	poly(A)+ mRNA export from nucleus	5/1444	23/18862	0.0275207	0.256281	0.231957	DDX19A/SARNP/PCID2/MCM3AP/THOC2	5
BP	GO:0033032	regulation of myeloid cell apoptotic process	5/1444	23/18862	0.0275207	0.256281	0.231957	SIRT1/PTEN/ADAM17/MEF2C/SELENOS	5
BP	GO:0043162	ubiquitin-dependent protein catabolic process via the multivesicular body sorting pathway	5/1444	23/18862	0.0275207	0.256281	0.231957	UBAP1/MVB12A/RNF115/TSG101/VPS37B	5
BP	GO:1900076	regulation of cellular response to insulin stimulus	10/1444	66/18862	0.0277919	0.256655	0.232295	GNAI2/SIRT1/PTPN11/PRKCB/PTPN1/PRKAA1/PIP4K2A/OSBPL8/ATP2B1/APPL2	10
BP	GO:0022604	regulation of cell morphogenesis	33/1444	305/18862	0.0278344	0.256655	0.232295	CDC42/EPB41/ZMYM4/AGO4/MACF1/RHOQ/ACTR2/ARHGAP15/ARPC2/CDC42SE2/SEPTIN7/CUX1/MKLN1/CD44/DNM1L/RAB21/FBXW8/SLC9A3R1/MYADM/ZNF135/MSN/ZMYM6/F11R/ITGB1BP1/ITSN2/BCL11A/DIAPH1/PRKDC/CRK/SPAG9/P4HB/ANKRD27/BRWD3	33
BP	GO:0034390	smooth muscle cell apoptotic process	6/1444	31/18862	0.0279916	0.256655	0.232295	E2F3/SIRT1/PDCD4/ARRB2/MAP2K4/ARRB1	6
BP	GO:0034391	regulation of smooth muscle cell apoptotic process	6/1444	31/18862	0.0279916	0.256655	0.232295	E2F3/SIRT1/PDCD4/ARRB2/MAP2K4/ARRB1	6
BP	GO:1901797	negative regulation of signal transduction by p53 class mediator	6/1444	31/18862	0.0279916	0.256655	0.232295	DYRK3/SIRT1/CD44/MDM2/RNF34/MUC1	6
BP	GO:0002204	somatic recombination of immunoglobulin genes involved in immune response	8/1444	48/18862	0.0280444	0.256655	0.232295	RIF1/NSD2/SWAP70/RNF168/KMT5B/TP53BP1/EXOSC6/THOC1	8
BP	GO:0002208	somatic diversification of immunoglobulins involved in immune response	8/1444	48/18862	0.0280444	0.256655	0.232295	RIF1/NSD2/SWAP70/RNF168/KMT5B/TP53BP1/EXOSC6/THOC1	8
BP	GO:0045190	isotype switching	8/1444	48/18862	0.0280444	0.256655	0.232295	RIF1/NSD2/SWAP70/RNF168/KMT5B/TP53BP1/EXOSC6/THOC1	8
BP	GO:0051293	establishment of spindle localization	8/1444	48/18862	0.0280444	0.256655	0.232295	GPSM2/DYNC1H1/PAFAH1B1/LLGL2/CLASP2/MAP4/FBXW11/CDK5RAP2	8
BP	GO:0061028	establishment of endothelial barrier	8/1444	48/18862	0.0280444	0.256655	0.232295	RAP1A/ADD1/RAP1B/MYADM/MSN/F11R/PECAM1/ROCK1	8
BP	GO:0016052	carbohydrate catabolic process	23/1444	197/18862	0.0281461	0.257142	0.232736	PPP1CB/HK2/RANBP2/NUP42/OGDH/NUP205/DHTKD1/DERA/NUP107/NUP58/SEH1L/GPI/PGK1/SLC25A12/GK5/MANBA/PRKAA1/GUSB/NUP98/NUP160/NCOR1/ENOSF1/MAN2B1	23
BP	GO:0002260	lymphocyte homeostasis	9/1444	57/18862	0.0282362	0.257522	0.23308	LYN/DNAJA3/BAX/SOS1/ZC3H8/MEF2C/RC3H2/STAT5B/JAK3	9
BP	GO:0002221	pattern recognition receptor signaling pathway	24/1444	208/18862	0.0286834	0.261152	0.236366	TANK/CASP8/UBE2D2/LYN/IRAK4/USP15/TBK1/IRAK3/HSP90B1/ARRB2/RNF125/LSM14A/ITCH/DDX3X/XIAP/CTSS/PELI1/NMI/ANKRD17/UBE2D3/TNIP1/CHUK/UBE2N/APPL2	24
BP	GO:0032388	positive regulation of intracellular transport	25/1444	219/18862	0.0291251	0.263901	0.238854	CDC42/KHDRBS1/CASP8/RUFY3/PCM1/PPP3CC/CPSF6/RAB21/RNF31/DYNC1H1/MAVS/SREBF2/MSN/ITGB1BP1/PPP3R1/TFDP2/UBE2D3/PRKAA1/RIOK2/YWHAZ/B3GAT3/CEP290/NRDE2/USP36/MLC1	25
BP	GO:0045814	negative regulation of gene expression, epigenetic	16/1444	125/18862	0.0291466	0.263901	0.238854	RBBP4/MIER1/MTF2/RIF1/UBE2B/SIRT1/PPHLN1/MPHOSPH8/MORF4L1/SUZ12/DPY30/EZH2/ATAD2/EPC1/SPI1/MORF4L2	16
BP	GO:0006757	ATP generation from ADP	15/1444	115/18862	0.0292604	0.263901	0.238854	HK2/RANBP2/NUP42/OGDH/NUP205/DHTKD1/NUP107/NUP58/SEH1L/GPI/PGK1/PRKAA1/NUP98/NUP160/NCOR1	15
BP	GO:0007569	cell aging	15/1444	115/18862	0.0292604	0.263901	0.238854	ZNF277/WRN/SMC5/SIRT1/PTEN/PDCD4/HMGA2/DNAJA3/MORC3/ATR/PRKDC/SPI1/KRAS/PAWR/RSL1D1	15
BP	GO:0042326	negative regulation of phosphorylation	42/1444	407/18862	0.0295073	0.263901	0.238854	PPP2R5A/DNAJC10/STAP1/UBE2B/CD109/LYN/DNAJA1/SIRT1/PTEN/PDCD4/IPO7/WNK1/PTPN6/IRAK3/SH2B3/RB1/MVP/ARRB2/SUZ12/GGNBP2/PPP5C/BAX/MYADM/PTPN1/SMYD3/ITGB1BP1/STK38/PRKDC/GNAQ/PIP4K2A/TSG101/ARRB1/TAOK3/ATG14/NCOR1/SPAG9/ROCK1/GMFG/RASSF2/CDK5RAP1/DUSP18/PIK3IP1	42
BP	GO:0001732	formation of cytoplasmic translation initiation complex	4/1444	16/18862	0.029582	0.263901	0.238854	EIF3K/EIF3L/EIF2S2/EIF3D	4
BP	GO:0014067	negative regulation of phosphatidylinositol 3-kinase signaling	4/1444	16/18862	0.029582	0.263901	0.238854	STAMBP/PTEN/SLC9A3R1/PIK3IP1	4
BP	GO:0033151	V(D)J recombination	4/1444	16/18862	0.029582	0.263901	0.238854	POLB/YY1/PRKDC/DCLRE1C	4
BP	GO:0034244	negative regulation of transcription elongation from RNA polymerase II promoter	4/1444	16/18862	0.029582	0.263901	0.238854	LARP7/TCERG1/RNF168/EZH2	4
BP	GO:0035855	megakaryocyte development	4/1444	16/18862	0.029582	0.263901	0.238854	PTPN6/SH2B3/PTPN11/PIP4K2A	4
BP	GO:0070242	thymocyte apoptotic process	4/1444	16/18862	0.029582	0.263901	0.238854	BAX/DFFA/ZC3H8/JAK3	4
BP	GO:0071361	cellular response to ethanol	4/1444	16/18862	0.029582	0.263901	0.238854	PTEN/PRKAA1/SPI1/ITPR2	4
BP	GO:0006839	mitochondrial transport	30/1444	274/18862	0.0302023	0.26879	0.243278	FLVCR1/HK2/MTX2/CASP8/SLC25A36/TMEM14B/PMPCB/PPP3CC/RNF31/DMAC2L/SPG7/RHOT1/TIMM29/BAX/SREBF2/THEM4/PPP3R1/SLC25A12/ATF2/TFDP2/PARL/UBE2D3/PRKAA1/IMMP2L/YWHAZ/CPT1A/ATP5F1B/MICU2/SLC25A29/USP36	30
BP	GO:0070585	protein localization to mitochondrion	18/1444	146/18862	0.0302312	0.26879	0.243278	HK2/CASP8/PMPCB/PPP3CC/DNAJA1/DNM1L/RNF31/TIMM29/BAX/SREBF2/PPP3R1/TFDP2/PARL/UBE2D3/PRKAA1/IMMP2L/YWHAZ/USP36	18
BP	GO:1902895	positive regulation of pri-miRNA transcription by RNA polymerase II	7/1444	40/18862	0.0304686	0.270447	0.244778	FOS/SMARCA4/SREBF2/NR3C1/SPI1/FOSL1/STAT3	7
BP	GO:1901184	regulation of ERBB signaling pathway	13/1444	96/18862	0.0310641	0.275272	0.249146	CDC42/CNOT9/RAB7A/PTPN12/MVP/MVB12A/EPS15/RNF115/ADAM17/SOS1/CCDC88A/HIP1/TSG101	13
BP	GO:0045005	DNA-dependent DNA replication maintenance of fidelity	8/1444	49/18862	0.0313475	0.277321	0.251	MSH3/WRN/ZRANB3/ATR/RFWD3/SLFN11/THOC1/ATRX	8
BP	GO:0035303	regulation of dephosphorylation	24/1444	210/18862	0.0316566	0.27959	0.253053	CAMTA1/PHACTR4/SMG7/PPP2R5A/CNST/GNAI2/PPP2R2A/PPP2R2D/SWAP70/PPP6R3/WNK1/HSP90B1/PPP6R2/IGBP1/EIF2AK2/PPP3R1/MEF2C/PPP1R10/B3GAT3/RBM26/ARPP19/PPP4R1/ROCK1/SYMPK	24
BP	GO:0010827	regulation of glucose transmembrane transport	11/1444	77/18862	0.0320278	0.28193	0.255171	RAP1A/RHOQ/HK2/PRKCI/PTPN11/PRKCB/NFE2L2/OSBPL8/APPL2/ARPP19/SELENOS	11
BP	GO:0061418	regulation of transcription from RNA polymerase II promoter in response to hypoxia	11/1444	77/18862	0.0320278	0.28193	0.255171	PSMD4/PSMD1/VHL/PSMF1/PSMB2/PSMA5/PSME4/NFE2L2/PSMD5/PSMA1/PSMC3	11
BP	GO:0018215	protein phosphopantetheinylation	35/1444	331/18862	0.0323831	0.284585	0.257575	USP1/LYPLAL1/DESI2/STAMBP/TANK/UBE2E1/ATG10/USP42/FNTA/USP20/USP47/USP15/MDM2/ZDHHC17/PDIA3/USP8/ARIH1/USP10/UBA2/QPCTL/USP25/ALG13/USP33/MINDY1/USP34/USP4/UBA6/LYPLA1/ABO/ATXN3/XYLT1/JMJD6/USP36/P4HB/TPST2	35
BP	GO:0010952	positive regulation of peptidase activity	23/1444	200/18862	0.032762	0.287439	0.260158	TANK/CASP8/CYFIP2/LYN/HSF1/DAPK1/SYK/SIRT1/BAX/DDX3X/WDR35/PSME4/DAP/KHDC1/HIP1/ARRB1/PICALM/DIABLO/CLPX/P2RX1/ATP2A3/STAT3/CARD8	23
BP	GO:0090150	establishment of protein localization to membrane	37/1444	354/18862	0.0331594	0.290445	0.262879	MACF1/SRP9/CNST/RAB10/CASP8/PIKFYVE/RPL37A/RAB7A/SEC62/PRKCI/SRP72/RPL34/PPP3CC/RPL27A/RPL13/TIMM29/RPS19/BAX/PEX26/GGA1/CLSTN1/SSR2/RAB3GAP2/ITGB1BP1/PPP3R1/EMC3/TFDP2/RPL37/KIF13A/SEC63/LYPLA1/RPS20/RPL30/YWHAZ/VPS37B/SRP68/GRIPAP1	37
BP	GO:0007004	telomere maintenance via telomerase	10/1444	68/18862	0.0334086	0.291187	0.26355	XRCC5/GAR1/MAP3K4/GNL3L/CCT4/XRN1/ATR/RFC1/PTGES3/HNRNPC	10
BP	GO:0098840	protein transport along microtubule	10/1444	68/18862	0.0334086	0.291187	0.26355	IFT122/TNPO1/PCM1/IFT88/MAPK8IP3/KIF3B/WDR35/IFT172/TTC21B/RPGR	10
BP	GO:0099118	microtubule-based protein transport	10/1444	68/18862	0.0334086	0.291187	0.26355	IFT122/TNPO1/PCM1/IFT88/MAPK8IP3/KIF3B/WDR35/IFT172/TTC21B/RPGR	10
BP	GO:1901989	positive regulation of cell cycle phase transition	14/1444	107/18862	0.0336015	0.292388	0.264637	DYRK3/KMT2E/RB1/CUL4A/CDK10/DBF4B/DDX3X/ADAM17/CUL3/ANKRD17/EZH2/ANAPC7/ANAPC5/CDC27	14
BP	GO:0038095	Fc-epsilon receptor signaling pathway	20/1444	169/18862	0.0341806	0.29694	0.268757	PSMD4/PSMD1/NFKB1/LAT2/LYN/SYK/FOS/MAP2K4/PSMF1/PSMB2/VAV3/PSMA5/SOS1/PSME4/PPP3R1/FBXW11/PSMD5/CHUK/PSMA1/PSMC3	20
BP	GO:0007099	centriole replication	7/1444	41/18862	0.0343999	0.297319	0.2691	CEP135/CEP295/CNTROB/CDK5RAP2/POC1B/CEP152/CCDC57	7
BP	GO:0006893	Golgi to plasma membrane transport	9/1444	59/18862	0.0344482	0.297319	0.2691	MACF1/CNST/RAB10/COMMD1/RABEP1/ARFGEF2/GGA1/KIF13A/LYPLA1	9
BP	GO:0018208	peptidyl-proline modification	9/1444	59/18862	0.0344482	0.297319	0.2691	PPIH/RANBP2/PPIG/NKTR/PPWD1/FKBP5/PPIL4/FKBP3/P4HB	9
BP	GO:1902017	regulation of cilium assembly	9/1444	59/18862	0.0344482	0.297319	0.2691	CEP135/SEPTIN7/IFT88/CDK10/CNTROB/CCDC88A/MAP4/TAPT1/RABEP2	9
BP	GO:0009185	ribonucleoside diphosphate metabolic process	17/1444	138/18862	0.0347174	0.299156	0.270763	CMPK1/HK2/RANBP2/NUP42/OGDH/NUP205/DHTKD1/NUP107/NUP58/SEH1L/GPI/PGK1/PRKAA1/AK3/NUP98/NUP160/NCOR1	17
BP	GO:0043254	regulation of protein-containing complex assembly	45/1444	446/18862	0.0348038	0.299331	0.270922	CDC42/CAPZA1/TRAPPC12/ACTR2/ACTR3/CREB1/ARPC2/ADD1/IQGAP2/CYFIP2/SENP6/AKAP9/CAPZA2/SPIDR/HSF1/SYK/SLF2/GTF2H1/DDB2/RAP1B/PTPN11/RB1/CUL4A/EVL/NCLN/BAX/MYADM/DDX3X/GNL3L/MSN/FAF1/EIF2AK2/RAF1/ATR/RICTOR/ANKRA2/ARFGEF1/CDK5RAP2/PSMC3/FCHSD2/SSH1/ARPC3/DHX33/ANKRD27/GMFG	45
BP	GO:0007623	circadian rhythm	24/1444	212/18862	0.034857	0.299331	0.270922	PPP1CB/CREB1/SIRT1/PTEN/RBM4/KMT2A/ARNTL2/CRTC1/RELB/TOP1/PRKAA1/FBXW11/EZH2/PRKDC/GNAQ/SETX/CPT1A/PSPC1/MYCBP2/NCOR1/CSNK1D/FBXL12/JUND/NRIP1	24
BP	GO:0048260	positive regulation of receptor-mediated endocytosis	8/1444	50/18862	0.034907	0.299331	0.270922	SYK/BICD1/RAB21/SCYL2/ARRB2/AHI1/HIP1/ARRB1	8
BP	GO:0045862	positive regulation of proteolysis	38/1444	367/18862	0.0353288	0.3017	0.273066	TANK/CASP8/CYFIP2/LYN/HSF1/DAPK1/SYK/SIRT1/PTEN/MDM2/FBXW8/PIAS1/ARIH1/BAX/DDX3X/COP1/WDR35/PSME4/NFE2L2/DAP/CSNK1A1/TNIP1/FBXW11/KHDC1/HIP1/PSMC3/ARRB1/PICALM/DIABLO/HECTD1/ATXN3/CLPX/P2RX1/ATP2A3/STAT3/RNFT1/CSNK1D/CARD8	38
BP	GO:0032868	response to insulin	30/1444	278/18862	0.0357043	0.3017	0.273066	RAB10/RHOQ/GNAI2/PRKCI/INSIG1/LYN/DENND4C/SIRT1/PTEN/PTPN11/ATP6V0A2/PRKCB/ATP6V0A1/PTPRA/PTPN1/SYAP1/SRSF4/SOS1/SMARCC1/PRKAA1/PRKDC/PIP4K2A/PIK3C2A/OSBPL8/ATP2B1/APPL2/TBC1D4/VPS13C/SELENOS/XBP1	30
BP	GO:0009113	purine nucleobase biosynthetic process	3/1444	10/18862	0.0357397	0.3017	0.273066	GMPS/PAICS/GART	3
BP	GO:0030647	aminoglycoside antibiotic metabolic process	3/1444	10/18862	0.0357397	0.3017	0.273066	AKR1A1/AKR7A2/CBR4	3
BP	GO:0070862	negative regulation of protein exit from endoplasmic reticulum	3/1444	10/18862	0.0357397	0.3017	0.273066	INSIG1/OS9/UBE2J1	3
BP	GO:0099532	synaptic vesicle endosomal processing	3/1444	10/18862	0.0357397	0.3017	0.273066	DNM1L/ITSN2/GRIPAP1	3
[truncated: 6,254 more rows]

## Sheet: MPP specific
ONTOLOGY	ID	Description		GeneRatio	BgRatio	pvalue	p.adjust	qvalue	geneID	Count
[truncated: 6,930 more rows]

[truncated: 6 more sheets: MEMP specific, LMPP specific, CMP specific, MLP specific, GMP specific, MEP specific]
