# Supplementary material for: A novel computational method enables RNA editome profiling during human hematopoiesis from scRNA-seq data
Source: Sci Rep. 2023 Jun 26;13:10335. doi: 10.1038/s41598-023-37325-4 (PMC10293275; doi:10.1038/s41598-023-37325-4)
Supplement: Supplementary file 10 — Supplementary Table 5. [file 41598_2023_37325_MOESM10_ESM.xlsx]

## Sheet: Sheet1
Supplemental Table 5. 224 genes edited in 8 HSPCs.
Genes
ABCD4
ABHD18
ACOX1
AKAP9
ANAPC5
ANKRD10
APOL6
ARID2
ARL10
ARMC5
ARPC2
ARSD
ATP2A3
BOLA3
BPNT1
C15orf40
CBWD2
CCAR1
CDC16
CDK6
CELF1
CHRAC1
CHROMR
CHST12
CKLF-CMTM1
CLK4
CNPY2
COPE
CROCCP2
CRYZL1
CSF3R
CTSS
CWF19L1
CYP20A1
CYP2R1
DAP3
DCAF16
DDHD2
DDX56
DFFA
DGLUCY
DHX33
DMAC2L
DPH1
EIF2AK2
EIF3E
ELOVL5
ENDOV
ENOSF1
ENSA
EXOSC2
F11R
FADS2
FAM126B
FAR1
FBXL20
FBXW8
FNBP1
FOXJ2
FPGS
FTX
GABPB1-AS1
GBP4
GIT2
GNL3L
GPATCH2L
GPN2
GTF2H3
GUCY1B2
HLA-DRB6
HMG20A
HNRNPD
HOOK3
HTR1F
IDH1
IFNAR2
INIP
INTS10
IQCB1
KHDC4
KLC1
KLHL6
LINC01387
LINC01819
LMO2
LONP2
LRRC37A4P
LSG1
LYRM7
MAGT1
MAN2B1
MAP4K3-DT
MAVS
MBD3
MBOAT7
METTL16
METTL21A
METTL2B
MINDY1
MIR4712
MIS18BP1
MORF4L1
MPV17
MRI1
MRPL30
MRPL45P2
MTR
N4BP2L2
NFATC2IP
NOM1
NPIPB5
NR2C1
NSUN6
NUDT5
OSGEP
PABPC1
PAN3
PCNX4
PCSK7
PCYT1A
PDE7A
PDF
PDIA6
PGPEP1
PGS1
PHACTR4
PHAX
PHF7
PHTF1
PIGBOS1
PIKFYVE
PMS2P7
POLG2
POLR1E
POLR2D
PRIM1
PRKAR2A
PRR11
PRSS57
RABL6
RAD51-AS1
RAF1
RAP1B
RBBP4
RBM5
RINL
RNF125
RNF34
RNF41
RPAIN
RPH3AL
RPL23A
RPL30
RPL37
RPS19
RSL1D1
RUNX1
S100PBP
SCAMP1-AS1
SCAMP2
SDHAF4
SDR39U1
SEC24B
SENP6
SEPTIN2
SLC12A6
SLC35E3
SMIM7
SMYD4
SNHG14
SNRPD3
SNX5
SPG7
SPN
SPTLC1
SRI
SRSF9
SSBP2
STAG3L1
STAG3L2
STAG3L3
STK38
SUPV3L1
TAF8
TARDBP
TCEANC2
TCERG1
TCP1
TFDP2
TIMM50
TMEM106A
TMEM165
TMEM19
TMEM44
TNFAIP8L1
TPM4
TPT1
TPTEP2
TRIM56
TRMT2B
UBXN7
UPF3A
USP8
VHL
VPS29
VPS41
VPS51
WAC
WAC-AS1
WARS2-AS1
WDR4
XPNPEP3
XPOT
YIPF4
YME1L1
YY1AP1
ZDHHC24
ZNF321P
ZNF397
ZNF439
ZNF587
ZNF639
ZNF69
ZNF83
