# Supplementary material for: A novel computational method enables RNA editome profiling during human hematopoiesis from scRNA-seq data
Source: Sci Rep. 2023 Jun 26;13:10335. doi: 10.1038/s41598-023-37325-4 (PMC10293275; doi:10.1038/s41598-023-37325-4)
Supplement: Supplementary file 11 — Supplementary Table 6. [file 41598_2023_37325_MOESM11_ESM.xlsx]

## Sheet: 8 HSPCs
Supplemental Table 6. The GO terms of RNA editing sites occurred in different HSPCs.
ONTOLOGY	ID	Description	GeneRatio	BgRatio	pvalue	p.adjust	qvalue	geneID	Count
BP	GO:0006402	mRNA catabolic process	15/186	375/18862	4.91956e-06	0.010887	0.0104554	CELF1/EIF3E/EXOSC2/HNRNPD/METTL16/PABPC1/PAN3/POLR2D/RPL23A/RPL30/RPL37/RPS19/SUPV3L1/TARDBP/UPF3A	15
BP	GO:0006401	RNA catabolic process	15/186	414/18862	1.59612e-05	0.0142165	0.0136529	CELF1/EIF3E/EXOSC2/HNRNPD/METTL16/PABPC1/PAN3/POLR2D/RPL23A/RPL30/RPL37/RPS19/SUPV3L1/TARDBP/UPF3A	15
BP	GO:0022613	ribonucleoprotein complex biogenesis	16/186	473/18862	1.92723e-05	0.0142165	0.0136529	CELF1/DDX56/EIF3E/EXOSC2/GNL3L/KHDC4/LSG1/METTL16/NOM1/POLR2D/RBM5/RPL23A/RPS19/RSL1D1/SNRPD3/SRSF9	16
BP	GO:0000956	nuclear-transcribed mRNA catabolic process	10/186	208/18862	4.24679e-05	0.0234954	0.0225639	EIF3E/EXOSC2/PABPC1/PAN3/POLR2D/RPL23A/RPL30/RPL37/RPS19/UPF3A	10
BP	GO:0071826	ribonucleoprotein complex subunit organization	10/186	231/18862	0.000102014	0.0451512	0.0433611	CELF1/EIF3E/KHDC4/KLC1/POLR2D/RBM5/RPL23A/RPS19/SNRPD3/SRSF9	10
BP	GO:0006413	translational initiation	9/186	193/18862	0.000129903	0.0463791	0.0445403	DHX33/EIF2AK2/EIF3E/PABPC1/POLR2D/RPL23A/RPL30/RPL37/RPS19	9
BP	GO:0061014	positive regulation of mRNA catabolic process	5/186	52/18862	0.00015773	0.0463791	0.0445403	CELF1/HNRNPD/METTL16/PABPC1/TARDBP	5
BP	GO:0007031	peroxisome organization	6/186	84/18862	0.000182256	0.0463791	0.0445403	ABCD4/ACOX1/IDH1/LONP2/MAVS/MPV17	6
BP	GO:0000184	nuclear-transcribed mRNA catabolic process, nonsense-mediated decay	7/186	120/18862	0.000188618	0.0463791	0.0445403	EIF3E/PABPC1/RPL23A/RPL30/RPL37/RPS19/UPF3A	7
BP	GO:0036109	alpha-linolenic acid metabolic process	3/186	13/18862	0.000250909	0.0555262	0.0533248	ACOX1/ELOVL5/FADS2	3
BP	GO:0061157	mRNA destabilization	4/186	33/18862	0.000299537	0.0569452	0.0546875	CELF1/HNRNPD/METTL16/TARDBP	4
BP	GO:0008380	RNA splicing	14/186	481/18862	0.000308785	0.0569452	0.0546875	CCAR1/CELF1/CLK4/CWF19L1/HNRNPD/KHDC4/METTL16/PABPC1/POLR2D/RBM5/SNRPD3/SRSF9/TARDBP/TCERG1	14
BP	GO:0022618	ribonucleoprotein complex assembly	9/186	224/18862	0.000392926	0.0666054	0.0639648	CELF1/EIF3E/KHDC4/POLR2D/RBM5/RPL23A/RPS19/SNRPD3/SRSF9	9
BP	GO:0050779	RNA destabilization	4/186	36/18862	0.000421363	0.0666054	0.0639648	CELF1/HNRNPD/METTL16/TARDBP	4
BP	GO:0030488	tRNA methylation	4/186	40/18862	0.000633971	0.0935319	0.0898237	METTL2B/NSUN6/TRMT2B/WDR4	4
BP	GO:0043574	peroxisomal transport	5/186	72/18862	0.000724443	0.1002	0.096227	ABCD4/ACOX1/IDH1/LONP2/MPV17	5
BP	GO:0001510	RNA methylation	5/186	84/18862	0.00145366	0.156801	0.150585	METTL16/METTL2B/NSUN6/TRMT2B/WDR4	5
BP	GO:1903313	positive regulation of mRNA metabolic process	5/186	84/18862	0.00145366	0.156801	0.150585	CELF1/HNRNPD/METTL16/PABPC1/TARDBP	5
BP	GO:0006605	protein targeting	12/186	441/18862	0.00147443	0.156801	0.150585	ACOX1/IDH1/LONP2/MPV17/PIKFYVE/RPL23A/RPL30/RPL37/RPS19/TIMM50/VPS41/ZDHHC24	12
BP	GO:0000377	RNA splicing, via transesterification reactions with bulged adenosine as nucleophile	11/186	383/18862	0.00151252	0.156801	0.150585	CCAR1/CELF1/CWF19L1/HNRNPD/KHDC4/METTL16/PABPC1/POLR2D/RBM5/SNRPD3/SRSF9	11
BP	GO:0000398	mRNA splicing, via spliceosome	11/186	383/18862	0.00151252	0.156801	0.150585	CCAR1/CELF1/CWF19L1/HNRNPD/KHDC4/METTL16/PABPC1/POLR2D/RBM5/SNRPD3/SRSF9	11
BP	GO:0000375	RNA splicing, via transesterification reactions	11/186	386/18862	0.00160863	0.156801	0.150585	CCAR1/CELF1/CWF19L1/HNRNPD/KHDC4/METTL16/PABPC1/POLR2D/RBM5/SNRPD3/SRSF9	11
BP	GO:0048255	mRNA stabilization	4/186	52/18862	0.00171316	0.156801	0.150585	HNRNPD/METTL16/PABPC1/TARDBP	4
BP	GO:1903312	negative regulation of mRNA metabolic process	5/186	88/18862	0.00178727	0.156801	0.150585	HNRNPD/METTL16/PABPC1/SRSF9/TARDBP	5
BP	GO:0071425	hematopoietic stem cell proliferation	3/186	25/18862	0.00184961	0.156801	0.150585	EIF2AK2/N4BP2L2/RUNX1	3
BP	GO:0006400	tRNA modification	5/186	89/18862	0.00187877	0.156801	0.150585	METTL2B/NSUN6/OSGEP/TRMT2B/WDR4	5
BP	GO:0045727	positive regulation of translation	6/186	133/18862	0.00206753	0.156801	0.150585	EIF3E/HNRNPD/PABPC1/POLR2D/RPL30/UPF3A	6
BP	GO:0006913	nucleocytoplasmic transport	10/186	340/18862	0.00206989	0.156801	0.150585	LSG1/MAVS/PHAX/POLR2D/RPAIN/SNRPD3/SRSF9/TARDBP/UPF3A/XPOT	10
BP	GO:0019083	viral transcription	7/186	180/18862	0.00209021	0.156801	0.150585	POLR2D/RPL23A/RPL30/RPL37/RPS19/TARDBP/ZNF639	7
BP	GO:0034470	ncRNA processing	11/186	400/18862	0.00212564	0.156801	0.150585	DDX56/EXOSC2/INTS10/METTL16/METTL2B/NSUN6/OSGEP/RPS19/RSL1D1/TRMT2B/WDR4	11
BP	GO:0051169	nuclear transport	10/186	343/18862	0.00220629	0.157501	0.151257	LSG1/MAVS/PHAX/POLR2D/RPAIN/SNRPD3/SRSF9/TARDBP/UPF3A/XPOT	10
BP	GO:0006403	RNA localization	8/186	234/18862	0.00229613	0.158792	0.152497	EXOSC2/LSG1/PHAX/POLR2D/SRSF9/TCP1/UPF3A/XPOT	8
BP	GO:1902373	negative regulation of mRNA catabolic process	4/186	59/18862	0.0027302	0.183089	0.17583	HNRNPD/METTL16/PABPC1/TARDBP	4
BP	GO:0043489	RNA stabilization	4/186	60/18862	0.002903	0.188951	0.18146	HNRNPD/METTL16/PABPC1/TARDBP	4
BP	GO:0032259	methylation	10/186	359/18862	0.00306127	0.19356	0.185886	MBD3/METTL16/METTL21A/METTL2B/MTR/NSUN6/SMYD4/SNRPD3/TRMT2B/WDR4	10
BP	GO:0006417	regulation of translation	11/186	425/18862	0.00338101	0.206979	0.198773	CELF1/DPH1/EIF2AK2/EIF3E/HNRNPD/METTL16/PABPC1/POLR2D/RPL30/TARDBP/UPF3A	11
BP	GO:0042254	ribosome biogenesis	9/186	307/18862	0.00350122	0.206979	0.198773	DDX56/EXOSC2/GNL3L/LSG1/METTL16/NOM1/RPL23A/RPS19/RSL1D1	9
BP	GO:0019080	viral gene expression	7/186	198/18862	0.0035541	0.206979	0.198773	POLR2D/RPL23A/RPL30/RPL37/RPS19/TARDBP/ZNF639	7
BP	GO:0000038	very long-chain fatty acid metabolic process	3/186	34/18862	0.00450957	0.234772	0.225464	ABCD4/ACOX1/ELOVL5	3
BP	GO:0098781	ncRNA transcription	5/186	109/18862	0.00451734	0.234772	0.225464	INTS10/PHAX/POLR1E/POLR2D/TAF8	5
BP	GO:0006625	protein targeting to peroxisome	4/186	68/18862	0.00456177	0.234772	0.225464	ACOX1/IDH1/LONP2/MPV17	4
BP	GO:0072662	protein localization to peroxisome	4/186	68/18862	0.00456177	0.234772	0.225464	ACOX1/IDH1/LONP2/MPV17	4
BP	GO:0072663	establishment of protein localization to peroxisome	4/186	68/18862	0.00456177	0.234772	0.225464	ACOX1/IDH1/LONP2/MPV17	4
BP	GO:0033234	negative regulation of protein sumoylation	2/186	11/18862	0.0050173	0.243358	0.233709	GNL3L/HMG20A	2
BP	GO:1902033	regulation of hematopoietic stem cell proliferation	2/186	11/18862	0.0050173	0.243358	0.233709	EIF2AK2/N4BP2L2	2
BP	GO:1902369	negative regulation of RNA catabolic process	4/186	70/18862	0.0050585	0.243358	0.233709	HNRNPD/METTL16/PABPC1/TARDBP	4
BP	GO:0034250	positive regulation of cellular amide metabolic process	6/186	163/18862	0.00562247	0.257129	0.246935	EIF3E/HNRNPD/PABPC1/POLR2D/RPL30/UPF3A	6
BP	GO:0009086	methionine biosynthetic process	2/186	12/18862	0.00598187	0.257129	0.246935	MRI1/MTR	2
BP	GO:0043696	dedifferentiation	2/186	12/18862	0.00598187	0.257129	0.246935	CDK6/HNRNPD	2
BP	GO:0043697	cell dedifferentiation	2/186	12/18862	0.00598187	0.257129	0.246935	CDK6/HNRNPD	2
BP	GO:1904816	positive regulation of protein localization to chromosome, telomeric region	2/186	12/18862	0.00598187	0.257129	0.246935	GNL3L/TCP1	2
BP	GO:0042795	snRNA transcription by RNA polymerase II	4/186	74/18862	0.00615809	0.257129	0.246935	INTS10/PHAX/POLR2D/TAF8	4
BP	GO:1902036	regulation of hematopoietic stem cell differentiation	4/186	74/18862	0.00615809	0.257129	0.246935	EIF2AK2/LMO2/N4BP2L2/RUNX1	4
BP	GO:0009301	snRNA transcription	4/186	75/18862	0.00645586	0.264571	0.254081	INTS10/PHAX/POLR2D/TAF8	4
BP	GO:0009451	RNA modification	6/186	169/18862	0.00667857	0.26555	0.255022	METTL16/METTL2B/NSUN6/OSGEP/TRMT2B/WDR4	6
BP	GO:0016485	protein processing	7/186	224/18862	0.00690581	0.26555	0.255022	CTSS/LONP2/PCSK7/RUNX1/SPG7/XPNPEP3/YME1L1	7
BP	GO:0032042	mitochondrial DNA metabolic process	2/186	13/18862	0.00702387	0.26555	0.255022	MPV17/POLG2	2
BP	GO:0034982	mitochondrial protein processing	2/186	13/18862	0.00702387	0.26555	0.255022	SPG7/YME1L1	2
BP	GO:0000288	nuclear-transcribed mRNA catabolic process, deadenylation-dependent decay	4/186	77/18862	0.00707973	0.26555	0.255022	EXOSC2/PABPC1/PAN3/POLR2D	4
BP	GO:0000245	spliceosomal complex assembly	4/186	80/18862	0.00808818	0.281524	0.270362	CELF1/KHDC4/RBM5/SRSF9	4
BP	GO:0043922	negative regulation by host of viral transcription	2/186	14/18862	0.00814167	0.281524	0.270362	TARDBP/ZNF639	2
BP	GO:0045842	positive regulation of mitotic metaphase/anaphase transition	2/186	14/18862	0.00814167	0.281524	0.270362	ANAPC5/CDC16	2
BP	GO:1901970	positive regulation of mitotic sister chromatid separation	2/186	14/18862	0.00814167	0.281524	0.270362	ANAPC5/CDC16	2
BP	GO:1904814	regulation of protein localization to chromosome, telomeric region	2/186	14/18862	0.00814167	0.281524	0.270362	GNL3L/TCP1	2
BP	GO:0046500	S-adenosylmethionine metabolic process	2/186	15/18862	0.00933371	0.296806	0.285039	METTL16/MRI1	2
BP	GO:0071025	RNA surveillance	2/186	15/18862	0.00933371	0.296806	0.285039	EXOSC2/SUPV3L1	2
BP	GO:0071732	cellular response to nitric oxide	2/186	15/18862	0.00933371	0.296806	0.285039	HNRNPD/MTR	2
BP	GO:1900225	regulation of NLRP3 inflammasome complex assembly	2/186	15/18862	0.00933371	0.296806	0.285039	DHX33/EIF2AK2	2
BP	GO:1902101	positive regulation of metaphase/anaphase transition of cell cycle	2/186	15/18862	0.00933371	0.296806	0.285039	ANAPC5/CDC16	2
BP	GO:0008033	tRNA processing	5/186	130/18862	0.00938836	0.296806	0.285039	METTL2B/NSUN6/OSGEP/TRMT2B/WDR4	5
BP	GO:0034660	ncRNA metabolic process	11/186	492/18862	0.00980072	0.305479	0.293368	DDX56/EXOSC2/INTS10/METTL16/METTL2B/NSUN6/OSGEP/RPS19/RSL1D1/TRMT2B/WDR4	11
BP	GO:0034248	regulation of cellular amide metabolic process	11/186	494/18862	0.0100819	0.30861	0.296374	CELF1/DPH1/EIF2AK2/EIF3E/HNRNPD/METTL16/PABPC1/POLR2D/RPL30/TARDBP/UPF3A	11
BP	GO:0006555	methionine metabolic process	2/186	16/18862	0.0105984	0.30861	0.296374	MRI1/MTR	2
BP	GO:0044546	NLRP3 inflammasome complex assembly	2/186	16/18862	0.0105984	0.30861	0.296374	DHX33/EIF2AK2	2
BP	GO:0060977	coronary vasculature morphogenesis	2/186	16/18862	0.0105984	0.30861	0.296374	ARID2/SEC24B	2
BP	GO:0097067	cellular response to thyroid hormone stimulus	2/186	16/18862	0.0105984	0.30861	0.296374	CTSS/LMO2	2
BP	GO:0043414	macromolecule methylation	8/186	305/18862	0.0109602	0.310517	0.298206	MBD3/METTL16/METTL21A/METTL2B/NSUN6/SNRPD3/TRMT2B/WDR4	8
BP	GO:0043488	regulation of mRNA stability	6/186	188/18862	0.0109722	0.310517	0.298206	CELF1/EXOSC2/HNRNPD/METTL16/PABPC1/TARDBP	6
BP	GO:0016073	snRNA metabolic process	3/186	47/18862	0.0111309	0.310517	0.298206	EXOSC2/INTS10/METTL16	3
BP	GO:0060218	hematopoietic stem cell differentiation	4/186	88/18862	0.0112252	0.310517	0.298206	EIF2AK2/LMO2/N4BP2L2/RUNX1	4
BP	GO:1901532	regulation of hematopoietic progenitor cell differentiation	4/186	89/18862	0.011665	0.310713	0.298394	EIF2AK2/LMO2/N4BP2L2/RUNX1	4
BP	GO:0000097	sulfur amino acid biosynthetic process	2/186	17/18862	0.0119343	0.310713	0.298394	MRI1/MTR	2
BP	GO:0061158	3'-UTR-mediated mRNA destabilization	2/186	17/18862	0.0119343	0.310713	0.298394	HNRNPD/TARDBP	2
BP	GO:1902170	cellular response to reactive nitrogen species	2/186	17/18862	0.0119343	0.310713	0.298394	HNRNPD/MTR	2
BP	GO:1905820	positive regulation of chromosome separation	2/186	17/18862	0.0119343	0.310713	0.298394	ANAPC5/CDC16	2
BP	GO:0042147	retrograde transport, endosome to Golgi	4/186	91/18862	0.0125776	0.323653	0.310821	PIKFYVE/SNX5/VPS29/VPS51	4
BP	GO:0015931	nucleobase-containing compound transport	7/186	253/18862	0.0129365	0.329063	0.316017	LSG1/PHAX/POLR2D/SLC35E3/SRSF9/UPF3A/XPOT	7
BP	GO:0006376	mRNA splice site selection	3/186	50/18862	0.013169	0.330337	0.31724	CELF1/KHDC4/SRSF9	3
BP	GO:0006405	RNA export from nucleus	5/186	142/18862	0.013382	0.330337	0.31724	LSG1/PHAX/POLR2D/SRSF9/XPOT	5
BP	GO:0031330	negative regulation of cellular catabolic process	7/186	255/18862	0.0134588	0.330337	0.31724	DFFA/HNRNPD/METTL16/PABPC1/RNF41/TARDBP/WAC	7
BP	GO:0043487	regulation of RNA stability	6/186	198/18862	0.0138831	0.330337	0.31724	CELF1/EXOSC2/HNRNPD/METTL16/PABPC1/TARDBP	6
BP	GO:0050657	nucleic acid transport	6/186	198/18862	0.0138831	0.330337	0.31724	LSG1/PHAX/POLR2D/SRSF9/UPF3A/XPOT	6
BP	GO:0050658	RNA transport	6/186	198/18862	0.0138831	0.330337	0.31724	LSG1/PHAX/POLR2D/SRSF9/UPF3A/XPOT	6
BP	GO:0009896	positive regulation of catabolic process	10/186	450/18862	0.0140518	0.330337	0.31724	CELF1/FBXW8/HNRNPD/METTL16/PABPC1/RNF41/SPTLC1/SUPV3L1/TARDBP/WAC	10
BP	GO:0031331	positive regulation of cellular catabolic process	9/186	384/18862	0.0141807	0.330337	0.31724	CELF1/FBXW8/HNRNPD/METTL16/PABPC1/SPTLC1/SUPV3L1/TARDBP/WAC	9
BP	GO:0043484	regulation of RNA splicing	5/186	145/18862	0.014535	0.332002	0.318839	CELF1/CLK4/METTL16/RBM5/SRSF9	5
BP	GO:0070584	mitochondrion morphogenesis	2/186	19/18862	0.0148134	0.332002	0.318839	POLG2/SUPV3L1	2
BP	GO:0071731	response to nitric oxide	2/186	19/18862	0.0148134	0.332002	0.318839	HNRNPD/MTR	2
BP	GO:0051236	establishment of RNA localization	6/186	201/18862	0.0148523	0.332002	0.318839	LSG1/PHAX/POLR2D/SRSF9/UPF3A/XPOT	6
BP	GO:0006448	regulation of translational elongation	2/186	20/18862	0.0163537	0.347165	0.333401	DPH1/RPL30	2
BP	GO:0015919	peroxisomal membrane transport	2/186	20/18862	0.0163537	0.347165	0.333401	ABCD4/LONP2	2
BP	GO:0017148	negative regulation of translation	6/186	206/18862	0.0165707	0.347165	0.333401	CELF1/EIF2AK2/EIF3E/HNRNPD/METTL16/TARDBP	6
BP	GO:0019886	antigen processing and presentation of exogenous peptide antigen via MHC class II	4/186	99/18862	0.016679	0.347165	0.333401	CTSS/KLC1/PIKFYVE/SEC24B	4
BP	GO:0048024	regulation of mRNA splicing, via spliceosome	4/186	100/18862	0.0172437	0.347165	0.333401	CELF1/METTL16/RBM5/SRSF9	4
BP	GO:0008654	phospholipid biosynthetic process	7/186	269/18862	0.0175468	0.347165	0.333401	DDHD2/FAR1/IDH1/MBOAT7/PCYT1A/PGS1/PIKFYVE	7
BP	GO:0034508	centromere complex assembly	3/186	56/18862	0.0178443	0.347165	0.333401	MIS18BP1/RBBP4/SENP6	3
BP	GO:0030258	lipid modification	7/186	270/18862	0.0178689	0.347165	0.333401	ABCD4/ACOX1/BPNT1/FAM126B/LONP2/MBOAT7/PIKFYVE	7
BP	GO:0031123	RNA 3'-end processing	5/186	153/18862	0.0179309	0.347165	0.333401	EXOSC2/PABPC1/POLR2D/SRSF9/SUPV3L1	5
BP	GO:0000002	mitochondrial genome maintenance	2/186	21/18862	0.0179593	0.347165	0.333401	MPV17/POLG2	2
BP	GO:0009067	aspartate family amino acid biosynthetic process	2/186	21/18862	0.0179593	0.347165	0.333401	MRI1/MTR	2
BP	GO:0035455	response to interferon-alpha	2/186	21/18862	0.0179593	0.347165	0.333401	EIF2AK2/IFNAR2	2
BP	GO:0043651	linoleic acid metabolic process	2/186	21/18862	0.0179593	0.347165	0.333401	ELOVL5/FADS2	2
BP	GO:1900118	negative regulation of execution phase of apoptosis	2/186	21/18862	0.0179593	0.347165	0.333401	DFFA/RNF34	2
BP	GO:1903311	regulation of mRNA metabolic process	8/186	334/18862	0.0180183	0.347165	0.333401	CELF1/EXOSC2/HNRNPD/METTL16/PABPC1/RBM5/SRSF9/TARDBP	8
BP	GO:0061013	regulation of mRNA catabolic process	6/186	210/18862	0.0180407	0.347165	0.333401	CELF1/EXOSC2/HNRNPD/METTL16/PABPC1/TARDBP	6
BP	GO:0006612	protein targeting to membrane	6/186	211/18862	0.0184217	0.351442	0.337508	PIKFYVE/RPL23A/RPL30/RPL37/RPS19/ZDHHC24	6
BP	GO:0046854	phosphatidylinositol phosphorylation	3/186	57/18862	0.018702	0.353507	0.339492	BPNT1/FAM126B/PIKFYVE	3
BP	GO:0000209	protein polyubiquitination	8/186	337/18862	0.0188999	0.353507	0.339492	ANAPC5/CDC16/FBXL20/FBXW8/RNF125/RNF34/RNF41/TRIM56	8
BP	GO:0002495	antigen processing and presentation of peptide antigen via MHC class II	4/186	103/18862	0.0190092	0.353507	0.339492	CTSS/KLC1/PIKFYVE/SEC24B	4
BP	GO:0002504	antigen processing and presentation of peptide or polysaccharide antigen via MHC class II	4/186	104/18862	0.0196216	0.356051	0.341935	CTSS/KLC1/PIKFYVE/SEC24B	4
BP	GO:0009235	cobalamin metabolic process	2/186	22/18862	0.0196287	0.356051	0.341935	ABCD4/MTR	2
BP	GO:2000114	regulation of establishment of cell polarity	2/186	22/18862	0.0196287	0.356051	0.341935	RAP1B/RNF41	2
BP	GO:0006614	SRP-dependent cotranslational protein targeting to membrane	4/186	105/18862	0.0202461	0.364266	0.349824	RPL23A/RPL30/RPL37/RPS19	4
BP	GO:0097066	response to thyroid hormone	2/186	23/18862	0.0213604	0.37864	0.363628	CTSS/LMO2	2
BP	GO:2000278	regulation of DNA biosynthetic process	4/186	107/18862	0.0215316	0.37864	0.363628	GNL3L/HNRNPD/POLG2/TCP1	4
BP	GO:0071824	protein-DNA complex subunit organization	7/186	281/18862	0.0216909	0.37864	0.363628	ARID2/GTF2H3/MIS18BP1/POLR1E/RBBP4/SENP6/TAF8	7
BP	GO:0006650	glycerophospholipid metabolic process	8/186	346/18862	0.0217294	0.37864	0.363628	BPNT1/DDHD2/FAM126B/FAR1/MBOAT7/PCYT1A/PGS1/PIKFYVE	8
BP	GO:0070935	3'-UTR-mediated mRNA stabilization	2/186	24/18862	0.0231533	0.397861	0.382088	METTL16/TARDBP	2
BP	GO:0007062	sister chromatid cohesion	3/186	62/18862	0.0233289	0.397861	0.382088	STAG3L1/STAG3L2/STAG3L3	3
BP	GO:0006644	phospholipid metabolic process	9/186	419/18862	0.0234759	0.397861	0.382088	BPNT1/DDHD2/FAM126B/FAR1/IDH1/MBOAT7/PCYT1A/PGS1/PIKFYVE	9
BP	GO:0006613	cotranslational protein targeting to membrane	4/186	110/18862	0.0235517	0.397861	0.382088	RPL23A/RPL30/RPL37/RPS19	4
BP	GO:0051052	regulation of DNA metabolic process	8/186	353/18862	0.0241288	0.400517	0.384638	ARID2/DFFA/GNL3L/HNRNPD/MBD3/MPV17/POLG2/TCP1	8
BP	GO:0016482	cytosolic transport	5/186	166/18862	0.0244992	0.400517	0.384638	HOOK3/PIKFYVE/SNX5/VPS29/VPS51	5
BP	GO:2000736	regulation of stem cell differentiation	4/186	112/18862	0.0249602	0.400517	0.384638	EIF2AK2/LMO2/N4BP2L2/RUNX1	4
BP	GO:0006851	mitochondrial calcium ion transmembrane transport	2/186	25/18862	0.0250057	0.400517	0.384638	SPG7/YME1L1	2
BP	GO:0032878	regulation of establishment or maintenance of cell polarity	2/186	25/18862	0.0250057	0.400517	0.384638	RAP1B/RNF41	2
BP	GO:0033233	regulation of protein sumoylation	2/186	25/18862	0.0250057	0.400517	0.384638	GNL3L/HMG20A	2
BP	GO:0035336	long-chain fatty-acyl-CoA metabolic process	2/186	25/18862	0.0250057	0.400517	0.384638	ELOVL5/FAR1	2
BP	GO:0046474	glycerophospholipid biosynthetic process	6/186	227/18862	0.0252858	0.400517	0.384638	DDHD2/FAR1/MBOAT7/PCYT1A/PGS1/PIKFYVE	6
BP	GO:0072089	stem cell proliferation	3/186	64/18862	0.0253377	0.400517	0.384638	EIF2AK2/N4BP2L2/RUNX1	3
BP	GO:0051604	protein maturation	7/186	293/18862	0.0264711	0.415464	0.398993	CTSS/LONP2/PCSK7/RUNX1/SPG7/XPNPEP3/YME1L1	7
BP	GO:2000810	regulation of bicellular tight junction assembly	2/186	26/18862	0.0269166	0.419482	0.402851	F11R/RUNX1	2
BP	GO:0034249	negative regulation of cellular amide metabolic process	6/186	234/18862	0.0287628	0.443897	0.426299	CELF1/EIF2AK2/EIF3E/HNRNPD/METTL16/TARDBP	6
BP	GO:0021591	ventricular system development	2/186	27/18862	0.0288844	0.443897	0.426299	CDK6/MBOAT7	2
BP	GO:0006360	transcription by RNA polymerase I	3/186	68/18862	0.0296259	0.452152	0.434226	DHX33/GTF2H3/POLR1E	3
BP	GO:0006354	DNA-templated transcription, elongation	4/186	119/18862	0.0302848	0.459043	0.440844	GTF2H3/POLR1E/POLR2D/TCERG1	4
BP	GO:0006515	protein quality control for misfolded or incompletely synthesized proteins	2/186	28/18862	0.030908	0.46497	0.446536	LONP2/YME1L1	2
BP	GO:0045047	protein targeting to ER	4/186	120/18862	0.031096	0.46497	0.446536	RPL23A/RPL30/RPL37/RPS19	4
BP	GO:0006399	tRNA metabolic process	5/186	179/18862	0.0324462	0.476444	0.457555	METTL2B/NSUN6/OSGEP/TRMT2B/WDR4	5
BP	GO:0070979	protein K11-linked ubiquitination	2/186	29/18862	0.032986	0.476444	0.457555	ANAPC5/CDC16	2
BP	GO:1900117	regulation of execution phase of apoptosis	2/186	29/18862	0.032986	0.476444	0.457555	DFFA/RNF34	2
BP	GO:0007040	lysosome organization	3/186	71/18862	0.0330775	0.476444	0.457555	HOOK3/PIKFYVE/TMEM165	3
BP	GO:0080171	lytic vacuole organization	3/186	71/18862	0.0330775	0.476444	0.457555	HOOK3/PIKFYVE/TMEM165	3
BP	GO:0043254	regulation of protein-containing complex assembly	9/186	446/18862	0.0331552	0.476444	0.457555	AKAP9/ARPC2/DHX33/EIF2AK2/GNL3L/GTF2H3/RAF1/RAP1B/SENP6	9
BP	GO:0006790	sulfur compound metabolic process	8/186	378/18862	0.034212	0.48585	0.466588	BPNT1/CHST12/ELOVL5/FAR1/IDH1/METTL16/MRI1/MTR	8
BP	GO:0046834	lipid phosphorylation	3/186	72/18862	0.0342726	0.48585	0.466588	BPNT1/FAM126B/PIKFYVE	3
BP	GO:0072599	establishment of protein localization to endoplasmic reticulum	4/186	124/18862	0.0344683	0.48585	0.466588	RPL23A/RPL30/RPL37/RPS19	4
BP	GO:0006362	transcription elongation from RNA polymerase I promoter	2/186	30/18862	0.0351172	0.48782	0.46848	GTF2H3/POLR1E	2
BP	GO:0070198	protein localization to chromosome, telomeric region	2/186	30/18862	0.0351172	0.48782	0.46848	GNL3L/TCP1	2
BP	GO:0009895	negative regulation of catabolic process	7/186	312/18862	0.0354328	0.48782	0.46848	DFFA/HNRNPD/METTL16/PABPC1/RNF41/TARDBP/WAC	7
BP	GO:0000380	alternative mRNA splicing, via spliceosome	3/186	73/18862	0.0354899	0.48782	0.46848	CELF1/RBM5/SRSF9	3
BP	GO:0006363	termination of RNA polymerase I transcription	2/186	31/18862	0.0373004	0.509542	0.48934	GTF2H3/POLR1E	2
BP	GO:0006353	DNA-templated transcription, termination	3/186	75/18862	0.0379906	0.510268	0.490038	GTF2H3/POLR1E/SNRPD3	3
BP	GO:0006635	fatty acid beta-oxidation	3/186	75/18862	0.0379906	0.510268	0.490038	ABCD4/ACOX1/LONP2	3
BP	GO:0032479	regulation of type I interferon production	4/186	128/18862	0.0380453	0.510268	0.490038	DHX33/MAVS/RNF125/TRIM56	4
BP	GO:0032606	type I interferon production	4/186	129/18862	0.0389716	0.519543	0.498945	DHX33/MAVS/RNF125/TRIM56	4
BP	GO:0006766	vitamin metabolic process	4/186	130/18862	0.0399107	0.525729	0.504886	ABCD4/CYP2R1/FPGS/MTR	4
BP	GO:0071426	ribonucleoprotein complex export from nucleus	4/186	130/18862	0.0399107	0.525729	0.504886	LSG1/POLR2D/SRSF9/XPOT	4
BP	GO:0031334	positive regulation of protein-containing complex assembly	6/186	254/18862	0.0403855	0.528835	0.507868	AKAP9/ARPC2/DHX33/GNL3L/GTF2H3/RAP1B	6
BP	GO:0071166	ribonucleoprotein complex localization	4/186	131/18862	0.0408627	0.531853	0.510768	LSG1/POLR2D/SRSF9/XPOT	4
BP	GO:0006370	7-methylguanosine mRNA capping	2/186	33/18862	0.0418177	0.531853	0.510768	GTF2H3/POLR2D	2
BP	GO:0006536	glutamate metabolic process	2/186	33/18862	0.0418177	0.531853	0.510768	DGLUCY/FPGS	2
BP	GO:0042558	pteridine-containing compound metabolic process	2/186	33/18862	0.0418177	0.531853	0.510768	FPGS/MTR	2
BP	GO:0086004	regulation of cardiac muscle cell contraction	2/186	33/18862	0.0418177	0.531853	0.510768	AKAP9/SRI	2
BP	GO:0044272	sulfur compound biosynthetic process	5/186	193/18862	0.0426234	0.539003	0.517633	CHST12/ELOVL5/METTL16/MRI1/MTR	5
BP	GO:0032204	regulation of telomere maintenance	3/186	79/18862	0.0432546	0.539773	0.518373	GNL3L/HNRNPD/TCP1	3
BP	GO:0017038	protein import	5/186	194/18862	0.043416	0.539773	0.518373	LONP2/MAVS/RPAIN/TARDBP/TIMM50	5
BP	GO:0071897	DNA biosynthetic process	5/186	194/18862	0.043416	0.539773	0.518373	CHRAC1/GNL3L/HNRNPD/POLG2/TCP1	5
BP	GO:0006414	translational elongation	4/186	134/18862	0.0437958	0.539794	0.518393	DAP3/DPH1/MRPL30/RPL30	4
BP	GO:0009452	7-methylguanosine RNA capping	2/186	34/18862	0.0441494	0.539794	0.518393	GTF2H3/POLR2D	2
BP	GO:0036260	RNA capping	2/186	34/18862	0.0441494	0.539794	0.518393	GTF2H3/POLR2D	2
BP	GO:0006446	regulation of translational initiation	3/186	80/18862	0.0446247	0.542607	0.521095	EIF2AK2/EIF3E/POLR2D	3
BP	GO:0016925	protein sumoylation	3/186	81/18862	0.0460163	0.550627	0.528797	GNL3L/HMG20A/SENP6	3
BP	GO:0000289	nuclear-transcribed mRNA poly(A) tail shortening	2/186	35/18862	0.0465284	0.550627	0.528797	PABPC1/PAN3	2
BP	GO:0042407	cristae formation	2/186	35/18862	0.0465284	0.550627	0.528797	DMAC2L/SPG7	2
BP	GO:0060338	regulation of type I interferon-mediated signaling pathway	2/186	35/18862	0.0465284	0.550627	0.528797	IFNAR2/MAVS	2
BP	GO:0071108	protein K48-linked deubiquitination	2/186	35/18862	0.0465284	0.550627	0.528797	MINDY1/USP8	2
BP	GO:0000819	sister chromatid segregation	5/186	199/18862	0.0475121	0.559278	0.537105	ANAPC5/CDC16/STAG3L1/STAG3L2/STAG3L3	5
BP	GO:0045017	glycerolipid biosynthetic process	6/186	266/18862	0.0486084	0.561315	0.539061	DDHD2/FAR1/MBOAT7/PCYT1A/PGS1/PIKFYVE	6
BP	GO:0045069	regulation of viral genome replication	3/186	83/18862	0.0488633	0.561315	0.539061	EIF2AK2/MAVS/PABPC1	3
BP	GO:0050684	regulation of mRNA processing	4/186	139/18862	0.0489408	0.561315	0.539061	CELF1/METTL16/RBM5/SRSF9	4
BP	GO:0016180	snRNA processing	2/186	36/18862	0.0489533	0.561315	0.539061	EXOSC2/INTS10	2
BP	GO:0044743	protein transmembrane import into intracellular organelle	2/186	36/18862	0.0489533	0.561315	0.539061	LONP2/TIMM50	2
BP	GO:0051168	nuclear export	5/186	201/18862	0.0492127	0.56138	0.539124	LSG1/PHAX/POLR2D/SRSF9/XPOT	5
BP	GO:0006767	water-soluble vitamin metabolic process	3/186	84/18862	0.0503185	0.57105	0.54841	ABCD4/FPGS/MTR	3
BP	GO:0000096	sulfur amino acid metabolic process	2/186	37/18862	0.0514232	0.577663	0.554761	MRI1/MTR	2
BP	GO:1903115	regulation of actin filament-based movement	2/186	37/18862	0.0514232	0.577663	0.554761	AKAP9/SRI	2
BP	GO:1900182	positive regulation of protein localization to nucleus	3/186	85/18862	0.0517946	0.578896	0.555945	MAVS/TARDBP/TCP1	3
BP	GO:0033044	regulation of chromosome organization	6/186	273/18862	0.0538498	0.590903	0.567476	ANAPC5/CDC16/GNL3L/HNRNPD/SENP6/TCP1	6
BP	GO:0006361	transcription initiation from RNA polymerase I promoter	2/186	38/18862	0.0539369	0.590903	0.567476	GTF2H3/POLR1E	2
BP	GO:0042307	positive regulation of protein import into nucleus	2/186	38/18862	0.0539369	0.590903	0.567476	MAVS/TARDBP	2
BP	GO:0097064	ncRNA export from nucleus	2/186	38/18862	0.0539369	0.590903	0.567476	PHAX/XPOT	2
BP	GO:0007006	mitochondrial membrane organization	4/186	144/18862	0.0544054	0.593099	0.569585	DMAC2L/SPG7/TFDP2/TIMM50	4
BP	GO:0034504	protein localization to nucleus	6/186	275/18862	0.0554081	0.601069	0.577239	MAVS/PIKFYVE/RPAIN/TAF8/TARDBP/TCP1	6
BP	GO:0006338	chromatin remodeling	5/186	209/18862	0.0563711	0.608533	0.584407	CHRAC1/MBD3/MIS18BP1/NUDT5/RBBP4	5
BP	GO:0043044	ATP-dependent chromatin remodeling	3/186	89/18862	0.0579062	0.62207	0.597408	MBD3/MIS18BP1/RBBP4	3
BP	GO:1904591	positive regulation of protein import	2/186	40/18862	0.0590913	0.62986	0.604889	MAVS/TARDBP	2
BP	GO:0006368	transcription elongation from RNA polymerase II promoter	3/186	90/18862	0.0594852	0.62986	0.604889	GTF2H3/POLR2D/TCERG1	3
BP	GO:0090559	regulation of membrane permeability	3/186	90/18862	0.0594852	0.62986	0.604889	F11R/SPG7/TFDP2	3
BP	GO:0070317	negative regulation of G0 to G1 transition	2/186	41/18862	0.0617298	0.642278	0.616814	RBBP4/TFDP2	2
BP	GO:0072091	regulation of stem cell proliferation	2/186	41/18862	0.0617298	0.642278	0.616814	EIF2AK2/N4BP2L2	2
BP	GO:1902042	negative regulation of extrinsic apoptotic signaling pathway via death domain receptors	2/186	41/18862	0.0617298	0.642278	0.616814	RAF1/RNF34	2
BP	GO:0090150	establishment of protein localization to membrane	7/186	354/18862	0.0618189	0.642278	0.616814	PIKFYVE/RPL23A/RPL30/RPL37/RPS19/TFDP2/ZDHHC24	7
BP	GO:0070972	protein localization to endoplasmic reticulum	4/186	152/18862	0.0638071	0.655144	0.62917	RPL23A/RPL30/RPL37/RPS19	4
BP	GO:0035337	fatty-acyl-CoA metabolic process	2/186	42/18862	0.0644079	0.655144	0.62917	ELOVL5/FAR1	2
BP	GO:0009615	response to virus	7/186	359/18862	0.0655921	0.655144	0.62917	CDK6/EIF2AK2/IFNAR2/MAVS/RNF125/TPT1/TRIM56	7
BP	GO:0046486	glycerolipid metabolic process	8/186	433/18862	0.0656099	0.655144	0.62917	BPNT1/DDHD2/FAM126B/FAR1/MBOAT7/PCYT1A/PGS1/PIKFYVE	8
BP	GO:0051701	biological process involved in interaction with host	5/186	219/18862	0.0661202	0.655144	0.62917	EIF2AK2/F11R/PIKFYVE/TCP1/ZNF639	5
BP	GO:0046434	organophosphate catabolic process	4/186	154/18862	0.0662826	0.655144	0.62917	BPNT1/IDH1/NUDT5/PDE7A	4
BP	GO:0034080	CENP-A containing nucleosome assembly	2/186	43/18862	0.0671245	0.655144	0.62917	MIS18BP1/RBBP4	2
BP	GO:0045840	positive regulation of mitotic nuclear division	2/186	43/18862	0.0671245	0.655144	0.62917	ANAPC5/CDC16	2
BP	GO:0061641	CENP-A containing chromatin organization	2/186	43/18862	0.0671245	0.655144	0.62917	MIS18BP1/RBBP4	2
BP	GO:0090503	RNA phosphodiester bond hydrolysis, exonucleolytic	2/186	43/18862	0.0671245	0.655144	0.62917	EXOSC2/PAN3	2
BP	GO:0043648	dicarboxylic acid metabolic process	3/186	96/18862	0.0693768	0.655144	0.62917	DGLUCY/FPGS/IDH1	3
BP	GO:0060976	coronary vasculature development	2/186	44/18862	0.0698786	0.655144	0.62917	ARID2/SEC24B	2
BP	GO:0045601	regulation of endothelial cell differentiation	2/186	45/18862	0.0726692	0.655144	0.62917	F11R/FOXJ2	2
BP	GO:0051817	modulation of process of other organism involved in symbiotic interaction	3/186	98/18862	0.0728294	0.655144	0.62917	EIF2AK2/TARDBP/ZNF639	3
BP	GO:0016241	regulation of macroautophagy	4/186	160/18862	0.0740049	0.655144	0.62917	RNF41/SNX5/SPTLC1/WAC	4
BP	GO:0031124	mRNA 3'-end processing	3/186	99/18862	0.0745841	0.655144	0.62917	PABPC1/POLR2D/SRSF9	3
BP	GO:0000723	telomere maintenance	4/186	161/18862	0.0753346	0.655144	0.62917	GNL3L/HNRNPD/PRIM1/TCP1	4
BP	GO:0002244	hematopoietic progenitor cell differentiation	4/186	161/18862	0.0753346	0.655144	0.62917	EIF2AK2/LMO2/N4BP2L2/RUNX1	4
BP	GO:0070316	regulation of G0 to G1 transition	2/186	46/18862	0.0754953	0.655144	0.62917	RBBP4/TFDP2	2
BP	GO:0006364	rRNA processing	5/186	228/18862	0.0756503	0.655144	0.62917	DDX56/EXOSC2/METTL16/RPS19/RSL1D1	5
BP	GO:0044242	cellular lipid catabolic process	5/186	230/18862	0.0778644	0.655144	0.62917	ABCD4/ACOX1/DDHD2/IDH1/LONP2	5
BP	GO:0051170	import into nucleus	4/186	163/18862	0.0780301	0.655144	0.62917	MAVS/RPAIN/SNRPD3/TARDBP	4
BP	GO:0034340	response to type I interferon	3/186	101/18862	0.0781495	0.655144	0.62917	IFNAR2/MAVS/TRIM56	3
BP	GO:0031055	chromatin remodeling at centromere	2/186	47/18862	0.0783559	0.655144	0.62917	MIS18BP1/RBBP4	2
BP	GO:0032480	negative regulation of type I interferon production	2/186	47/18862	0.0783559	0.655144	0.62917	MAVS/RNF125	2
BP	GO:0035722	interleukin-12-mediated signaling pathway	2/186	47/18862	0.0783559	0.655144	0.62917	RAP1B/TCP1	2
BP	GO:0045023	G0 to G1 transition	2/186	47/18862	0.0783559	0.655144	0.62917	RBBP4/TFDP2	2
BP	GO:0051972	regulation of telomerase activity	2/186	47/18862	0.0783559	0.655144	0.62917	HNRNPD/TCP1	2
BP	GO:0002181	cytoplasmic translation	3/186	102/18862	0.0799598	0.655144	0.62917	DPH1/EIF3E/RPL30	3
BP	GO:0061028	establishment of endothelial barrier	2/186	48/18862	0.0812502	0.655144	0.62917	F11R/RAP1B	2
BP	GO:0071349	cellular response to interleukin-12	2/186	49/18862	0.0841771	0.655144	0.62917	RAP1B/TCP1	2
BP	GO:0019395	fatty acid oxidation	3/186	105/18862	0.0854993	0.655144	0.62917	ABCD4/ACOX1/LONP2	3
BP	GO:0016072	rRNA metabolic process	5/186	238/18862	0.0870666	0.655144	0.62917	DDX56/EXOSC2/METTL16/RPS19/RSL1D1	5
BP	GO:0009066	aspartate family amino acid metabolic process	2/186	50/18862	0.0871357	0.655144	0.62917	MRI1/MTR	2
BP	GO:0032456	endocytic recycling	2/186	50/18862	0.0871357	0.655144	0.62917	VPS29/VPS51	2
BP	GO:0070671	response to interleukin-12	2/186	50/18862	0.0871357	0.655144	0.62917	RAP1B/TCP1	2
BP	GO:0009062	fatty acid catabolic process	3/186	106/18862	0.0873813	0.655144	0.62917	ABCD4/ACOX1/LONP2	3
BP	GO:0016236	macroautophagy	6/186	311/18862	0.0880955	0.655144	0.62917	PIKFYVE/RNF41/SNX5/SPTLC1/VPS41/WAC	6
BP	GO:0000186	activation of MAPKK activity	2/186	51/18862	0.0901253	0.655144	0.62917	EIF2AK2/RAF1	2
BP	GO:0006636	unsaturated fatty acid biosynthetic process	2/186	51/18862	0.0901253	0.655144	0.62917	ELOVL5/FADS2	2
BP	GO:0032206	positive regulation of telomere maintenance	2/186	51/18862	0.0901253	0.655144	0.62917	HNRNPD/TCP1	2
BP	GO:0065002	intracellular protein transmembrane transport	2/186	51/18862	0.0901253	0.655144	0.62917	LONP2/TIMM50	2
BP	GO:0065004	protein-DNA complex assembly	5/186	241/18862	0.0906584	0.655144	0.62917	GTF2H3/MIS18BP1/POLR1E/RBBP4/SENP6	5
BP	GO:0032210	regulation of telomere maintenance via telomerase	2/186	52/18862	0.0931447	0.655144	0.62917	GNL3L/TCP1	2
BP	GO:0032608	interferon-beta production	2/186	52/18862	0.0931447	0.655144	0.62917	MAVS/TRIM56	2
BP	GO:2000772	regulation of cellular senescence	2/186	52/18862	0.0931447	0.655144	0.62917	CDK6/RSL1D1	2
BP	GO:0032200	telomere organization	4/186	174/18862	0.0936987	0.655144	0.62917	GNL3L/HNRNPD/PRIM1/TCP1	4
BP	GO:0006655	phosphatidylglycerol biosynthetic process	1/186	10/18862	0.0943697	0.655144	0.62917	PGS1	1
BP	GO:0006971	hypotonic response	1/186	10/18862	0.0943697	0.655144	0.62917	SLC12A6	1
BP	GO:0008611	ether lipid biosynthetic process	1/186	10/18862	0.0943697	0.655144	0.62917	FAR1	1
BP	GO:0009396	folic acid-containing compound biosynthetic process	1/186	10/18862	0.0943697	0.655144	0.62917	FPGS	1
BP	GO:0010998	regulation of translational initiation by eIF2 alpha phosphorylation	1/186	10/18862	0.0943697	0.655144	0.62917	EIF2AK2	1
BP	GO:0015696	ammonium transport	1/186	10/18862	0.0943697	0.655144	0.62917	SLC12A6	1
BP	GO:0031125	rRNA 3'-end processing	1/186	10/18862	0.0943697	0.655144	0.62917	EXOSC2	1
BP	GO:0032070	regulation of deoxyribonuclease activity	1/186	10/18862	0.0943697	0.655144	0.62917	DFFA	1
BP	GO:0042368	vitamin D biosynthetic process	1/186	10/18862	0.0943697	0.655144	0.62917	CYP2R1	1
BP	GO:0046487	glyoxylate metabolic process	1/186	10/18862	0.0943697	0.655144	0.62917	IDH1	1
BP	GO:0046504	glycerol ether biosynthetic process	1/186	10/18862	0.0943697	0.655144	0.62917	FAR1	1
BP	GO:0051657	maintenance of organelle location	1/186	10/18862	0.0943697	0.655144	0.62917	AKAP9	1
BP	GO:0072488	ammonium transmembrane transport	1/186	10/18862	0.0943697	0.655144	0.62917	SLC12A6	1
BP	GO:0097384	cellular lipid biosynthetic process	1/186	10/18862	0.0943697	0.655144	0.62917	FAR1	1
BP	GO:1900247	regulation of cytoplasmic translational elongation	1/186	10/18862	0.0943697	0.655144	0.62917	DPH1	1
BP	GO:1902510	regulation of apoptotic DNA fragmentation	1/186	10/18862	0.0943697	0.655144	0.62917	DFFA	1
BP	GO:1904851	positive regulation of establishment of protein localization to telomere	1/186	10/18862	0.0943697	0.655144	0.62917	TCP1	1
BP	GO:2000480	negative regulation of cAMP-dependent protein kinase activity	1/186	10/18862	0.0943697	0.655144	0.62917	PRKAR2A	1
BP	GO:0034440	lipid oxidation	3/186	110/18862	0.0950824	0.655144	0.62917	ABCD4/ACOX1/LONP2	3
BP	GO:0006336	DNA replication-independent nucleosome assembly	2/186	53/18862	0.0961933	0.655144	0.62917	MIS18BP1/RBBP4	2
BP	GO:0008333	endosome to lysosome transport	2/186	53/18862	0.0961933	0.655144	0.62917	HOOK3/VPS41	2
BP	GO:0071320	cellular response to cAMP	2/186	53/18862	0.0961933	0.655144	0.62917	AKAP9/RAP1B	2
BP	GO:0007041	lysosomal transport	3/186	111/18862	0.0970499	0.655144	0.62917	HOOK3/VPS41/VPS51	3
BP	GO:0002478	antigen processing and presentation of exogenous peptide antigen	4/186	177/18862	0.0982131	0.655144	0.62917	CTSS/KLC1/PIKFYVE/SEC24B	4
BP	GO:0034724	DNA replication-independent nucleosome organization	2/186	54/18862	0.0992701	0.655144	0.62917	MIS18BP1/RBBP4	2
BP	GO:0045071	negative regulation of viral genome replication	2/186	54/18862	0.0992701	0.655144	0.62917	EIF2AK2/MAVS	2
BP	GO:0006352	DNA-templated transcription, initiation	5/186	249/18862	0.100606	0.655144	0.62917	GTF2H3/NR2C1/POLR1E/POLR2D/TAF8	5
BP	GO:0048863	stem cell differentiation	5/186	251/18862	0.103175	0.655144	0.62917	EIF2AK2/LMO2/N4BP2L2/PHACTR4/RUNX1	5
BP	GO:0002182	cytoplasmic translational elongation	1/186	11/18862	0.103305	0.655144	0.62917	DPH1	1
BP	GO:0010459	negative regulation of heart rate	1/186	11/18862	0.103305	0.655144	0.62917	SRI	1
BP	GO:0021670	lateral ventricle development	1/186	11/18862	0.103305	0.655144	0.62917	CDK6	1
BP	GO:0021819	layer formation in cerebral cortex	1/186	11/18862	0.103305	0.655144	0.62917	MBOAT7	1
BP	GO:0032836	glomerular basement membrane development	1/186	11/18862	0.103305	0.655144	0.62917	MPV17	1
BP	GO:0033625	positive regulation of integrin activation	1/186	11/18862	0.103305	0.655144	0.62917	RAP1B	1
BP	GO:0034427	nuclear-transcribed mRNA catabolic process, exonucleolytic, 3'-5'	1/186	11/18862	0.103305	0.655144	0.62917	EXOSC2	1
BP	GO:0034454	microtubule anchoring at centrosome	1/186	11/18862	0.103305	0.655144	0.62917	HOOK3	1
BP	GO:0039532	negative regulation of viral-induced cytoplasmic pattern recognition receptor signaling pathway	1/186	11/18862	0.103305	0.655144	0.62917	RNF125	1
BP	GO:0045348	positive regulation of MHC class II biosynthetic process	1/186	11/18862	0.103305	0.655144	0.62917	TMEM106A	1
BP	GO:0045602	negative regulation of endothelial cell differentiation	1/186	11/18862	0.103305	0.655144	0.62917	FOXJ2	1
BP	GO:0046929	negative regulation of neurotransmitter secretion	1/186	11/18862	0.103305	0.655144	0.62917	RAP1B	1
BP	GO:0060315	negative regulation of ryanodine-sensitive calcium-release channel activity	1/186	11/18862	0.103305	0.655144	0.62917	SRI	1
BP	GO:0060837	blood vessel endothelial cell differentiation	1/186	11/18862	0.103305	0.655144	0.62917	FOXJ2	1
BP	GO:0060900	embryonic camera-type eye formation	1/186	11/18862	0.103305	0.655144	0.62917	PHACTR4	1
BP	GO:0070203	regulation of establishment of protein localization to telomere	1/186	11/18862	0.103305	0.655144	0.62917	TCP1	1
BP	GO:0070475	rRNA base methylation	1/186	11/18862	0.103305	0.655144	0.62917	METTL16	1
BP	GO:0071472	cellular response to salt stress	1/186	11/18862	0.103305	0.655144	0.62917	SLC12A6	1
BP	GO:0071888	macrophage apoptotic process	1/186	11/18862	0.103305	0.655144	0.62917	TCP1	1
BP	GO:0090178	regulation of establishment of planar polarity involved in neural tube closure	1/186	11/18862	0.103305	0.655144	0.62917	SEC24B	1
BP	GO:0090385	phagosome-lysosome fusion	1/186	11/18862	0.103305	0.655144	0.62917	PIKFYVE	1
BP	GO:1901503	ether biosynthetic process	1/186	11/18862	0.103305	0.655144	0.62917	FAR1	1
BP	GO:1901533	negative regulation of hematopoietic progenitor cell differentiation	1/186	11/18862	0.103305	0.655144	0.62917	N4BP2L2	1
BP	GO:1904869	regulation of protein localization to Cajal body	1/186	11/18862	0.103305	0.655144	0.62917	TCP1	1
BP	GO:1904871	positive regulation of protein localization to Cajal body	1/186	11/18862	0.103305	0.655144	0.62917	TCP1	1
BP	GO:1905214	regulation of RNA binding	1/186	11/18862	0.103305	0.655144	0.62917	EIF3E	1
BP	GO:0033559	unsaturated fatty acid metabolic process	3/186	115/18862	0.105084	0.655144	0.62917	ACOX1/ELOVL5/FADS2	3
BP	GO:0007007	inner mitochondrial membrane organization	2/186	56/18862	0.105505	0.655144	0.62917	DMAC2L/SPG7	2
BP	GO:0042306	regulation of protein import into nucleus	2/186	56/18862	0.105505	0.655144	0.62917	MAVS/TARDBP	2
BP	GO:1904951	positive regulation of establishment of protein localization	6/186	328/18862	0.106543	0.655144	0.62917	MAVS/RPH3AL/SRI/TARDBP/TCP1/TFDP2	6
BP	GO:0006611	protein export from nucleus	4/186	183/18862	0.10754	0.655144	0.62917	LSG1/POLR2D/SRSF9/XPOT	4
BP	GO:0000381	regulation of alternative mRNA splicing, via spliceosome	2/186	57/18862	0.108662	0.655144	0.62917	CELF1/RBM5	2
BP	GO:0051785	positive regulation of nuclear division	2/186	57/18862	0.108662	0.655144	0.62917	ANAPC5/CDC16	2
BP	GO:0019884	antigen processing and presentation of exogenous antigen	4/186	185/18862	0.110735	0.655144	0.62917	CTSS/KLC1/PIKFYVE/SEC24B	4
BP	GO:0003014	renal system process	3/186	118/18862	0.111276	0.655144	0.62917	PRKAR2A/SNX5/XPNPEP3	3
BP	GO:0043486	histone exchange	2/186	58/18862	0.111843	0.655144	0.62917	MIS18BP1/RBBP4	2
BP	GO:0060038	cardiac muscle cell proliferation	2/186	58/18862	0.111843	0.655144	0.62917	ARID2/RUNX1	2
BP	GO:0002730	regulation of dendritic cell cytokine production	1/186	12/18862	0.112153	0.655144	0.62917	MAVS	1
BP	GO:0006264	mitochondrial DNA replication	1/186	12/18862	0.112153	0.655144	0.62917	POLG2	1
BP	GO:0008298	intracellular mRNA localization	1/186	12/18862	0.112153	0.655144	0.62917	EXOSC2	1
BP	GO:0009134	nucleoside diphosphate catabolic process	1/186	12/18862	0.112153	0.655144	0.62917	NUDT5	1
BP	GO:0030208	dermatan sulfate biosynthetic process	1/186	12/18862	0.112153	0.655144	0.62917	CHST12	1
BP	GO:0031126	sno(s)RNA 3'-end processing	1/186	12/18862	0.112153	0.655144	0.62917	EXOSC2	1
BP	GO:0032968	positive regulation of transcription elongation from RNA polymerase II promoter	1/186	12/18862	0.112153	0.655144	0.62917	TCERG1	1
BP	GO:0033523	histone H2B ubiquitination	1/186	12/18862	0.112153	0.655144	0.62917	WAC	1
BP	GO:0048820	hair follicle maturation	1/186	12/18862	0.112153	0.655144	0.62917	NOM1	1
BP	GO:0048934	peripheral nervous system neuron differentiation	1/186	12/18862	0.112153	0.655144	0.62917	RUNX1	1
BP	GO:0048935	peripheral nervous system neuron development	1/186	12/18862	0.112153	0.655144	0.62917	RUNX1	1
BP	GO:0070202	regulation of establishment of protein localization to chromosome	1/186	12/18862	0.112153	0.655144	0.62917	TCP1	1
BP	GO:0070816	phosphorylation of RNA polymerase II C-terminal domain	1/186	12/18862	0.112153	0.655144	0.62917	GTF2H3	1
BP	GO:0090177	establishment of planar polarity involved in neural tube closure	1/186	12/18862	0.112153	0.655144	0.62917	SEC24B	1
BP	GO:0090557	establishment of endothelial intestinal barrier	1/186	12/18862	0.112153	0.655144	0.62917	F11R	1
BP	GO:0097201	negative regulation of transcription from RNA polymerase II promoter in response to stress	1/186	12/18862	0.112153	0.655144	0.62917	VHL	1
BP	GO:1901077	regulation of relaxation of muscle	1/186	12/18862	0.112153	0.655144	0.62917	SRI	1
BP	GO:1903405	protein localization to nuclear body	1/186	12/18862	0.112153	0.655144	0.62917	TCP1	1
BP	GO:1903624	regulation of DNA catabolic process	1/186	12/18862	0.112153	0.655144	0.62917	DFFA	1
BP	GO:1904867	protein localization to Cajal body	1/186	12/18862	0.112153	0.655144	0.62917	TCP1	1
BP	GO:0050792	regulation of viral process	4/186	186/18862	0.112349	0.655144	0.62917	EIF2AK2/MAVS/PABPC1/POLR2D	4
BP	GO:0043666	regulation of phosphoprotein phosphatase activity	3/186	119/18862	0.11337	0.655144	0.62917	EIF2AK2/ENSA/PHACTR4	3
BP	GO:0045446	endothelial cell differentiation	3/186	119/18862	0.11337	0.655144	0.62917	F11R/FOXJ2/RAP1B	3
BP	GO:0120254	olefinic compound metabolic process	3/186	119/18862	0.11337	0.655144	0.62917	ACOX1/ELOVL5/FADS2	3
BP	GO:0006367	transcription initiation from RNA polymerase II promoter	4/186	187/18862	0.113973	0.655144	0.62917	GTF2H3/NR2C1/POLR2D/TAF8	4
BP	GO:0045333	cellular respiration	4/186	187/18862	0.113973	0.655144	0.62917	IDH1/LYRM7/POLG2/SDHAF4	4
BP	GO:0046488	phosphatidylinositol metabolic process	4/186	187/18862	0.113973	0.655144	0.62917	BPNT1/FAM126B/MBOAT7/PIKFYVE	4
BP	GO:0030071	regulation of mitotic metaphase/anaphase transition	2/186	59/18862	0.115048	0.655144	0.62917	ANAPC5/CDC16	2
BP	GO:1902041	regulation of extrinsic apoptotic signaling pathway via death domain receptors	2/186	59/18862	0.115048	0.655144	0.62917	RAF1/RNF34	2
BP	GO:1904589	regulation of protein import	2/186	59/18862	0.115048	0.655144	0.62917	MAVS/TARDBP	2
BP	GO:0051607	defense response to virus	5/186	260/18862	0.115136	0.655144	0.62917	EIF2AK2/IFNAR2/MAVS/RNF125/TRIM56	5
BP	GO:0140546	defense response to symbiont	5/186	260/18862	0.115136	0.655144	0.62917	EIF2AK2/IFNAR2/MAVS/RNF125/TRIM56	5
BP	GO:0001676	long-chain fatty acid metabolic process	3/186	120/18862	0.11548	0.655144	0.62917	ACOX1/ELOVL5/FADS2	3
BP	GO:0070252	actin-mediated cell contraction	3/186	120/18862	0.11548	0.655144	0.62917	AKAP9/SRI/TPM4	3
BP	GO:0016239	positive regulation of macroautophagy	2/186	60/18862	0.118277	0.655144	0.62917	SPTLC1/WAC	2
BP	GO:0032722	positive regulation of chemokine production	2/186	60/18862	0.118277	0.655144	0.62917	EIF2AK2/MAVS	2
BP	GO:0050994	regulation of lipid catabolic process	2/186	60/18862	0.118277	0.655144	0.62917	IDH1/LONP2	2
BP	GO:0071806	protein transmembrane transport	2/186	60/18862	0.118277	0.655144	0.62917	LONP2/TIMM50	2
BP	GO:0090342	regulation of cell aging	2/186	60/18862	0.118277	0.655144	0.62917	CDK6/RSL1D1	2
BP	GO:1904356	regulation of telomere maintenance via telomere lengthening	2/186	60/18862	0.118277	0.655144	0.62917	GNL3L/TCP1	2
BP	GO:1901605	alpha-amino acid metabolic process	4/186	191/18862	0.120572	0.655144	0.62917	DGLUCY/FPGS/MRI1/MTR	4
BP	GO:0001833	inner cell mass cell proliferation	1/186	13/18862	0.120913	0.655144	0.62917	TAF8	1
BP	GO:0002371	dendritic cell cytokine production	1/186	13/18862	0.120913	0.655144	0.62917	MAVS	1
BP	GO:0002679	respiratory burst involved in defense response	1/186	13/18862	0.120913	0.655144	0.62917	RPS19	1
BP	GO:0009313	oligosaccharide catabolic process	1/186	13/18862	0.120913	0.655144	0.62917	MAN2B1	1
BP	GO:0010755	regulation of plasminogen activation	1/186	13/18862	0.120913	0.655144	0.62917	RUNX1	1
BP	GO:0016558	protein import into peroxisome matrix	1/186	13/18862	0.120913	0.655144	0.62917	LONP2	1
BP	GO:0018202	peptidyl-histidine modification	1/186	13/18862	0.120913	0.655144	0.62917	DPH1	1
BP	GO:0018206	peptidyl-methionine modification	1/186	13/18862	0.120913	0.655144	0.62917	PDF	1
BP	GO:0030205	dermatan sulfate metabolic process	1/186	13/18862	0.120913	0.655144	0.62917	CHST12	1
BP	GO:0030497	fatty acid elongation	1/186	13/18862	0.120913	0.655144	0.62917	ELOVL5	1
BP	GO:0033689	negative regulation of osteoblast proliferation	1/186	13/18862	0.120913	0.655144	0.62917	EIF2AK2	1
BP	GO:0035815	positive regulation of renal sodium excretion	1/186	13/18862	0.120913	0.655144	0.62917	SNX5	1
BP	GO:0042362	fat-soluble vitamin biosynthetic process	1/186	13/18862	0.120913	0.655144	0.62917	CYP2R1	1
BP	GO:0042761	very long-chain fatty acid biosynthetic process	1/186	13/18862	0.120913	0.655144	0.62917	ELOVL5	1
BP	GO:0045472	response to ether	1/186	13/18862	0.120913	0.655144	0.62917	HNRNPD	1
BP	GO:0051280	negative regulation of release of sequestered calcium ion into cytosol	1/186	13/18862	0.120913	0.655144	0.62917	SRI	1
BP	GO:0060213	positive regulation of nuclear-transcribed mRNA poly(A) tail shortening	1/186	13/18862	0.120913	0.655144	0.62917	PABPC1	1
BP	GO:0060340	positive regulation of type I interferon-mediated signaling pathway	1/186	13/18862	0.120913	0.655144	0.62917	MAVS	1
BP	GO:0071027	nuclear RNA surveillance	1/186	13/18862	0.120913	0.655144	0.62917	EXOSC2	1
BP	GO:0071028	nuclear mRNA surveillance	1/186	13/18862	0.120913	0.655144	0.62917	EXOSC2	1
BP	GO:0072393	microtubule anchoring at microtubule organizing center	1/186	13/18862	0.120913	0.655144	0.62917	HOOK3	1
BP	GO:0072683	T cell extravasation	1/186	13/18862	0.120913	0.655144	0.62917	F11R	1
BP	GO:0007091	metaphase/anaphase transition of mitotic cell cycle	2/186	61/18862	0.121529	0.655144	0.62917	ANAPC5/CDC16	2
BP	GO:0046824	positive regulation of nucleocytoplasmic transport	2/186	61/18862	0.121529	0.655144	0.62917	MAVS/TARDBP	2
BP	GO:0035821	modulation of process of other organism	3/186	123/18862	0.121897	0.655144	0.62917	EIF2AK2/TARDBP/ZNF639	3
BP	GO:0031099	regeneration	4/186	192/18862	0.122247	0.655144	0.62917	FPGS/MTR/RPL30/RUNX1	4
BP	GO:2000377	regulation of reactive oxygen species metabolic process	4/186	192/18862	0.122247	0.655144	0.62917	MPV17/PIKFYVE/RNF41/TMEM106A	4
BP	GO:0019933	cAMP-mediated signaling	2/186	62/18862	0.124802	0.655144	0.62917	PDE7A/PRKAR2A	2
BP	GO:0033013	tetrapyrrole metabolic process	2/186	62/18862	0.124802	0.655144	0.62917	ABCD4/MTR	2
BP	GO:0051851	modulation by host of symbiont process	2/186	62/18862	0.124802	0.655144	0.62917	TARDBP/ZNF639	2
BP	GO:0061912	selective autophagy	2/186	62/18862	0.124802	0.655144	0.62917	RNF41/SPTLC1	2
BP	GO:1901570	fatty acid derivative biosynthetic process	2/186	62/18862	0.124802	0.655144	0.62917	ELOVL5/FAR1	2
BP	GO:1902099	regulation of metaphase/anaphase transition of cell cycle	2/186	62/18862	0.124802	0.655144	0.62917	ANAPC5/CDC16	2
BP	GO:1902686	mitochondrial outer membrane permeabilization involved in programmed cell death	2/186	62/18862	0.124802	0.655144	0.62917	SPG7/TFDP2	2
BP	GO:0048002	antigen processing and presentation of peptide antigen	4/186	194/18862	0.125627	0.655144	0.62917	CTSS/KLC1/PIKFYVE/SEC24B	4
BP	GO:0044783	G1 DNA damage checkpoint	2/186	63/18862	0.128097	0.655144	0.62917	TFDP2/WAC	2
BP	GO:0046173	polyol biosynthetic process	2/186	63/18862	0.128097	0.655144	0.62917	CYP2R1/SPTLC1	2
BP	GO:0000054	ribosomal subunit export from nucleus	1/186	14/18862	0.129588	0.655144	0.62917	LSG1	1
BP	GO:0002467	germinal center formation	1/186	14/18862	0.129588	0.655144	0.62917	KLHL6	1
BP	GO:0009214	cyclic nucleotide catabolic process	1/186	14/18862	0.129588	0.655144	0.62917	PDE7A	1
BP	GO:0010649	regulation of cell communication by electrical coupling	1/186	14/18862	0.129588	0.655144	0.62917	SRI	1
BP	GO:0021542	dentate gyrus development	1/186	14/18862	0.129588	0.655144	0.62917	CDK6	1
BP	GO:0033750	ribosome localization	1/186	14/18862	0.129588	0.655144	0.62917	LSG1	1
BP	GO:0036092	phosphatidylinositol-3-phosphate biosynthetic process	1/186	14/18862	0.129588	0.655144	0.62917	PIKFYVE	1
BP	GO:0042249	establishment of planar polarity of embryonic epithelium	1/186	14/18862	0.129588	0.655144	0.62917	SEC24B	1
BP	GO:0043144	sno(s)RNA processing	1/186	14/18862	0.129588	0.655144	0.62917	EXOSC2	1
BP	GO:0043374	CD8-positive, alpha-beta T cell differentiation	1/186	14/18862	0.129588	0.655144	0.62917	RUNX1	1
BP	GO:0046512	sphingosine biosynthetic process	1/186	14/18862	0.129588	0.655144	0.62917	SPTLC1	1
BP	GO:0046520	sphingoid biosynthetic process	1/186	14/18862	0.129588	0.655144	0.62917	SPTLC1	1
BP	GO:0051589	negative regulation of neurotransmitter transport	1/186	14/18862	0.129588	0.655144	0.62917	RAP1B	1
BP	GO:0051645	Golgi localization	1/186	14/18862	0.129588	0.655144	0.62917	HOOK3	1
BP	GO:0060088	auditory receptor cell stereocilium organization	1/186	14/18862	0.129588	0.655144	0.62917	SEC24B	1
BP	GO:0072350	tricarboxylic acid metabolic process	1/186	14/18862	0.129588	0.655144	0.62917	IDH1	1
BP	GO:0099170	postsynaptic modulation of chemical synaptic transmission	1/186	14/18862	0.129588	0.655144	0.62917	USP8	1
BP	GO:1901841	regulation of high voltage-gated calcium channel activity	1/186	14/18862	0.129588	0.655144	0.62917	SRI	1
BP	GO:1905168	positive regulation of double-strand break repair via homologous recombination	1/186	14/18862	0.129588	0.655144	0.62917	ARID2	1
BP	GO:1905203	regulation of connective tissue replacement	1/186	14/18862	0.129588	0.655144	0.62917	RUNX1	1
BP	GO:1990173	protein localization to nucleoplasm	1/186	14/18862	0.129588	0.655144	0.62917	TCP1	1
BP	GO:0019058	viral life cycle	6/186	348/18862	0.130598	0.655144	0.62917	EIF2AK2/F11R/MAVS/PABPC1/PIKFYVE/ZNF639	6
BP	GO:0043903	regulation of biological process involved in symbiotic interaction	4/186	197/18862	0.130771	0.655144	0.62917	EIF2AK2/MAVS/PABPC1/POLR2D	4
BP	GO:0010965	regulation of mitotic sister chromatid separation	2/186	64/18862	0.131411	0.655144	0.62917	ANAPC5/CDC16	2
BP	GO:0035794	positive regulation of mitochondrial membrane permeability	2/186	64/18862	0.131411	0.655144	0.62917	SPG7/TFDP2	2
BP	GO:0042255	ribosome assembly	2/186	64/18862	0.131411	0.655144	0.62917	RPL23A/RPS19	2
BP	GO:0044784	metaphase/anaphase transition of cell cycle	2/186	64/18862	0.131411	0.655144	0.62917	ANAPC5/CDC16	2
BP	GO:0051054	positive regulation of DNA metabolic process	4/186	198/18862	0.132505	0.655144	0.62917	ARID2/HNRNPD/POLG2/TCP1	4
BP	GO:0098813	nuclear chromosome segregation	5/186	273/18862	0.133522	0.655144	0.62917	ANAPC5/CDC16/STAG3L1/STAG3L2/STAG3L3	5
BP	GO:0035773	insulin secretion involved in cellular response to glucose stimulus	2/186	65/18862	0.134746	0.655144	0.62917	RAF1/SRI	2
BP	GO:2000573	positive regulation of DNA biosynthetic process	2/186	65/18862	0.134746	0.655144	0.62917	POLG2/TCP1	2
BP	GO:0019079	viral genome replication	3/186	129/18862	0.135109	0.655144	0.62917	EIF2AK2/MAVS/PABPC1	3
BP	GO:0050714	positive regulation of protein secretion	3/186	129/18862	0.135109	0.655144	0.62917	RPH3AL/SRI/TARDBP	3
BP	GO:0019751	polyol metabolic process	3/186	130/18862	0.137358	0.655144	0.62917	BPNT1/CYP2R1/SPTLC1	3
BP	GO:1900180	regulation of protein localization to nucleus	3/186	130/18862	0.137358	0.655144	0.62917	MAVS/TARDBP/TCP1	3
BP	GO:0001885	endothelial cell development	2/186	66/18862	0.138099	0.655144	0.62917	F11R/RAP1B	2
BP	GO:0051306	mitotic sister chromatid separation	2/186	66/18862	0.138099	0.655144	0.62917	ANAPC5/CDC16	2
BP	GO:0072678	T cell migration	2/186	66/18862	0.138099	0.655144	0.62917	F11R/SPN	2
BP	GO:0001845	phagolysosome assembly	1/186	15/18862	0.138178	0.655144	0.62917	PIKFYVE	1
BP	GO:0006828	manganese ion transport	1/186	15/18862	0.138178	0.655144	0.62917	TMEM165	1
BP	GO:0019321	pentose metabolic process	1/186	15/18862	0.138178	0.655144	0.62917	NUDT5	1
BP	GO:0030852	regulation of granulocyte differentiation	1/186	15/18862	0.138178	0.655144	0.62917	RUNX1	1
BP	GO:0032486	Rap protein signal transduction	1/186	15/18862	0.138178	0.655144	0.62917	RAP1B	1
BP	GO:0033540	fatty acid beta-oxidation using acyl-CoA oxidase	1/186	15/18862	0.138178	0.655144	0.62917	ACOX1	1
BP	GO:0035751	regulation of lysosomal lumen pH	1/186	15/18862	0.138178	0.655144	0.62917	TMEM165	1
BP	GO:0042559	pteridine-containing compound biosynthetic process	1/186	15/18862	0.138178	0.655144	0.62917	FPGS	1
BP	GO:0042994	cytoplasmic sequestering of transcription factor	1/186	15/18862	0.138178	0.655144	0.62917	SRI	1
BP	GO:0043558	regulation of translational initiation in response to stress	1/186	15/18862	0.138178	0.655144	0.62917	EIF2AK2	1
BP	GO:0048484	enteric nervous system development	1/186	15/18862	0.138178	0.655144	0.62917	PHACTR4	1
BP	GO:0050651	dermatan sulfate proteoglycan biosynthetic process	1/186	15/18862	0.138178	0.655144	0.62917	CHST12	1
BP	GO:0051284	positive regulation of sequestering of calcium ion	1/186	15/18862	0.138178	0.655144	0.62917	SRI	1
BP	GO:0055064	chloride ion homeostasis	1/186	15/18862	0.138178	0.655144	0.62917	SLC12A6	1
BP	GO:0055083	monovalent inorganic anion homeostasis	1/186	15/18862	0.138178	0.655144	0.62917	SLC12A6	1
BP	GO:0060211	regulation of nuclear-transcribed mRNA poly(A) tail shortening	1/186	15/18862	0.138178	0.655144	0.62917	PABPC1	1
BP	GO:0071428	rRNA-containing ribonucleoprotein complex export from nucleus	1/186	15/18862	0.138178	0.655144	0.62917	LSG1	1
BP	GO:0090110	COPII-coated vesicle cargo loading	1/186	15/18862	0.138178	0.655144	0.62917	SEC24B	1
BP	GO:1900121	negative regulation of receptor binding	1/186	15/18862	0.138178	0.655144	0.62917	ATP2A3	1
BP	GO:1900153	positive regulation of nuclear-transcribed mRNA catabolic process, deadenylation-dependent decay	1/186	15/18862	0.138178	0.655144	0.62917	PABPC1	1
BP	GO:1904874	positive regulation of telomerase RNA localization to Cajal body	1/186	15/18862	0.138178	0.655144	0.62917	TCP1	1
BP	GO:2001044	regulation of integrin-mediated signaling pathway	1/186	15/18862	0.138178	0.655144	0.62917	PHACTR4	1
BP	GO:0072329	monocarboxylic acid catabolic process	3/186	131/18862	0.139619	0.655144	0.62917	ABCD4/ACOX1/LONP2	3
BP	GO:0031640	killing of cells of other organism	2/186	67/18862	0.141471	0.655144	0.62917	RPL30/RPS19	2
BP	GO:1901607	alpha-amino acid biosynthetic process	2/186	67/18862	0.141471	0.655144	0.62917	MRI1/MTR	2
BP	GO:0007004	telomere maintenance via telomerase	2/186	68/18862	0.14486	0.655144	0.62917	GNL3L/TCP1	2
BP	GO:0072593	reactive oxygen species metabolic process	5/186	281/18862	0.145454	0.655144	0.62917	ACOX1/MPV17/PIKFYVE/RNF41/TMEM106A	5
BP	GO:0007266	Rho protein signal transduction	3/186	134/18862	0.146479	0.655144	0.62917	F11R/PHACTR4/RAF1	3
BP	GO:0001732	formation of cytoplasmic translation initiation complex	1/186	16/18862	0.146683	0.655144	0.62917	EIF3E	1
BP	GO:0002093	auditory receptor cell morphogenesis	1/186	16/18862	0.146683	0.655144	0.62917	SEC24B	1
BP	GO:0006103	2-oxoglutarate metabolic process	1/186	16/18862	0.146683	0.655144	0.62917	IDH1	1
BP	GO:0016074	sno(s)RNA metabolic process	1/186	16/18862	0.146683	0.655144	0.62917	EXOSC2	1
BP	GO:0034244	negative regulation of transcription elongation from RNA polymerase II promoter	1/186	16/18862	0.146683	0.655144	0.62917	TCERG1	1
BP	GO:0043923	positive regulation by host of viral transcription	1/186	16/18862	0.146683	0.655144	0.62917	ZNF639	1
BP	GO:0044764	multi-organism cellular process	1/186	16/18862	0.146683	0.655144	0.62917	PIKFYVE	1
BP	GO:0045346	regulation of MHC class II biosynthetic process	1/186	16/18862	0.146683	0.655144	0.62917	TMEM106A	1
BP	GO:0046855	inositol phosphate dephosphorylation	1/186	16/18862	0.146683	0.655144	0.62917	BPNT1	1
BP	GO:0048385	regulation of retinoic acid receptor signaling pathway	1/186	16/18862	0.146683	0.655144	0.62917	NR2C1	1
BP	GO:0050655	dermatan sulfate proteoglycan metabolic process	1/186	16/18862	0.146683	0.655144	0.62917	CHST12	1
BP	GO:0051238	sequestering of metal ion	1/186	16/18862	0.146683	0.655144	0.62917	SRI	1
BP	GO:0060263	regulation of respiratory burst	1/186	16/18862	0.146683	0.655144	0.62917	RPS19	1
BP	GO:0061081	positive regulation of myeloid leukocyte cytokine production involved in immune response	1/186	16/18862	0.146683	0.655144	0.62917	MAVS	1
BP	GO:0070242	thymocyte apoptotic process	1/186	16/18862	0.146683	0.655144	0.62917	DFFA	1
BP	GO:0080009	mRNA methylation	1/186	16/18862	0.146683	0.655144	0.62917	METTL16	1
BP	GO:0098962	regulation of postsynaptic neurotransmitter receptor activity	1/186	16/18862	0.146683	0.655144	0.62917	AKAP9	1
BP	GO:1902074	response to salt	1/186	16/18862	0.146683	0.655144	0.62917	HNRNPD	1
BP	GO:1903830	magnesium ion transmembrane transport	1/186	16/18862	0.146683	0.655144	0.62917	MAGT1	1
BP	GO:0043687	post-translational protein modification	6/186	361/18862	0.147519	0.655144	0.62917	DCAF16/FBXL20/FBXW8/PDIA6/UBXN7/VHL	6
BP	GO:0050688	regulation of defense response to virus	2/186	69/18862	0.148266	0.655144	0.62917	MAVS/RNF125	2
BP	GO:1905710	positive regulation of membrane permeability	2/186	69/18862	0.148266	0.655144	0.62917	SPG7/TFDP2	2
BP	GO:0002064	epithelial cell development	4/186	207/18862	0.148528	0.655144	0.62917	CDK6/F11R/RAP1B/SEC24B	4
BP	GO:0030073	insulin secretion	4/186	207/18862	0.148528	0.655144	0.62917	ENSA/RAF1/SRI/TARDBP	4
BP	GO:0006638	neutral lipid metabolic process	3/186	136/18862	0.151113	0.655144	0.62917	DDHD2/MBOAT7/PGS1	3
BP	GO:0006639	acylglycerol metabolic process	3/186	136/18862	0.151113	0.655144	0.62917	DDHD2/MBOAT7/PGS1	3
BP	GO:0045123	cellular extravasation	2/186	70/18862	0.151689	0.655144	0.62917	F11R/SPN	2
BP	GO:0048844	artery morphogenesis	2/186	70/18862	0.151689	0.655144	0.62917	ARID2/SEC24B	2
BP	GO:0003158	endothelium development	3/186	137/18862	0.153447	0.655144	0.62917	F11R/FOXJ2/RAP1B	3
BP	GO:0000963	mitochondrial RNA processing	1/186	17/18862	0.155105	0.655144	0.62917	SUPV3L1	1
BP	GO:0002295	T-helper cell lineage commitment	1/186	17/18862	0.155105	0.655144	0.62917	SPN	1
BP	GO:0002888	positive regulation of myeloid leukocyte mediated immunity	1/186	17/18862	0.155105	0.655144	0.62917	MAVS	1
BP	GO:0010523	negative regulation of calcium ion transport into cytosol	1/186	17/18862	0.155105	0.655144	0.62917	SRI	1
BP	GO:0015693	magnesium ion transport	1/186	17/18862	0.155105	0.655144	0.62917	MAGT1	1
BP	GO:0016246	RNA interference	1/186	17/18862	0.155105	0.655144	0.62917	CELF1	1
BP	GO:0033623	regulation of integrin activation	1/186	17/18862	0.155105	0.655144	0.62917	RAP1B	1
BP	GO:0042790	nucleolar large rRNA transcription by RNA polymerase I	1/186	17/18862	0.155105	0.655144	0.62917	POLR1E	1
BP	GO:0043968	histone H2A acetylation	1/186	17/18862	0.155105	0.655144	0.62917	MORF4L1	1
BP	GO:0045342	MHC class II biosynthetic process	1/186	17/18862	0.155105	0.655144	0.62917	TMEM106A	1
BP	GO:0046838	phosphorylated carbohydrate dephosphorylation	1/186	17/18862	0.155105	0.655144	0.62917	BPNT1	1
BP	GO:0050665	hydrogen peroxide biosynthetic process	1/186	17/18862	0.155105	0.655144	0.62917	ACOX1	1
BP	GO:0051382	kinetochore assembly	1/186	17/18862	0.155105	0.655144	0.62917	SENP6	1
BP	GO:0070525	tRNA threonylcarbamoyladenosine metabolic process	1/186	17/18862	0.155105	0.655144	0.62917	OSGEP	1
BP	GO:0071071	regulation of phospholipid biosynthetic process	1/186	17/18862	0.155105	0.655144	0.62917	IDH1	1
BP	GO:0071763	nuclear membrane organization	1/186	17/18862	0.155105	0.655144	0.62917	TARDBP	1
BP	GO:0090141	positive regulation of mitochondrial fission	1/186	17/18862	0.155105	0.655144	0.62917	DDHD2	1
BP	GO:1900151	regulation of nuclear-transcribed mRNA catabolic process, deadenylation-dependent decay	1/186	17/18862	0.155105	0.655144	0.62917	PABPC1	1
BP	GO:1901550	regulation of endothelial cell development	1/186	17/18862	0.155105	0.655144	0.62917	F11R	1
BP	GO:1903140	regulation of establishment of endothelial barrier	1/186	17/18862	0.155105	0.655144	0.62917	F11R	1
BP	GO:1903358	regulation of Golgi organization	1/186	17/18862	0.155105	0.655144	0.62917	AKAP9	1
BP	GO:1904355	positive regulation of telomere capping	1/186	17/18862	0.155105	0.655144	0.62917	HNRNPD	1
BP	GO:0032024	positive regulation of insulin secretion	2/186	71/18862	0.155127	0.655144	0.62917	SRI/TARDBP	2
BP	GO:0033045	regulation of sister chromatid segregation	2/186	71/18862	0.155127	0.655144	0.62917	ANAPC5/CDC16	2
BP	GO:0035019	somatic stem cell population maintenance	2/186	71/18862	0.155127	0.655144	0.62917	POLR2D/RAF1	2
BP	GO:1905818	regulation of chromosome separation	2/186	71/18862	0.155127	0.655144	0.62917	ANAPC5/CDC16	2
BP	GO:0001889	liver development	3/186	138/18862	0.155793	0.656703	0.630667	FPGS/HNRNPD/RPL30	3
BP	GO:0014855	striated muscle cell proliferation	2/186	72/18862	0.15858	0.658156	0.632063	ARID2/RUNX1	2
BP	GO:0042273	ribosomal large subunit biogenesis	2/186	72/18862	0.15858	0.658156	0.632063	RPL23A/RSL1D1	2
BP	GO:0043154	negative regulation of cysteine-type endopeptidase activity involved in apoptotic process	2/186	72/18862	0.15858	0.658156	0.632063	RAF1/RNF34	2
BP	GO:0086003	cardiac muscle cell contraction	2/186	72/18862	0.15858	0.658156	0.632063	AKAP9/SRI	2
BP	GO:0033865	nucleoside bisphosphate metabolic process	3/186	140/18862	0.160518	0.658156	0.632063	BPNT1/ELOVL5/FAR1	3
BP	GO:0033875	ribonucleoside bisphosphate metabolic process	3/186	140/18862	0.160518	0.658156	0.632063	BPNT1/ELOVL5/FAR1	3
BP	GO:0034032	purine nucleoside bisphosphate metabolic process	3/186	140/18862	0.160518	0.658156	0.632063	BPNT1/ELOVL5/FAR1	3
BP	GO:0046718	viral entry into host cell	3/186	140/18862	0.160518	0.658156	0.632063	F11R/PIKFYVE/ZNF639	3
BP	GO:0061008	hepaticobiliary system development	3/186	140/18862	0.160518	0.658156	0.632063	FPGS/HNRNPD/RPL30	3
BP	GO:0006283	transcription-coupled nucleotide-excision repair	2/186	73/18862	0.162047	0.658156	0.632063	GTF2H3/POLR2D	2
BP	GO:0031100	animal organ regeneration	2/186	73/18862	0.162047	0.658156	0.632063	FPGS/RPL30	2
BP	GO:1904064	positive regulation of cation transmembrane transport	3/186	141/18862	0.162897	0.658156	0.632063	AKAP9/CTSS/SRI	3
BP	GO:0006337	nucleosome disassembly	1/186	18/18862	0.163444	0.658156	0.632063	ARID2	1
BP	GO:0006740	NADPH regeneration	1/186	18/18862	0.163444	0.658156	0.632063	IDH1	1
BP	GO:0032048	cardiolipin metabolic process	1/186	18/18862	0.163444	0.658156	0.632063	PGS1	1
BP	GO:0032785	negative regulation of DNA-templated transcription, elongation	1/186	18/18862	0.163444	0.658156	0.632063	TCERG1	1
BP	GO:0034199	activation of protein kinase A activity	1/186	18/18862	0.163444	0.658156	0.632063	PRKAR2A	1
BP	GO:0036149	phosphatidylinositol acyl-chain remodeling	1/186	18/18862	0.163444	0.658156	0.632063	MBOAT7	1
BP	GO:0045063	T-helper 1 cell differentiation	1/186	18/18862	0.163444	0.658156	0.632063	SPN	1
BP	GO:0060716	labyrinthine layer blood vessel development	1/186	18/18862	0.163444	0.658156	0.632063	FBXW8	1
BP	GO:0070200	establishment of protein localization to telomere	1/186	18/18862	0.163444	0.658156	0.632063	TCP1	1
BP	GO:0071360	cellular response to exogenous dsRNA	1/186	18/18862	0.163444	0.658156	0.632063	MAVS	1
BP	GO:0071545	inositol phosphate catabolic process	1/186	18/18862	0.163444	0.658156	0.632063	BPNT1	1
BP	GO:1904872	regulation of telomerase RNA localization to Cajal body	1/186	18/18862	0.163444	0.658156	0.632063	TCP1	1
BP	GO:0035304	regulation of protein dephosphorylation	3/186	142/18862	0.165286	0.658156	0.632063	EIF2AK2/ENSA/PHACTR4	3
BP	GO:0006487	protein N-linked glycosylation	2/186	74/18862	0.165528	0.658156	0.632063	MAGT1/TMEM165	2
BP	GO:0031647	regulation of protein stability	5/186	295/18862	0.167384	0.658156	0.632063	GNL3L/TARDBP/TCP1/USP8/VHL	5
BP	GO:1903829	positive regulation of cellular protein localization	5/186	295/18862	0.167384	0.658156	0.632063	GNL3L/MAVS/TARDBP/TCP1/TFDP2	5
BP	GO:0006606	protein import into nucleus	3/186	143/18862	0.167686	0.658156	0.632063	MAVS/RPAIN/TARDBP	3
BP	GO:0006278	RNA-dependent DNA biosynthetic process	2/186	75/18862	0.169022	0.658156	0.632063	GNL3L/TCP1	2
BP	GO:0009064	glutamine family amino acid metabolic process	2/186	75/18862	0.169022	0.658156	0.632063	DGLUCY/FPGS	2
BP	GO:0042274	ribosomal small subunit biogenesis	2/186	75/18862	0.169022	0.658156	0.632063	NOM1/RPS19	2
BP	GO:0046902	regulation of mitochondrial membrane permeability	2/186	75/18862	0.169022	0.658156	0.632063	SPG7/TFDP2	2
BP	GO:0055117	regulation of cardiac muscle contraction	2/186	75/18862	0.169022	0.658156	0.632063	AKAP9/SRI	2
BP	GO:0001832	blastocyst growth	1/186	19/18862	0.171701	0.658156	0.632063	TAF8	1
BP	GO:0007097	nuclear migration	1/186	19/18862	0.171701	0.658156	0.632063	HOOK3	1
BP	GO:0009110	vitamin biosynthetic process	1/186	19/18862	0.171701	0.658156	0.632063	CYP2R1	1
BP	GO:0010988	regulation of low-density lipoprotein particle clearance	1/186	19/18862	0.171701	0.658156	0.632063	CNPY2	1
BP	GO:0032288	myelin assembly	1/186	19/18862	0.171701	0.658156	0.632063	PIKFYVE	1
BP	GO:0035338	long-chain fatty-acyl-CoA biosynthetic process	1/186	19/18862	0.171701	0.658156	0.632063	ELOVL5	1
BP	GO:0035813	regulation of renal sodium excretion	1/186	19/18862	0.171701	0.658156	0.632063	SNX5	1
BP	GO:0039535	regulation of RIG-I signaling pathway	1/186	19/18862	0.171701	0.658156	0.632063	RNF125	1
BP	GO:0045947	negative regulation of translational initiation	1/186	19/18862	0.171701	0.658156	0.632063	EIF3E	1
BP	GO:0046485	ether lipid metabolic process	1/186	19/18862	0.171701	0.658156	0.632063	FAR1	1
BP	GO:0060117	auditory receptor cell development	1/186	19/18862	0.171701	0.658156	0.632063	SEC24B	1
BP	GO:0090330	regulation of platelet aggregation	1/186	19/18862	0.171701	0.658156	0.632063	F11R	1
BP	GO:0090670	RNA localization to Cajal body	1/186	19/18862	0.171701	0.658156	0.632063	TCP1	1
BP	GO:0090671	telomerase RNA localization to Cajal body	1/186	19/18862	0.171701	0.658156	0.632063	TCP1	1
BP	GO:0090672	telomerase RNA localization	1/186	19/18862	0.171701	0.658156	0.632063	TCP1	1
BP	GO:0090685	RNA localization to nucleus	1/186	19/18862	0.171701	0.658156	0.632063	TCP1	1
BP	GO:0097150	neuronal stem cell population maintenance	1/186	19/18862	0.171701	0.658156	0.632063	HOOK3	1
BP	GO:2001185	regulation of CD8-positive, alpha-beta T cell activation	1/186	19/18862	0.171701	0.658156	0.632063	RUNX1	1
BP	GO:0048284	organelle fusion	3/186	145/18862	0.172517	0.658156	0.632063	PIKFYVE/SPG7/VPS41	3
BP	GO:0006333	chromatin assembly or disassembly	4/186	221/18862	0.174834	0.658156	0.632063	ARID2/MBD3/MIS18BP1/RBBP4	4
BP	GO:0019827	stem cell population maintenance	3/186	146/18862	0.174947	0.658156	0.632063	HOOK3/POLR2D/RAF1	3
BP	GO:0008652	cellular amino acid biosynthetic process	2/186	77/18862	0.176048	0.658156	0.632063	MRI1/MTR	2
BP	GO:0032481	positive regulation of type I interferon production	2/186	77/18862	0.176048	0.658156	0.632063	DHX33/MAVS	2
BP	GO:0010770	positive regulation of cell morphogenesis involved in differentiation	2/186	78/18862	0.179578	0.658156	0.632063	ARPC2/FBXW8	2
BP	GO:0061844	antimicrobial humoral immune response mediated by antimicrobial peptide	2/186	78/18862	0.179578	0.658156	0.632063	RPL30/RPS19	2
BP	GO:0098727	maintenance of cell number	3/186	148/18862	0.179836	0.658156	0.632063	HOOK3/POLR2D/RAF1	3
BP	GO:1903900	regulation of viral life cycle	3/186	148/18862	0.179836	0.658156	0.632063	EIF2AK2/MAVS/PABPC1	3
BP	GO:0003323	type B pancreatic cell development	1/186	20/18862	0.179877	0.658156	0.632063	CDK6	1
BP	GO:0006346	DNA methylation-dependent heterochromatin assembly	1/186	20/18862	0.179877	0.658156	0.632063	MBD3	1
BP	GO:0006670	sphingosine metabolic process	1/186	20/18862	0.179877	0.658156	0.632063	SPTLC1	1
BP	GO:0006925	inflammatory cell apoptotic process	1/186	20/18862	0.179877	0.658156	0.632063	TCP1	1
BP	GO:0016075	rRNA catabolic process	1/186	20/18862	0.179877	0.658156	0.632063	EXOSC2	1
BP	GO:0030150	protein import into mitochondrial matrix	1/186	20/18862	0.179877	0.658156	0.632063	TIMM50	1
BP	GO:0031498	chromatin disassembly	1/186	20/18862	0.179877	0.658156	0.632063	ARID2	1
BP	GO:0031998	regulation of fatty acid beta-oxidation	1/186	20/18862	0.179877	0.658156	0.632063	LONP2	1
BP	GO:0032211	negative regulation of telomere maintenance via telomerase	1/186	20/18862	0.179877	0.658156	0.632063	GNL3L	1
BP	GO:0032986	protein-DNA complex disassembly	1/186	20/18862	0.179877	0.658156	0.632063	ARID2	1
BP	GO:0043373	CD4-positive, alpha-beta T cell lineage commitment	1/186	20/18862	0.179877	0.658156	0.632063	SPN	1
BP	GO:0046655	folic acid metabolic process	1/186	20/18862	0.179877	0.658156	0.632063	FPGS	1
BP	GO:0048025	negative regulation of mRNA splicing, via spliceosome	1/186	20/18862	0.179877	0.658156	0.632063	SRSF9	1
BP	GO:0097709	connective tissue replacement	1/186	20/18862	0.179877	0.658156	0.632063	RUNX1	1
BP	GO:2000678	negative regulation of transcription regulatory region DNA binding	1/186	20/18862	0.179877	0.658156	0.632063	SRI	1
BP	GO:0070588	calcium ion transmembrane transport	5/186	304/18862	0.182134	0.658156	0.632063	ATP2A3/SPG7/SRI/TMEM165/YME1L1	5
BP	GO:0061337	cardiac conduction	3/186	149/18862	0.182294	0.658156	0.632063	AKAP9/ATP2A3/SRI	3
BP	GO:0070830	bicellular tight junction assembly	2/186	79/18862	0.183119	0.658156	0.632063	F11R/RUNX1	2
BP	GO:0090398	cellular senescence	2/186	79/18862	0.183119	0.658156	0.632063	CDK6/RSL1D1	2
BP	GO:1990830	cellular response to leukemia inhibitory factor	2/186	79/18862	0.183119	0.658156	0.632063	ABCD4/RNF125	2
BP	GO:0090305	nucleic acid phosphodiester bond hydrolysis	5/186	305/18862	0.183802	0.658156	0.632063	DFFA/ENDOV/EXOSC2/GTF2H3/PAN3	5
BP	GO:0007030	Golgi organization	3/186	150/18862	0.184762	0.658156	0.632063	AKAP9/FBXW8/VPS51	3
BP	GO:0030048	actin filament-based movement	3/186	150/18862	0.184762	0.658156	0.632063	AKAP9/SRI/TPM4	3
BP	GO:0007032	endosome organization	2/186	80/18862	0.18667	0.658156	0.632063	HOOK3/USP8	2
BP	GO:0010833	telomere maintenance via telomere lengthening	2/186	80/18862	0.18667	0.658156	0.632063	GNL3L/TCP1	2
BP	GO:1990823	response to leukemia inhibitory factor	2/186	80/18862	0.18667	0.658156	0.632063	ABCD4/RNF125	2
BP	GO:2000117	negative regulation of cysteine-type endopeptidase activity	2/186	80/18862	0.18667	0.658156	0.632063	RAF1/RNF34	2
BP	GO:0002793	positive regulation of peptide secretion	3/186	151/18862	0.187239	0.658156	0.632063	RPH3AL/SRI/TARDBP	3
BP	GO:0010821	regulation of mitochondrion organization	3/186	151/18862	0.187239	0.658156	0.632063	DDHD2/RNF41/TFDP2	3
BP	GO:0000028	ribosomal small subunit assembly	1/186	21/18862	0.187973	0.658156	0.632063	RPS19	1
BP	GO:0002363	alpha-beta T cell lineage commitment	1/186	21/18862	0.187973	0.658156	0.632063	SPN	1
BP	GO:0006293	nucleotide-excision repair, preincision complex stabilization	1/186	21/18862	0.187973	0.658156	0.632063	GTF2H3	1
BP	GO:0006295	nucleotide-excision repair, DNA incision, 3'-to lesion	1/186	21/18862	0.187973	0.658156	0.632063	GTF2H3	1
BP	GO:0006662	glycerol ether metabolic process	1/186	21/18862	0.187973	0.658156	0.632063	FAR1	1
BP	GO:0035812	renal sodium excretion	1/186	21/18862	0.187973	0.658156	0.632063	SNX5	1
BP	GO:0043555	regulation of translation in response to stress	1/186	21/18862	0.187973	0.658156	0.632063	EIF2AK2	1
BP	GO:0045655	regulation of monocyte differentiation	1/186	21/18862	0.187973	0.658156	0.632063	CDK6	1
BP	GO:0150105	protein localization to cell-cell junction	1/186	21/18862	0.187973	0.658156	0.632063	F11R	1
BP	GO:2000479	regulation of cAMP-dependent protein kinase activity	1/186	21/18862	0.187973	0.658156	0.632063	PRKAR2A	1
BP	GO:2000737	negative regulation of stem cell differentiation	1/186	21/18862	0.187973	0.658156	0.632063	N4BP2L2	1
BP	GO:0051028	mRNA transport	3/186	152/18862	0.189724	0.658156	0.632063	POLR2D/SRSF9/UPF3A	3
BP	GO:0018205	peptidyl-lysine modification	6/186	391/18862	0.190052	0.658156	0.632063	GNL3L/HMG20A/MBD3/METTL21A/MORF4L1/SENP6	6
BP	GO:0043367	CD4-positive, alpha-beta T cell differentiation	2/186	81/18862	0.190231	0.658156	0.632063	RUNX1/SPN	2
BP	GO:0120192	tight junction assembly	2/186	81/18862	0.190231	0.658156	0.632063	F11R/RUNX1	2
BP	GO:0007034	vacuolar transport	3/186	153/18862	0.192217	0.658156	0.632063	HOOK3/VPS41/VPS51	3
BP	GO:0044409	entry into host	3/186	153/18862	0.192217	0.658156	0.632063	F11R/PIKFYVE/ZNF639	3
BP	GO:0001843	neural tube closure	2/186	82/18862	0.193801	0.658156	0.632063	PHACTR4/SEC24B	2
BP	GO:1901568	fatty acid derivative metabolic process	2/186	82/18862	0.193801	0.658156	0.632063	ELOVL5/FAR1	2
BP	GO:0051222	positive regulation of protein transport	5/186	312/18862	0.195635	0.658156	0.632063	MAVS/RPH3AL/SRI/TARDBP/TFDP2	5
BP	GO:0000717	nucleotide-excision repair, DNA duplex unwinding	1/186	22/18862	0.195989	0.658156	0.632063	GTF2H3	1
BP	GO:0006907	pinocytosis	1/186	22/18862	0.195989	0.658156	0.632063	SNX5	1
BP	GO:0021801	cerebral cortex radial glia guided migration	1/186	22/18862	0.195989	0.658156	0.632063	MBOAT7	1
BP	GO:0022030	telencephalon glial cell migration	1/186	22/18862	0.195989	0.658156	0.632063	MBOAT7	1
BP	GO:0030878	thyroid gland development	1/186	22/18862	0.195989	0.658156	0.632063	RAF1	1
BP	GO:0032069	regulation of nuclease activity	1/186	22/18862	0.195989	0.658156	0.632063	DFFA	1
BP	GO:0032727	positive regulation of interferon-alpha production	1/186	22/18862	0.195989	0.658156	0.632063	MAVS	1
BP	GO:0034312	diol biosynthetic process	1/186	22/18862	0.195989	0.658156	0.632063	SPTLC1	1
BP	GO:0035994	response to muscle stretch	1/186	22/18862	0.195989	0.658156	0.632063	RAF1	1
BP	GO:0042359	vitamin D metabolic process	1/186	22/18862	0.195989	0.658156	0.632063	CYP2R1	1
BP	GO:0042776	mitochondrial ATP synthesis coupled proton transport	1/186	22/18862	0.195989	0.658156	0.632063	DMAC2L	1
BP	GO:0043369	CD4-positive or CD8-positive, alpha-beta T cell lineage commitment	1/186	22/18862	0.195989	0.658156	0.632063	SPN	1
BP	GO:0043371	negative regulation of CD4-positive, alpha-beta T cell differentiation	1/186	22/18862	0.195989	0.658156	0.632063	RUNX1	1
BP	GO:0044062	regulation of excretion	1/186	22/18862	0.195989	0.658156	0.632063	SNX5	1
BP	GO:0045932	negative regulation of muscle contraction	1/186	22/18862	0.195989	0.658156	0.632063	SRI	1
BP	GO:0046058	cAMP metabolic process	1/186	22/18862	0.195989	0.658156	0.632063	PDE7A	1
BP	GO:0046519	sphingoid metabolic process	1/186	22/18862	0.195989	0.658156	0.632063	SPTLC1	1
BP	GO:0051220	cytoplasmic sequestering of protein	1/186	22/18862	0.195989	0.658156	0.632063	SRI	1
BP	GO:0051383	kinetochore organization	1/186	22/18862	0.195989	0.658156	0.632063	SENP6	1
BP	GO:0060307	regulation of ventricular cardiac muscle cell membrane repolarization	1/186	22/18862	0.195989	0.658156	0.632063	AKAP9	1
BP	GO:0071359	cellular response to dsRNA	1/186	22/18862	0.195989	0.658156	0.632063	MAVS	1
BP	GO:1903306	negative regulation of regulated secretory pathway	1/186	22/18862	0.195989	0.658156	0.632063	RAP1B	1
BP	GO:2000648	positive regulation of stem cell proliferation	1/186	22/18862	0.195989	0.658156	0.632063	N4BP2L2	1
BP	GO:2000773	negative regulation of cellular senescence	1/186	22/18862	0.195989	0.658156	0.632063	CDK6	1
BP	GO:0031145	anaphase-promoting complex-dependent catabolic process	2/186	83/18862	0.197379	0.659819	0.63366	ANAPC5/CDC16	2
BP	GO:0060606	tube closure	2/186	83/18862	0.197379	0.659819	0.63366	PHACTR4/SEC24B	2
BP	GO:1901292	nucleoside phosphate catabolic process	2/186	83/18862	0.197379	0.659819	0.63366	NUDT5/PDE7A	2
BP	GO:0030856	regulation of epithelial cell differentiation	3/186	156/18862	0.199748	0.661098	0.634888	F11R/FOXJ2/RUNX1	3
BP	GO:0019882	antigen processing and presentation	4/186	234/18862	0.200575	0.661098	0.634888	CTSS/KLC1/PIKFYVE/SEC24B	4
BP	GO:0010498	proteasomal protein catabolic process	7/186	483/18862	0.200918	0.661098	0.634888	ANAPC5/CDC16/FBXL20/FBXW8/RNF34/RNF41/WAC	7
BP	GO:0008625	extrinsic apoptotic signaling pathway via death domain receptors	2/186	84/18862	0.200966	0.661098	0.634888	RAF1/RNF34	2
BP	GO:0010822	positive regulation of mitochondrion organization	2/186	84/18862	0.200966	0.661098	0.634888	DDHD2/TFDP2	2
BP	GO:0035023	regulation of Rho protein signal transduction	2/186	84/18862	0.200966	0.661098	0.634888	F11R/RAF1	2
BP	GO:0120193	tight junction organization	2/186	84/18862	0.200966	0.661098	0.634888	F11R/RUNX1	2
BP	GO:0006261	DNA-dependent DNA replication	3/186	157/18862	0.202273	0.661098	0.634888	POLG2/PRIM1/RPAIN	3
BP	GO:0010738	regulation of protein kinase A signaling	1/186	23/18862	0.203927	0.661098	0.634888	PRKAR2A	1
BP	GO:0031639	plasminogen activation	1/186	23/18862	0.203927	0.661098	0.634888	RUNX1	1
BP	GO:0033032	regulation of myeloid cell apoptotic process	1/186	23/18862	0.203927	0.661098	0.634888	TCP1	1
BP	GO:0039531	regulation of viral-induced cytoplasmic pattern recognition receptor signaling pathway	1/186	23/18862	0.203927	0.661098	0.634888	RNF125	1
BP	GO:0042738	exogenous drug catabolic process	1/186	23/18862	0.203927	0.661098	0.634888	CYP2R1	1
BP	GO:0045723	positive regulation of fatty acid biosynthetic process	1/186	23/18862	0.203927	0.661098	0.634888	ELOVL5	1
BP	GO:0045943	positive regulation of transcription by RNA polymerase I	1/186	23/18862	0.203927	0.661098	0.634888	DHX33	1
BP	GO:0046628	positive regulation of insulin receptor signaling pathway	1/186	23/18862	0.203927	0.661098	0.634888	SNX5	1
BP	GO:0051457	maintenance of protein location in nucleus	1/186	23/18862	0.203927	0.661098	0.634888	TAF8	1
BP	GO:0097186	amelogenesis	1/186	23/18862	0.203927	0.661098	0.634888	CSF3R	1
BP	GO:1903055	positive regulation of extracellular matrix organization	1/186	23/18862	0.203927	0.661098	0.634888	RUNX1	1
BP	GO:0050829	defense response to Gram-negative bacterium	2/186	85/18862	0.204561	0.661098	0.634888	RPL30/RPS19	2
BP	GO:0030001	metal ion transport	7/186	486/18862	0.205066	0.661098	0.634888	ATP2A3/MAGT1/SPG7/SRI/TMEM165/TPT1/YME1L1	7
BP	GO:0034614	cellular response to reactive oxygen species	3/186	159/18862	0.207348	0.661098	0.634888	HNRNPD/MPV17/MTR	3
BP	GO:0051100	negative regulation of binding	3/186	159/18862	0.207348	0.661098	0.634888	ATP2A3/GNL3L/SRI	3
BP	GO:0090501	RNA phosphodiester bond hydrolysis	3/186	160/18862	0.209896	0.661098	0.634888	ENDOV/EXOSC2/PAN3	3
BP	GO:0006890	retrograde vesicle-mediated transport, Golgi to endoplasmic reticulum	2/186	87/18862	0.211771	0.661098	0.634888	COPE/KLC1	2
BP	GO:0032760	positive regulation of tumor necrosis factor production	2/186	87/18862	0.211771	0.661098	0.634888	MAVS/SPN	2
BP	GO:0043297	apical junction assembly	2/186	87/18862	0.211771	0.661098	0.634888	F11R/RUNX1	2
BP	GO:0000423	mitophagy	1/186	24/18862	0.211787	0.661098	0.634888	RNF41	1
BP	GO:0000466	maturation of 5.8S rRNA from tricistronic rRNA transcript (SSU-rRNA, 5.8S rRNA, LSU-rRNA)	1/186	24/18862	0.211787	0.661098	0.634888	EXOSC2	1
BP	GO:0003094	glomerular filtration	1/186	24/18862	0.211787	0.661098	0.634888	XPNPEP3	1
BP	GO:0003309	type B pancreatic cell differentiation	1/186	24/18862	0.211787	0.661098	0.634888	CDK6	1
BP	GO:0006309	apoptotic DNA fragmentation	1/186	24/18862	0.211787	0.661098	0.634888	DFFA	1
BP	GO:0008334	histone mRNA metabolic process	1/186	24/18862	0.211787	0.661098	0.634888	SNRPD3	1
BP	GO:0018230	peptidyl-L-cysteine S-palmitoylation	1/186	24/18862	0.211787	0.661098	0.634888	ZDHHC24	1
BP	GO:0018231	peptidyl-S-diacylglycerol-L-cysteine biosynthetic process from peptidyl-cysteine	1/186	24/18862	0.211787	0.661098	0.634888	ZDHHC24	1
BP	GO:0045822	negative regulation of heart contraction	1/186	24/18862	0.211787	0.661098	0.634888	SRI	1
BP	GO:0048596	embryonic camera-type eye morphogenesis	1/186	24/18862	0.211787	0.661098	0.634888	PHACTR4	1
BP	GO:0050687	negative regulation of defense response to virus	1/186	24/18862	0.211787	0.661098	0.634888	RNF125	1
BP	GO:0051647	nucleus localization	1/186	24/18862	0.211787	0.661098	0.634888	HOOK3	1
BP	GO:0086064	cell communication by electrical coupling involved in cardiac conduction	1/186	24/18862	0.211787	0.661098	0.634888	SRI	1
BP	GO:0030307	positive regulation of cell growth	3/186	161/18862	0.212451	0.661098	0.634888	EXOSC2/SUPV3L1/ZNF639	3
BP	GO:0055067	monovalent inorganic cation homeostasis	3/186	161/18862	0.212451	0.661098	0.634888	SLC12A6/SNX5/TMEM165	3
BP	GO:0032640	tumor necrosis factor production	3/186	162/18862	0.215012	0.661098	0.634888	MAVS/SPN/TMEM106A	3
BP	GO:0014020	primary neural tube formation	2/186	88/18862	0.215385	0.661098	0.634888	PHACTR4/SEC24B	2
BP	GO:0070125	mitochondrial translational elongation	2/186	88/18862	0.215385	0.661098	0.634888	DAP3/MRPL30	2
BP	GO:0016197	endosomal transport	4/186	242/18862	0.216952	0.661098	0.634888	PIKFYVE/SNX5/VPS29/VPS51	4
BP	GO:0006816	calcium ion transport	6/186	409/18862	0.217613	0.661098	0.634888	ATP2A3/SPG7/SRI/TMEM165/TPT1/YME1L1	6
BP	GO:0019935	cyclic-nucleotide-mediated signaling	2/186	89/18862	0.219005	0.661098	0.634888	PDE7A/PRKAR2A	2
BP	GO:0032642	regulation of chemokine production	2/186	89/18862	0.219005	0.661098	0.634888	EIF2AK2/MAVS	2
BP	GO:0048525	negative regulation of viral process	2/186	89/18862	0.219005	0.661098	0.634888	EIF2AK2/MAVS	2
BP	GO:0051983	regulation of chromosome segregation	2/186	89/18862	0.219005	0.661098	0.634888	ANAPC5/CDC16	2
BP	GO:0070126	mitochondrial translational termination	2/186	89/18862	0.219005	0.661098	0.634888	DAP3/MRPL30	2
BP	GO:0046395	carboxylic acid catabolic process	4/186	243/18862	0.219025	0.661098	0.634888	ABCD4/ACOX1/ENOSF1/LONP2	4
BP	GO:0001562	response to protozoan	1/186	25/18862	0.219569	0.661098	0.634888	GBP4	1
BP	GO:0002068	glandular epithelial cell development	1/186	25/18862	0.219569	0.661098	0.634888	CDK6	1
BP	GO:0010447	response to acidic pH	1/186	25/18862	0.219569	0.661098	0.634888	CTSS	1
BP	GO:0016556	mRNA modification	1/186	25/18862	0.219569	0.661098	0.634888	METTL16	1
BP	GO:0021846	cell proliferation in forebrain	1/186	25/18862	0.219569	0.661098	0.634888	HOOK3	1
BP	GO:0030206	chondroitin sulfate biosynthetic process	1/186	25/18862	0.219569	0.661098	0.634888	CHST12	1
BP	GO:0033119	negative regulation of RNA splicing	1/186	25/18862	0.219569	0.661098	0.634888	SRSF9	1
BP	GO:0033622	integrin activation	1/186	25/18862	0.219569	0.661098	0.634888	RAP1B	1
BP	GO:0034035	purine ribonucleoside bisphosphate metabolic process	1/186	25/18862	0.219569	0.661098	0.634888	BPNT1	1
BP	GO:0039529	RIG-I signaling pathway	1/186	25/18862	0.219569	0.661098	0.634888	RNF125	1
BP	GO:0042737	drug catabolic process	1/186	25/18862	0.219569	0.661098	0.634888	CYP2R1	1
BP	GO:0042832	defense response to protozoan	1/186	25/18862	0.219569	0.661098	0.634888	GBP4	1
BP	GO:0046339	diacylglycerol metabolic process	1/186	25/18862	0.219569	0.661098	0.634888	PGS1	1
BP	GO:0050427	3'-phosphoadenosine 5'-phosphosulfate metabolic process	1/186	25/18862	0.219569	0.661098	0.634888	BPNT1	1
BP	GO:0090169	regulation of spindle assembly	1/186	25/18862	0.219569	0.661098	0.634888	SENP6	1
BP	GO:0097205	renal filtration	1/186	25/18862	0.219569	0.661098	0.634888	XPNPEP3	1
BP	GO:1900078	positive regulation of cellular response to insulin stimulus	1/186	25/18862	0.219569	0.661098	0.634888	SNX5	1
BP	GO:1900120	regulation of receptor binding	1/186	25/18862	0.219569	0.661098	0.634888	ATP2A3	1
BP	GO:1901018	positive regulation of potassium ion transmembrane transporter activity	1/186	25/18862	0.219569	0.661098	0.634888	AKAP9	1
BP	GO:1903523	negative regulation of blood circulation	1/186	25/18862	0.219569	0.661098	0.634888	SRI	1
BP	GO:0046470	phosphatidylcholine metabolic process	2/186	90/18862	0.222631	0.663362	0.637063	MBOAT7/PCYT1A	2
BP	GO:1903557	positive regulation of tumor necrosis factor superfamily cytokine production	2/186	90/18862	0.222631	0.663362	0.637063	MAVS/SPN	2
BP	GO:0140053	mitochondrial gene expression	3/186	165/18862	0.222737	0.663362	0.637063	DAP3/MRPL30/SUPV3L1	3
BP	GO:0006942	regulation of striated muscle contraction	2/186	91/18862	0.226261	0.663362	0.637063	AKAP9/SRI	2
BP	GO:0034502	protein localization to chromosome	2/186	91/18862	0.226261	0.663362	0.637063	GNL3L/TCP1	2
BP	GO:0048524	positive regulation of viral process	2/186	91/18862	0.226261	0.663362	0.637063	PABPC1/POLR2D	2
BP	GO:1901992	positive regulation of mitotic cell cycle phase transition	2/186	91/18862	0.226261	0.663362	0.637063	ANAPC5/CDC16	2
BP	GO:1903321	negative regulation of protein modification by small protein conjugation or removal	2/186	91/18862	0.226261	0.663362	0.637063	GNL3L/HMG20A	2
BP	GO:0009651	response to salt stress	1/186	26/18862	0.227276	0.663362	0.637063	SLC12A6	1
BP	GO:0018904	ether metabolic process	1/186	26/18862	0.227276	0.663362	0.637063	FAR1	1
BP	GO:0032786	positive regulation of DNA-templated transcription, elongation	1/186	26/18862	0.227276	0.663362	0.637063	TCERG1	1
BP	GO:0046174	polyol catabolic process	1/186	26/18862	0.227276	0.663362	0.637063	BPNT1	1
BP	GO:0046639	negative regulation of alpha-beta T cell differentiation	1/186	26/18862	0.227276	0.663362	0.637063	RUNX1	1
BP	GO:0050434	positive regulation of viral transcription	1/186	26/18862	0.227276	0.663362	0.637063	POLR2D	1
BP	GO:0060314	regulation of ryanodine-sensitive calcium-release channel activity	1/186	26/18862	0.227276	0.663362	0.637063	SRI	1
BP	GO:0061082	myeloid leukocyte cytokine production	1/186	26/18862	0.227276	0.663362	0.637063	MAVS	1
BP	GO:0070911	global genome nucleotide-excision repair	1/186	26/18862	0.227276	0.663362	0.637063	GTF2H3	1
BP	GO:0071377	cellular response to glucagon stimulus	1/186	26/18862	0.227276	0.663362	0.637063	PRKAR2A	1
BP	GO:0099625	ventricular cardiac muscle cell membrane repolarization	1/186	26/18862	0.227276	0.663362	0.637063	AKAP9	1
BP	GO:1900739	regulation of protein insertion into mitochondrial membrane involved in apoptotic signaling pathway	1/186	26/18862	0.227276	0.663362	0.637063	TFDP2	1
BP	GO:1900740	positive regulation of protein insertion into mitochondrial membrane involved in apoptotic signaling pathway	1/186	26/18862	0.227276	0.663362	0.637063	TFDP2	1
BP	GO:1904353	regulation of telomere capping	1/186	26/18862	0.227276	0.663362	0.637063	HNRNPD	1
BP	GO:0030072	peptide hormone secretion	4/186	247/18862	0.22737	0.663362	0.637063	ENSA/RAF1/SRI/TARDBP	4
BP	GO:0071706	tumor necrosis factor superfamily cytokine production	3/186	167/18862	0.227917	0.663362	0.637063	MAVS/SPN/TMEM106A	3
BP	GO:0006520	cellular amino acid metabolic process	5/186	331/18862	0.229008	0.663362	0.637063	DGLUCY/ENOSF1/FPGS/MRI1/MTR	5
BP	GO:0045185	maintenance of protein location	2/186	92/18862	0.229896	0.663362	0.637063	SRI/TAF8	2
BP	GO:0051702	biological process involved in interaction with symbiont	2/186	92/18862	0.229896	0.663362	0.637063	TARDBP/ZNF639	2
BP	GO:0055017	cardiac muscle tissue growth	2/186	92/18862	0.229896	0.663362	0.637063	ARID2/RUNX1	2
BP	GO:0051591	response to cAMP	2/186	93/18862	0.233534	0.663362	0.637063	AKAP9/RAP1B	2
BP	GO:0000469	cleavage involved in rRNA processing	1/186	27/18862	0.234906	0.663362	0.637063	EXOSC2	1
BP	GO:0002360	T cell lineage commitment	1/186	27/18862	0.234906	0.663362	0.637063	SPN	1
BP	GO:0006760	folic acid-containing compound metabolic process	1/186	27/18862	0.234906	0.663362	0.637063	FPGS	1
BP	GO:0015985	energy coupled proton transport, down electrochemical gradient	1/186	27/18862	0.234906	0.663362	0.637063	DMAC2L	1
BP	GO:0015986	ATP synthesis coupled proton transport	1/186	27/18862	0.234906	0.663362	0.637063	DMAC2L	1
BP	GO:0032201	telomere maintenance via semi-conservative replication	1/186	27/18862	0.234906	0.663362	0.637063	PRIM1	1
BP	GO:0032438	melanosome organization	1/186	27/18862	0.234906	0.663362	0.637063	PIKFYVE	1
BP	GO:0032967	positive regulation of collagen biosynthetic process	1/186	27/18862	0.234906	0.663362	0.637063	RUNX1	1
BP	GO:0033688	regulation of osteoblast proliferation	1/186	27/18862	0.234906	0.663362	0.637063	EIF2AK2	1
BP	GO:0034110	regulation of homotypic cell-cell adhesion	1/186	27/18862	0.234906	0.663362	0.637063	F11R	1
BP	GO:0034389	lipid droplet organization	1/186	27/18862	0.234906	0.663362	0.637063	DDHD2	1
BP	GO:0034453	microtubule anchoring	1/186	27/18862	0.234906	0.663362	0.637063	HOOK3	1
BP	GO:0035459	vesicle cargo loading	1/186	27/18862	0.234906	0.663362	0.637063	SEC24B	1
BP	GO:0036037	CD8-positive, alpha-beta T cell activation	1/186	27/18862	0.234906	0.663362	0.637063	RUNX1	1
BP	GO:0070199	establishment of protein localization to chromosome	1/186	27/18862	0.234906	0.663362	0.637063	TCP1	1
BP	GO:0090140	regulation of mitochondrial fission	1/186	27/18862	0.234906	0.663362	0.637063	DDHD2	1
BP	GO:0098901	regulation of cardiac muscle cell action potential	1/186	27/18862	0.234906	0.663362	0.637063	AKAP9	1
BP	GO:0099623	regulation of cardiac muscle cell membrane repolarization	1/186	27/18862	0.234906	0.663362	0.637063	AKAP9	1
BP	GO:1904357	negative regulation of telomere maintenance via telomere lengthening	1/186	27/18862	0.234906	0.663362	0.637063	GNL3L	1
BP	GO:0010769	regulation of cell morphogenesis involved in differentiation	2/186	94/18862	0.237176	0.663362	0.637063	ARPC2/FBXW8	2
BP	GO:0097194	execution phase of apoptosis	2/186	94/18862	0.237176	0.663362	0.637063	DFFA/RNF34	2
BP	GO:0007059	chromosome segregation	5/186	337/18862	0.239881	0.663362	0.637063	ANAPC5/CDC16/STAG3L1/STAG3L2/STAG3L3	5
BP	GO:0032602	chemokine production	2/186	95/18862	0.240821	0.663362	0.637063	EIF2AK2/MAVS	2
BP	GO:0051304	chromosome separation	2/186	95/18862	0.240821	0.663362	0.637063	ANAPC5/CDC16	2
BP	GO:0060337	type I interferon signaling pathway	2/186	95/18862	0.240821	0.663362	0.637063	IFNAR2/MAVS	2
BP	GO:0060840	artery development	2/186	95/18862	0.240821	0.663362	0.637063	ARID2/SEC24B	2
BP	GO:0090277	positive regulation of peptide hormone secretion	2/186	95/18862	0.240821	0.663362	0.637063	SRI/TARDBP	2
BP	GO:0097711	ciliary basal body-plasma membrane docking	2/186	95/18862	0.240821	0.663362	0.637063	AKAP9/IQCB1	2
BP	GO:0007265	Ras protein signal transduction	5/186	338/18862	0.241707	0.663362	0.637063	F11R/PHACTR4/RAF1/RAP1B/USP8	5
BP	GO:0000027	ribosomal large subunit assembly	1/186	28/18862	0.242461	0.663362	0.637063	RPL23A	1
BP	GO:0000470	maturation of LSU-rRNA	1/186	28/18862	0.242461	0.663362	0.637063	RSL1D1	1
BP	GO:0008053	mitochondrial fusion	1/186	28/18862	0.242461	0.663362	0.637063	SPG7	1
BP	GO:0010714	positive regulation of collagen metabolic process	1/186	28/18862	0.242461	0.663362	0.637063	RUNX1	1
BP	GO:0031167	rRNA methylation	1/186	28/18862	0.242461	0.663362	0.637063	METTL16	1
BP	GO:0032607	interferon-alpha production	1/186	28/18862	0.242461	0.663362	0.637063	MAVS	1
BP	GO:0032647	regulation of interferon-alpha production	1/186	28/18862	0.242461	0.663362	0.637063	MAVS	1
BP	GO:0033028	myeloid cell apoptotic process	1/186	28/18862	0.242461	0.663362	0.637063	TCP1	1
BP	GO:0035883	enteroendocrine cell differentiation	1/186	28/18862	0.242461	0.663362	0.637063	CDK6	1
BP	GO:0044030	regulation of DNA methylation	1/186	28/18862	0.242461	0.663362	0.637063	MBD3	1
BP	GO:0046426	negative regulation of receptor signaling pathway via JAK-STAT	1/186	28/18862	0.242461	0.663362	0.637063	VHL	1
BP	GO:0048753	pigment granule organization	1/186	28/18862	0.242461	0.663362	0.637063	PIKFYVE	1
BP	GO:0050855	regulation of B cell receptor signaling pathway	1/186	28/18862	0.242461	0.663362	0.637063	RUNX1	1
BP	GO:0090344	negative regulation of cell aging	1/186	28/18862	0.242461	0.663362	0.637063	CDK6	1
BP	GO:0043161	proteasome-mediated ubiquitin-dependent protein catabolic process	6/186	425/18862	0.243184	0.663362	0.637063	ANAPC5/CDC16/FBXL20/FBXW8/RNF34/WAC	6
BP	GO:0016050	vesicle organization	5/186	339/18862	0.243537	0.663362	0.637063	HOOK3/PIKFYVE/SEC24B/USP8/VPS41	5
BP	GO:0001841	neural tube formation	2/186	96/18862	0.244469	0.663362	0.637063	PHACTR4/SEC24B	2
BP	GO:0032091	negative regulation of protein binding	2/186	96/18862	0.244469	0.663362	0.637063	ATP2A3/GNL3L	2
BP	GO:0071357	cellular response to type I interferon	2/186	96/18862	0.244469	0.663362	0.637063	IFNAR2/MAVS	2
BP	GO:0016042	lipid catabolic process	5/186	340/18862	0.245371	0.663362	0.637063	ABCD4/ACOX1/DDHD2/IDH1/LONP2	5
BP	GO:0002027	regulation of heart rate	2/186	97/18862	0.248119	0.663362	0.637063	AKAP9/SRI	2
BP	GO:0052126	movement in host environment	3/186	175/18862	0.248854	0.663362	0.637063	F11R/PIKFYVE/ZNF639	3
BP	GO:0006294	nucleotide-excision repair, preincision complex assembly	1/186	29/18862	0.249943	0.663362	0.637063	GTF2H3	1
BP	GO:0006517	protein deglycosylation	1/186	29/18862	0.249943	0.663362	0.637063	MAN2B1	1
BP	GO:0006884	cell volume homeostasis	1/186	29/18862	0.249943	0.663362	0.637063	SLC12A6	1
BP	GO:0010390	histone monoubiquitination	1/186	29/18862	0.249943	0.663362	0.637063	WAC	1
BP	GO:0010592	positive regulation of lamellipodium assembly	1/186	29/18862	0.249943	0.663362	0.637063	ARPC2	1
BP	GO:0010880	regulation of release of sequestered calcium ion into cytosol by sarcoplasmic reticulum	1/186	29/18862	0.249943	0.663362	0.637063	SRI	1
BP	GO:0019048	modulation by virus of host process	1/186	29/18862	0.249943	0.663362	0.637063	EIF2AK2	1
BP	GO:0021799	cerebral cortex radially oriented cell migration	1/186	29/18862	0.249943	0.663362	0.637063	MBOAT7	1
BP	GO:0031116	positive regulation of microtubule polymerization	1/186	29/18862	0.249943	0.663362	0.637063	AKAP9	1
BP	GO:0031365	N-terminal protein amino acid modification	1/186	29/18862	0.249943	0.663362	0.637063	PDF	1
BP	GO:0034311	diol metabolic process	1/186	29/18862	0.249943	0.663362	0.637063	SPTLC1	1
BP	GO:0050686	negative regulation of mRNA processing	1/186	29/18862	0.249943	0.663362	0.637063	SRSF9	1
BP	GO:0050690	regulation of defense response to virus by virus	1/186	29/18862	0.249943	0.663362	0.637063	EIF2AK2	1
BP	GO:0051642	centrosome localization	1/186	29/18862	0.249943	0.663362	0.637063	AKAP9	1
BP	GO:0055075	potassium ion homeostasis	1/186	29/18862	0.249943	0.663362	0.637063	SLC12A6	1
BP	GO:0071549	cellular response to dexamethasone stimulus	1/186	29/18862	0.249943	0.663362	0.637063	USP8	1
BP	GO:1900101	regulation of endoplasmic reticulum unfolded protein response	1/186	29/18862	0.249943	0.663362	0.637063	PIGBOS1	1
BP	GO:0016054	organic acid catabolic process	4/186	258/18862	0.250714	0.663362	0.637063	ABCD4/ACOX1/ENOSF1/LONP2	4
BP	GO:0045637	regulation of myeloid cell differentiation	4/186	258/18862	0.250714	0.663362	0.637063	CDK6/CSF3R/RNF41/RUNX1	4
BP	GO:0007033	vacuole organization	3/186	176/18862	0.251493	0.663362	0.637063	HOOK3/PIKFYVE/TMEM165	3
BP	GO:0010921	regulation of phosphatase activity	3/186	176/18862	0.251493	0.663362	0.637063	EIF2AK2/ENSA/PHACTR4	3
BP	GO:0019217	regulation of fatty acid metabolic process	2/186	98/18862	0.251771	0.663362	0.637063	ELOVL5/LONP2	2
BP	GO:0061640	cytoskeleton-dependent cytokinesis	2/186	98/18862	0.251771	0.663362	0.637063	SEPTIN2/USP8	2
BP	GO:0042742	defense response to bacterium	5/186	344/18862	0.252742	0.663362	0.637063	GBP4/MAVS/RPL30/RPS19/SPN	5
BP	GO:0044282	small molecule catabolic process	6/186	431/18862	0.252999	0.663362	0.637063	ABCD4/ACOX1/BPNT1/ENOSF1/LONP2/NUDT5	6
BP	GO:0001959	regulation of cytokine-mediated signaling pathway	3/186	177/18862	0.254136	0.663362	0.637063	IFNAR2/MAVS/RUNX1	3
BP	GO:1901796	regulation of signal transduction by p53 class mediator	3/186	177/18862	0.254136	0.663362	0.637063	MBD3/RBBP4/RNF34	3
BP	GO:0050796	regulation of insulin secretion	3/186	178/18862	0.256783	0.663362	0.637063	ENSA/SRI/TARDBP	3
BP	GO:0001844	protein insertion into mitochondrial membrane involved in apoptotic signaling pathway	1/186	30/18862	0.257351	0.663362	0.637063	TFDP2	1
BP	GO:0007020	microtubule nucleation	1/186	30/18862	0.257351	0.663362	0.637063	AKAP9	1
BP	GO:0018279	protein N-linked glycosylation via asparagine	1/186	30/18862	0.257351	0.663362	0.637063	MAGT1	1
BP	GO:0032743	positive regulation of interleukin-2 production	1/186	30/18862	0.257351	0.663362	0.637063	RUNX1	1
BP	GO:0036151	phosphatidylcholine acyl-chain remodeling	1/186	30/18862	0.257351	0.663362	0.637063	MBOAT7	1
BP	GO:0045948	positive regulation of translational initiation	1/186	30/18862	0.257351	0.663362	0.637063	POLR2D	1
BP	GO:0050650	chondroitin sulfate proteoglycan biosynthetic process	1/186	30/18862	0.257351	0.663362	0.637063	CHST12	1
BP	GO:0050901	leukocyte tethering or rolling	1/186	30/18862	0.257351	0.663362	0.637063	SPN	1
BP	GO:0060674	placenta blood vessel development	1/186	30/18862	0.257351	0.663362	0.637063	FBXW8	1
BP	GO:0061842	microtubule organizing center localization	1/186	30/18862	0.257351	0.663362	0.637063	AKAP9	1
BP	GO:0071711	basement membrane organization	1/186	30/18862	0.257351	0.663362	0.637063	CTSS	1
BP	GO:1902230	negative regulation of intrinsic apoptotic signaling pathway in response to DNA damage	1/186	30/18862	0.257351	0.663362	0.637063	TPT1	1
BP	GO:2000406	positive regulation of T cell migration	1/186	30/18862	0.257351	0.663362	0.637063	SPN	1
BP	GO:0002832	negative regulation of response to biotic stimulus	2/186	100/18862	0.259079	0.663362	0.637063	RNF125/RPS19	2
BP	GO:0035710	CD4-positive, alpha-beta T cell activation	2/186	100/18862	0.259079	0.663362	0.637063	RUNX1/SPN	2
BP	GO:0060419	heart growth	2/186	100/18862	0.259079	0.663362	0.637063	ARID2/RUNX1	2
BP	GO:0090316	positive regulation of intracellular protein transport	3/186	179/18862	0.259433	0.663362	0.637063	MAVS/TARDBP/TFDP2	3
BP	GO:0019693	ribose phosphate metabolic process	6/186	435/18862	0.259604	0.663362	0.637063	BPNT1/DMAC2L/ELOVL5/FAR1/NUDT5/PDE7A	6
BP	GO:0072331	signal transduction by p53 class mediator	4/186	263/18862	0.261493	0.663362	0.637063	MBD3/RBBP4/RNF34/TFDP2	4
BP	GO:0022037	metencephalon development	2/186	101/18862	0.262734	0.663362	0.637063	HNRNPD/SEC24B	2
BP	GO:0033108	mitochondrial respiratory chain complex assembly	2/186	101/18862	0.262734	0.663362	0.637063	LYRM7/SDHAF4	2
BP	GO:1902106	negative regulation of leukocyte differentiation	2/186	101/18862	0.262734	0.663362	0.637063	CDK6/RUNX1	2
BP	GO:2000379	positive regulation of reactive oxygen species metabolic process	2/186	101/18862	0.262734	0.663362	0.637063	RNF41/TMEM106A	2
BP	GO:0000737	DNA catabolic process, endonucleolytic	1/186	31/18862	0.264686	0.663362	0.637063	DFFA	1
BP	GO:0002230	positive regulation of defense response to virus by host	1/186	31/18862	0.264686	0.663362	0.637063	MAVS	1
BP	GO:0010644	cell communication by electrical coupling	1/186	31/18862	0.264686	0.663362	0.637063	SRI	1
BP	GO:0010984	regulation of lipoprotein particle clearance	1/186	31/18862	0.264686	0.663362	0.637063	CNPY2	1
BP	GO:0018196	peptidyl-asparagine modification	1/186	31/18862	0.264686	0.663362	0.637063	MAGT1	1
BP	GO:0034243	regulation of transcription elongation from RNA polymerase II promoter	1/186	31/18862	0.264686	0.663362	0.637063	TCERG1	1
BP	GO:0034472	snRNA 3'-end processing	1/186	31/18862	0.264686	0.663362	0.637063	EXOSC2	1
BP	GO:0035456	response to interferon-beta	1/186	31/18862	0.264686	0.663362	0.637063	IFNAR2	1
BP	GO:0045070	positive regulation of viral genome replication	1/186	31/18862	0.264686	0.663362	0.637063	PABPC1	1
BP	GO:0045920	negative regulation of exocytosis	1/186	31/18862	0.264686	0.663362	0.637063	RAP1B	1
BP	GO:0046949	fatty-acyl-CoA biosynthetic process	1/186	31/18862	0.264686	0.663362	0.637063	ELOVL5	1
BP	GO:0051497	negative regulation of stress fiber assembly	1/186	31/18862	0.264686	0.663362	0.637063	F11R	1
BP	GO:0060122	inner ear receptor cell stereocilium organization	1/186	31/18862	0.264686	0.663362	0.637063	SEC24B	1
BP	GO:0097421	liver regeneration	1/186	31/18862	0.264686	0.663362	0.637063	RPL30	1
BP	GO:1901797	negative regulation of signal transduction by p53 class mediator	1/186	31/18862	0.264686	0.663362	0.637063	RNF34	1
BP	GO:1903146	regulation of autophagy of mitochondrion	1/186	31/18862	0.264686	0.663362	0.637063	RNF41	1
BP	GO:1990126	retrograde transport, endosome to plasma membrane	1/186	31/18862	0.264686	0.663362	0.637063	VPS29	1
BP	GO:0071887	leukocyte apoptotic process	2/186	102/18862	0.266389	0.665436	0.639055	DFFA/TCP1	2
BP	GO:0071103	DNA conformation change	5/186	352/18862	0.267647	0.665436	0.639055	GTF2H3/MBD3/MIS18BP1/RBBP4/SUPV3L1	5
BP	GO:0051091	positive regulation of DNA-binding transcription factor activity	4/186	266/18862	0.268003	0.665436	0.639055	DHX33/EIF2AK2/MAVS/RNF41	4
BP	GO:0030593	neutrophil chemotaxis	2/186	103/18862	0.270045	0.665436	0.639055	CSF3R/PIKFYVE	2
BP	GO:0032414	positive regulation of ion transmembrane transporter activity	2/186	103/18862	0.270045	0.665436	0.639055	AKAP9/CTSS	2
BP	GO:0046822	regulation of nucleocytoplasmic transport	2/186	103/18862	0.270045	0.665436	0.639055	MAVS/TARDBP	2
BP	GO:2001237	negative regulation of extrinsic apoptotic signaling pathway	2/186	103/18862	0.270045	0.665436	0.639055	RAF1/RNF34	2
BP	GO:0034728	nucleosome organization	3/186	183/18862	0.270071	0.665436	0.639055	ARID2/MIS18BP1/RBBP4	3
BP	GO:0006335	DNA replication-dependent nucleosome assembly	1/186	32/18862	0.271948	0.665436	0.639055	RBBP4	1
BP	GO:0016486	peptide hormone processing	1/186	32/18862	0.271948	0.665436	0.639055	PCSK7	1
BP	GO:0033687	osteoblast proliferation	1/186	32/18862	0.271948	0.665436	0.639055	EIF2AK2	1
BP	GO:0034723	DNA replication-dependent nucleosome organization	1/186	32/18862	0.271948	0.665436	0.639055	RBBP4	1
BP	GO:0039528	cytoplasmic pattern recognition receptor signaling pathway in response to virus	1/186	32/18862	0.271948	0.665436	0.639055	RNF125	1
BP	GO:0048011	neurotrophin TRK receptor signaling pathway	1/186	32/18862	0.271948	0.665436	0.639055	RAF1	1
BP	GO:0048048	embryonic eye morphogenesis	1/186	32/18862	0.271948	0.665436	0.639055	PHACTR4	1
BP	GO:0048384	retinoic acid receptor signaling pathway	1/186	32/18862	0.271948	0.665436	0.639055	NR2C1	1
BP	GO:0090075	relaxation of muscle	1/186	32/18862	0.271948	0.665436	0.639055	SRI	1
BP	GO:0098801	regulation of renal system process	1/186	32/18862	0.271948	0.665436	0.639055	SNX5	1
BP	GO:2000515	negative regulation of CD4-positive, alpha-beta T cell activation	1/186	32/18862	0.271948	0.665436	0.639055	RUNX1	1
BP	GO:0006906	vesicle fusion	2/186	104/18862	0.2737	0.665436	0.639055	PIKFYVE/VPS41	2
BP	GO:0006415	translational termination	2/186	105/18862	0.277354	0.665436	0.639055	DAP3/MRPL30	2
BP	GO:0006637	acyl-CoA metabolic process	2/186	105/18862	0.277354	0.665436	0.639055	ELOVL5/FAR1	2
BP	GO:0035383	thioester metabolic process	2/186	105/18862	0.277354	0.665436	0.639055	ELOVL5/FAR1	2
BP	GO:1903707	negative regulation of hemopoiesis	2/186	105/18862	0.277354	0.665436	0.639055	CDK6/RUNX1	2
BP	GO:0006356	regulation of transcription by RNA polymerase I	1/186	33/18862	0.27914	0.665436	0.639055	DHX33	1
BP	GO:0009303	rRNA transcription	1/186	33/18862	0.27914	0.665436	0.639055	POLR1E	1
BP	GO:0014808	release of sequestered calcium ion into cytosol by sarcoplasmic reticulum	1/186	33/18862	0.27914	0.665436	0.639055	SRI	1
BP	GO:0018345	protein palmitoylation	1/186	33/18862	0.27914	0.665436	0.639055	ZDHHC24	1
BP	GO:0030262	apoptotic nuclear changes	1/186	33/18862	0.27914	0.665436	0.639055	DFFA	1
BP	GO:0030851	granulocyte differentiation	1/186	33/18862	0.27914	0.665436	0.639055	RUNX1	1
BP	GO:0031076	embryonic camera-type eye development	1/186	33/18862	0.27914	0.665436	0.639055	PHACTR4	1
BP	GO:0031112	positive regulation of microtubule polymerization or depolymerization	1/186	33/18862	0.27914	0.665436	0.639055	AKAP9	1
BP	GO:0032212	positive regulation of telomere maintenance via telomerase	1/186	33/18862	0.27914	0.665436	0.639055	TCP1	1
BP	GO:0032728	positive regulation of interferon-beta production	1/186	33/18862	0.27914	0.665436	0.639055	MAVS	1
BP	GO:0035025	positive regulation of Rho protein signal transduction	1/186	33/18862	0.27914	0.665436	0.639055	F11R	1
BP	GO:0035633	maintenance of blood-brain barrier	1/186	33/18862	0.27914	0.665436	0.639055	F11R	1
BP	GO:0035909	aorta morphogenesis	1/186	33/18862	0.27914	0.665436	0.639055	SEC24B	1
BP	GO:0043928	exonucleolytic catabolism of deadenylated mRNA	1/186	33/18862	0.27914	0.665436	0.639055	EXOSC2	1
BP	GO:0045589	regulation of regulatory T cell differentiation	1/186	33/18862	0.27914	0.665436	0.639055	RUNX1	1
BP	GO:0046320	regulation of fatty acid oxidation	1/186	33/18862	0.27914	0.665436	0.639055	LONP2	1
BP	GO:0051973	positive regulation of telomerase activity	1/186	33/18862	0.27914	0.665436	0.639055	TCP1	1
BP	GO:0071539	protein localization to centrosome	1/186	33/18862	0.27914	0.665436	0.639055	HOOK3	1
BP	GO:0140448	signaling receptor ligand precursor processing	1/186	33/18862	0.27914	0.665436	0.639055	PCSK7	1
BP	GO:1901020	negative regulation of calcium ion transmembrane transporter activity	1/186	33/18862	0.27914	0.665436	0.639055	SRI	1
BP	GO:1904893	negative regulation of receptor signaling pathway via STAT	1/186	33/18862	0.27914	0.665436	0.639055	VHL	1
BP	GO:0032508	DNA duplex unwinding	2/186	107/18862	0.284659	0.665436	0.639055	GTF2H3/SUPV3L1	2
BP	GO:0033138	positive regulation of peptidyl-serine phosphorylation	2/186	107/18862	0.284659	0.665436	0.639055	AKAP9/RAF1	2
BP	GO:0046632	alpha-beta T cell differentiation	2/186	107/18862	0.284659	0.665436	0.639055	RUNX1/SPN	2
BP	GO:1901989	positive regulation of cell cycle phase transition	2/186	107/18862	0.284659	0.665436	0.639055	ANAPC5/CDC16	2
BP	GO:1903008	organelle disassembly	2/186	107/18862	0.284659	0.665436	0.639055	KLC1/RNF41	2
BP	GO:0006839	mitochondrial transport	4/186	274/18862	0.285502	0.665436	0.639055	DMAC2L/SPG7/TFDP2/TIMM50	4
BP	GO:0030522	intracellular receptor signaling pathway	4/186	274/18862	0.285502	0.665436	0.639055	NR2C1/RNF125/RNF34/RUNX1	4
BP	GO:0060759	regulation of response to cytokine stimulus	3/186	189/18862	0.286116	0.665436	0.639055	IFNAR2/MAVS/RUNX1	3
BP	GO:0002183	cytoplasmic translational initiation	1/186	34/18862	0.286261	0.665436	0.639055	EIF3E	1
BP	GO:0006099	tricarboxylic acid cycle	1/186	34/18862	0.286261	0.665436	0.639055	IDH1	1
BP	GO:0006409	tRNA export from nucleus	1/186	34/18862	0.286261	0.665436	0.639055	XPOT	1
BP	GO:0006891	intra-Golgi vesicle-mediated transport	1/186	34/18862	0.286261	0.665436	0.639055	COPE	1
BP	GO:0010543	regulation of platelet activation	1/186	34/18862	0.286261	0.665436	0.639055	F11R	1
BP	GO:0032232	negative regulation of actin filament bundle assembly	1/186	34/18862	0.286261	0.665436	0.639055	F11R	1
BP	GO:0042491	inner ear auditory receptor cell differentiation	1/186	34/18862	0.286261	0.665436	0.639055	SEC24B	1
BP	GO:0043094	cellular metabolic compound salvage	1/186	34/18862	0.286261	0.665436	0.639055	MRI1	1
BP	GO:0045777	positive regulation of blood pressure	1/186	34/18862	0.286261	0.665436	0.639055	F11R	1
BP	GO:0055081	anion homeostasis	1/186	34/18862	0.286261	0.665436	0.639055	SLC12A6	1
BP	GO:0060306	regulation of membrane repolarization	1/186	34/18862	0.286261	0.665436	0.639055	AKAP9	1
BP	GO:0071431	tRNA-containing ribonucleoprotein complex export from nucleus	1/186	34/18862	0.286261	0.665436	0.639055	XPOT	1
BP	GO:0098664	G protein-coupled serotonin receptor signaling pathway	1/186	34/18862	0.286261	0.665436	0.639055	HTR1F	1
BP	GO:1901385	regulation of voltage-gated calcium channel activity	1/186	34/18862	0.286261	0.665436	0.639055	SRI	1
BP	GO:1901661	quinone metabolic process	1/186	34/18862	0.286261	0.665436	0.639055	CRYZL1	1
BP	GO:1903514	release of sequestered calcium ion into cytosol by endoplasmic reticulum	1/186	34/18862	0.286261	0.665436	0.639055	SRI	1
BP	GO:0006289	nucleotide-excision repair	2/186	108/18862	0.28831	0.665743	0.639349	GTF2H3/POLR2D	2
BP	GO:0006641	triglyceride metabolic process	2/186	108/18862	0.28831	0.665743	0.639349	DDHD2/MBOAT7	2
BP	GO:0071674	mononuclear cell migration	3/186	190/18862	0.288799	0.665743	0.639349	F11R/RPS19/SPN	3
BP	GO:0007088	regulation of mitotic nuclear division	2/186	109/18862	0.291958	0.665743	0.639349	ANAPC5/CDC16	2
BP	GO:0030148	sphingolipid biosynthetic process	2/186	109/18862	0.291958	0.665743	0.639349	ELOVL5/SPTLC1	2
BP	GO:0032963	collagen metabolic process	2/186	109/18862	0.291958	0.665743	0.639349	CTSS/RUNX1	2
BP	GO:1990542	mitochondrial transmembrane transport	2/186	109/18862	0.291958	0.665743	0.639349	DMAC2L/TIMM50	2
BP	GO:0000083	regulation of transcription involved in G1/S transition of mitotic cell cycle	1/186	35/18862	0.293312	0.665743	0.639349	TFDP2	1
BP	GO:0000291	nuclear-transcribed mRNA catabolic process, exonucleolytic	1/186	35/18862	0.293312	0.665743	0.639349	EXOSC2	1
BP	GO:0000460	maturation of 5.8S rRNA	1/186	35/18862	0.293312	0.665743	0.639349	EXOSC2	1
BP	GO:0006369	termination of RNA polymerase II transcription	1/186	35/18862	0.293312	0.665743	0.639349	SNRPD3	1
BP	GO:0006739	NADP metabolic process	1/186	35/18862	0.293312	0.665743	0.639349	IDH1	1
BP	GO:0006921	cellular component disassembly involved in execution phase of apoptosis	1/186	35/18862	0.293312	0.665743	0.639349	DFFA	1
BP	GO:0009154	purine ribonucleotide catabolic process	1/186	35/18862	0.293312	0.665743	0.639349	PDE7A	1
BP	GO:0016242	negative regulation of macroautophagy	1/186	35/18862	0.293312	0.665743	0.639349	RNF41	1
BP	GO:0032205	negative regulation of telomere maintenance	1/186	35/18862	0.293312	0.665743	0.639349	GNL3L	1
BP	GO:0034367	protein-containing complex remodeling	1/186	35/18862	0.293312	0.665743	0.639349	TAF8	1
BP	GO:0035774	positive regulation of insulin secretion involved in cellular response to glucose stimulus	1/186	35/18862	0.293312	0.665743	0.639349	SRI	1
BP	GO:0048854	brain morphogenesis	1/186	35/18862	0.293312	0.665743	0.639349	VPS51	1
BP	GO:0050775	positive regulation of dendrite morphogenesis	1/186	35/18862	0.293312	0.665743	0.639349	FBXW8	1
BP	GO:0070536	protein K63-linked deubiquitination	1/186	35/18862	0.293312	0.665743	0.639349	USP8	1
BP	GO:1901030	positive regulation of mitochondrial outer membrane permeabilization involved in apoptotic signaling pathway	1/186	35/18862	0.293312	0.665743	0.639349	TFDP2	1
BP	GO:1905508	protein localization to microtubule organizing center	1/186	35/18862	0.293312	0.665743	0.639349	HOOK3	1
BP	GO:0015980	energy derivation by oxidation of organic compounds	4/186	278/18862	0.294316	0.667338	0.64088	IDH1/LYRM7/POLG2/SDHAF4	4
BP	GO:0090174	organelle membrane fusion	2/186	110/18862	0.295604	0.669571	0.643025	PIKFYVE/VPS41	2
BP	GO:0009306	protein secretion	5/186	367/18862	0.296089	0.669985	0.643423	ENSA/RAF1/RPH3AL/SRI/TARDBP	5
BP	GO:0050708	regulation of protein secretion	4/186	279/18862	0.296525	0.670287	0.643712	ENSA/RPH3AL/SRI/TARDBP	4
BP	GO:0035592	establishment of protein localization to extracellular region	5/186	368/18862	0.298005	0.671262	0.644649	ENSA/RAF1/RPH3AL/SRI/TARDBP	5
BP	GO:0006260	DNA replication	4/186	280/18862	0.298737	0.671262	0.644649	POLG2/PRIM1/RBBP4/RPAIN	4
BP	GO:0017004	cytochrome complex assembly	1/186	36/18862	0.300294	0.671262	0.644649	LYRM7	1
BP	GO:0030224	monocyte differentiation	1/186	36/18862	0.300294	0.671262	0.644649	CDK6	1
BP	GO:0032435	negative regulation of proteasomal ubiquitin-dependent protein catabolic process	1/186	36/18862	0.300294	0.671262	0.644649	WAC	1
BP	GO:0043368	positive T cell selection	1/186	36/18862	0.300294	0.671262	0.644649	SPN	1
BP	GO:0045066	regulatory T cell differentiation	1/186	36/18862	0.300294	0.671262	0.644649	RUNX1	1
BP	GO:0045730	respiratory burst	1/186	36/18862	0.300294	0.671262	0.644649	RPS19	1
BP	GO:0071392	cellular response to estradiol stimulus	1/186	36/18862	0.300294	0.671262	0.644649	HNRNPD	1
BP	GO:1903725	regulation of phospholipid metabolic process	1/186	36/18862	0.300294	0.671262	0.644649	IDH1	1
BP	GO:1904358	positive regulation of telomere maintenance via telomere lengthening	1/186	36/18862	0.300294	0.671262	0.644649	TCP1	1
BP	GO:1901888	regulation of cell junction assembly	3/186	195/18862	0.302238	0.672034	0.64539	F11R/RAP1B/RUNX1	3
BP	GO:0032411	positive regulation of transporter activity	2/186	112/18862	0.302887	0.672034	0.64539	AKAP9/CTSS	2
BP	GO:0031497	chromatin assembly	3/186	196/18862	0.30493	0.672034	0.64539	MBD3/MIS18BP1/RBBP4	3
BP	GO:0031503	protein-containing complex localization	4/186	283/18862	0.305383	0.672034	0.64539	LSG1/POLR2D/SRSF9/XPOT	4
BP	GO:0048193	Golgi vesicle transport	5/186	372/18862	0.305687	0.672034	0.64539	COPE/KLC1/SCAMP2/SEC24B/VPS51	5
BP	GO:0006406	mRNA export from nucleus	2/186	113/18862	0.306524	0.672034	0.64539	POLR2D/SRSF9	2
BP	GO:0071427	mRNA-containing ribonucleoprotein complex export from nucleus	2/186	113/18862	0.306524	0.672034	0.64539	POLR2D/SRSF9	2
BP	GO:0000462	maturation of SSU-rRNA from tricistronic rRNA transcript (SSU-rRNA, 5.8S rRNA, LSU-rRNA)	1/186	37/18862	0.307207	0.672034	0.64539	RPS19	1
BP	GO:0006296	nucleotide-excision repair, DNA incision, 5'-to lesion	1/186	37/18862	0.307207	0.672034	0.64539	GTF2H3	1
BP	GO:0010737	protein kinase A signaling	1/186	37/18862	0.307207	0.672034	0.64539	PRKAR2A	1
BP	GO:0033762	response to glucagon	1/186	37/18862	0.307207	0.672034	0.64539	PRKAR2A	1
BP	GO:0034661	ncRNA catabolic process	1/186	37/18862	0.307207	0.672034	0.64539	EXOSC2	1
BP	GO:0043949	regulation of cAMP-mediated signaling	1/186	37/18862	0.307207	0.672034	0.64539	PRKAR2A	1
BP	GO:0044003	modulation by symbiont of host process	1/186	37/18862	0.307207	0.672034	0.64539	EIF2AK2	1
BP	GO:0046471	phosphatidylglycerol metabolic process	1/186	37/18862	0.307207	0.672034	0.64539	PGS1	1
BP	GO:0051031	tRNA transport	1/186	37/18862	0.307207	0.672034	0.64539	XPOT	1
BP	GO:0070897	transcription preinitiation complex assembly	1/186	37/18862	0.307207	0.672034	0.64539	POLR1E	1
BP	GO:0099622	cardiac muscle cell membrane repolarization	1/186	37/18862	0.307207	0.672034	0.64539	AKAP9	1
BP	GO:1902229	regulation of intrinsic apoptotic signaling pathway in response to DNA damage	1/186	37/18862	0.307207	0.672034	0.64539	TPT1	1
BP	GO:1902745	positive regulation of lamellipodium organization	1/186	37/18862	0.307207	0.672034	0.64539	ARPC2	1
BP	GO:2000403	positive regulation of lymphocyte migration	1/186	37/18862	0.307207	0.672034	0.64539	SPN	1
BP	GO:0016052	carbohydrate catabolic process	3/186	197/18862	0.307623	0.672034	0.64539	ENOSF1/MAN2B1/NUDT5	3
BP	GO:0017157	regulation of exocytosis	3/186	197/18862	0.307623	0.672034	0.64539	RAP1B/RPH3AL/SEPTIN2	3
BP	GO:0001838	embryonic epithelial tube formation	2/186	114/18862	0.310158	0.675543	0.648761	PHACTR4/SEC24B	2
BP	GO:0032392	DNA geometric change	2/186	114/18862	0.310158	0.675543	0.648761	GTF2H3/SUPV3L1	2
BP	GO:0071692	protein localization to extracellular region	5/186	375/18862	0.311469	0.675543	0.648761	ENSA/RAF1/RPH3AL/SRI/TARDBP	5
BP	GO:0060249	anatomical structure homeostasis	6/186	466/18862	0.312163	0.675543	0.648761	F11R/GNL3L/HNRNPD/IQCB1/PRIM1/TCP1	6
BP	GO:0007569	cell aging	2/186	115/18862	0.313787	0.675543	0.648761	CDK6/RSL1D1	2
BP	GO:0030218	erythrocyte differentiation	2/186	115/18862	0.313787	0.675543	0.648761	CDK6/RPS19	2
BP	GO:0034404	nucleobase-containing small molecule biosynthetic process	2/186	115/18862	0.313787	0.675543	0.648761	NUDT5/PDE7A	2
BP	GO:0003091	renal water homeostasis	1/186	38/18862	0.314052	0.675543	0.648761	PRKAR2A	1
BP	GO:0019433	triglyceride catabolic process	1/186	38/18862	0.314052	0.675543	0.648761	DDHD2	1
BP	GO:0030204	chondroitin sulfate metabolic process	1/186	38/18862	0.314052	0.675543	0.648761	CHST12	1
BP	GO:0038179	neurotrophin signaling pathway	1/186	38/18862	0.314052	0.675543	0.648761	RAF1	1
BP	GO:0045923	positive regulation of fatty acid metabolic process	1/186	38/18862	0.314052	0.675543	0.648761	ELOVL5	1
BP	GO:0071548	response to dexamethasone	1/186	38/18862	0.314052	0.675543	0.648761	USP8	1
BP	GO:2000249	regulation of actin cytoskeleton reorganization	1/186	38/18862	0.314052	0.675543	0.648761	F11R	1
BP	GO:0006661	phosphatidylinositol biosynthetic process	2/186	116/18862	0.317413	0.675543	0.648761	MBOAT7/PIKFYVE	2
BP	GO:0071383	cellular response to steroid hormone stimulus	3/186	201/18862	0.318404	0.675543	0.648761	NR2C1/RUNX1/USP8	3
BP	GO:0002066	columnar/cuboidal epithelial cell development	1/186	39/18862	0.32083	0.675543	0.648761	CDK6	1
BP	GO:0006656	phosphatidylcholine biosynthetic process	1/186	39/18862	0.32083	0.675543	0.648761	PCYT1A	1
BP	GO:0007190	activation of adenylate cyclase activity	1/186	39/18862	0.32083	0.675543	0.648761	RAF1	1
BP	GO:0007210	serotonin receptor signaling pathway	1/186	39/18862	0.32083	0.675543	0.648761	HTR1F	1
BP	GO:0021795	cerebral cortex cell migration	1/186	39/18862	0.32083	0.675543	0.648761	MBOAT7	1
BP	GO:0030049	muscle filament sliding	1/186	39/18862	0.32083	0.675543	0.648761	TPM4	1
BP	GO:0033146	regulation of intracellular estrogen receptor signaling pathway	1/186	39/18862	0.32083	0.675543	0.648761	RUNX1	1
BP	GO:0033275	actin-myosin filament sliding	1/186	39/18862	0.32083	0.675543	0.648761	TPM4	1
BP	GO:0033683	nucleotide-excision repair, DNA incision	1/186	39/18862	0.32083	0.675543	0.648761	GTF2H3	1
BP	GO:0034314	Arp2/3 complex-mediated actin nucleation	1/186	39/18862	0.32083	0.675543	0.648761	ARPC2	1
BP	GO:0050892	intestinal absorption	1/186	39/18862	0.32083	0.675543	0.648761	F11R	1
BP	GO:0060416	response to growth hormone	1/186	39/18862	0.32083	0.675543	0.648761	RBBP4	1
BP	GO:0071470	cellular response to osmotic stress	1/186	39/18862	0.32083	0.675543	0.648761	SLC12A6	1
BP	GO:0086091	regulation of heart rate by cardiac conduction	1/186	39/18862	0.32083	0.675543	0.648761	AKAP9	1
BP	GO:0090207	regulation of triglyceride metabolic process	1/186	39/18862	0.32083	0.675543	0.648761	MBOAT7	1
BP	GO:0090224	regulation of spindle organization	1/186	39/18862	0.32083	0.675543	0.648761	SENP6	1
BP	GO:1901381	positive regulation of potassium ion transmembrane transport	1/186	39/18862	0.32083	0.675543	0.648761	AKAP9	1
BP	GO:1901998	toxin transport	1/186	39/18862	0.32083	0.675543	0.648761	TCP1	1
BP	GO:1903170	negative regulation of calcium ion transmembrane transport	1/186	39/18862	0.32083	0.675543	0.648761	SRI	1
BP	GO:1904407	positive regulation of nitric oxide metabolic process	1/186	39/18862	0.32083	0.675543	0.648761	TMEM106A	1
BP	GO:2000279	negative regulation of DNA biosynthetic process	1/186	39/18862	0.32083	0.675543	0.648761	GNL3L	1
BP	GO:2000785	regulation of autophagosome assembly	1/186	39/18862	0.32083	0.675543	0.648761	PIKFYVE	1
BP	GO:0035637	multicellular organismal signaling	3/186	203/18862	0.323797	0.678697	0.651789	AKAP9/ATP2A3/SRI	3
BP	GO:0002761	regulation of myeloid leukocyte differentiation	2/186	118/18862	0.32465	0.678697	0.651789	CDK6/RUNX1	2
BP	GO:0008637	apoptotic mitochondrial changes	2/186	118/18862	0.32465	0.678697	0.651789	TFDP2/TIMM50	2
BP	GO:0042752	regulation of circadian rhythm	2/186	118/18862	0.32465	0.678697	0.651789	HNRNPD/TARDBP	2
BP	GO:0045931	positive regulation of mitotic cell cycle	2/186	118/18862	0.32465	0.678697	0.651789	ANAPC5/CDC16	2
BP	GO:0072676	lymphocyte migration	2/186	118/18862	0.32465	0.678697	0.651789	F11R/SPN	2
BP	GO:0000154	rRNA modification	1/186	40/18862	0.327541	0.678697	0.651789	METTL16	1
BP	GO:0006270	DNA replication initiation	1/186	40/18862	0.327541	0.678697	0.651789	PRIM1	1
BP	GO:0006308	DNA catabolic process	1/186	40/18862	0.327541	0.678697	0.651789	DFFA	1
BP	GO:0006623	protein targeting to vacuole	1/186	40/18862	0.327541	0.678697	0.651789	VPS41	1
BP	GO:0006730	one-carbon metabolic process	1/186	40/18862	0.327541	0.678697	0.651789	FPGS	1
BP	GO:0009187	cyclic nucleotide metabolic process	1/186	40/18862	0.327541	0.678697	0.651789	PDE7A	1
BP	GO:0009261	ribonucleotide catabolic process	1/186	40/18862	0.327541	0.678697	0.651789	PDE7A	1
BP	GO:0045022	early endosome to late endosome transport	1/186	40/18862	0.327541	0.678697	0.651789	HOOK3	1
BP	GO:0045776	negative regulation of blood pressure	1/186	40/18862	0.327541	0.678697	0.651789	SNX5	1
BP	GO:0051281	positive regulation of release of sequestered calcium ion into cytosol	1/186	40/18862	0.327541	0.678697	0.651789	SRI	1
BP	GO:0070296	sarcoplasmic reticulum calcium ion transport	1/186	40/18862	0.327541	0.678697	0.651789	SRI	1
BP	GO:0050868	negative regulation of T cell activation	2/186	119/18862	0.328262	0.678919	0.652003	RUNX1/SPN	2
BP	GO:2000134	negative regulation of G1/S transition of mitotic cell cycle	2/186	119/18862	0.328262	0.678919	0.652003	CDK6/TFDP2	2
BP	GO:0040029	regulation of gene expression, epigenetic	3/186	205/18862	0.329191	0.679571	0.652628	MORF4L1/POLR1E/RBBP4	3
BP	GO:0043281	regulation of cysteine-type endopeptidase activity involved in apoptotic process	3/186	205/18862	0.329191	0.679571	0.652628	ATP2A3/RAF1/RNF34	3
BP	GO:0010508	positive regulation of autophagy	2/186	120/18862	0.331868	0.679922	0.652966	SPTLC1/WAC	2
BP	GO:0051047	positive regulation of secretion	4/186	295/18862	0.332108	0.679922	0.652966	RPH3AL/SNX5/SRI/TARDBP	4
BP	GO:0009268	response to pH	1/186	41/18862	0.334186	0.679922	0.652966	CTSS	1
BP	GO:0010591	regulation of lamellipodium assembly	1/186	41/18862	0.334186	0.679922	0.652966	ARPC2	1
BP	GO:0017158	regulation of calcium ion-dependent exocytosis	1/186	41/18862	0.334186	0.679922	0.652966	RAP1B	1
BP	GO:0034383	low-density lipoprotein particle clearance	1/186	41/18862	0.334186	0.679922	0.652966	CNPY2	1
BP	GO:0035872	nucleotide-binding domain, leucine rich repeat containing receptor signaling pathway	1/186	41/18862	0.334186	0.679922	0.652966	RNF34	1
BP	GO:0042088	T-helper 1 type immune response	1/186	41/18862	0.334186	0.679922	0.652966	SPN	1
BP	GO:0046636	negative regulation of alpha-beta T cell activation	1/186	41/18862	0.334186	0.679922	0.652966	RUNX1	1
BP	GO:0050691	regulation of defense response to virus by host	1/186	41/18862	0.334186	0.679922	0.652966	MAVS	1
BP	GO:0051602	response to electrical stimulus	1/186	41/18862	0.334186	0.679922	0.652966	HNRNPD	1
BP	GO:0060119	inner ear receptor cell development	1/186	41/18862	0.334186	0.679922	0.652966	SEC24B	1
BP	GO:1900026	positive regulation of substrate adhesion-dependent cell spreading	1/186	41/18862	0.334186	0.679922	0.652966	ARPC2	1
BP	GO:2000781	positive regulation of double-strand break repair	1/186	41/18862	0.334186	0.679922	0.652966	ARID2	1
BP	GO:0034976	response to endoplasmic reticulum stress	4/186	296/18862	0.334342	0.679922	0.652966	ATP2A3/PDIA6/PIGBOS1/TARDBP	4
BP	GO:0034764	positive regulation of transmembrane transport	3/186	207/18862	0.334584	0.679922	0.652966	AKAP9/CTSS/SRI	3
BP	GO:0034767	positive regulation of ion transmembrane transport	3/186	207/18862	0.334584	0.679922	0.652966	AKAP9/CTSS/SRI	3
BP	GO:0010811	positive regulation of cell-substrate adhesion	2/186	121/18862	0.33547	0.680471	0.653493	ARPC2/CDK6	2
BP	GO:0034101	erythrocyte homeostasis	2/186	121/18862	0.33547	0.680471	0.653493	CDK6/RPS19	2
BP	GO:0035270	endocrine system development	2/186	122/18862	0.339065	0.684264	0.657135	CDK6/RAF1	2
BP	GO:0051651	maintenance of location in cell	3/186	209/18862	0.339976	0.684264	0.657135	AKAP9/SRI/TAF8	3
BP	GO:0090276	regulation of peptide hormone secretion	3/186	209/18862	0.339976	0.684264	0.657135	ENSA/SRI/TARDBP	3
BP	GO:0010256	endomembrane system organization	6/186	482/18862	0.339986	0.684264	0.657135	AKAP9/FBXW8/HOOK3/TARDBP/USP8/VPS51	6
BP	GO:0000266	mitochondrial fission	1/186	42/18862	0.340766	0.684264	0.657135	DDHD2	1
BP	GO:0008542	visual learning	1/186	42/18862	0.340766	0.684264	0.657135	DDHD2	1
BP	GO:0014002	astrocyte development	1/186	42/18862	0.340766	0.684264	0.657135	CDK6	1
BP	GO:0032965	regulation of collagen biosynthetic process	1/186	42/18862	0.340766	0.684264	0.657135	RUNX1	1
BP	GO:0045616	regulation of keratinocyte differentiation	1/186	42/18862	0.340766	0.684264	0.657135	RUNX1	1
BP	GO:0046782	regulation of viral transcription	1/186	42/18862	0.340766	0.684264	0.657135	POLR2D	1
BP	GO:0072595	maintenance of protein localization in organelle	1/186	42/18862	0.340766	0.684264	0.657135	TAF8	1
BP	GO:0006310	DNA recombination	4/186	299/18862	0.34105	0.684264	0.657135	ARID2/MORF4L1/RPAIN/SUPV3L1	4
BP	GO:1903409	reactive oxygen species biosynthetic process	2/186	123/18862	0.342655	0.685651	0.658468	ACOX1/PIKFYVE	2
BP	GO:1990266	neutrophil migration	2/186	123/18862	0.342655	0.685651	0.658468	CSF3R/PIKFYVE	2
BP	GO:0035303	regulation of dephosphorylation	3/186	210/18862	0.342671	0.685651	0.658468	EIF2AK2/ENSA/PHACTR4	3
BP	GO:0006631	fatty acid metabolic process	5/186	392/18862	0.344479	0.688646	0.661344	ABCD4/ACOX1/ELOVL5/FADS2/LONP2	5
BP	GO:0006997	nucleus organization	2/186	124/18862	0.346238	0.68865	0.661348	RPS19/TARDBP	2
BP	GO:0046887	positive regulation of hormone secretion	2/186	124/18862	0.346238	0.68865	0.661348	SRI/TARDBP	2
BP	GO:0051053	negative regulation of DNA metabolic process	2/186	124/18862	0.346238	0.68865	0.661348	DFFA/GNL3L	2
BP	GO:0071621	granulocyte chemotaxis	2/186	124/18862	0.346238	0.68865	0.661348	CSF3R/PIKFYVE	2
BP	GO:1902807	negative regulation of cell cycle G1/S phase transition	2/186	124/18862	0.346238	0.68865	0.661348	CDK6/TFDP2	2
BP	GO:0035315	hair cell differentiation	1/186	43/18862	0.347281	0.68865	0.661348	SEC24B	1
BP	GO:0050654	chondroitin sulfate proteoglycan metabolic process	1/186	43/18862	0.347281	0.68865	0.661348	CHST12	1
BP	GO:0098927	vesicle-mediated transport between endosomal compartments	1/186	43/18862	0.347281	0.68865	0.661348	HOOK3	1
BP	GO:2000404	regulation of T cell migration	1/186	43/18862	0.347281	0.68865	0.661348	SPN	1
BP	GO:0046879	hormone secretion	4/186	302/18862	0.347762	0.688955	0.661641	ENSA/RAF1/SRI/TARDBP	4
BP	GO:0007163	establishment or maintenance of cell polarity	3/186	212/18862	0.348058	0.688955	0.661641	RAP1B/RNF41/SPN	3
BP	GO:0002698	negative regulation of immune effector process	2/186	125/18862	0.349815	0.689965	0.662611	RNF125/RPS19	2
BP	GO:0032355	response to estradiol	2/186	125/18862	0.349815	0.689965	0.662611	HNRNPD/MBD3	2
BP	GO:0045814	negative regulation of gene expression, epigenetic	2/186	125/18862	0.349815	0.689965	0.662611	MORF4L1/RBBP4	2
BP	GO:0072175	epithelial tube formation	2/186	125/18862	0.349815	0.689965	0.662611	PHACTR4/SEC24B	2
BP	GO:0007339	binding of sperm to zona pellucida	1/186	44/18862	0.353733	0.694597	0.667059	TCP1	1
BP	GO:0045494	photoreceptor cell maintenance	1/186	44/18862	0.353733	0.694597	0.667059	IQCB1	1
BP	GO:0060324	face development	1/186	44/18862	0.353733	0.694597	0.667059	RAF1	1
BP	GO:0060711	labyrinthine layer development	1/186	44/18862	0.353733	0.694597	0.667059	FBXW8	1
BP	GO:1901028	regulation of mitochondrial outer membrane permeabilization involved in apoptotic signaling pathway	1/186	44/18862	0.353733	0.694597	0.667059	TFDP2	1
BP	GO:0030968	endoplasmic reticulum unfolded protein response	2/186	127/18862	0.356949	0.699671	0.671932	PDIA6/PIGBOS1	2
BP	GO:0071333	cellular response to glucose stimulus	2/186	127/18862	0.356949	0.699671	0.671932	RAF1/SRI	2
BP	GO:0006378	mRNA polyadenylation	1/186	45/18862	0.36012	0.699939	0.672189	PABPC1	1
BP	GO:0006775	fat-soluble vitamin metabolic process	1/186	45/18862	0.36012	0.699939	0.672189	CYP2R1	1
BP	GO:0017144	drug metabolic process	1/186	45/18862	0.36012	0.699939	0.672189	CYP2R1	1
BP	GO:0031018	endocrine pancreas development	1/186	45/18862	0.36012	0.699939	0.672189	CDK6	1
BP	GO:0032007	negative regulation of TOR signaling	1/186	45/18862	0.36012	0.699939	0.672189	TNFAIP8L1	1
BP	GO:0045911	positive regulation of DNA recombination	1/186	45/18862	0.36012	0.699939	0.672189	ARID2	1
BP	GO:0048538	thymus development	1/186	45/18862	0.36012	0.699939	0.672189	RAF1	1
BP	GO:0086009	membrane repolarization	1/186	45/18862	0.36012	0.699939	0.672189	AKAP9	1
BP	GO:0002791	regulation of peptide secretion	4/186	308/18862	0.361191	0.699939	0.672189	ENSA/RPH3AL/SRI/TARDBP	4
BP	GO:0097191	extrinsic apoptotic signaling pathway	3/186	217/18862	0.361506	0.699939	0.672189	RAF1/RNF34/RNF41	3
BP	GO:0002790	peptide secretion	5/186	401/18862	0.362064	0.699939	0.672189	ENSA/RAF1/RPH3AL/SRI/TARDBP	5
BP	GO:0019216	regulation of lipid metabolic process	5/186	402/18862	0.364021	0.699939	0.672189	ACOX1/ELOVL5/IDH1/LONP2/MBOAT7	5
BP	GO:0071331	cellular response to hexose stimulus	2/186	129/18862	0.364056	0.699939	0.672189	RAF1/SRI	2
BP	GO:0097529	myeloid leukocyte migration	3/186	218/18862	0.364191	0.699939	0.672189	CSF3R/PIKFYVE/RPS19	3
BP	GO:0018105	peptidyl-serine phosphorylation	4/186	310/18862	0.365667	0.699939	0.672189	AKAP9/PIKFYVE/RAF1/STK38	4
BP	GO:0002683	negative regulation of immune system process	5/186	403/18862	0.365977	0.699939	0.672189	CDK6/RNF125/RPS19/RUNX1/SPN	5
BP	GO:0006195	purine nucleotide catabolic process	1/186	46/18862	0.366445	0.699939	0.672189	PDE7A	1
BP	GO:0010823	negative regulation of mitochondrion organization	1/186	46/18862	0.366445	0.699939	0.672189	RNF41	1
BP	GO:0034198	cellular response to amino acid starvation	1/186	46/18862	0.366445	0.699939	0.672189	EIF2AK2	1
BP	GO:0043268	positive regulation of potassium ion transport	1/186	46/18862	0.366445	0.699939	0.672189	AKAP9	1
BP	GO:0043631	RNA polyadenylation	1/186	46/18862	0.366445	0.699939	0.672189	PABPC1	1
BP	GO:0048146	positive regulation of fibroblast proliferation	1/186	46/18862	0.366445	0.699939	0.672189	CDK6	1
BP	GO:0048483	autonomic nervous system development	1/186	46/18862	0.366445	0.699939	0.672189	PHACTR4	1
BP	GO:0090382	phagosome maturation	1/186	46/18862	0.366445	0.699939	0.672189	PIKFYVE	1
BP	GO:2001258	negative regulation of cation channel activity	1/186	46/18862	0.366445	0.699939	0.672189	SRI	1
BP	GO:0032388	positive regulation of intracellular transport	3/186	219/18862	0.366875	0.699939	0.672189	MAVS/TARDBP/TFDP2	3
BP	GO:0046683	response to organophosphorus	2/186	130/18862	0.367598	0.699939	0.672189	AKAP9/RAP1B	2
BP	GO:0071326	cellular response to monosaccharide stimulus	2/186	130/18862	0.367598	0.699939	0.672189	RAF1/SRI	2
BP	GO:0009914	hormone transport	4/186	312/18862	0.370142	0.699939	0.672189	ENSA/RAF1/SRI/TARDBP	4
BP	GO:0009743	response to carbohydrate	3/186	221/18862	0.372236	0.699939	0.672189	RAF1/RAP1B/SRI	3
BP	GO:0000959	mitochondrial RNA metabolic process	1/186	47/18862	0.372708	0.699939	0.672189	SUPV3L1	1
BP	GO:0007632	visual behavior	1/186	47/18862	0.372708	0.699939	0.672189	DDHD2	1
BP	GO:0010569	regulation of double-strand break repair via homologous recombination	1/186	47/18862	0.372708	0.699939	0.672189	ARID2	1
BP	GO:0010712	regulation of collagen metabolic process	1/186	47/18862	0.372708	0.699939	0.672189	RUNX1	1
BP	GO:0016574	histone ubiquitination	1/186	47/18862	0.372708	0.699939	0.672189	WAC	1
BP	GO:0030574	collagen catabolic process	1/186	47/18862	0.372708	0.699939	0.672189	CTSS	1
BP	GO:0030857	negative regulation of epithelial cell differentiation	1/186	47/18862	0.372708	0.699939	0.672189	FOXJ2	1
BP	GO:0032365	intracellular lipid transport	1/186	47/18862	0.372708	0.699939	0.672189	ABCD4	1
BP	GO:0034260	negative regulation of GTPase activity	1/186	47/18862	0.372708	0.699939	0.672189	F11R	1
BP	GO:0044275	cellular carbohydrate catabolic process	1/186	47/18862	0.372708	0.699939	0.672189	ENOSF1	1
BP	GO:0045581	negative regulation of T cell differentiation	1/186	47/18862	0.372708	0.699939	0.672189	RUNX1	1
BP	GO:0045646	regulation of erythrocyte differentiation	1/186	47/18862	0.372708	0.699939	0.672189	CDK6	1
BP	GO:0090329	regulation of DNA-dependent DNA replication	1/186	47/18862	0.372708	0.699939	0.672189	POLG2	1
BP	GO:1903053	regulation of extracellular matrix organization	1/186	47/18862	0.372708	0.699939	0.672189	RUNX1	1
BP	GO:1904707	positive regulation of vascular associated smooth muscle cell proliferation	1/186	47/18862	0.372708	0.699939	0.672189	FOXJ2	1
BP	GO:1990573	potassium ion import across plasma membrane	1/186	47/18862	0.372708	0.699939	0.672189	SLC12A6	1
BP	GO:0032273	positive regulation of protein polymerization	2/186	132/18862	0.374659	0.699939	0.672189	AKAP9/ARPC2	2
BP	GO:0032434	regulation of proteasomal ubiquitin-dependent protein catabolic process	2/186	132/18862	0.374659	0.699939	0.672189	FBXW8/WAC	2
BP	GO:0033002	muscle cell proliferation	3/186	222/18862	0.374914	0.699939	0.672189	ARID2/FOXJ2/RUNX1	3
BP	GO:0009150	purine ribonucleotide metabolic process	5/186	408/18862	0.375763	0.699939	0.672189	BPNT1/DMAC2L/ELOVL5/FAR1/PDE7A	5
BP	GO:0045088	regulation of innate immune response	4/186	315/18862	0.376851	0.699939	0.672189	IFNAR2/MAVS/RAF1/RPS19	4
BP	GO:0001649	osteoblast differentiation	3/186	223/18862	0.377589	0.699939	0.672189	CDK6/RSL1D1/TPM4	3
BP	GO:0045089	positive regulation of innate immune response	3/186	223/18862	0.377589	0.699939	0.672189	MAVS/RAF1/RPS19	3
BP	GO:0042157	lipoprotein metabolic process	2/186	133/18862	0.378178	0.699939	0.672189	APOL6/ZDHHC24	2
BP	GO:0002067	glandular epithelial cell differentiation	1/186	48/18862	0.378909	0.699939	0.672189	CDK6	1
BP	GO:0002762	negative regulation of myeloid leukocyte differentiation	1/186	48/18862	0.378909	0.699939	0.672189	CDK6	1
BP	GO:0006692	prostanoid metabolic process	1/186	48/18862	0.378909	0.699939	0.672189	ACOX1	1
BP	GO:0006693	prostaglandin metabolic process	1/186	48/18862	0.378909	0.699939	0.672189	ACOX1	1
BP	GO:0018198	peptidyl-cysteine modification	1/186	48/18862	0.378909	0.699939	0.672189	ZDHHC24	1
BP	GO:0042059	negative regulation of epidermal growth factor receptor signaling pathway	1/186	48/18862	0.378909	0.699939	0.672189	SNX5	1
BP	GO:0042398	cellular modified amino acid biosynthetic process	1/186	48/18862	0.378909	0.699939	0.672189	FPGS	1
BP	GO:0043330	response to exogenous dsRNA	1/186	48/18862	0.378909	0.699939	0.672189	MAVS	1
BP	GO:0044088	regulation of vacuole organization	1/186	48/18862	0.378909	0.699939	0.672189	PIKFYVE	1
BP	GO:0045058	T cell selection	1/186	48/18862	0.378909	0.699939	0.672189	SPN	1
BP	GO:0046461	neutral lipid catabolic process	1/186	48/18862	0.378909	0.699939	0.672189	DDHD2	1
BP	GO:0046464	acylglycerol catabolic process	1/186	48/18862	0.378909	0.699939	0.672189	DDHD2	1
BP	GO:0051204	protein insertion into mitochondrial membrane	1/186	48/18862	0.378909	0.699939	0.672189	TFDP2	1
BP	GO:0060425	lung morphogenesis	1/186	48/18862	0.378909	0.699939	0.672189	SEC24B	1
BP	GO:1990090	cellular response to nerve growth factor stimulus	1/186	48/18862	0.378909	0.699939	0.672189	USP8	1
BP	GO:0000302	response to reactive oxygen species	3/186	224/18862	0.380262	0.701179	0.67338	HNRNPD/MPV17/MTR	3
BP	GO:2001234	negative regulation of apoptotic signaling pathway	3/186	224/18862	0.380262	0.701179	0.67338	RAF1/RNF34/TPT1	3
BP	GO:0032543	mitochondrial translation	2/186	134/18862	0.381689	0.701179	0.67338	DAP3/MRPL30	2
BP	GO:0043401	steroid hormone mediated signaling pathway	2/186	134/18862	0.381689	0.701179	0.67338	NR2C1/RUNX1	2
BP	GO:0050853	B cell receptor signaling pathway	2/186	134/18862	0.381689	0.701179	0.67338	KLHL6/RUNX1	2
BP	GO:0048568	embryonic organ development	5/186	412/18862	0.383591	0.701179	0.67338	ARID2/FBXW8/MBD3/PHACTR4/SEC24B	5
BP	GO:0001961	positive regulation of cytokine-mediated signaling pathway	1/186	49/18862	0.38505	0.701179	0.67338	MAVS	1
BP	GO:0006654	phosphatidic acid biosynthetic process	1/186	49/18862	0.38505	0.701179	0.67338	DDHD2	1
BP	GO:0009395	phospholipid catabolic process	1/186	49/18862	0.38505	0.701179	0.67338	IDH1	1
BP	GO:0046638	positive regulation of alpha-beta T cell differentiation	1/186	49/18862	0.38505	0.701179	0.67338	RUNX1	1
BP	GO:0060043	regulation of cardiac muscle cell proliferation	1/186	49/18862	0.38505	0.701179	0.67338	RUNX1	1
BP	GO:0070231	T cell apoptotic process	1/186	49/18862	0.38505	0.701179	0.67338	DFFA	1
BP	GO:1990928	response to amino acid starvation	1/186	49/18862	0.38505	0.701179	0.67338	EIF2AK2	1
BP	GO:2000059	negative regulation of ubiquitin-dependent protein catabolic process	1/186	49/18862	0.38505	0.701179	0.67338	WAC	1
BP	GO:0001508	action potential	2/186	135/18862	0.385191	0.701179	0.67338	AKAP9/SRI	2
BP	GO:0051783	regulation of nuclear division	2/186	135/18862	0.385191	0.701179	0.67338	ANAPC5/CDC16	2
BP	GO:0060048	cardiac muscle contraction	2/186	135/18862	0.385191	0.701179	0.67338	AKAP9/SRI	2
BP	GO:0030595	leukocyte chemotaxis	3/186	226/18862	0.385601	0.701179	0.67338	CSF3R/PIKFYVE/RPS19	3
BP	GO:0046777	protein autophosphorylation	3/186	226/18862	0.385601	0.701179	0.67338	CLK4/EIF2AK2/PIKFYVE	3
BP	GO:0008347	glial cell migration	1/186	50/18862	0.39113	0.704288	0.676366	MBOAT7	1
BP	GO:0022029	telencephalon cell migration	1/186	50/18862	0.39113	0.704288	0.676366	MBOAT7	1
BP	GO:0030490	maturation of SSU-rRNA	1/186	50/18862	0.39113	0.704288	0.676366	RPS19	1
BP	GO:0031113	regulation of microtubule polymerization	1/186	50/18862	0.39113	0.704288	0.676366	AKAP9	1
BP	GO:0032648	regulation of interferon-beta production	1/186	50/18862	0.39113	0.704288	0.676366	MAVS	1
BP	GO:0034656	nucleobase-containing small molecule catabolic process	1/186	50/18862	0.39113	0.704288	0.676366	NUDT5	1
BP	GO:0043628	ncRNA 3'-end processing	1/186	50/18862	0.39113	0.704288	0.676366	EXOSC2	1
BP	GO:0045104	intermediate filament cytoskeleton organization	1/186	50/18862	0.39113	0.704288	0.676366	RAF1	1
BP	GO:0045668	negative regulation of osteoblast differentiation	1/186	50/18862	0.39113	0.704288	0.676366	CDK6	1
BP	GO:1901799	negative regulation of proteasomal protein catabolic process	1/186	50/18862	0.39113	0.704288	0.676366	WAC	1
BP	GO:1902001	fatty acid transmembrane transport	1/186	50/18862	0.39113	0.704288	0.676366	ABCD4	1
BP	GO:1990089	response to nerve growth factor	1/186	50/18862	0.39113	0.704288	0.676366	USP8	1
BP	GO:0030010	establishment of cell polarity	2/186	137/18862	0.39217	0.705013	0.677062	RAP1B/RNF41	2
BP	GO:0070507	regulation of microtubule cytoskeleton organization	2/186	137/18862	0.39217	0.705013	0.677062	AKAP9/SENP6	2
BP	GO:0000724	double-strand break repair via homologous recombination	2/186	138/18862	0.395646	0.707879	0.679814	ARID2/MORF4L1	2
BP	GO:0071322	cellular response to carbohydrate stimulus	2/186	138/18862	0.395646	0.707879	0.679814	RAF1/SRI	2
BP	GO:1903038	negative regulation of leukocyte cell-cell adhesion	2/186	138/18862	0.395646	0.707879	0.679814	RUNX1/SPN	2
BP	GO:2000116	regulation of cysteine-type endopeptidase activity	3/186	230/18862	0.396247	0.707879	0.679814	ATP2A3/RAF1/RNF34	3
BP	GO:0032964	collagen biosynthetic process	1/186	51/18862	0.39715	0.707879	0.679814	RUNX1	1
BP	GO:0043370	regulation of CD4-positive, alpha-beta T cell differentiation	1/186	51/18862	0.39715	0.707879	0.679814	RUNX1	1
BP	GO:0045103	intermediate filament-based process	1/186	51/18862	0.39715	0.707879	0.679814	RAF1	1
BP	GO:0046473	phosphatidic acid metabolic process	1/186	51/18862	0.39715	0.707879	0.679814	DDHD2	1
BP	GO:0072523	purine-containing compound catabolic process	1/186	51/18862	0.39715	0.707879	0.679814	PDE7A	1
BP	GO:2000677	regulation of transcription regulatory region DNA binding	1/186	51/18862	0.39715	0.707879	0.679814	SRI	1
BP	GO:0030099	myeloid cell differentiation	5/186	419/18862	0.397282	0.707879	0.679814	CDK6/CSF3R/RNF41/RPS19/RUNX1	5
BP	GO:0030902	hindbrain development	2/186	139/18862	0.399113	0.709129	0.681014	HNRNPD/SEC24B	2
BP	GO:0006470	protein dephosphorylation	4/186	325/18862	0.399161	0.709129	0.681014	EIF2AK2/ENSA/PHACTR4/TIMM50	4
BP	GO:0002831	regulation of response to biotic stimulus	5/186	420/18862	0.399236	0.709129	0.681014	IFNAR2/MAVS/RAF1/RNF125/RPS19	5
BP	GO:0009100	glycoprotein metabolic process	5/186	421/18862	0.40119	0.709129	0.681014	CHST12/MAGT1/MAN2B1/TMEM106A/TMEM165	5
BP	GO:0000725	recombinational repair	2/186	140/18862	0.402571	0.709129	0.681014	ARID2/MORF4L1	2
BP	GO:0016331	morphogenesis of embryonic epithelium	2/186	140/18862	0.402571	0.709129	0.681014	PHACTR4/SEC24B	2
BP	GO:0035148	tube formation	2/186	140/18862	0.402571	0.709129	0.681014	PHACTR4/SEC24B	2
BP	GO:0000387	spliceosomal snRNP assembly	1/186	52/18862	0.403111	0.709129	0.681014	SNRPD3	1
BP	GO:0002886	regulation of myeloid leukocyte mediated immunity	1/186	52/18862	0.403111	0.709129	0.681014	MAVS	1
BP	GO:0006998	nuclear envelope organization	1/186	52/18862	0.403111	0.709129	0.681014	TARDBP	1
BP	GO:0031103	axon regeneration	1/186	52/18862	0.403111	0.709129	0.681014	MTR	1
BP	GO:0032784	regulation of DNA-templated transcription, elongation	1/186	52/18862	0.403111	0.709129	0.681014	TCERG1	1
BP	GO:0033059	cellular pigmentation	1/186	52/18862	0.403111	0.709129	0.681014	PIKFYVE	1
BP	GO:0043392	negative regulation of DNA binding	1/186	52/18862	0.403111	0.709129	0.681014	SRI	1
BP	GO:0045010	actin nucleation	1/186	52/18862	0.403111	0.709129	0.681014	ARPC2	1
BP	GO:0072666	establishment of protein localization to vacuole	1/186	52/18862	0.403111	0.709129	0.681014	VPS41	1
BP	GO:0046394	carboxylic acid biosynthetic process	4/186	327/18862	0.40361	0.709443	0.681316	ELOVL5/FADS2/MRI1/MTR	4
BP	GO:0006457	protein folding	3/186	233/18862	0.4042	0.709916	0.68177	DFFA/PDIA6/TCP1	3
BP	GO:0010506	regulation of autophagy	4/186	328/18862	0.405832	0.710181	0.682025	RNF41/SNX5/SPTLC1/WAC	4
BP	GO:0032984	protein-containing complex disassembly	4/186	328/18862	0.405832	0.710181	0.682025	ARID2/DAP3/KLC1/MRPL30	4
BP	GO:0009259	ribonucleotide metabolic process	5/186	425/18862	0.408997	0.710181	0.682025	BPNT1/DMAC2L/ELOVL5/FAR1/PDE7A	5
BP	GO:0002720	positive regulation of cytokine production involved in immune response	1/186	53/18862	0.409013	0.710181	0.682025	MAVS	1
BP	GO:0010524	positive regulation of calcium ion transport into cytosol	1/186	53/18862	0.409013	0.710181	0.682025	SRI	1
BP	GO:0021885	forebrain cell migration	1/186	53/18862	0.409013	0.710181	0.682025	MBOAT7	1
BP	GO:0035384	thioester biosynthetic process	1/186	53/18862	0.409013	0.710181	0.682025	ELOVL5	1
BP	GO:0071616	acyl-CoA biosynthetic process	1/186	53/18862	0.409013	0.710181	0.682025	ELOVL5	1
BP	GO:0090151	establishment of protein localization to mitochondrial membrane	1/186	53/18862	0.409013	0.710181	0.682025	TFDP2	1
BP	GO:1901185	negative regulation of ERBB signaling pathway	1/186	53/18862	0.409013	0.710181	0.682025	SNX5	1
BP	GO:1902743	regulation of lamellipodium organization	1/186	53/18862	0.409013	0.710181	0.682025	ARPC2	1
BP	GO:0010212	response to ionizing radiation	2/186	142/18862	0.409458	0.710181	0.682025	CYP2R1/INIP	2
BP	GO:0019730	antimicrobial humoral response	2/186	142/18862	0.409458	0.710181	0.682025	RPL30/RPS19	2
BP	GO:0072655	establishment of protein localization to mitochondrion	2/186	142/18862	0.409458	0.710181	0.682025	TFDP2/TIMM50	2
BP	GO:0097549	chromatin organization involved in negative regulation of transcription	2/186	142/18862	0.409458	0.710181	0.682025	MBD3/MORF4L1	2
BP	GO:0007050	cell cycle arrest	3/186	235/18862	0.409485	0.710181	0.682025	CDK6/PRR11/TFDP2	3
BP	GO:0048545	response to steroid hormone	4/186	330/18862	0.410271	0.710987	0.682799	IDH1/NR2C1/RUNX1/USP8	4
BP	GO:0018215	protein phosphopantetheinylation	4/186	331/18862	0.412488	0.713903	0.685599	MINDY1/PDIA6/USP8/ZDHHC24	4
BP	GO:0033135	regulation of peptidyl-serine phosphorylation	2/186	143/18862	0.412888	0.713903	0.685599	AKAP9/RAF1	2
BP	GO:0001954	positive regulation of cell-matrix adhesion	1/186	54/18862	0.414857	0.713903	0.685599	CDK6	1
BP	GO:0006968	cellular defense response	1/186	54/18862	0.414857	0.713903	0.685599	SPN	1
BP	GO:0042304	regulation of fatty acid biosynthetic process	1/186	54/18862	0.414857	0.713903	0.685599	ELOVL5	1
BP	GO:0043331	response to dsRNA	1/186	54/18862	0.414857	0.713903	0.685599	MAVS	1
BP	GO:0055078	sodium ion homeostasis	1/186	54/18862	0.414857	0.713903	0.685599	SNX5	1
BP	GO:0061756	leukocyte adhesion to vascular endothelial cell	1/186	54/18862	0.414857	0.713903	0.685599	SPN	1
BP	GO:0072698	protein localization to microtubule cytoskeleton	1/186	54/18862	0.414857	0.713903	0.685599	HOOK3	1
BP	GO:0014074	response to purine-containing compound	2/186	144/18862	0.416307	0.714416	0.686093	AKAP9/RAP1B	2
BP	GO:0018209	peptidyl-serine modification	4/186	333/18862	0.416918	0.714416	0.686093	AKAP9/PIKFYVE/RAF1/STK38	4
BP	GO:0001678	cellular glucose homeostasis	2/186	145/18862	0.419717	0.714416	0.686093	RAF1/SRI	2
BP	GO:0002262	myeloid cell homeostasis	2/186	145/18862	0.419717	0.714416	0.686093	CDK6/RPS19	2
BP	GO:0006334	nucleosome assembly	2/186	145/18862	0.419717	0.714416	0.686093	MIS18BP1/RBBP4	2
BP	GO:0021915	neural tube development	2/186	145/18862	0.419717	0.714416	0.686093	PHACTR4/SEC24B	2
BP	GO:0071901	negative regulation of protein serine/threonine kinase activity	2/186	145/18862	0.419717	0.714416	0.686093	PRKAR2A/STK38	2
BP	GO:0001755	neural crest cell migration	1/186	55/18862	0.420644	0.714416	0.686093	PHACTR4	1
BP	GO:0001836	release of cytochrome c from mitochondria	1/186	55/18862	0.420644	0.714416	0.686093	TIMM50	1
BP	GO:0016233	telomere capping	1/186	55/18862	0.420644	0.714416	0.686093	HNRNPD	1
BP	GO:0035904	aorta development	1/186	55/18862	0.420644	0.714416	0.686093	SEC24B	1
BP	GO:0045620	negative regulation of lymphocyte differentiation	1/186	55/18862	0.420644	0.714416	0.686093	RUNX1	1
BP	GO:0046164	alcohol catabolic process	1/186	55/18862	0.420644	0.714416	0.686093	BPNT1	1
BP	GO:0071385	cellular response to glucocorticoid stimulus	1/186	55/18862	0.420644	0.714416	0.686093	USP8	1
BP	GO:0097345	mitochondrial outer membrane permeabilization	1/186	55/18862	0.420644	0.714416	0.686093	TFDP2	1
BP	GO:0098900	regulation of action potential	1/186	55/18862	0.420644	0.714416	0.686093	AKAP9	1
BP	GO:2000300	regulation of synaptic vesicle exocytosis	1/186	55/18862	0.420644	0.714416	0.686093	RAP1B	1
BP	GO:0001701	in utero embryonic development	4/186	335/18862	0.42134	0.714502	0.686175	FBXW8/MBD3/POLG2/TAF8	4
BP	GO:0016053	organic acid biosynthetic process	4/186	335/18862	0.42134	0.714502	0.686175	ELOVL5/FADS2/MRI1/MTR	4
BP	GO:0006323	DNA packaging	3/186	240/18862	0.422636	0.716152	0.687759	MBD3/MIS18BP1/RBBP4	3
BP	GO:0070585	protein localization to mitochondrion	2/186	146/18862	0.423116	0.716417	0.688014	TFDP2/TIMM50	2
BP	GO:0006754	ATP biosynthetic process	1/186	56/18862	0.426374	0.718856	0.690356	DMAC2L	1
BP	GO:0006977	DNA damage response, signal transduction by p53 class mediator resulting in cell cycle arrest	1/186	56/18862	0.426374	0.718856	0.690356	TFDP2	1
BP	GO:0009311	oligosaccharide metabolic process	1/186	56/18862	0.426374	0.718856	0.690356	MAN2B1	1
BP	GO:0042743	hydrogen peroxide metabolic process	1/186	56/18862	0.426374	0.718856	0.690356	ACOX1	1
BP	GO:0060760	positive regulation of response to cytokine stimulus	1/186	56/18862	0.426374	0.718856	0.690356	MAVS	1
BP	GO:0007043	cell-cell junction assembly	2/186	147/18862	0.426506	0.718856	0.690356	F11R/RUNX1	2
BP	GO:0043543	protein acylation	3/186	242/18862	0.42787	0.720443	0.691881	MBD3/MORF4L1/ZDHHC24	3
BP	GO:0000077	DNA damage checkpoint	2/186	148/18862	0.429885	0.720443	0.691881	TFDP2/WAC	2
BP	GO:0002218	activation of innate immune response	2/186	148/18862	0.429885	0.720443	0.691881	MAVS/RAF1	2
BP	GO:0046467	membrane lipid biosynthetic process	2/186	148/18862	0.429885	0.720443	0.691881	ELOVL5/SPTLC1	2
BP	GO:0097530	granulocyte migration	2/186	148/18862	0.429885	0.720443	0.691881	CSF3R/PIKFYVE	2
BP	GO:0030520	intracellular estrogen receptor signaling pathway	1/186	57/18862	0.432047	0.720443	0.691881	RUNX1	1
BP	GO:0032757	positive regulation of interleukin-8 production	1/186	57/18862	0.432047	0.720443	0.691881	MAVS	1
BP	GO:0060113	inner ear receptor cell differentiation	1/186	57/18862	0.432047	0.720443	0.691881	SEC24B	1
BP	GO:0061178	regulation of insulin secretion involved in cellular response to glucose stimulus	1/186	57/18862	0.432047	0.720443	0.691881	SRI	1
BP	GO:0070534	protein K63-linked ubiquitination	1/186	57/18862	0.432047	0.720443	0.691881	TRIM56	1
BP	GO:0072431	signal transduction involved in mitotic G1 DNA damage checkpoint	1/186	57/18862	0.432047	0.720443	0.691881	TFDP2	1
BP	GO:0086065	cell communication involved in cardiac conduction	1/186	57/18862	0.432047	0.720443	0.691881	SRI	1
BP	GO:1900024	regulation of substrate adhesion-dependent cell spreading	1/186	57/18862	0.432047	0.720443	0.691881	ARPC2	1
BP	GO:1902400	intracellular signal transduction involved in G1 DNA damage checkpoint	1/186	57/18862	0.432047	0.720443	0.691881	TFDP2	1
BP	GO:0001819	positive regulation of cytokine production	5/186	437/18862	0.432331	0.720443	0.691881	DHX33/EIF2AK2/MAVS/RUNX1/SPN	5
BP	GO:0034620	cellular response to unfolded protein	2/186	149/18862	0.433253	0.720895	0.692314	PDIA6/PIGBOS1	2
BP	GO:0046631	alpha-beta T cell activation	2/186	149/18862	0.433253	0.720895	0.692314	RUNX1/SPN	2
BP	GO:0008016	regulation of heart contraction	3/186	245/18862	0.435689	0.72334	0.694662	AKAP9/ATP2A3/SRI	3
BP	GO:1901990	regulation of mitotic cell cycle phase transition	5/186	439/18862	0.436204	0.72334	0.694662	AKAP9/ANAPC5/CDC16/CDK6/TFDP2	5
BP	GO:0002011	morphogenesis of an epithelial sheet	1/186	58/18862	0.437665	0.72334	0.694662	PHACTR4	1
BP	GO:0002763	positive regulation of myeloid leukocyte differentiation	1/186	58/18862	0.437665	0.72334	0.694662	RUNX1	1
BP	GO:0031102	neuron projection regeneration	1/186	58/18862	0.437665	0.72334	0.694662	MTR	1
BP	GO:0031638	zymogen activation	1/186	58/18862	0.437665	0.72334	0.694662	RUNX1	1
BP	GO:0044380	protein localization to cytoskeleton	1/186	58/18862	0.437665	0.72334	0.694662	HOOK3	1
BP	GO:0045815	positive regulation of gene expression, epigenetic	1/186	58/18862	0.437665	0.72334	0.694662	POLR1E	1
BP	GO:1903749	positive regulation of establishment of protein localization to mitochondrion	1/186	58/18862	0.437665	0.72334	0.694662	TFDP2	1
BP	GO:0006163	purine nucleotide metabolic process	5/186	441/18862	0.440071	0.726774	0.69796	BPNT1/DMAC2L/ELOVL5/FAR1/PDE7A	5
BP	GO:0032663	regulation of interleukin-2 production	1/186	59/18862	0.443227	0.72912	0.700213	RUNX1	1
BP	GO:0033260	nuclear DNA replication	1/186	59/18862	0.443227	0.72912	0.700213	PRIM1	1
BP	GO:1902402	signal transduction involved in mitotic DNA damage checkpoint	1/186	59/18862	0.443227	0.72912	0.700213	TFDP2	1
BP	GO:1902403	signal transduction involved in mitotic DNA integrity checkpoint	1/186	59/18862	0.443227	0.72912	0.700213	TFDP2	1
BP	GO:1903779	regulation of cardiac conduction	1/186	59/18862	0.443227	0.72912	0.700213	ATP2A3	1
BP	GO:0033157	regulation of intracellular protein transport	3/186	248/18862	0.443468	0.72912	0.700213	MAVS/TARDBP/TFDP2	3
BP	GO:0051090	regulation of DNA-binding transcription factor activity	5/186	444/18862	0.44586	0.731798	0.702785	DHX33/EIF2AK2/MAVS/RNF41/SRI	5
BP	GO:0016573	histone acetylation	2/186	153/18862	0.446621	0.731798	0.702785	MBD3/MORF4L1	2
BP	GO:0051250	negative regulation of lymphocyte activation	2/186	153/18862	0.446621	0.731798	0.702785	RUNX1/SPN	2
BP	GO:0009101	glycoprotein biosynthetic process	4/186	347/18862	0.447694	0.731798	0.702785	CHST12/MAGT1/TMEM106A/TMEM165	4
BP	GO:0062197	cellular response to chemical stress	4/186	347/18862	0.447694	0.731798	0.702785	HNRNPD/MPV17/MTR/SLC12A6	4
BP	GO:0007588	excretion	1/186	60/18862	0.448735	0.731798	0.702785	SNX5	1
BP	GO:0032515	negative regulation of phosphoprotein phosphatase activity	1/186	60/18862	0.448735	0.731798	0.702785	ENSA	1
BP	GO:0048857	neural nucleus development	1/186	60/18862	0.448735	0.731798	0.702785	SEC24B	1
BP	GO:0051926	negative regulation of calcium ion transport	1/186	60/18862	0.448735	0.731798	0.702785	SRI	1
BP	GO:0071384	cellular response to corticosteroid stimulus	1/186	60/18862	0.448735	0.731798	0.702785	USP8	1
BP	GO:1902110	positive regulation of mitochondrial membrane permeability involved in apoptotic process	1/186	60/18862	0.448735	0.731798	0.702785	TFDP2	1
BP	GO:0034401	chromatin organization involved in regulation of transcription	2/186	154/18862	0.449935	0.732676	0.703628	MBD3/MORF4L1	2
BP	GO:2001236	regulation of extrinsic apoptotic signaling pathway	2/186	154/18862	0.449935	0.732676	0.703628	RAF1/RNF34	2
BP	GO:0032623	interleukin-2 production	1/186	61/18862	0.454188	0.734172	0.705065	RUNX1	1
BP	GO:0035036	sperm-egg recognition	1/186	61/18862	0.454188	0.734172	0.705065	TCP1	1
BP	GO:0070059	intrinsic apoptotic signaling pathway in response to endoplasmic reticulum stress	1/186	61/18862	0.454188	0.734172	0.705065	ATP2A3	1
BP	GO:0070613	regulation of protein processing	1/186	61/18862	0.454188	0.734172	0.705065	RUNX1	1
BP	GO:0070936	protein K48-linked ubiquitination	1/186	61/18862	0.454188	0.734172	0.705065	RNF34	1
BP	GO:0071230	cellular response to amino acid stimulus	1/186	61/18862	0.454188	0.734172	0.705065	HNRNPD	1
BP	GO:0072413	signal transduction involved in mitotic cell cycle checkpoint	1/186	61/18862	0.454188	0.734172	0.705065	TFDP2	1
BP	GO:0080164	regulation of nitric oxide metabolic process	1/186	61/18862	0.454188	0.734172	0.705065	TMEM106A	1
BP	GO:0032386	regulation of intracellular transport	4/186	350/18862	0.454228	0.734172	0.705065	MAVS/SEC24B/TARDBP/TFDP2	4
BP	GO:0045927	positive regulation of growth	3/186	253/18862	0.456341	0.734172	0.705065	EXOSC2/SUPV3L1/ZNF639	3
BP	GO:0021543	pallium development	2/186	156/18862	0.456531	0.734172	0.705065	CDK6/MBOAT7	2
BP	GO:0031570	DNA integrity checkpoint	2/186	156/18862	0.456531	0.734172	0.705065	TFDP2/WAC	2
BP	GO:0046165	alcohol biosynthetic process	2/186	156/18862	0.456531	0.734172	0.705065	CYP2R1/SPTLC1	2
BP	GO:0042180	cellular ketone metabolic process	3/186	254/18862	0.458901	0.734172	0.705065	CRYZL1/ELOVL5/LONP2	3
BP	GO:0030166	proteoglycan biosynthetic process	1/186	62/18862	0.459588	0.734172	0.705065	CHST12	1
BP	GO:0031122	cytoplasmic microtubule organization	1/186	62/18862	0.459588	0.734172	0.705065	HOOK3	1
BP	GO:0031571	mitotic G1 DNA damage checkpoint	1/186	62/18862	0.459588	0.734172	0.705065	TFDP2	1
BP	GO:0032835	glomerulus development	1/186	62/18862	0.459588	0.734172	0.705065	MPV17	1
BP	GO:0042490	mechanoreceptor differentiation	1/186	62/18862	0.459588	0.734172	0.705065	SEC24B	1
BP	GO:0043954	cellular component maintenance	1/186	62/18862	0.459588	0.734172	0.705065	SUPV3L1	1
BP	GO:0045604	regulation of epidermal cell differentiation	1/186	62/18862	0.459588	0.734172	0.705065	RUNX1	1
BP	GO:0046365	monosaccharide catabolic process	1/186	62/18862	0.459588	0.734172	0.705065	NUDT5	1
BP	GO:0070527	platelet aggregation	1/186	62/18862	0.459588	0.734172	0.705065	F11R	1
BP	GO:1901016	regulation of potassium ion transmembrane transporter activity	1/186	62/18862	0.459588	0.734172	0.705065	AKAP9	1
BP	GO:0009267	cellular response to starvation	2/186	157/18862	0.459811	0.734172	0.705065	EIF2AK2/VPS41	2
BP	GO:0030168	platelet activation	2/186	157/18862	0.459811	0.734172	0.705065	F11R/RAF1	2
BP	GO:1902600	proton transmembrane transport	2/186	157/18862	0.459811	0.734172	0.705065	ATP2A3/DMAC2L	2
BP	GO:0018393	internal peptidyl-lysine acetylation	2/186	158/18862	0.463081	0.736507	0.707307	MBD3/MORF4L1	2
BP	GO:1902652	secondary alcohol metabolic process	2/186	158/18862	0.463081	0.736507	0.707307	CYP2R1/IDH1	2
BP	GO:0006081	cellular aldehyde metabolic process	1/186	63/18862	0.464934	0.736507	0.707307	IDH1	1
BP	GO:0017156	calcium-ion regulated exocytosis	1/186	63/18862	0.464934	0.736507	0.707307	RAP1B	1
BP	GO:0035690	cellular response to drug	1/186	63/18862	0.464934	0.736507	0.707307	RAP1B	1
BP	GO:0044819	mitotic G1/S transition checkpoint	1/186	63/18862	0.464934	0.736507	0.707307	TFDP2	1
BP	GO:0045665	negative regulation of neuron differentiation	1/186	63/18862	0.464934	0.736507	0.707307	HMG20A	1
BP	GO:0061077	chaperone-mediated protein folding	1/186	63/18862	0.464934	0.736507	0.707307	DFFA	1
BP	GO:0071677	positive regulation of mononuclear cell migration	1/186	63/18862	0.464934	0.736507	0.707307	SPN	1
BP	GO:1903317	regulation of protein maturation	1/186	63/18862	0.464934	0.736507	0.707307	RUNX1	1
BP	GO:2000401	regulation of lymphocyte migration	1/186	63/18862	0.464934	0.736507	0.707307	SPN	1
BP	GO:0051092	positive regulation of NF-kappaB transcription factor activity	2/186	159/18862	0.466338	0.738009	0.70875	DHX33/EIF2AK2	2
BP	GO:0032412	regulation of ion transmembrane transporter activity	3/186	257/18862	0.46655	0.738009	0.70875	AKAP9/CTSS/SRI	3
BP	GO:0051346	negative regulation of hydrolase activity	5/186	456/18862	0.468864	0.738549	0.709268	DFFA/ENSA/F11R/RAF1/RNF34	5
BP	GO:0002833	positive regulation of response to biotic stimulus	3/186	258/18862	0.469089	0.738549	0.709268	MAVS/RAF1/RPS19	3
BP	GO:0051098	regulation of binding	4/186	357/18862	0.469374	0.738549	0.709268	ATP2A3/EIF3E/GNL3L/SRI	4
BP	GO:0006475	internal protein amino acid acetylation	2/186	160/18862	0.469585	0.738549	0.709268	MBD3/MORF4L1	2
BP	GO:0032680	regulation of tumor necrosis factor production	2/186	160/18862	0.469585	0.738549	0.709268	MAVS/SPN	2
BP	GO:0006749	glutathione metabolic process	1/186	64/18862	0.470228	0.738549	0.709268	IDH1	1
BP	GO:0032507	maintenance of protein location in cell	1/186	64/18862	0.470228	0.738549	0.709268	TAF8	1
BP	GO:0042093	T-helper cell differentiation	1/186	64/18862	0.470228	0.738549	0.709268	SPN	1
BP	GO:0044786	cell cycle DNA replication	1/186	64/18862	0.470228	0.738549	0.709268	PRIM1	1
BP	GO:0046794	transport of virus	1/186	64/18862	0.470228	0.738549	0.709268	PIKFYVE	1
BP	GO:0006937	regulation of muscle contraction	2/186	161/18862	0.472819	0.741565	0.712165	AKAP9/SRI	2
BP	GO:2000058	regulation of ubiquitin-dependent protein catabolic process	2/186	161/18862	0.472819	0.741565	0.712165	FBXW8/WAC	2
BP	GO:0046883	regulation of hormone secretion	3/186	260/18862	0.474152	0.742566	0.713126	ENSA/SRI/TARDBP	3
BP	GO:0034381	plasma lipoprotein particle clearance	1/186	65/18862	0.47547	0.742566	0.713126	CNPY2	1
BP	GO:0035308	negative regulation of protein dephosphorylation	1/186	65/18862	0.47547	0.742566	0.713126	ENSA	1
BP	GO:0045824	negative regulation of innate immune response	1/186	65/18862	0.47547	0.742566	0.713126	RPS19	1
BP	GO:0048814	regulation of dendrite morphogenesis	1/186	65/18862	0.47547	0.742566	0.713126	FBXW8	1
BP	GO:1903051	negative regulation of proteolysis involved in cellular protein catabolic process	1/186	65/18862	0.47547	0.742566	0.713126	WAC	1
BP	GO:0032635	interleukin-6 production	2/186	162/18862	0.476042	0.742934	0.713479	MAVS/TMEM106A	2
BP	GO:0072521	purine-containing compound metabolic process	5/186	460/18862	0.47647	0.743078	0.713618	BPNT1/DMAC2L/ELOVL5/FAR1/PDE7A	5
BP	GO:0002294	CD4-positive, alpha-beta T cell differentiation involved in immune response	1/186	66/18862	0.480661	0.743328	0.713858	SPN	1
BP	GO:0006513	protein monoubiquitination	1/186	66/18862	0.480661	0.743328	0.713858	WAC	1
BP	GO:0042130	negative regulation of T cell proliferation	1/186	66/18862	0.480661	0.743328	0.713858	SPN	1
BP	GO:0044766	multi-organism transport	1/186	66/18862	0.480661	0.743328	0.713858	PIKFYVE	1
BP	GO:0046635	positive regulation of alpha-beta T cell activation	1/186	66/18862	0.480661	0.743328	0.713858	RUNX1	1
BP	GO:0048207	vesicle targeting, rough ER to cis-Golgi	1/186	66/18862	0.480661	0.743328	0.713858	SEC24B	1
BP	GO:0048208	COPII vesicle coating	1/186	66/18862	0.480661	0.743328	0.713858	SEC24B	1
BP	GO:0050805	negative regulation of synaptic transmission	1/186	66/18862	0.480661	0.743328	0.713858	RAP1B	1
BP	GO:0050854	regulation of antigen receptor-mediated signaling pathway	1/186	66/18862	0.480661	0.743328	0.713858	RUNX1	1
BP	GO:1900076	regulation of cellular response to insulin stimulus	1/186	66/18862	0.480661	0.743328	0.713858	SNX5	1
BP	GO:1902108	regulation of mitochondrial membrane permeability involved in apoptotic process	1/186	66/18862	0.480661	0.743328	0.713858	TFDP2	1
BP	GO:1902579	multi-organism localization	1/186	66/18862	0.480661	0.743328	0.713858	PIKFYVE	1
BP	GO:0000070	mitotic sister chromatid segregation	2/186	164/18862	0.482451	0.743997	0.7145	ANAPC5/CDC16	2
BP	GO:1903555	regulation of tumor necrosis factor superfamily cytokine production	2/186	164/18862	0.482451	0.743997	0.7145	MAVS/SPN	2
BP	GO:2001252	positive regulation of chromosome organization	2/186	164/18862	0.482451	0.743997	0.7145	HNRNPD/TCP1	2
BP	GO:0002287	alpha-beta T cell activation involved in immune response	1/186	67/18862	0.4858	0.743997	0.7145	SPN	1
BP	GO:0002293	alpha-beta T cell differentiation involved in immune response	1/186	67/18862	0.4858	0.743997	0.7145	SPN	1
BP	GO:0007187	G protein-coupled receptor signaling pathway, coupled to cyclic nucleotide second messenger	1/186	67/18862	0.4858	0.743997	0.7145	HTR1F	1
BP	GO:0009206	purine ribonucleoside triphosphate biosynthetic process	1/186	67/18862	0.4858	0.743997	0.7145	DMAC2L	1
BP	GO:0033866	nucleoside bisphosphate biosynthetic process	1/186	67/18862	0.4858	0.743997	0.7145	ELOVL5	1
BP	GO:0034030	ribonucleoside bisphosphate biosynthetic process	1/186	67/18862	0.4858	0.743997	0.7145	ELOVL5	1
BP	GO:0034033	purine nucleoside bisphosphate biosynthetic process	1/186	67/18862	0.4858	0.743997	0.7145	ELOVL5	1
BP	GO:0036498	IRE1-mediated unfolded protein response	1/186	67/18862	0.4858	0.743997	0.7145	PDIA6	1
BP	GO:0046637	regulation of alpha-beta T cell differentiation	1/186	67/18862	0.4858	0.743997	0.7145	RUNX1	1
BP	GO:1901224	positive regulation of NIK/NF-kappaB signaling	1/186	67/18862	0.4858	0.743997	0.7145	EIF2AK2	1
BP	GO:2000514	regulation of CD4-positive, alpha-beta T cell activation	1/186	67/18862	0.4858	0.743997	0.7145	RUNX1	1
BP	GO:0007259	receptor signaling pathway via JAK-STAT	2/186	166/18862	0.488812	0.747575	0.717937	IFNAR2/VHL	2
BP	GO:0035265	organ growth	2/186	166/18862	0.488812	0.747575	0.717937	ARID2/RUNX1	2
BP	GO:0002548	monocyte chemotaxis	1/186	68/18862	0.490889	0.748166	0.718504	RPS19	1
BP	GO:0008306	associative learning	1/186	68/18862	0.490889	0.748166	0.718504	DDHD2	1
BP	GO:0009145	purine nucleoside triphosphate biosynthetic process	1/186	68/18862	0.490889	0.748166	0.718504	DMAC2L	1
BP	GO:0043967	histone H4 acetylation	1/186	68/18862	0.490889	0.748166	0.718504	MORF4L1	1
BP	GO:0046513	ceramide biosynthetic process	1/186	68/18862	0.490889	0.748166	0.718504	SPTLC1	1
BP	GO:0006665	sphingolipid metabolic process	2/186	167/18862	0.491975	0.749305	0.719598	ELOVL5/SPTLC1	2
BP	GO:0022898	regulation of transmembrane transporter activity	3/186	268/18862	0.494178	0.751703	0.721901	AKAP9/CTSS/SRI	3
BP	GO:0006633	fatty acid biosynthetic process	2/186	168/18862	0.495125	0.751703	0.721901	ELOVL5/FADS2	2
BP	GO:0018394	peptidyl-lysine acetylation	2/186	168/18862	0.495125	0.751703	0.721901	MBD3/MORF4L1	2
BP	GO:0035967	cellular response to topologically incorrect protein	2/186	168/18862	0.495125	0.751703	0.721901	PDIA6/PIGBOS1	2
BP	GO:0045682	regulation of epidermis development	1/186	69/18862	0.495927	0.751703	0.721901	RUNX1	1
BP	GO:0046626	regulation of insulin receptor signaling pathway	1/186	69/18862	0.495927	0.751703	0.721901	SNX5	1
BP	GO:0071229	cellular response to acid chemical	1/186	69/18862	0.495927	0.751703	0.721901	HNRNPD	1
BP	GO:0000281	mitotic cytokinesis	1/186	70/18862	0.500916	0.756145	0.726167	USP8	1
BP	GO:0006879	cellular iron ion homeostasis	1/186	70/18862	0.500916	0.756145	0.726167	SRI	1
BP	GO:0006901	vesicle coating	1/186	70/18862	0.500916	0.756145	0.726167	SEC24B	1
BP	GO:0055021	regulation of cardiac muscle tissue growth	1/186	70/18862	0.500916	0.756145	0.726167	RUNX1	1
BP	GO:1904427	positive regulation of calcium ion transmembrane transport	1/186	70/18862	0.500916	0.756145	0.726167	SRI	1
BP	GO:0006479	protein methylation	2/186	170/18862	0.501388	0.756145	0.726167	METTL21A/SNRPD3	2
BP	GO:0008213	protein alkylation	2/186	170/18862	0.501388	0.756145	0.726167	METTL21A/SNRPD3	2
BP	GO:1903532	positive regulation of secretion by cell	3/186	271/18862	0.501591	0.756145	0.726167	RPH3AL/SRI/TARDBP	3
BP	GO:0006066	alcohol metabolic process	4/186	373/18862	0.503396	0.757415	0.727386	BPNT1/CYP2R1/IDH1/SPTLC1	4
BP	GO:0000910	cytokinesis	2/186	171/18862	0.504501	0.757415	0.727386	SEPTIN2/USP8	2
BP	GO:0023061	signal release	5/186	475/18862	0.504663	0.757415	0.727386	ENSA/RAF1/RAP1B/SRI/TARDBP	5
BP	GO:0031507	heterochromatin assembly	1/186	71/18862	0.505856	0.757415	0.727386	MBD3	1
BP	GO:0043647	inositol phosphate metabolic process	1/186	71/18862	0.505856	0.757415	0.727386	BPNT1	1
BP	GO:0046579	positive regulation of Ras protein signal transduction	1/186	71/18862	0.505856	0.757415	0.727386	F11R	1
BP	GO:0070227	lymphocyte apoptotic process	1/186	71/18862	0.505856	0.757415	0.727386	DFFA	1
BP	GO:0072665	protein localization to vacuole	1/186	71/18862	0.505856	0.757415	0.727386	VPS41	1
BP	GO:0098586	cellular response to virus	1/186	71/18862	0.505856	0.757415	0.727386	RNF125	1
BP	GO:2001259	positive regulation of cation channel activity	1/186	71/18862	0.505856	0.757415	0.727386	CTSS	1
BP	GO:0061025	membrane fusion	2/186	172/18862	0.507601	0.757563	0.727528	PIKFYVE/VPS41	2
BP	GO:0140056	organelle localization by membrane tethering	2/186	172/18862	0.507601	0.757563	0.727528	AKAP9/IQCB1	2
BP	GO:0009991	response to extracellular stimulus	5/186	477/18862	0.508379	0.757563	0.727528	EIF2AK2/ENSA/MBD3/RPS19/VPS41	5
BP	GO:1901987	regulation of cell cycle phase transition	5/186	478/18862	0.510233	0.757563	0.727528	AKAP9/ANAPC5/CDC16/CDK6/TFDP2	5
BP	GO:1903793	positive regulation of anion transport	5/186	478/18862	0.510233	0.757563	0.727528	MAVS/RPH3AL/SRI/TARDBP/TFDP2	5
BP	GO:0060401	cytosolic calcium ion transport	2/186	173/18862	0.510689	0.757563	0.727528	ATP2A3/SRI	2
BP	GO:0002753	cytoplasmic pattern recognition receptor signaling pathway	1/186	72/18862	0.510747	0.757563	0.727528	RNF125	1
BP	GO:0015909	long-chain fatty acid transport	1/186	72/18862	0.510747	0.757563	0.727528	ABCD4	1
BP	GO:0030032	lamellipodium assembly	1/186	72/18862	0.510747	0.757563	0.727528	ARPC2	1
BP	GO:0032413	negative regulation of ion transmembrane transporter activity	1/186	72/18862	0.510747	0.757563	0.727528	SRI	1
BP	GO:0048708	astrocyte differentiation	1/186	72/18862	0.510747	0.757563	0.727528	CDK6	1
BP	GO:0050891	multicellular organismal water homeostasis	1/186	72/18862	0.510747	0.757563	0.727528	PRKAR2A	1
BP	GO:0051865	protein autoubiquitination	1/186	72/18862	0.510747	0.757563	0.727528	RNF41	1
BP	GO:1903747	regulation of establishment of protein localization to mitochondrion	1/186	72/18862	0.510747	0.757563	0.727528	TFDP2	1
BP	GO:0000082	G1/S transition of mitotic cell cycle	3/186	275/18862	0.511389	0.758007	0.727955	CDK6/PRIM1/TFDP2	3
BP	GO:2000045	regulation of G1/S transition of mitotic cell cycle	2/186	174/18862	0.513764	0.75814	0.728083	CDK6/TFDP2	2
BP	GO:0002292	T cell differentiation involved in immune response	1/186	73/18862	0.51559	0.75814	0.728083	SPN	1
BP	GO:0003151	outflow tract morphogenesis	1/186	73/18862	0.51559	0.75814	0.728083	SEC24B	1
BP	GO:0009166	nucleotide catabolic process	1/186	73/18862	0.51559	0.75814	0.728083	PDE7A	1
BP	GO:0009201	ribonucleoside triphosphate biosynthetic process	1/186	73/18862	0.51559	0.75814	0.728083	DMAC2L	1
BP	GO:0021766	hippocampus development	1/186	73/18862	0.51559	0.75814	0.728083	CDK6	1
BP	GO:0031016	pancreas development	1/186	73/18862	0.51559	0.75814	0.728083	CDK6	1
BP	GO:0033143	regulation of intracellular steroid hormone receptor signaling pathway	1/186	73/18862	0.51559	0.75814	0.728083	RUNX1	1
BP	GO:0042246	tissue regeneration	1/186	73/18862	0.51559	0.75814	0.728083	RUNX1	1
BP	GO:0072401	signal transduction involved in DNA integrity checkpoint	1/186	73/18862	0.51559	0.75814	0.728083	TFDP2	1
BP	GO:0072422	signal transduction involved in DNA damage checkpoint	1/186	73/18862	0.51559	0.75814	0.728083	TFDP2	1
BP	GO:0090114	COPII-coated vesicle budding	1/186	73/18862	0.51559	0.75814	0.728083	SEC24B	1
BP	GO:0009152	purine ribonucleotide biosynthetic process	2/186	175/18862	0.516827	0.758447	0.728377	DMAC2L/ELOVL5	2
BP	GO:0045619	regulation of lymphocyte differentiation	2/186	175/18862	0.516827	0.758447	0.728377	RNF41/RUNX1	2
BP	GO:0097696	receptor signaling pathway via STAT	2/186	175/18862	0.516827	0.758447	0.728377	IFNAR2/VHL	2
BP	GO:0006941	striated muscle contraction	2/186	176/18862	0.519877	0.760141	0.730004	AKAP9/SRI	2
BP	GO:0048839	inner ear development	2/186	176/18862	0.519877	0.760141	0.730004	MPV17/SEC24B	2
BP	GO:0007422	peripheral nervous system development	1/186	74/18862	0.520386	0.760141	0.730004	RUNX1	1
BP	GO:0045739	positive regulation of DNA repair	1/186	74/18862	0.520386	0.760141	0.730004	ARID2	1
BP	GO:0046503	glycerolipid catabolic process	1/186	74/18862	0.520386	0.760141	0.730004	DDHD2	1
BP	GO:0048199	vesicle targeting, to, from or within Golgi	1/186	74/18862	0.520386	0.760141	0.730004	SEC24B	1
BP	GO:0071260	cellular response to mechanical stimulus	1/186	74/18862	0.520386	0.760141	0.730004	F11R	1
BP	GO:0060047	heart contraction	3/186	279/18862	0.521086	0.760161	0.730023	AKAP9/ATP2A3/SRI	3
BP	GO:1902105	regulation of leukocyte differentiation	3/186	279/18862	0.521086	0.760161	0.730023	CDK6/RNF41/RUNX1	3
BP	GO:0008217	regulation of blood pressure	2/186	177/18862	0.522914	0.761137	0.730961	F11R/SNX5	2
BP	GO:2001257	regulation of cation channel activity	2/186	177/18862	0.522914	0.761137	0.730961	CTSS/SRI	2
BP	GO:0043312	neutrophil degranulation	5/186	485/18862	0.523132	0.761137	0.730961	CTSS/IDH1/MAGT1/MAN2B1/RAP1B	5
BP	GO:0060284	regulation of cell development	5/186	485/18862	0.523132	0.761137	0.730961	ARPC2/F11R/FBXW8/HOOK3/RPS19	5
BP	GO:0042176	regulation of protein catabolic process	4/186	383/18862	0.524175	0.761547	0.731355	FBXW8/RNF41/USP8/WAC	4
BP	GO:0000422	autophagy of mitochondrion	1/186	75/18862	0.525134	0.761547	0.731355	RNF41	1
BP	GO:0006305	DNA alkylation	1/186	75/18862	0.525134	0.761547	0.731355	MBD3	1
BP	GO:0006306	DNA methylation	1/186	75/18862	0.525134	0.761547	0.731355	MBD3	1
BP	GO:0061726	mitochondrion disassembly	1/186	75/18862	0.525134	0.761547	0.731355	RNF41	1
BP	GO:0002283	neutrophil activation involved in immune response	5/186	488/18862	0.528616	0.765584	0.735231	CTSS/IDH1/MAGT1/MAN2B1/RAP1B	5
BP	GO:0001906	cell killing	2/186	179/18862	0.528949	0.765584	0.735231	RPL30/RPS19	2
BP	GO:0051279	regulation of release of sequestered calcium ion into cytosol	1/186	76/18862	0.529835	0.765584	0.735231	SRI	1
BP	GO:0072395	signal transduction involved in cell cycle checkpoint	1/186	76/18862	0.529835	0.765584	0.735231	TFDP2	1
BP	GO:0086001	cardiac muscle cell action potential	1/186	76/18862	0.529835	0.765584	0.735231	AKAP9	1
BP	GO:0032409	regulation of transporter activity	3/186	283/18862	0.530679	0.765584	0.735231	AKAP9/CTSS/SRI	3
BP	GO:0016311	dephosphorylation	5/186	491/18862	0.534072	0.765584	0.735231	BPNT1/EIF2AK2/ENSA/PHACTR4/TIMM50	5
BP	GO:0006342	chromatin silencing	1/186	77/18862	0.53449	0.765584	0.735231	MORF4L1	1
BP	GO:0016575	histone deacetylation	1/186	77/18862	0.53449	0.765584	0.735231	MORF4L1	1
BP	GO:0043407	negative regulation of MAP kinase activity	1/186	77/18862	0.53449	0.765584	0.735231	STK38	1
BP	GO:0046209	nitric oxide metabolic process	1/186	77/18862	0.53449	0.765584	0.735231	TMEM106A	1
BP	GO:0046785	microtubule polymerization	1/186	77/18862	0.53449	0.765584	0.735231	AKAP9	1
BP	GO:0048678	response to axon injury	1/186	77/18862	0.53449	0.765584	0.735231	MTR	1
BP	GO:0051057	positive regulation of small GTPase mediated signal transduction	1/186	77/18862	0.53449	0.765584	0.735231	F11R	1
BP	GO:0051205	protein insertion into membrane	1/186	77/18862	0.53449	0.765584	0.735231	TFDP2	1
BP	GO:0060420	regulation of heart growth	1/186	77/18862	0.53449	0.765584	0.735231	RUNX1	1
BP	GO:0061418	regulation of transcription from RNA polymerase II promoter in response to hypoxia	1/186	77/18862	0.53449	0.765584	0.735231	VHL	1
BP	GO:1901616	organic hydroxy compound catabolic process	1/186	77/18862	0.53449	0.765584	0.735231	BPNT1	1
BP	GO:1903363	negative regulation of cellular protein catabolic process	1/186	77/18862	0.53449	0.765584	0.735231	WAC	1
BP	GO:0022406	membrane docking	2/186	181/18862	0.534933	0.765723	0.735365	AKAP9/IQCB1	2
BP	GO:0032970	regulation of actin filament-based process	4/186	389/18862	0.536444	0.767389	0.736965	AKAP9/ARPC2/F11R/SRI	4
BP	GO:0002695	negative regulation of leukocyte activation	2/186	182/18862	0.537906	0.76799	0.737543	RUNX1/SPN	2
BP	GO:0043123	positive regulation of I-kappaB kinase/NF-kappaB signaling	2/186	182/18862	0.537906	0.76799	0.737543	MAVS/TMEM106A	2
BP	GO:0061136	regulation of proteasomal protein catabolic process	2/186	182/18862	0.537906	0.76799	0.737543	FBXW8/WAC	2
BP	GO:2001057	reactive nitrogen species metabolic process	1/186	78/18862	0.539099	0.769199	0.738703	TMEM106A	1
BP	GO:0044262	cellular carbohydrate metabolic process	3/186	288/18862	0.54252	0.771643	0.741051	BPNT1/ENOSF1/IDH1	3
BP	GO:0001892	embryonic placenta development	1/186	79/18862	0.543663	0.771643	0.741051	FBXW8	1
BP	GO:0030104	water homeostasis	1/186	79/18862	0.543663	0.771643	0.741051	PRKAR2A	1
BP	GO:0031397	negative regulation of protein ubiquitination	1/186	79/18862	0.543663	0.771643	0.741051	GNL3L	1
BP	GO:0048145	regulation of fibroblast proliferation	1/186	79/18862	0.543663	0.771643	0.741051	CDK6	1
BP	GO:0030198	extracellular matrix organization	4/186	393/18862	0.544536	0.771643	0.741051	CTSS/F11R/MPV17/RUNX1	4
BP	GO:0003015	heart process	3/186	289/18862	0.544867	0.771643	0.741051	AKAP9/ATP2A3/SRI	3
BP	GO:0043062	extracellular structure organization	4/186	394/18862	0.546548	0.771643	0.741051	CTSS/F11R/MPV17/RUNX1	4
BP	GO:0006986	response to unfolded protein	2/186	185/18862	0.546745	0.771643	0.741051	PDIA6/PIGBOS1	2
BP	GO:0009749	response to glucose	2/186	185/18862	0.546745	0.771643	0.741051	RAF1/SRI	2
BP	GO:0010565	regulation of cellular ketone metabolic process	2/186	185/18862	0.546745	0.771643	0.741051	ELOVL5/LONP2	2
BP	GO:0010720	positive regulation of cell development	3/186	290/18862	0.547208	0.771643	0.741051	ARPC2/F11R/FBXW8	3
BP	GO:1903522	regulation of blood circulation	3/186	290/18862	0.547208	0.771643	0.741051	AKAP9/ATP2A3/SRI	3
BP	GO:0001895	retina homeostasis	1/186	80/18862	0.548182	0.771643	0.741051	IQCB1	1
BP	GO:0001942	hair follicle development	1/186	80/18862	0.548182	0.771643	0.741051	NOM1	1
BP	GO:0009205	purine ribonucleoside triphosphate metabolic process	1/186	80/18862	0.548182	0.771643	0.741051	DMAC2L	1
BP	GO:0009988	cell-cell recognition	1/186	80/18862	0.548182	0.771643	0.741051	TCP1	1
BP	GO:0014032	neural crest cell development	1/186	80/18862	0.548182	0.771643	0.741051	PHACTR4	1
BP	GO:0048144	fibroblast proliferation	1/186	80/18862	0.548182	0.771643	0.741051	CDK6	1
BP	GO:0070828	heterochromatin organization	1/186	80/18862	0.548182	0.771643	0.741051	MBD3	1
BP	GO:2000106	regulation of leukocyte apoptotic process	1/186	80/18862	0.548182	0.771643	0.741051	TCP1	1
BP	GO:0002446	neutrophil mediated immunity	5/186	499/18862	0.548484	0.771643	0.741051	CTSS/IDH1/MAGT1/MAN2B1/RAP1B	5
BP	GO:0042119	neutrophil activation	5/186	500/18862	0.550271	0.773578	0.742909	CTSS/IDH1/MAGT1/MAN2B1/RAP1B	5
BP	GO:0045229	external encapsulating structure organization	4/186	396/18862	0.550558	0.773578	0.742909	CTSS/F11R/MPV17/RUNX1	4
BP	GO:1902115	regulation of organelle assembly	2/186	187/18862	0.552572	0.773579	0.74291	PIKFYVE/SENP6	2
BP	GO:0022617	extracellular matrix disassembly	1/186	81/18862	0.552657	0.773579	0.74291	CTSS	1
BP	GO:0031110	regulation of microtubule polymerization or depolymerization	1/186	81/18862	0.552657	0.773579	0.74291	AKAP9	1
BP	GO:0050672	negative regulation of lymphocyte proliferation	1/186	81/18862	0.552657	0.773579	0.74291	SPN	1
BP	GO:0099601	regulation of neurotransmitter receptor activity	1/186	81/18862	0.552657	0.773579	0.74291	AKAP9	1
BP	GO:1905897	regulation of response to endoplasmic reticulum stress	1/186	81/18862	0.552657	0.773579	0.74291	PIGBOS1	1
BP	GO:0009260	ribonucleotide biosynthetic process	2/186	188/18862	0.555466	0.775619	0.744868	DMAC2L/ELOVL5	2
BP	GO:0002065	columnar/cuboidal epithelial cell differentiation	1/186	82/18862	0.557087	0.775619	0.744868	CDK6	1
BP	GO:0006970	response to osmotic stress	1/186	82/18862	0.557087	0.775619	0.744868	SLC12A6	1
BP	GO:0032410	negative regulation of transporter activity	1/186	82/18862	0.557087	0.775619	0.744868	SRI	1
BP	GO:0032945	negative regulation of mononuclear cell proliferation	1/186	82/18862	0.557087	0.775619	0.744868	SPN	1
BP	GO:0071158	positive regulation of cell cycle arrest	1/186	82/18862	0.557087	0.775619	0.744868	TFDP2	1
BP	GO:1901264	carbohydrate derivative transport	1/186	82/18862	0.557087	0.775619	0.744868	SLC35E3	1
BP	GO:2001021	negative regulation of response to DNA damage stimulus	1/186	82/18862	0.557087	0.775619	0.744868	TPT1	1
BP	GO:0022408	negative regulation of cell-cell adhesion	2/186	189/18862	0.558347	0.775619	0.744868	RUNX1/SPN	2
BP	GO:0001503	ossification	4/186	401/18862	0.560502	0.775619	0.744868	CDK6/RSL1D1/RUNX1/TPM4	4
BP	GO:0009746	response to hexose	2/186	190/18862	0.561215	0.775619	0.744868	RAF1/SRI	2
BP	GO:0046578	regulation of Ras protein signal transduction	2/186	190/18862	0.561215	0.775619	0.744868	F11R/RAF1	2
BP	GO:0010507	negative regulation of autophagy	1/186	83/18862	0.561474	0.775619	0.744868	RNF41	1
BP	GO:0022404	molting cycle process	1/186	83/18862	0.561474	0.775619	0.744868	NOM1	1
BP	GO:0022405	hair cycle process	1/186	83/18862	0.561474	0.775619	0.744868	NOM1	1
BP	GO:0045652	regulation of megakaryocyte differentiation	1/186	83/18862	0.561474	0.775619	0.744868	RUNX1	1
BP	GO:0048864	stem cell development	1/186	83/18862	0.561474	0.775619	0.744868	PHACTR4	1
BP	GO:0090502	RNA phosphodiester bond hydrolysis, endonucleolytic	1/186	83/18862	0.561474	0.775619	0.744868	ENDOV	1
BP	GO:1901019	regulation of calcium ion transmembrane transporter activity	1/186	83/18862	0.561474	0.775619	0.744868	SRI	1
BP	GO:1904705	regulation of vascular associated smooth muscle cell proliferation	1/186	83/18862	0.561474	0.775619	0.744868	FOXJ2	1
BP	GO:1990874	vascular associated smooth muscle cell proliferation	1/186	83/18862	0.561474	0.775619	0.744868	FOXJ2	1
BP	GO:0050821	protein stabilization	2/186	191/18862	0.564069	0.778218	0.747365	TCP1/VHL	2
BP	GO:0044843	cell cycle G1/S phase transition	3/186	298/18862	0.565679	0.778218	0.747365	CDK6/PRIM1/TFDP2	3
BP	GO:0002718	regulation of cytokine production involved in immune response	1/186	84/18862	0.565817	0.778218	0.747365	MAVS	1
BP	GO:0009142	nucleoside triphosphate biosynthetic process	1/186	84/18862	0.565817	0.778218	0.747365	DMAC2L	1
BP	GO:0014031	mesenchymal cell development	1/186	84/18862	0.565817	0.778218	0.747365	PHACTR4	1
BP	GO:0042475	odontogenesis of dentin-containing tooth	1/186	84/18862	0.565817	0.778218	0.747365	CSF3R	1
BP	GO:0098773	skin epidermis development	1/186	84/18862	0.565817	0.778218	0.747365	NOM1	1
BP	GO:0034599	cellular response to oxidative stress	3/186	299/18862	0.567955	0.7804	0.74946	HNRNPD/MPV17/MTR	3
BP	GO:0009755	hormone-mediated signaling pathway	2/186	193/18862	0.569738	0.7804	0.74946	NR2C1/RUNX1	2
BP	GO:1901654	response to ketone	2/186	193/18862	0.569738	0.7804	0.74946	HNRNPD/USP8	2
BP	GO:0007193	adenylate cyclase-inhibiting G protein-coupled receptor signaling pathway	1/186	85/18862	0.570118	0.7804	0.74946	HTR1F	1
BP	GO:0034109	homotypic cell-cell adhesion	1/186	85/18862	0.570118	0.7804	0.74946	F11R	1
BP	GO:0046889	positive regulation of lipid biosynthetic process	1/186	85/18862	0.570118	0.7804	0.74946	ELOVL5	1
BP	GO:0046928	regulation of neurotransmitter secretion	1/186	85/18862	0.570118	0.7804	0.74946	RAP1B	1
BP	GO:0070646	protein modification by small protein removal	3/186	300/18862	0.570225	0.7804	0.74946	MINDY1/SENP6/USP8	3
BP	GO:0009060	aerobic respiration	1/186	86/18862	0.574376	0.782178	0.751167	IDH1	1
BP	GO:0009144	purine nucleoside triphosphate metabolic process	1/186	86/18862	0.574376	0.782178	0.751167	DMAC2L	1
BP	GO:0032755	positive regulation of interleukin-6 production	1/186	86/18862	0.574376	0.782178	0.751167	MAVS	1
BP	GO:0034103	regulation of tissue remodeling	1/186	86/18862	0.574376	0.782178	0.751167	RUNX1	1
BP	GO:0048013	ephrin receptor signaling pathway	1/186	86/18862	0.574376	0.782178	0.751167	ARPC2	1
BP	GO:0055072	iron ion homeostasis	1/186	86/18862	0.574376	0.782178	0.751167	SRI	1
BP	GO:1901379	regulation of potassium ion transmembrane transport	1/186	86/18862	0.574376	0.782178	0.751167	AKAP9	1
BP	GO:2000779	regulation of double-strand break repair	1/186	86/18862	0.574376	0.782178	0.751167	ARID2	1
BP	GO:0046390	ribose phosphate biosynthetic process	2/186	195/18862	0.575353	0.782178	0.751167	DMAC2L/ELOVL5	2
BP	GO:1902806	regulation of cell cycle G1/S phase transition	2/186	195/18862	0.575353	0.782178	0.751167	CDK6/TFDP2	2
BP	GO:0071496	cellular response to external stimulus	3/186	303/18862	0.576989	0.782178	0.751167	EIF2AK2/F11R/VPS41	3
BP	GO:0090068	positive regulation of cell cycle process	3/186	303/18862	0.576989	0.782178	0.751167	ANAPC5/CDC16/TFDP2	3
BP	GO:0034284	response to monosaccharide	2/186	196/18862	0.578141	0.782178	0.751167	RAF1/SRI	2
BP	GO:0042594	response to starvation	2/186	196/18862	0.578141	0.782178	0.751167	EIF2AK2/VPS41	2
BP	GO:0043393	regulation of protein binding	2/186	196/18862	0.578141	0.782178	0.751167	ATP2A3/GNL3L	2
BP	GO:0006029	proteoglycan metabolic process	1/186	87/18862	0.578592	0.782178	0.751167	CHST12	1
BP	GO:0006919	activation of cysteine-type endopeptidase activity involved in apoptotic process	1/186	87/18862	0.578592	0.782178	0.751167	ATP2A3	1
BP	GO:0009199	ribonucleoside triphosphate metabolic process	1/186	87/18862	0.578592	0.782178	0.751167	DMAC2L	1
BP	GO:0150104	transport across blood-brain barrier	1/186	87/18862	0.578592	0.782178	0.751167	ATP2A3	1
BP	GO:1904063	negative regulation of cation transmembrane transport	1/186	87/18862	0.578592	0.782178	0.751167	SRI	1
BP	GO:0007568	aging	3/186	304/18862	0.579229	0.78256	0.751535	CDK6/MBD3/RSL1D1	3
BP	GO:1903131	mononuclear cell differentiation	4/186	411/18862	0.580032	0.783038	0.751994	CDK6/RNF41/RUNX1/SPN	4
BP	GO:0006164	purine nucleotide biosynthetic process	2/186	197/18862	0.580916	0.783038	0.751994	DMAC2L/ELOVL5	2
BP	GO:0022604	regulation of cell morphogenesis	3/186	305/18862	0.581462	0.783038	0.751994	ARPC2/F11R/FBXW8	3
BP	GO:0002532	production of molecular mediator involved in inflammatory response	1/186	88/18862	0.582767	0.783038	0.751994	RPS19	1
BP	GO:0010232	vascular transport	1/186	88/18862	0.582767	0.783038	0.751994	ATP2A3	1
BP	GO:0032436	positive regulation of proteasomal ubiquitin-dependent protein catabolic process	1/186	88/18862	0.582767	0.783038	0.751994	FBXW8	1
BP	GO:0045582	positive regulation of T cell differentiation	1/186	88/18862	0.582767	0.783038	0.751994	RUNX1	1
BP	GO:0051453	regulation of intracellular pH	1/186	88/18862	0.582767	0.783038	0.751994	TMEM165	1
BP	GO:0070664	negative regulation of leukocyte proliferation	1/186	88/18862	0.582767	0.783038	0.751994	SPN	1
BP	GO:0006575	cellular modified amino acid metabolic process	2/186	198/18862	0.583677	0.783105	0.752058	FPGS/IDH1	2
BP	GO:0060326	cell chemotaxis	3/186	306/18862	0.583687	0.783105	0.752058	CSF3R/PIKFYVE/RPS19	3
BP	GO:0048732	gland development	4/186	413/18862	0.583878	0.783105	0.752058	FPGS/HNRNPD/RAF1/RPL30	4
BP	GO:0042058	regulation of epidermal growth factor receptor signaling pathway	1/186	89/18862	0.586901	0.785255	0.754123	SNX5	1
BP	GO:0051492	regulation of stress fiber assembly	1/186	89/18862	0.586901	0.785255	0.754123	F11R	1
BP	GO:0097581	lamellipodium organization	1/186	89/18862	0.586901	0.785255	0.754123	ARPC2	1
BP	GO:1903351	cellular response to dopamine	1/186	89/18862	0.586901	0.785255	0.754123	HTR1F	1
BP	GO:1903706	regulation of hemopoiesis	4/186	415/18862	0.587705	0.785856	0.7547	CDK6/CSF3R/RNF41/RUNX1	4
BP	GO:0006473	protein acetylation	2/186	200/18862	0.589159	0.786849	0.755654	MBD3/MORF4L1	2
BP	GO:0050866	negative regulation of cell activation	2/186	200/18862	0.589159	0.786849	0.755654	RUNX1/SPN	2
BP	GO:0006497	protein lipidation	1/186	90/18862	0.590994	0.787399	0.756181	ZDHHC24	1
BP	GO:0014033	neural crest cell differentiation	1/186	90/18862	0.590994	0.787399	0.756181	PHACTR4	1
BP	GO:0042472	inner ear morphogenesis	1/186	90/18862	0.590994	0.787399	0.756181	SEC24B	1
BP	GO:1903350	response to dopamine	1/186	90/18862	0.590994	0.787399	0.756181	HTR1F	1
BP	GO:0009612	response to mechanical stimulus	2/186	202/18862	0.594588	0.791235	0.759866	F11R/RAF1	2
BP	GO:0043583	ear development	2/186	202/18862	0.594588	0.791235	0.759866	MPV17/SEC24B	2
BP	GO:2001251	negative regulation of chromosome organization	1/186	91/18862	0.595046	0.791369	0.759994	GNL3L	1
BP	GO:0046890	regulation of lipid biosynthetic process	2/186	203/18862	0.597283	0.793389	0.761935	ELOVL5/IDH1	2
BP	GO:1902905	positive regulation of supramolecular fiber organization	2/186	203/18862	0.597283	0.793389	0.761935	AKAP9/ARPC2	2
BP	GO:0001824	blastocyst development	1/186	92/18862	0.599059	0.794319	0.762827	TAF8	1
BP	GO:0045638	negative regulation of myeloid cell differentiation	1/186	92/18862	0.599059	0.794319	0.762827	CDK6	1
BP	GO:1901655	cellular response to ketone	1/186	92/18862	0.599059	0.794319	0.762827	USP8	1
BP	GO:0002573	myeloid leukocyte differentiation	2/186	204/18862	0.599964	0.795042	0.763522	CDK6/RUNX1	2
BP	GO:0002367	cytokine production involved in immune response	1/186	93/18862	0.603032	0.796722	0.765135	MAVS	1
BP	GO:0008585	female gonad development	1/186	93/18862	0.603032	0.796722	0.765135	IDH1	1
BP	GO:0031146	SCF-dependent proteasomal ubiquitin-dependent protein catabolic process	1/186	93/18862	0.603032	0.796722	0.765135	FBXL20	1
BP	GO:0043473	pigmentation	1/186	93/18862	0.603032	0.796722	0.765135	PIKFYVE	1
BP	GO:0098876	vesicle-mediated transport to the plasma membrane	1/186	93/18862	0.603032	0.796722	0.765135	VPS29	1
BP	GO:0006888	endoplasmic reticulum to Golgi vesicle-mediated transport	2/186	206/18862	0.605286	0.798746	0.767079	COPE/SEC24B	2
BP	GO:0035966	response to topologically incorrect protein	2/186	206/18862	0.605286	0.798746	0.767079	PDIA6/PIGBOS1	2
BP	GO:0045785	positive regulation of cell adhesion	4/186	425/18862	0.60653	0.799058	0.767378	ARPC2/CDK6/F11R/RUNX1	4
BP	GO:0006476	protein deacetylation	1/186	94/18862	0.606966	0.799058	0.767378	MORF4L1	1
BP	GO:0021549	cerebellum development	1/186	94/18862	0.606966	0.799058	0.767378	HNRNPD	1
BP	GO:0042158	lipoprotein biosynthetic process	1/186	94/18862	0.606966	0.799058	0.767378	ZDHHC24	1
BP	GO:0002221	pattern recognition receptor signaling pathway	2/186	208/18862	0.610555	0.800851	0.7691	CTSS/RNF125	2
BP	GO:0048738	cardiac muscle tissue development	2/186	208/18862	0.610555	0.800851	0.7691	ARID2/RUNX1	2
BP	GO:0072522	purine-containing compound biosynthetic process	2/186	208/18862	0.610555	0.800851	0.7691	DMAC2L/ELOVL5	2
BP	GO:0006903	vesicle targeting	1/186	95/18862	0.610861	0.800851	0.7691	SEC24B	1
BP	GO:0010522	regulation of calcium ion transport into cytosol	1/186	95/18862	0.610861	0.800851	0.7691	SRI	1
BP	GO:0030641	regulation of cellular pH	1/186	95/18862	0.610861	0.800851	0.7691	TMEM165	1
BP	GO:2001243	negative regulation of intrinsic apoptotic signaling pathway	1/186	95/18862	0.610861	0.800851	0.7691	TPT1	1
BP	GO:0051235	maintenance of location	3/186	319/18862	0.611929	0.801775	0.769988	AKAP9/SRI/TAF8	3
BP	GO:0000075	cell cycle checkpoint	2/186	209/18862	0.613169	0.80245	0.770636	TFDP2/WAC	2
BP	GO:0045216	cell-cell junction organization	2/186	209/18862	0.613169	0.80245	0.770636	F11R/RUNX1	2
BP	GO:0000045	autophagosome assembly	1/186	96/18862	0.614718	0.802579	0.77076	PIKFYVE	1
BP	GO:0048661	positive regulation of smooth muscle cell proliferation	1/186	96/18862	0.614718	0.802579	0.77076	FOXJ2	1
BP	GO:1901184	regulation of ERBB signaling pathway	1/186	96/18862	0.614718	0.802579	0.77076	SNX5	1
BP	GO:1902476	chloride transmembrane transport	1/186	96/18862	0.614718	0.802579	0.77076	SLC12A6	1
BP	GO:0031669	cellular response to nutrient levels	2/186	210/18862	0.61577	0.803478	0.771623	EIF2AK2/VPS41	2
BP	GO:0030838	positive regulation of actin filament polymerization	1/186	97/18862	0.618537	0.804243	0.772358	ARPC2	1
BP	GO:0032677	regulation of interleukin-8 production	1/186	97/18862	0.618537	0.804243	0.772358	MAVS	1
BP	GO:0046545	development of primary female sexual characteristics	1/186	97/18862	0.618537	0.804243	0.772358	IDH1	1
BP	GO:0050773	regulation of dendrite development	1/186	97/18862	0.618537	0.804243	0.772358	FBXW8	1
BP	GO:0098659	inorganic cation import across plasma membrane	1/186	97/18862	0.618537	0.804243	0.772358	SLC12A6	1
BP	GO:0099587	inorganic ion import across plasma membrane	1/186	97/18862	0.618537	0.804243	0.772358	SLC12A6	1
BP	GO:0007623	circadian rhythm	2/186	212/18862	0.620932	0.806409	0.774438	HNRNPD/TARDBP	2
BP	GO:0071805	potassium ion transmembrane transport	2/186	212/18862	0.620932	0.806409	0.774438	AKAP9/SLC12A6	2
BP	GO:0021761	limbic system development	1/186	98/18862	0.622318	0.806789	0.774803	CDK6	1
BP	GO:0050830	defense response to Gram-positive bacterium	1/186	98/18862	0.622318	0.806789	0.774803	GBP4	1
BP	GO:0110020	regulation of actomyosin structure organization	1/186	98/18862	0.622318	0.806789	0.774803	F11R	1
BP	GO:0071375	cellular response to peptide hormone stimulus	3/186	325/18862	0.624527	0.806916	0.774925	PRKAR2A/RAP1B/SNX5	3
BP	GO:0043434	response to peptide hormone	4/186	435/18862	0.624829	0.806916	0.774925	PRKAR2A/RAP1B/RBBP4/SNX5	4
BP	GO:0002474	antigen processing and presentation of peptide antigen via MHC class I	1/186	99/18862	0.626062	0.806916	0.774925	SEC24B	1
BP	GO:0002702	positive regulation of production of molecular mediator of immune response	1/186	99/18862	0.626062	0.806916	0.774925	MAVS	1
BP	GO:0022600	digestive system process	1/186	99/18862	0.626062	0.806916	0.774925	F11R	1
BP	GO:0043279	response to alkaloid	1/186	99/18862	0.626062	0.806916	0.774925	SRSF9	1
BP	GO:0044728	DNA methylation or demethylation	1/186	99/18862	0.626062	0.806916	0.774925	MBD3	1
BP	GO:0051588	regulation of neurotransmitter transport	1/186	99/18862	0.626062	0.806916	0.774925	RAP1B	1
BP	GO:1903426	regulation of reactive oxygen species biosynthetic process	1/186	99/18862	0.626062	0.806916	0.774925	PIKFYVE	1
BP	GO:1905037	autophagosome organization	1/186	99/18862	0.626062	0.806916	0.774925	PIKFYVE	1
BP	GO:0006643	membrane lipid metabolic process	2/186	215/18862	0.628575	0.807929	0.775898	ELOVL5/SPTLC1	2
BP	GO:1903050	regulation of proteolysis involved in cellular protein catabolic process	2/186	215/18862	0.628575	0.807929	0.775898	FBXW8/WAC	2
BP	GO:0006626	protein targeting to mitochondrion	1/186	100/18862	0.629769	0.807929	0.775898	TIMM50	1
BP	GO:0008630	intrinsic apoptotic signaling pathway in response to DNA damage	1/186	100/18862	0.629769	0.807929	0.775898	TPT1	1
BP	GO:0010927	cellular component assembly involved in morphogenesis	1/186	100/18862	0.629769	0.807929	0.775898	PIKFYVE	1
BP	GO:0030219	megakaryocyte differentiation	1/186	100/18862	0.629769	0.807929	0.775898	RUNX1	1
BP	GO:0032006	regulation of TOR signaling	1/186	100/18862	0.629769	0.807929	0.775898	TNFAIP8L1	1
BP	GO:0043266	regulation of potassium ion transport	1/186	100/18862	0.629769	0.807929	0.775898	AKAP9	1
BP	GO:0032147	activation of protein kinase activity	3/186	328/18862	0.630721	0.808682	0.776621	EIF2AK2/PRKAR2A/RAF1	3
BP	GO:0071241	cellular response to inorganic substance	2/186	216/18862	0.631096	0.808694	0.776633	HNRNPD/MTR	2
BP	GO:0045621	positive regulation of lymphocyte differentiation	1/186	101/18862	0.633439	0.809821	0.777715	RUNX1	1
BP	GO:0046425	regulation of receptor signaling pathway via JAK-STAT	1/186	101/18862	0.633439	0.809821	0.777715	VHL	1
BP	GO:0046634	regulation of alpha-beta T cell activation	1/186	101/18862	0.633439	0.809821	0.777715	RUNX1	1
BP	GO:0097006	regulation of plasma lipoprotein particle levels	1/186	101/18862	0.633439	0.809821	0.777715	CNPY2	1
BP	GO:0010810	regulation of cell-substrate adhesion	2/186	218/18862	0.636098	0.810565	0.778429	ARPC2/CDK6	2
BP	GO:0006672	ceramide metabolic process	1/186	102/18862	0.637073	0.810565	0.778429	SPTLC1	1
BP	GO:0032231	regulation of actin filament bundle assembly	1/186	102/18862	0.637073	0.810565	0.778429	F11R	1
BP	GO:0042116	macrophage activation	1/186	102/18862	0.637073	0.810565	0.778429	TMEM106A	1
BP	GO:0043200	response to amino acid	1/186	102/18862	0.637073	0.810565	0.778429	HNRNPD	1
BP	GO:0044773	mitotic DNA damage checkpoint	1/186	102/18862	0.637073	0.810565	0.778429	TFDP2	1
BP	GO:0045639	positive regulation of myeloid cell differentiation	1/186	102/18862	0.637073	0.810565	0.778429	RUNX1	1
BP	GO:0046620	regulation of organ growth	1/186	102/18862	0.637073	0.810565	0.778429	RUNX1	1
BP	GO:0006874	cellular calcium ion homeostasis	4/186	442/18862	0.637317	0.810565	0.778429	ATP2A3/SRI/TMEM165/TPT1	4
BP	GO:0002699	positive regulation of immune effector process	2/186	219/18862	0.638579	0.810973	0.778821	MAVS/RPS19	2
BP	GO:0002062	chondrocyte differentiation	1/186	103/18862	0.640671	0.810973	0.778821	RUNX1	1
BP	GO:0006885	regulation of pH	1/186	103/18862	0.640671	0.810973	0.778821	TMEM165	1
BP	GO:0031532	actin cytoskeleton reorganization	1/186	103/18862	0.640671	0.810973	0.778821	F11R	1
BP	GO:0032637	interleukin-8 production	1/186	103/18862	0.640671	0.810973	0.778821	MAVS	1
BP	GO:0006979	response to oxidative stress	4/186	444/18862	0.640836	0.810973	0.778821	HNRNPD/IDH1/MPV17/MTR	4
BP	GO:0051495	positive regulation of cytoskeleton organization	2/186	220/18862	0.641047	0.810973	0.778821	AKAP9/ARPC2	2
BP	GO:0043624	cellular protein complex disassembly	2/186	221/18862	0.643502	0.810973	0.778821	DAP3/MRPL30	2
BP	GO:2001020	regulation of response to DNA damage stimulus	2/186	221/18862	0.643502	0.810973	0.778821	ARID2/TPT1	2
BP	GO:0000018	regulation of DNA recombination	1/186	104/18862	0.644234	0.810973	0.778821	ARID2	1
BP	GO:0010923	negative regulation of phosphatase activity	1/186	104/18862	0.644234	0.810973	0.778821	ENSA	1
BP	GO:0016079	synaptic vesicle exocytosis	1/186	104/18862	0.644234	0.810973	0.778821	RAP1B	1
BP	GO:0030038	contractile actin filament bundle assembly	1/186	104/18862	0.644234	0.810973	0.778821	F11R	1
BP	GO:0035335	peptidyl-tyrosine dephosphorylation	1/186	104/18862	0.644234	0.810973	0.778821	TIMM50	1
BP	GO:0043149	stress fiber assembly	1/186	104/18862	0.644234	0.810973	0.778821	F11R	1
BP	GO:0071868	cellular response to monoamine stimulus	1/186	104/18862	0.644234	0.810973	0.778821	HTR1F	1
BP	GO:0071870	cellular response to catecholamine stimulus	1/186	104/18862	0.644234	0.810973	0.778821	HTR1F	1
BP	GO:2000060	positive regulation of ubiquitin-dependent protein catabolic process	1/186	104/18862	0.644234	0.810973	0.778821	FBXW8	1
BP	GO:0009314	response to radiation	4/186	447/18862	0.646072	0.81264	0.780422	CYP2R1/DDHD2/F11R/INIP	4
BP	GO:0006892	post-Golgi vesicle-mediated transport	1/186	105/18862	0.647762	0.81264	0.780422	SCAMP2	1
BP	GO:0035601	protein deacylation	1/186	105/18862	0.647762	0.81264	0.780422	MORF4L1	1
BP	GO:0042303	molting cycle	1/186	105/18862	0.647762	0.81264	0.780422	NOM1	1
BP	GO:0042633	hair cycle	1/186	105/18862	0.647762	0.81264	0.780422	NOM1	1
BP	GO:0062207	regulation of pattern recognition receptor signaling pathway	1/186	105/18862	0.647762	0.81264	0.780422	RNF125	1
BP	GO:0072330	monocarboxylic acid biosynthetic process	2/186	224/18862	0.650788	0.813793	0.781529	ELOVL5/FADS2	2
BP	GO:0007229	integrin-mediated signaling pathway	1/186	106/18862	0.651255	0.813793	0.781529	PHACTR4	1
BP	GO:0009063	cellular amino acid catabolic process	1/186	106/18862	0.651255	0.813793	0.781529	ENOSF1	1
BP	GO:0030330	DNA damage response, signal transduction by p53 class mediator	1/186	106/18862	0.651255	0.813793	0.781529	TFDP2	1
BP	GO:0044774	mitotic DNA integrity checkpoint	1/186	106/18862	0.651255	0.813793	0.781529	TFDP2	1
BP	GO:0120034	positive regulation of plasma membrane bounded cell projection assembly	1/186	106/18862	0.651255	0.813793	0.781529	ARPC2	1
BP	GO:1901222	regulation of NIK/NF-kappaB signaling	1/186	106/18862	0.651255	0.813793	0.781529	EIF2AK2	1
BP	GO:0031667	response to nutrient levels	4/186	451/18862	0.652976	0.814533	0.78224	EIF2AK2/ENSA/MBD3/VPS41	4
BP	GO:0032271	regulation of protein polymerization	2/186	225/18862	0.65319	0.814533	0.78224	AKAP9/ARPC2	2
BP	GO:0045732	positive regulation of protein catabolic process	2/186	225/18862	0.65319	0.814533	0.78224	FBXW8/RNF41	2
BP	GO:0006024	glycosaminoglycan biosynthetic process	1/186	107/18862	0.654713	0.814533	0.78224	CHST12	1
BP	GO:0006275	regulation of DNA replication	1/186	107/18862	0.654713	0.814533	0.78224	POLG2	1
BP	GO:0021987	cerebral cortex development	1/186	107/18862	0.654713	0.814533	0.78224	MBOAT7	1
BP	GO:2001022	positive regulation of response to DNA damage stimulus	1/186	107/18862	0.654713	0.814533	0.78224	ARID2	1
BP	GO:1904062	regulation of cation transmembrane transport	3/186	340/18862	0.654792	0.814533	0.78224	AKAP9/CTSS/SRI	3
BP	GO:0032886	regulation of microtubule-based process	2/186	227/18862	0.657956	0.815486	0.783155	AKAP9/SENP6	2
BP	GO:0055074	calcium ion homeostasis	4/186	454/18862	0.658096	0.815486	0.783155	ATP2A3/SRI/TMEM165/TPT1	4
BP	GO:0032611	interleukin-1 beta production	1/186	108/18862	0.658138	0.815486	0.783155	TMEM106A	1
BP	GO:0034446	substrate adhesion-dependent cell spreading	1/186	108/18862	0.658138	0.815486	0.783155	ARPC2	1
BP	GO:0071156	regulation of cell cycle arrest	1/186	108/18862	0.658138	0.815486	0.783155	TFDP2	1
BP	GO:0071867	response to monoamine	1/186	108/18862	0.658138	0.815486	0.783155	HTR1F	1
BP	GO:0071869	response to catecholamine	1/186	108/18862	0.658138	0.815486	0.783155	HTR1F	1
BP	GO:0007596	blood coagulation	3/186	342/18862	0.658694	0.815719	0.783379	F11R/PRKAR2A/RAF1	3
BP	GO:0006821	chloride transport	1/186	109/18862	0.661528	0.816032	0.78368	SLC12A6	1
BP	GO:0006900	vesicle budding from membrane	1/186	109/18862	0.661528	0.816032	0.78368	SEC24B	1
BP	GO:0009141	nucleoside triphosphate metabolic process	1/186	109/18862	0.661528	0.816032	0.78368	DMAC2L	1
BP	GO:0043618	regulation of transcription from RNA polymerase II promoter in response to stress	1/186	109/18862	0.661528	0.816032	0.78368	VHL	1
BP	GO:0098732	macromolecule deacylation	1/186	109/18862	0.661528	0.816032	0.78368	MORF4L1	1
BP	GO:1901800	positive regulation of proteasomal protein catabolic process	1/186	109/18862	0.661528	0.816032	0.78368	FBXW8	1
BP	GO:1902414	protein localization to cell junction	1/186	109/18862	0.661528	0.816032	0.78368	F11R	1
BP	GO:0031346	positive regulation of cell projection organization	3/186	344/18862	0.662564	0.816529	0.784157	ARPC2/DDX56/FBXW8	3
BP	GO:0042593	glucose homeostasis	2/186	229/18862	0.662669	0.816529	0.784157	RAF1/SRI	2
BP	GO:0035305	negative regulation of dephosphorylation	1/186	110/18862	0.664885	0.817588	0.785173	ENSA	1
BP	GO:0042471	ear morphogenesis	1/186	110/18862	0.664885	0.817588	0.785173	SEC24B	1
BP	GO:1904892	regulation of receptor signaling pathway via STAT	1/186	110/18862	0.664885	0.817588	0.785173	VHL	1
BP	GO:0033500	carbohydrate homeostasis	2/186	230/18862	0.665006	0.817588	0.785173	RAF1/SRI	2
BP	GO:0007599	hemostasis	3/186	346/18862	0.666402	0.817941	0.785513	F11R/PRKAR2A/RAF1	3
BP	GO:0010639	negative regulation of organelle organization	3/186	346/18862	0.666402	0.817941	0.785513	F11R/GNL3L/RNF41	3
BP	GO:0045861	negative regulation of proteolysis	3/186	346/18862	0.666402	0.817941	0.785513	RAF1/RNF34/WAC	3
BP	GO:0021537	telencephalon development	2/186	231/18862	0.66733	0.818014	0.785583	CDK6/MBOAT7	2
BP	GO:0002286	T cell activation involved in immune response	1/186	111/18862	0.668209	0.818014	0.785583	SPN	1
BP	GO:0046660	female sex differentiation	1/186	111/18862	0.668209	0.818014	0.785583	IDH1	1
BP	GO:0071675	regulation of mononuclear cell migration	1/186	111/18862	0.668209	0.818014	0.785583	SPN	1
BP	GO:0050817	coagulation	3/186	347/18862	0.668309	0.818014	0.785583	F11R/PRKAR2A/RAF1	3
BP	GO:0006813	potassium ion transport	2/186	232/18862	0.669641	0.81919	0.786713	AKAP9/SLC12A6	2
BP	GO:2001233	regulation of apoptotic signaling pathway	3/186	348/18862	0.670209	0.819201	0.786723	RAF1/RNF34/TPT1	3
BP	GO:0021782	glial cell development	1/186	112/18862	0.6715	0.819201	0.786723	CDK6	1
BP	GO:0032609	interferon-gamma production	1/186	112/18862	0.6715	0.819201	0.786723	SPN	1
BP	GO:0051209	release of sequestered calcium ion into cytosol	1/186	112/18862	0.6715	0.819201	0.786723	SRI	1
BP	GO:0090175	regulation of establishment of planar polarity	1/186	112/18862	0.6715	0.819201	0.786723	SEC24B	1
BP	GO:0008543	fibroblast growth factor receptor signaling pathway	1/186	113/18862	0.674759	0.821817	0.789235	POLR2D	1
BP	GO:0030518	intracellular steroid hormone receptor signaling pathway	1/186	113/18862	0.674759	0.821817	0.789235	RUNX1	1
BP	GO:0051283	negative regulation of sequestering of calcium ion	1/186	113/18862	0.674759	0.821817	0.789235	SRI	1
BP	GO:0031668	cellular response to extracellular stimulus	2/186	235/18862	0.676497	0.823029	0.790399	EIF2AK2/VPS41	2
BP	GO:0006936	muscle contraction	3/186	352/18862	0.677728	0.823029	0.790399	AKAP9/SRI/TPM4	3
BP	GO:0002223	stimulatory C-type lectin receptor signaling pathway	1/186	114/18862	0.677986	0.823029	0.790399	RAF1	1
BP	GO:0006023	aminoglycan biosynthetic process	1/186	114/18862	0.677986	0.823029	0.790399	CHST12	1
BP	GO:0031109	microtubule polymerization or depolymerization	1/186	114/18862	0.677986	0.823029	0.790399	AKAP9	1
BP	GO:0051225	spindle assembly	1/186	114/18862	0.677986	0.823029	0.790399	SENP6	1
BP	GO:0031348	negative regulation of defense response	2/186	236/18862	0.678756	0.823513	0.790864	RNF125/RPS19	2
BP	GO:1903320	regulation of protein modification by small protein conjugation or removal	2/186	237/18862	0.681003	0.823744	0.791086	GNL3L/HMG20A	2
BP	GO:0030004	cellular monovalent inorganic cation homeostasis	1/186	115/18862	0.68118	0.823744	0.791086	TMEM165	1
BP	GO:0043620	regulation of DNA-templated transcription in response to stress	1/186	115/18862	0.68118	0.823744	0.791086	VHL	1
BP	GO:0048593	camera-type eye morphogenesis	1/186	115/18862	0.68118	0.823744	0.791086	PHACTR4	1
BP	GO:0051282	regulation of sequestering of calcium ion	1/186	115/18862	0.68118	0.823744	0.791086	SRI	1
BP	GO:1903510	mucopolysaccharide metabolic process	1/186	115/18862	0.68118	0.823744	0.791086	CHST12	1
BP	GO:0032874	positive regulation of stress-activated MAPK cascade	1/186	116/18862	0.684344	0.827118	0.794326	EIF2AK2	1
BP	GO:0003007	heart morphogenesis	2/186	239/18862	0.685459	0.828013	0.795186	ARID2/SEC24B	2
BP	GO:0030900	forebrain development	3/186	357/18862	0.686948	0.82936	0.796479	CDK6/HOOK3/MBOAT7	3
BP	GO:0022904	respiratory electron transport chain	1/186	117/18862	0.687476	0.829544	0.796656	POLG2	1
BP	GO:0030098	lymphocyte differentiation	3/186	358/18862	0.688769	0.829672	0.796779	RNF41/RUNX1/SPN	3
BP	GO:0002220	innate immune response activating cell surface receptor signaling pathway	1/186	118/18862	0.690577	0.829672	0.796779	RAF1	1
BP	GO:0046916	cellular transition metal ion homeostasis	1/186	118/18862	0.690577	0.829672	0.796779	SRI	1
BP	GO:0051101	regulation of DNA binding	1/186	118/18862	0.690577	0.829672	0.796779	SRI	1
BP	GO:0051928	positive regulation of calcium ion transport	1/186	118/18862	0.690577	0.829672	0.796779	SRI	1
BP	GO:0070304	positive regulation of stress-activated protein kinase signaling cascade	1/186	118/18862	0.690577	0.829672	0.796779	EIF2AK2	1
BP	GO:0010948	negative regulation of cell cycle process	3/186	359/18862	0.690581	0.829672	0.796779	CDK6/RBBP4/TFDP2	3
BP	GO:0042493	response to drug	3/186	359/18862	0.690581	0.829672	0.796779	CYP2R1/RAP1B/RPH3AL	3
BP	GO:0001101	response to acid chemical	1/186	119/18862	0.693647	0.830694	0.797761	HNRNPD	1
BP	GO:0002758	innate immune response-activating signal transduction	1/186	119/18862	0.693647	0.830694	0.797761	RAF1	1
BP	GO:0034766	negative regulation of ion transmembrane transport	1/186	119/18862	0.693647	0.830694	0.797761	SRI	1
BP	GO:0051208	sequestering of calcium ion	1/186	119/18862	0.693647	0.830694	0.797761	SRI	1
BP	GO:0031349	positive regulation of defense response	3/186	361/18862	0.694183	0.830694	0.797761	MAVS/RAF1/RPS19	3
BP	GO:0006469	negative regulation of protein kinase activity	2/186	243/18862	0.694217	0.830694	0.797761	PRKAR2A/STK38	2
BP	GO:0090257	regulation of muscle system process	2/186	243/18862	0.694217	0.830694	0.797761	AKAP9/SRI	2
BP	GO:0001933	negative regulation of protein phosphorylation	3/186	362/18862	0.695972	0.830694	0.797761	PRKAR2A/STK38/TARDBP	3
BP	GO:0043122	regulation of I-kappaB kinase/NF-kappaB signaling	2/186	244/18862	0.696375	0.830694	0.797761	MAVS/TMEM106A	2
BP	GO:0090596	sensory organ morphogenesis	2/186	244/18862	0.696375	0.830694	0.797761	PHACTR4/SEC24B	2
BP	GO:0006805	xenobiotic metabolic process	1/186	120/18862	0.696687	0.830694	0.797761	CYP2R1	1
BP	GO:0034605	cellular response to heat	1/186	120/18862	0.696687	0.830694	0.797761	POLR2D	1
BP	GO:0034763	negative regulation of transmembrane transport	1/186	120/18862	0.696687	0.830694	0.797761	SRI	1
BP	GO:0098661	inorganic anion transmembrane transport	1/186	120/18862	0.696687	0.830694	0.797761	SLC12A6	1
BP	GO:0010951	negative regulation of endopeptidase activity	2/186	245/18862	0.698521	0.832432	0.799429	RAF1/RNF34	2
BP	GO:0006304	DNA modification	1/186	121/18862	0.699697	0.832489	0.799484	MBD3	1
BP	GO:0042177	negative regulation of protein catabolic process	1/186	121/18862	0.699697	0.832489	0.799484	WAC	1
BP	GO:0060964	regulation of gene silencing by miRNA	1/186	121/18862	0.699697	0.832489	0.799484	POLR2D	1
BP	GO:0072503	cellular divalent inorganic cation homeostasis	4/186	480/18862	0.700332	0.832732	0.799717	ATP2A3/SRI/TMEM165/TPT1	4
BP	GO:0030217	T cell differentiation	2/186	246/18862	0.700654	0.832732	0.799717	RUNX1/SPN	2
BP	GO:0002429	immune response-activating cell surface receptor signaling pathway	4/186	481/18862	0.701879	0.833293	0.800256	ARPC2/KLHL6/RAF1/RUNX1	4
BP	GO:0002757	immune response-activating signal transduction	4/186	481/18862	0.701879	0.833293	0.800256	ARPC2/KLHL6/RAF1/RUNX1	4
BP	GO:0031929	TOR signaling	1/186	122/18862	0.702678	0.833788	0.800731	TNFAIP8L1	1
BP	GO:0007159	leukocyte cell-cell adhesion	3/186	366/18862	0.703049	0.833788	0.800731	F11R/RUNX1/SPN	3
BP	GO:0001736	establishment of planar polarity	1/186	123/18862	0.705629	0.834165	0.801093	SEC24B	1
BP	GO:0006690	icosanoid metabolic process	1/186	123/18862	0.705629	0.834165	0.801093	ACOX1	1
BP	GO:0007164	establishment of tissue polarity	1/186	123/18862	0.705629	0.834165	0.801093	SEC24B	1
BP	GO:0007173	epidermal growth factor receptor signaling pathway	1/186	123/18862	0.705629	0.834165	0.801093	SNX5	1
BP	GO:0018022	peptidyl-lysine methylation	1/186	123/18862	0.705629	0.834165	0.801093	METTL21A	1
BP	GO:0042476	odontogenesis	1/186	123/18862	0.705629	0.834165	0.801093	CSF3R	1
BP	GO:0048872	homeostasis of number of cells	2/186	249/18862	0.706978	0.835239	0.802125	CDK6/RPS19	2
BP	GO:0042552	myelination	1/186	124/18862	0.708551	0.835239	0.802125	PIKFYVE	1
BP	GO:0060147	regulation of posttranscriptional gene silencing	1/186	124/18862	0.708551	0.835239	0.802125	POLR2D	1
BP	GO:0006486	protein glycosylation	2/186	250/18862	0.709062	0.835239	0.802125	MAGT1/TMEM165	2
BP	GO:0043413	macromolecule glycosylation	2/186	250/18862	0.709062	0.835239	0.802125	MAGT1/TMEM165	2
BP	GO:1901991	negative regulation of mitotic cell cycle phase transition	2/186	250/18862	0.709062	0.835239	0.802125	CDK6/TFDP2	2
BP	GO:1902903	regulation of supramolecular fiber organization	3/186	370/18862	0.710002	0.835239	0.802125	AKAP9/ARPC2/F11R	3
BP	GO:1901617	organic hydroxy compound biosynthetic process	2/186	251/18862	0.711133	0.835239	0.802125	CYP2R1/SPTLC1	2
BP	GO:1903362	regulation of cellular protein catabolic process	2/186	251/18862	0.711133	0.835239	0.802125	FBXW8/WAC	2
BP	GO:0001952	regulation of cell-matrix adhesion	1/186	125/18862	0.711444	0.835239	0.802125	CDK6	1
BP	GO:0002705	positive regulation of leukocyte mediated immunity	1/186	125/18862	0.711444	0.835239	0.802125	MAVS	1
BP	GO:0060966	regulation of gene silencing by RNA	1/186	125/18862	0.711444	0.835239	0.802125	POLR2D	1
BP	GO:0071466	cellular response to xenobiotic stimulus	1/186	125/18862	0.711444	0.835239	0.802125	CYP2R1	1
BP	GO:0007272	ensheathment of neurons	1/186	126/18862	0.714308	0.837269	0.804075	PIKFYVE	1
BP	GO:0008366	axon ensheathment	1/186	126/18862	0.714308	0.837269	0.804075	PIKFYVE	1
BP	GO:0032612	interleukin-1 production	1/186	126/18862	0.714308	0.837269	0.804075	TMEM106A	1
BP	GO:0000041	transition metal ion transport	1/186	127/18862	0.717144	0.83926	0.805987	TMEM165	1
BP	GO:1903052	positive regulation of proteolysis involved in cellular protein catabolic process	1/186	127/18862	0.717144	0.83926	0.805987	FBXW8	1
BP	GO:1905477	positive regulation of protein localization to membrane	1/186	127/18862	0.717144	0.83926	0.805987	TFDP2	1
BP	GO:0045667	regulation of osteoblast differentiation	1/186	128/18862	0.719953	0.842101	0.808715	CDK6	1
BP	GO:0010466	negative regulation of peptidase activity	2/186	257/18862	0.723303	0.845573	0.81205	RAF1/RNF34	2
BP	GO:0000086	G2/M transition of mitotic cell cycle	2/186	258/18862	0.725289	0.846783	0.813211	AKAP9/ENSA	2
BP	GO:0006282	regulation of DNA repair	1/186	130/18862	0.725486	0.846783	0.813211	ARID2	1
BP	GO:0007612	learning	1/186	130/18862	0.725486	0.846783	0.813211	DDHD2	1
BP	GO:0007224	smoothened signaling pathway	1/186	131/18862	0.728212	0.848622	0.814977	SEPTIN2	1
BP	GO:0009410	response to xenobiotic stimulus	1/186	131/18862	0.728212	0.848622	0.814977	CYP2R1	1
BP	GO:0042770	signal transduction in response to DNA damage	1/186	131/18862	0.728212	0.848622	0.814977	TFDP2	1
BP	GO:0072507	divalent inorganic cation homeostasis	4/186	499/18862	0.728762	0.848815	0.815163	ATP2A3/SRI/TMEM165/TPT1	4
BP	GO:0001894	tissue homeostasis	2/186	260/18862	0.729226	0.848909	0.815253	F11R/IQCB1	2
BP	GO:0002687	positive regulation of leukocyte migration	1/186	133/18862	0.733583	0.852636	0.818832	SPN	1
BP	GO:0050729	positive regulation of inflammatory response	1/186	133/18862	0.733583	0.852636	0.818832	RPS19	1
BP	GO:0050768	negative regulation of neurogenesis	1/186	133/18862	0.733583	0.852636	0.818832	HOOK3	1
BP	GO:0070085	glycosylation	2/186	263/18862	0.735041	0.853882	0.820029	MAGT1/TMEM165	2
BP	GO:0097553	calcium ion transmembrane import into cytosol	1/186	134/18862	0.736229	0.854813	0.820923	SRI	1
BP	GO:0009165	nucleotide biosynthetic process	2/186	264/18862	0.736955	0.855208	0.821303	DMAC2L/ELOVL5	2
BP	GO:0001890	placenta development	1/186	135/18862	0.738848	0.856058	0.822119	FBXW8	1
BP	GO:0043280	positive regulation of cysteine-type endopeptidase activity involved in apoptotic process	1/186	135/18862	0.738848	0.856058	0.822119	ATP2A3	1
BP	GO:0051384	response to glucocorticoid	1/186	135/18862	0.738848	0.856058	0.822119	USP8	1
BP	GO:0060271	cilium assembly	3/186	388/18862	0.739753	0.856658	0.822695	AKAP9/IQCB1/SEPTIN2	3
BP	GO:0045598	regulation of fat cell differentiation	1/186	136/18862	0.741442	0.857716	0.823711	TAF8	1
BP	GO:1903305	regulation of regulated secretory pathway	1/186	136/18862	0.741442	0.857716	0.823711	RAP1B	1
BP	GO:0033673	negative regulation of kinase activity	2/186	267/18862	0.742629	0.858193	0.824169	PRKAR2A/STK38	2
BP	GO:1901293	nucleoside phosphate biosynthetic process	2/186	267/18862	0.742629	0.858193	0.824169	DMAC2L/ELOVL5	2
BP	GO:0031644	regulation of nervous system process	1/186	137/18862	0.74401	0.858558	0.824519	AKAP9	1
BP	GO:1901653	cellular response to peptide	3/186	391/18862	0.744471	0.858558	0.824519	PRKAR2A/RAP1B/SNX5	3
BP	GO:0006302	double-strand break repair	2/186	268/18862	0.744497	0.858558	0.824519	ARID2/MORF4L1	2
BP	GO:1901988	negative regulation of cell cycle phase transition	2/186	268/18862	0.744497	0.858558	0.824519	CDK6/TFDP2	2
BP	GO:0007586	digestion	1/186	138/18862	0.746553	0.858691	0.824648	F11R	1
BP	GO:0009185	ribonucleoside diphosphate metabolic process	1/186	138/18862	0.746553	0.858691	0.824648	NUDT5	1
BP	GO:0051961	negative regulation of nervous system development	1/186	138/18862	0.746553	0.858691	0.824648	HOOK3	1
BP	GO:0061351	neural precursor cell proliferation	1/186	138/18862	0.746553	0.858691	0.824648	HOOK3	1
BP	GO:0072006	nephron development	1/186	138/18862	0.746553	0.858691	0.824648	MPV17	1
BP	GO:0002433	immune response-regulating cell surface receptor signaling pathway involved in phagocytosis	1/186	139/18862	0.749071	0.858909	0.824856	ARPC2	1
BP	GO:0031333	negative regulation of protein-containing complex assembly	1/186	139/18862	0.749071	0.858909	0.824856	RAF1	1
BP	GO:0038096	Fc-gamma receptor signaling pathway involved in phagocytosis	1/186	139/18862	0.749071	0.858909	0.824856	ARPC2	1
BP	GO:0048813	dendrite morphogenesis	1/186	139/18862	0.749071	0.858909	0.824856	FBXW8	1
BP	GO:0055076	transition metal ion homeostasis	1/186	139/18862	0.749071	0.858909	0.824856	SRI	1
BP	GO:1903531	negative regulation of secretion by cell	1/186	139/18862	0.749071	0.858909	0.824856	RAP1B	1
BP	GO:0045787	positive regulation of cell cycle	3/186	395/18862	0.750655	0.86028	0.826173	ANAPC5/CDC16/TFDP2	3
BP	GO:0038094	Fc-gamma receptor signaling pathway	1/186	140/18862	0.751564	0.860763	0.826637	ARPC2	1
BP	GO:0005996	monosaccharide metabolic process	2/186	272/18862	0.751854	0.860763	0.826637	MAN2B1/NUDT5	2
BP	GO:0110053	regulation of actin filament organization	2/186	273/18862	0.753665	0.862363	0.828174	ARPC2/F11R	2
BP	GO:0062013	positive regulation of small molecule metabolic process	1/186	141/18862	0.754032	0.862363	0.828174	ELOVL5	1
BP	GO:0044344	cellular response to fibroblast growth factor stimulus	1/186	142/18862	0.756476	0.864711	0.830429	POLR2D	1
BP	GO:0072659	protein localization to plasma membrane	2/186	275/18862	0.757253	0.86495	0.830658	F11R/FAM126B	2
BP	GO:0008286	insulin receptor signaling pathway	1/186	143/18862	0.758895	0.86495	0.830658	SNX5	1
BP	GO:0048592	eye morphogenesis	1/186	143/18862	0.758895	0.86495	0.830658	PHACTR4	1
BP	GO:0022409	positive regulation of cell-cell adhesion	2/186	276/18862	0.75903	0.86495	0.830658	F11R/RUNX1	2
BP	GO:0044839	cell cycle G2/M phase transition	2/186	276/18862	0.75903	0.86495	0.830658	AKAP9/ENSA	2
BP	GO:0050890	cognition	2/186	276/18862	0.75903	0.86495	0.830658	DDHD2/MAGT1	2
BP	GO:0048562	embryonic organ morphogenesis	2/186	277/18862	0.760795	0.865744	0.83142	PHACTR4/SEC24B	2
BP	GO:0001738	morphogenesis of a polarized epithelium	1/186	144/18862	0.761291	0.865744	0.83142	SEC24B	1
BP	GO:0008277	regulation of G protein-coupled receptor signaling pathway	1/186	144/18862	0.761291	0.865744	0.83142	GIT2	1
BP	GO:0060968	regulation of gene silencing	1/186	144/18862	0.761291	0.865744	0.83142	POLR2D	1
BP	GO:0002431	Fc receptor mediated stimulatory signaling pathway	1/186	145/18862	0.763663	0.86666	0.8323	ARPC2	1
BP	GO:0038127	ERBB signaling pathway	1/186	145/18862	0.763663	0.86666	0.8323	SNX5	1
BP	GO:0051592	response to calcium ion	1/186	145/18862	0.763663	0.86666	0.8323	HNRNPD	1
BP	GO:1903169	regulation of calcium ion transmembrane transport	1/186	145/18862	0.763663	0.86666	0.8323	SRI	1
BP	GO:0050804	modulation of chemical synaptic transmission	3/186	405/18862	0.765596	0.867545	0.833151	AKAP9/RAP1B/USP8	3
BP	GO:0002700	regulation of production of molecular mediator of immune response	1/186	146/18862	0.766012	0.867545	0.833151	MAVS	1
BP	GO:0016525	negative regulation of angiogenesis	1/186	146/18862	0.766012	0.867545	0.833151	FOXJ2	1
BP	GO:0045580	regulation of T cell differentiation	1/186	146/18862	0.766012	0.867545	0.833151	RUNX1	1
BP	GO:0001558	regulation of cell growth	3/186	406/18862	0.76705	0.867833	0.833427	EXOSC2/SUPV3L1/ZNF639	3
BP	GO:0099177	regulation of trans-synaptic signaling	3/186	406/18862	0.76705	0.867833	0.833427	AKAP9/RAP1B/USP8	3
BP	GO:0090263	positive regulation of canonical Wnt signaling pathway	1/186	147/18862	0.768337	0.868278	0.833855	USP8	1
BP	GO:0042326	negative regulation of phosphorylation	3/186	407/18862	0.768496	0.868278	0.833855	PRKAR2A/STK38/TARDBP	3
BP	GO:0007249	I-kappaB kinase/NF-kappaB signaling	2/186	282/18862	0.769457	0.868278	0.833855	MAVS/TMEM106A	2
BP	GO:0006119	oxidative phosphorylation	1/186	148/18862	0.770639	0.868278	0.833855	DMAC2L	1
BP	GO:0071774	response to fibroblast growth factor	1/186	148/18862	0.770639	0.868278	0.833855	POLR2D	1
BP	GO:2000181	negative regulation of blood vessel morphogenesis	1/186	148/18862	0.770639	0.868278	0.833855	FOXJ2	1
BP	GO:0016579	protein deubiquitination	2/186	283/18862	0.771157	0.868278	0.833855	MINDY1/USP8	2
BP	GO:0042063	gliogenesis	2/186	283/18862	0.771157	0.868278	0.833855	CDK6/MBOAT7	2
BP	GO:0097193	intrinsic apoptotic signaling pathway	2/186	283/18862	0.771157	0.868278	0.833855	ATP2A3/TPT1	2
BP	GO:0044782	cilium organization	3/186	409/18862	0.771367	0.868278	0.833855	AKAP9/IQCB1/SEPTIN2	3
BP	GO:1901343	negative regulation of vasculature development	1/186	149/18862	0.772919	0.869583	0.835107	FOXJ2	1
BP	GO:0043547	positive regulation of GTPase activity	3/186	411/18862	0.774209	0.869911	0.835423	F11R/GIT2/RINL	3
BP	GO:0015908	fatty acid transport	1/186	150/18862	0.775176	0.869911	0.835423	ABCD4	1
BP	GO:0045834	positive regulation of lipid metabolic process	1/186	150/18862	0.775176	0.869911	0.835423	ELOVL5	1
BP	GO:0050777	negative regulation of immune response	1/186	150/18862	0.775176	0.869911	0.835423	RPS19	1
BP	GO:1903364	positive regulation of cellular protein catabolic process	1/186	150/18862	0.775176	0.869911	0.835423	FBXW8	1
BP	GO:0008360	regulation of cell shape	1/186	151/18862	0.777411	0.871535	0.836982	F11R	1
BP	GO:2001056	positive regulation of cysteine-type endopeptidase activity	1/186	151/18862	0.777411	0.871535	0.836982	ATP2A3	1
BP	GO:0031960	response to corticosteroid	1/186	152/18862	0.779624	0.873131	0.838515	USP8	1
BP	GO:0060402	calcium ion transport into cytosol	1/186	152/18862	0.779624	0.873131	0.838515	SRI	1
BP	GO:0010976	positive regulation of neuron projection development	1/186	153/18862	0.781814	0.875142	0.840446	DDX56	1
BP	GO:0051017	actin filament bundle assembly	1/186	154/18862	0.783984	0.875798	0.841076	F11R	1
BP	GO:1902107	positive regulation of leukocyte differentiation	1/186	154/18862	0.783984	0.875798	0.841076	RUNX1	1
BP	GO:1903708	positive regulation of hemopoiesis	1/186	154/18862	0.783984	0.875798	0.841076	RUNX1	1
BP	GO:1905039	carboxylic acid transmembrane transport	1/186	154/18862	0.783984	0.875798	0.841076	ABCD4	1
BP	GO:0007269	neurotransmitter secretion	1/186	155/18862	0.786131	0.876869	0.842105	RAP1B	1
BP	GO:0099643	signal release from synapse	1/186	155/18862	0.786131	0.876869	0.842105	RAP1B	1
BP	GO:1903825	organic acid transmembrane transport	1/186	155/18862	0.786131	0.876869	0.842105	ABCD4	1
BP	GO:0009132	nucleoside diphosphate metabolic process	1/186	156/18862	0.788258	0.878798	0.843957	NUDT5	1
BP	GO:0048511	rhythmic process	2/186	294/18862	0.789145	0.878901	0.844056	HNRNPD/TARDBP	2
BP	GO:0051258	protein polymerization	2/186	294/18862	0.789145	0.878901	0.844056	AKAP9/ARPC2	2
BP	GO:0002224	toll-like receptor signaling pathway	1/186	157/18862	0.790363	0.879041	0.84419	CTSS	1
BP	GO:0007162	negative regulation of cell adhesion	2/186	295/18862	0.790717	0.879041	0.84419	RUNX1/SPN	2
BP	GO:0051348	negative regulation of transferase activity	2/186	296/18862	0.792279	0.879041	0.84419	PRKAR2A/STK38	2
BP	GO:0140014	mitotic nuclear division	2/186	296/18862	0.792279	0.879041	0.84419	ANAPC5/CDC16	2
BP	GO:0030203	glycosaminoglycan metabolic process	1/186	158/18862	0.792448	0.879041	0.84419	CHST12	1
BP	GO:0032675	regulation of interleukin-6 production	1/186	158/18862	0.792448	0.879041	0.84419	MAVS	1
BP	GO:0051494	negative regulation of cytoskeleton organization	1/186	158/18862	0.792448	0.879041	0.84419	F11R	1
BP	GO:0061572	actin filament bundle organization	1/186	158/18862	0.792448	0.879041	0.84419	F11R	1
BP	GO:0034329	cell junction assembly	3/186	425/18862	0.793305	0.879551	0.844681	F11R/RAP1B/RUNX1	3
BP	GO:0007093	mitotic cell cycle checkpoint	1/186	159/18862	0.794512	0.879629	0.844755	TFDP2	1
BP	GO:0052548	regulation of endopeptidase activity	3/186	426/18862	0.794617	0.879629	0.844755	ATP2A3/RAF1/RNF34	3
[truncated: 954 more rows]

## Sheet: lymphoid lineage
ONTOLOGY	ID	Description	GeneRatio	BgRatio	pvalue	p.adjust	qvalue	geneID	Count
BP	GO:0006401	RNA catabolic process	187/4362	414/18862	1.51846e-23	9.38255e-20	7.67221e-20	UPF2/PRPF18/TRDMT1/MTPAP/SUPV3L1/RPS24/LARP4B/PSMA5/ATM/EXOSC10/RBM7/SIDT2/DDX6/RPS25/TIRAP/CELF1/PSMD4/SMG5/RC3H1/RPS3/DHX9/SMG7/RPL27A/MRTO4/MAPKAPK2/MAGOHB/YBX3/ZCCHC8/HNRNPR/HNRNPU/PAN2/CNOT2/PUM1/PCID2/UPF3A/ZCCHC17/PAN3/RNASEH2B/PSMB2/AGO4/AGO1/AGO3/THRAP3/DIS3/HNRNPC/YBX1/PSMA6/RPS8/RPS29/PSMC6/PSMA3/PSMC1/NRDE2/TUT4/MAGOH/DIS3L/RPL4/ANP32A/EDC3/WDR61/RPS17/ISG20/GSPT1/PARN/SMG1/RNPS1/TNRC…	187
BP	GO:0006402	mRNA catabolic process	168/4362	375/18862	8.06612e-21	2.49203e-17	2.03776e-17	UPF2/PRPF18/MTPAP/SUPV3L1/RPS24/LARP4B/PSMA5/ATM/EXOSC10/DDX6/RPS25/TIRAP/CELF1/PSMD4/SMG5/RC3H1/RPS3/DHX9/SMG7/RPL27A/MRTO4/MAPKAPK2/MAGOHB/YBX3/HNRNPR/HNRNPU/PAN2/CNOT2/PUM1/PCID2/UPF3A/PAN3/PSMB2/AGO4/AGO1/AGO3/THRAP3/DIS3/HNRNPC/YBX1/PSMA6/RPS8/RPS29/PSMC6/PSMA3/PSMC1/TUT4/MAGOH/RPL4/ANP32A/EDC3/WDR61/RPS17/GSPT1/PARN/SMG1/RNPS1/TNRC6A/FUS/CNOT1/EXOSC6/SERBP1/PSMD7/CARHSP1/RPL13/UBB/SMG6/METT…	168
BP	GO:0016569	covalent chromatin modification	193/4362	461/18862	1.2114e-19	2.49508e-16	2.04025e-16	WAC/EPC1/MAPK8/PARG/JMJD1C/SIRT1/GATA3/PCGF5/HELLS/ATM/KMT2A/CHEK1/MTHFR/DDB2/SPI1/SETDB1/ASH1L/DDB1/NAA40/TAF10/KDM2A/KMT5B/ARRB1/KDM5B/RCOR3/KDM2B/EP400/ATF7IP/SKI/KDM5A/KDM1A/RESF1/PPHLN1/SMYD3/HDAC7/KANSL2/MCRS1/CDK2/BAZ2A/USP15/HMGA2/ING4/UBE2N/MPHOSPH8/HDAC1/BRCA2/SETDB2/SFPQ/RLF/ZMPSTE24/MTA1/BAZ1A/KDM4A/ARID4A/SNW1/RPS6KA5/SETD3/RTF1/LEO1/USP3/SIN3A/WDR61/MORF4L1/PRKCB/KDM8/SRCAP/FBXL19/S…	193
BP	GO:0018205	peptidyl-lysine modification	169/4362	391/18862	5.35645e-19	8.27438e-16	6.76605e-16	EEF1AKMT2/EPC1/SIRT1/ZMIZ1/GATA3/KMT2A/CHEK1/PLOD1/NUP98/PIAS3/SPI1/NUP160/ARNT/SETDB1/ASH1L/NAA40/RELA/TAF10/KMT5B/ARRB1/SIRT4/EP400/NUP133/KDM1A/SMYD3/KANSL2/MCRS1/DIP2B/ING4/NUP107/MDM2/NUP58/USPL1/BRCA2/SETDB2/RLF/ZMPSTE24/BAZ1A/VCPKMT/ARID4A/VIPAS39/SNW1/RPS6KA5/SETD3/NDC1/RTF1/PIAS1/SIN3A/HMG20A/WDR61/MORF4L1/UBE2I/SRCAP/SETD1A/KAT8/NAA60/CREBBP/GLYR1/BRD7/NUP93/GCSH/FLCN/USP22/SUPT6H/SUZ12…	169
BP	GO:0000209	protein polyubiquitination	149/4362	337/18862	5.6647e-18	7.00044e-15	5.72433e-15	BTRC/TNKS2/UBE4B/PSMA5/BIRC2/UBE4A/CBL/TRIM44/RNF115/DDB2/PSMD4/TRIM5/TRIM22/UBE2L6/KLHL20/RC3H1/UBE3B/ANAPC7/TRAF5/FBXW8/DTL/ANAPC5/RNF34/CHFR/FBXO28/KLHL42/RNF41/MDM2/UBE2N/TPP2/CDC16/RNF6/PSMB2/TRAF3/HECTD1/PSMA6/PSMC6/PELI2/PSMA3/AREL1/PSMC1/UBE3A/NEDD4/ARIH1/UBE2Q2/UNKL/FBXL19/CBFB/PSMD7/ZNRF1/UBB/WSB1/RNF135/PSMD11/FBXL20/PSMD3/UBE2G1/CDC27/NPEPPS/SPOP/PSMC5/SMURF2/PSMD12/RNF125/BCL2/ZNF738…	149
BP	GO:0051169	nuclear transport	150/4362	343/18862	1.46636e-17	1.32189e-14	1.08093e-14	LZTS2/SUFU/TCF7L2/UPF2/NUP98/NUP160/SMG5/NXF1/RBM4/DHX9/SMG7/IPO7/IPO9/APPL2/MAGOHB/PTPN11/DUSP16/PTPN14/NUP133/SRRM1/SARNP/XPOT/NUP107/CPSF6/PPP1R12A/SRSF4/PCID2/UPF3A/KHDRBS1/XPO4/KPNA6/NUP58/KPNA3/NEMF/PPM1A/PSEN1/NRDE2/MAGOH/NDC1/CHP1/CTDSPL2/NEDD4/SMAD3/ANP32A/PML/SNUPN/AKAP13/SMG1/RNPS1/XPO6/HEATR3/NUP93/DDX19A/SRSF11/YWHAE/SMG6/SUPT6H/RPL23/JUP/STAT3/KPNB1/NUP88/RPAIN/STRADA/KPNA2/NUP85/SR…	150
BP	GO:0006913	nucleocytoplasmic transport	149/4362	340/18862	1.49753e-17	1.32189e-14	1.08093e-14	LZTS2/SUFU/TCF7L2/UPF2/NUP98/NUP160/SMG5/NXF1/RBM4/DHX9/SMG7/IPO7/IPO9/APPL2/MAGOHB/PTPN11/DUSP16/PTPN14/NUP133/SRRM1/SARNP/XPOT/NUP107/CPSF6/PPP1R12A/SRSF4/PCID2/UPF3A/KHDRBS1/XPO4/KPNA6/NUP58/KPNA3/NEMF/PPM1A/PSEN1/NRDE2/MAGOH/NDC1/CHP1/CTDSPL2/NEDD4/SMAD3/ANP32A/PML/SNUPN/AKAP13/SMG1/RNPS1/XPO6/HEATR3/NUP93/DDX19A/SRSF11/YWHAE/SMG6/SUPT6H/RPL23/JUP/STAT3/KPNB1/NUP88/RPAIN/STRADA/KPNA2/NUP85/SR…	149
BP	GO:0016570	histone modification	183/4362	448/18862	2.25743e-17	1.74358e-14	1.42575e-14	WAC/EPC1/MAPK8/PARG/JMJD1C/SIRT1/GATA3/PCGF5/ATM/KMT2A/CHEK1/MTHFR/DDB2/SPI1/SETDB1/ASH1L/DDB1/NAA40/TAF10/KDM2A/KMT5B/ARRB1/KDM5B/RCOR3/KDM2B/EP400/SKI/KDM5A/KDM1A/SMYD3/HDAC7/KANSL2/MCRS1/CDK2/BAZ2A/USP15/HMGA2/ING4/UBE2N/HDAC1/BRCA2/SETDB2/SFPQ/RLF/ZMPSTE24/MTA1/BAZ1A/KDM4A/ARID4A/SNW1/RPS6KA5/SETD3/RTF1/LEO1/USP3/SIN3A/WDR61/MORF4L1/PRKCB/KDM8/SRCAP/FBXL19/SETD1A/KAT8/NAA60/CREBBP/GLYR1/BRD7/…	183
BP	GO:0022613	ribonucleoprotein complex biogenesis	189/4362	473/18862	9.97644e-17	6.84938e-14	5.60081e-14	PDCD11/CELF2/EIF3A/PRPF18/DDX21/RPS24/PTEN/RRP12/ATM/DDX10/EXOSC10/RPS25/RPUSD4/NAT10/MRPL20/RNVU1-17/RNVU1-8/CELF1/PRPF3/KHDC4/CLP1/CPSF7/WDR74/SART1/CLNS1A/DHX9/MRTO4/UTP25/UTP20/DDX54/DENR/SFSWAP/STRAP/NVL/URB2/HEATR1/SCAF11/TFB2M/DDX23/EIF4B/PTGES3/HELB/CPSF6/KRR1/CUL4A/GTF3A/AGO4/AGO1/AGO3/DIS3/SF3A3/HSP90AA1/NGDN/ERI3/PRPF39/RPS8/NSUN4/FCF1/DICER1/EIF3J/RSL24D1/SNUPN/RPS17/MRPS11/ISG20/RSL1…	189
BP	GO:0048193	Golgi vesicle transport	157/4362	372/18862	1.35602e-16	8.19178e-14	6.6985e-14	SEC31B/GBF1/VTI1A/SEC23IP/OPTN/SEC24C/EXOC6/SORL1/CAPZA1/COPB1/BET1L/GOLPH3L/SCAMP3/COPA/STX5/VPS51/PPP6R3/BLZF1/KIFAP3/RAB6A/KLHL20/UVRAG/CTSC/CAPZB/DYNLL1/TMED2/GOLGA3/CCDC91/ERGIC2/CNST/RACGAP1/COPZ1/DCTN2/MON2/LAPTM5/LAMP1/COG3/TRAPPC3/MACF1/DYNC1H1/KLC1/SCFD1/SEC23A/TRAPPC6B/MIA2/ACTR10/VTI1B/TMED10/TRIP11/EPS15/SNAP23/MYO5A/VPS13C/RAB8B/SNX1/CSK/SCAMP2/VPS35L/COG7/DCTN5/CLN3/STX4/DYNC1LI2/A…	157
BP	GO:0008380	RNA splicing	191/4362	481/18862	1.45832e-16	8.19178e-14	6.6985e-14	CWF19L1/CELF2/PRPF18/HNRNPF/CCAR1/ECD/RNPC3/RBM15/CWF19L2/RBM7/BUD13/BCAS2/TTF2/NUP98/RNVU1-17/RNVU1-8/CELF1/PRPF3/CLK2/KHDC4/CLP1/SPEN/CPSF7/SART1/SF3B2/RBM4/CLNS1A/DHX9/PCF11/MAGOHB/RBM19/ZCCHC8/SNRNP35/SFSWAP/STRAP/KDM1A/HNRNPR/ZCRB1/HNRNPU/SCAF11/SRRM1/DDX23/TMBIM6/PCBP2/SRSF4/SNRNP40/PSPC1/KHDRBS1/ZBTB8OS/WBP4/GTF2F2/SFPQ/HNRNPA1L2/THRAP3/SF3A3/MBNL2/PPIE/HNRNPC/RBM23/ACIN1/PPIH/YBX1/PNN/PRP…	191
BP	GO:0016197	endosomal transport	114/4362	242/18862	1.68049e-16	8.65312e-14	7.07574e-14	GBF1/VTI1A/INPP5F/STAM/WASHC2C/WASHC2A/VPS26A/SORL1/TSG101/BET1L/ARHGAP1/STX5/VPS51/AP5B1/VAMP4/RAB6A/PICALM/DENND5A/DENND1B/ARL1/CORO1C/VPS29/RAB35/VPS37B/ERC1/DNM1L/LYST/TMEM50A/GRIP1/EEA1/VPS36/HEATR5A/SNX6/VTI1B/EPS15/VPS39/TMEM87A/SNX1/RAB11A/CLEC16A/VPS35L/VPS35/RAB11FIP3/LEPROT/VPS4A/UBB/GOSR1/RAB11FIP4/GOSR2/SNF8/SPAG9/VPS53/CLTC/GGA3/EPG5/VPS4B/RAB8A/EPS15L1/MVB12A/AP3D1/ANKRD27/TBC1D17/…	114
BP	GO:0006403	RNA localization	110/4362	234/18862	6.85329e-16	3.25742e-13	2.66363e-13	UPF2/PRPF18/ATM/EXOSC10/SIDT2/NUP98/CKAP5/NUP160/SMG5/NXF1/DHX9/SMG7/MAGOHB/ATXN2/NUP133/BICD1/TOMM20/HNRNPU/SRRM1/AHCTF1/SARNP/XPOT/NUP107/CPSF6/SRSF4/PCID2/UPF3A/KHDRBS1/NUP58/SFPQ/HNRNPA1L2/YY1/YBX1/NRDE2/MAGOH/NDC1/SNUPN/PARN/SMG1/RNPS1/MVP/NUP93/TERF2/DDX19A/SRSF11/MYO1C/SMG6/SUPT6H/NCBP3/NUP88/NUP85/SRSF2/SEH1L/THOC1/DDX39A/AKAP8L/SYMPK/EIF6/SRSF6/PRPF6/RANBP2/WDR33/POLR2D/MCM3AP/NUP35/NOP5…	110
BP	GO:0000375	RNA splicing, via transesterification reactions	159/4362	386/18862	1.19785e-15	4.86142e-13	3.97524e-13	CWF19L1/CELF2/PRPF18/HNRNPF/CCAR1/RNPC3/RBM15/CWF19L2/RBM7/BUD13/BCAS2/NUP98/RNVU1-17/RNVU1-8/CELF1/PRPF3/KHDC4/CLP1/SPEN/CPSF7/SART1/SF3B2/RBM4/CLNS1A/DHX9/PCF11/MAGOHB/RBM19/ZCCHC8/SNRNP35/SFSWAP/STRAP/KDM1A/HNRNPR/ZCRB1/HNRNPU/SCAF11/SRRM1/DDX23/PCBP2/SRSF4/SNRNP40/PSPC1/KHDRBS1/WBP4/GTF2F2/SFPQ/THRAP3/SF3A3/MBNL2/PPIE/HNRNPC/RBM23/PPIH/YBX1/PNN/PRPF39/RBM25/SNW1/PAPOLA/SNRPA1/MAGOH/AQR/MFAP1/…	159
BP	GO:0000377	RNA splicing, via transesterification reactions with bulged adenosine as nucleophile	158/4362	383/18862	1.25882e-15	4.86142e-13	3.97524e-13	CWF19L1/CELF2/PRPF18/HNRNPF/CCAR1/RNPC3/RBM15/CWF19L2/RBM7/BUD13/BCAS2/NUP98/RNVU1-17/RNVU1-8/CELF1/PRPF3/KHDC4/CLP1/SPEN/CPSF7/SART1/SF3B2/RBM4/CLNS1A/DHX9/PCF11/MAGOHB/RBM19/ZCCHC8/SNRNP35/SFSWAP/STRAP/KDM1A/HNRNPR/ZCRB1/HNRNPU/SCAF11/SRRM1/DDX23/PCBP2/SRSF4/SNRNP40/PSPC1/KHDRBS1/WBP4/GTF2F2/SFPQ/THRAP3/SF3A3/MBNL2/PPIE/HNRNPC/RBM23/PPIH/YBX1/PNN/PRPF39/RBM25/SNW1/PAPOLA/SNRPA1/MAGOH/AQR/MFAP1/…	158
BP	GO:0000398	mRNA splicing, via spliceosome	158/4362	383/18862	1.25882e-15	4.86142e-13	3.97524e-13	CWF19L1/CELF2/PRPF18/HNRNPF/CCAR1/RNPC3/RBM15/CWF19L2/RBM7/BUD13/BCAS2/NUP98/RNVU1-17/RNVU1-8/CELF1/PRPF3/KHDC4/CLP1/SPEN/CPSF7/SART1/SF3B2/RBM4/CLNS1A/DHX9/PCF11/MAGOHB/RBM19/ZCCHC8/SNRNP35/SFSWAP/STRAP/KDM1A/HNRNPR/ZCRB1/HNRNPU/SCAF11/SRRM1/DDX23/PCBP2/SRSF4/SNRNP40/PSPC1/KHDRBS1/WBP4/GTF2F2/SFPQ/THRAP3/SF3A3/MBNL2/PPIE/HNRNPC/RBM23/PPIH/YBX1/PNN/PRPF39/RBM25/SNW1/PAPOLA/SNRPA1/MAGOH/AQR/MFAP1/…	158
BP	GO:0043161	proteasome-mediated ubiquitin-dependent protein catabolic process	171/4362	425/18862	1.3834e-15	5.02826e-13	4.11166e-13	ERLIN1/BTRC/WAC/CUL2/SIRT1/ANAPC16/DNAJB12/UBE4B/PSMA5/BIRC2/CUL5/UBE4A/PSMD4/GBA/UBQLN4/DDB1/RNF121/KLHL20/ARRB1/COP1/UCHL5/HSP90B1/ANAPC7/FBXW8/ANAPC5/RNF34/CHFR/KLHL42/PCBP2/CDK2/OS9/MDM2/CUL4A/CDC16/PSMB2/PPP2R5C/MTA1/DCAF11/HECTD1/PSMA6/FBXO33/NEMF/PSMC6/PSMA3/PSEN1/AREL1/SEL1L/PSMC1/ATXN3/FAF1/ZYG11B/UBR1/NEDD4/PIAS1/ARIH1/PML/KCTD13/FBXL19/PSMD7/ZNRF1/UBB/GID4/PSMD11/FBXL20/PSMD3/UBE2G1/CD…	171
BP	GO:0051236	establishment of RNA localization	97/4362	201/18862	4.38103e-15	1.50391e-12	1.22976e-12	UPF2/ATM/SIDT2/NUP98/CKAP5/NUP160/SMG5/NXF1/DHX9/SMG7/MAGOHB/ATXN2/NUP133/TOMM20/HNRNPU/SRRM1/AHCTF1/SARNP/XPOT/NUP107/CPSF6/SRSF4/PCID2/UPF3A/KHDRBS1/NUP58/SFPQ/HNRNPA1L2/YBX1/NRDE2/MAGOH/NDC1/SNUPN/SMG1/RNPS1/MVP/NUP93/TERF2/DDX19A/SRSF11/MYO1C/SMG6/SUPT6H/NCBP3/NUP88/NUP85/SRSF2/SEH1L/THOC1/DDX39A/AKAP8L/SYMPK/EIF6/SRSF6/RANBP2/WDR33/POLR2D/MCM3AP/NUP35/AGFG1/THOC5/POLDIP3/LRPPRC/PNPT1/XPO1/CP…	97
BP	GO:0034660	ncRNA metabolic process	188/4362	492/18862	2.10431e-14	6.84343e-12	5.59594e-12	PDCD11/TRUB1/TRDMT1/NSUN6/ANKRD16/DDX21/RPS24/RRP12/DDX10/EXOSC10/RBM7/RPS25/RPUSD4/ELP4/INTS11/NAT10/INTS3/CLP1/TUT1/WDR74/RELA/SART1/DARS2/RC3H1/INTS4/NARS2/TRMT1L/MRTO4/UTP25/UTP20/DDX54/INTS7/GATC/ZCCHC8/PUS1/NVL/YARS2/TARBP1/HEATR1/TFB2M/HELB/KRR1/CARS2/ZBTB8OS/INTS6/AGO4/AGO1/AGO3/DIS3/TRIT1/TDRD9/OSGEP/NGDN/PRORP/ERI3/RPS8/NSUN4/FCF1/DICER1/TUT4/MTFMT/INTS14/DIS3L/SMAD3/RPS17/MRPS11/ISG20/…	188
BP	GO:1903311	regulation of mRNA metabolic process	139/4362	334/18862	2.88036e-14	8.89887e-12	7.2767e-12	CELF2/LARP4B/PSMA5/RBM15/RBM7/TIRAP/NUP98/CELF1/PSMD4/CPSF7/CDK11B/RBM4/CDK11A/RC3H1/DHX9/MAPKAPK2/YBX3/SFSWAP/HNRNPR/HNRNPU/CCNT1/CPSF6/SRSF4/PUM1/PCID2/KHDRBS1/PSMB2/THRAP3/DIS3/MBNL2/HNRNPC/RBM23/YBX1/PSMA6/PSMC6/PSMA3/RBM25/SNW1/PSMC1/PAPOLA/MAGOH/LEO1/SLTM/ANP32A/PARN/RNPS1/TNRC6A/FUS/CNOT1/EXOSC6/SERBP1/PSMD7/CARHSP1/UBB/METTL16/SUPT6H/NSRP1/PSMD11/TAF15/PSMD3/PSMC5/PSMD12/JMJD6/ROCK1/HNRNP…	139
BP	GO:0050657	nucleic acid transport	94/4362	198/18862	4.11268e-14	1.1551e-11	9.4454e-12	UPF2/SIDT2/NUP98/CKAP5/NUP160/SMG5/NXF1/DHX9/SMG7/MAGOHB/ATXN2/NUP133/TOMM20/HNRNPU/SRRM1/AHCTF1/SARNP/XPOT/NUP107/CPSF6/SRSF4/PCID2/UPF3A/KHDRBS1/NUP58/SFPQ/HNRNPA1L2/YBX1/NRDE2/MAGOH/NDC1/SNUPN/SMG1/RNPS1/MVP/NUP93/TERF2/DDX19A/SRSF11/MYO1C/SMG6/SUPT6H/NCBP3/NUP88/NUP85/SRSF2/SEH1L/THOC1/DDX39A/AKAP8L/SYMPK/EIF6/SRSF6/RANBP2/WDR33/POLR2D/MCM3AP/NUP35/AGFG1/THOC5/POLDIP3/LRPPRC/PNPT1/XPO1/CPSF3/…	94
BP	GO:0050658	RNA transport	94/4362	198/18862	4.11268e-14	1.1551e-11	9.4454e-12	UPF2/SIDT2/NUP98/CKAP5/NUP160/SMG5/NXF1/DHX9/SMG7/MAGOHB/ATXN2/NUP133/TOMM20/HNRNPU/SRRM1/AHCTF1/SARNP/XPOT/NUP107/CPSF6/SRSF4/PCID2/UPF3A/KHDRBS1/NUP58/SFPQ/HNRNPA1L2/YBX1/NRDE2/MAGOH/NDC1/SNUPN/SMG1/RNPS1/MVP/NUP93/TERF2/DDX19A/SRSF11/MYO1C/SMG6/SUPT6H/NCBP3/NUP88/NUP85/SRSF2/SEH1L/THOC1/DDX39A/AKAP8L/SYMPK/EIF6/SRSF6/RANBP2/WDR33/POLR2D/MCM3AP/NUP35/AGFG1/THOC5/POLDIP3/LRPPRC/PNPT1/XPO1/CPSF3/…	94
BP	GO:0034470	ncRNA processing	158/4362	400/18862	1.06523e-13	2.86177e-11	2.3401e-11	PDCD11/TRUB1/TRDMT1/NSUN6/ANKRD16/DDX21/RPS24/RRP12/DDX10/EXOSC10/RPS25/RPUSD4/ELP4/INTS11/NAT10/INTS3/CLP1/TUT1/WDR74/SART1/INTS4/TRMT1L/MRTO4/UTP25/UTP20/DDX54/INTS7/ZCCHC8/PUS1/NVL/TARBP1/HEATR1/TFB2M/HELB/KRR1/ZBTB8OS/INTS6/AGO4/AGO1/AGO3/DIS3/TRIT1/OSGEP/NGDN/PRORP/ERI3/RPS8/NSUN4/FCF1/DICER1/TUT4/MTFMT/INTS14/SMAD3/RPS17/MRPS11/ISG20/RSL1D1/PARN/THUMPD1/NOL9/EXOSC6/ADAT1/ELAC2/METTL16/UTP6/…	158
BP	GO:0010498	proteasomal protein catabolic process	183/4362	483/18862	1.16957e-13	3.01115e-11	2.46225e-11	ERLIN1/BTRC/ATE1/WAC/CUL2/SIRT1/ANAPC16/DNAJB12/UBE4B/PSMA5/BIRC2/CUL5/UBE4A/PSMD4/GBA/UBQLN4/DDI2/DDB1/RNF121/KLHL20/ARRB1/COP1/UCHL5/HSP90B1/ANAPC7/FBXW8/ANAPC5/RNF34/CHFR/KLHL42/PITHD1/PCBP2/CDK2/RNF41/OS9/MDM2/TMTC3/CUL4A/CDC16/PSMB2/UGGT2/UBAC2/PPP2R5C/MTA1/DCAF11/HECTD1/PSMA6/FBXO33/NEMF/PSMC6/PSMA3/PSEN1/AREL1/SEL1L/PSMC1/ATXN3/FAF1/ZYG11B/UBR1/NEDD4/PIAS1/ARIH1/PML/KCTD13/FBXL19/PSMD7/ZNR…	183
BP	GO:0051052	regulation of DNA metabolic process	143/4362	353/18862	1.58332e-13	3.91333e-11	3.19997e-11	SLF2/PARG/SIRT1/GATA3/SHLD2/TNKS2/MMS19/DFFA/ATM/EXOSC10/KMT2A/CHEK1/NAT10/SPI1/UBQLN4/SMG5/KMT5B/RNF169/RPS3/DHX9/MRE11/NEK7/PTPRC/NUCKS1/PARPBP/RFC5/NVL/PARP1/KDM1A/DDX11/HNRNPU/ARID2/PTGES3/HMGA2/HELB/RAD52/UBE2N/CUL4A/MPHOSPH8/PARP4/HMGB1/DACH1/RLF/ZMPSTE24/HSP90AA1/HNRNPC/YLPM1/RAD51/TP53BP1/PML/PARN/SMG1/USP1/SH2B1/PPP4C/FUS/TERF2/EXOSC6/TERF2IP/SMG6/SUPT6H/KAT7/POLG2/KPNA2/CTC1/SPIRE1/THOC…	143
BP	GO:0015931	nucleobase-containing compound transport	111/4362	253/18862	1.81116e-13	4.30429e-11	3.51966e-11	UPF2/SLC35A3/SIDT2/NUP98/CKAP5/NUP160/SMG5/NXF1/SLC29A2/DHX9/SMG7/MAGOHB/ATXN2/NUP133/TOMM20/HNRNPU/SRRM1/AHCTF1/SARNP/XPOT/NUP107/SLC35E3/CPSF6/SRSF4/PCID2/UPF3A/KHDRBS1/NUP58/SFPQ/HNRNPA1L2/ABCC4/YBX1/NRDE2/MAGOH/NDC1/SNUPN/SMG1/RNPS1/MVP/NUP93/TERF2/DDX19A/SRSF11/MYO1C/SMG6/SUPT6H/NCBP3/SLC35B1/NUP88/NUP85/SRSF2/SEH1L/THOC1/EPG5/DDX39A/AKAP8L/SLC25A42/SYMPK/SLC25A33/EIF6/SRSF6/RANBP2/WDR33/POL…	111
BP	GO:0000956	nuclear-transcribed mRNA catabolic process	96/4362	208/18862	1.92519e-13	4.40583e-11	3.60269e-11	UPF2/PRPF18/MTPAP/RPS24/ATM/EXOSC10/DDX6/RPS25/SMG5/RC3H1/RPS3/SMG7/RPL27A/MRTO4/MAGOHB/PAN2/CNOT2/PCID2/UPF3A/PAN3/AGO1/THRAP3/DIS3/RPS8/RPS29/TUT4/MAGOH/RPL4/EDC3/WDR61/RPS17/GSPT1/PARN/SMG1/RNPS1/TNRC6A/CNOT1/EXOSC6/RPL13/SMG6/RPL23A/RPL23/LSM7/SAMD4B/RPS16/EXOSC5/RPS19/DHX34/RPL13A/PPP2R1A/RPS9/RPL36/HELZ2/POLR2D/NBAS/RPL37A/CNOT9/RPL3/TNRC6B/RPL24/XRN1/EIF4G1/RPL15/CNOT10/RPSA/RPL14/DCP1A/PD…	96
BP	GO:0044839	cell cycle G2/M phase transition	118/4362	276/18862	2.8142e-13	6.21033e-11	5.07825e-11	BTRC/OPTN/MASTL/PSMA5/ATM/USP47/CHEK1/CKAP5/PSMD4/INTS3/PBX1/RCC2/MRE11/CEP57/PPP1R12B/TAOK3/DYNLL1/DTL/SDCCAG8/CDK2/DCTN2/HMGA2/PPP1R12A/KHDRBS1/PSMB2/CLSPN/DYNC1H1/HSP90AA1/PSMA6/PSMC6/PSMA3/MNAT1/FOXN3/PSMC1/HAUS2/ARPP19/RAB11A/SIN3A/NDE1/KDM8/NAE1/VPS4A/PSMD7/YWHAE/PAFAH1B1/TAOK1/ATAD5/PSMD11/PSMD3/RAD51C/PPM1D/PSMC5/PSMD12/CCDC57/CTC1/CSNK1D/CEP192/HAUS1/VPS4B/DNM2/CDC7/BRD4/AKAP8/AKAP8L/BAB…	118
BP	GO:0051168	nuclear export	93/4362	201/18862	3.80928e-13	8.1164e-11	6.63686e-11	LZTS2/TCF7L2/UPF2/NUP98/NUP160/SMG5/NXF1/DHX9/SMG7/MAGOHB/PTPN11/DUSP16/PTPN14/NUP133/SRRM1/SARNP/XPOT/NUP107/CPSF6/SRSF4/PCID2/KHDRBS1/XPO4/NUP58/NEMF/PPM1A/NRDE2/MAGOH/NDC1/CHP1/CTDSPL2/AKAP13/SMG1/RNPS1/XPO6/NUP93/DDX19A/SRSF11/YWHAE/SMG6/SUPT6H/NUP88/STRADA/NUP85/SRSF2/SEH1L/THOC1/MALT1/DDX39A/AKAP8L/ANKLE1/TGFB1/SYMPK/EIF6/SRSF6/CSE1L/RANBP2/WDR33/POLR2D/MCM3AP/NUP35/AGFG1/THOC5/SP100/POLDIP…	93
BP	GO:1901987	regulation of cell cycle phase transition	177/4362	478/18862	3.00855e-12	6.19661e-10	5.06703e-10	BTRC/ANAPC16/PTEN/CDC14A/PSMA5/ATM/RDX/USP47/CHEK1/CKAP5/PSMD4/INTS3/DDB1/PBX1/CDCA5/RCC2/MRE11/CEP57/ATP2B4/MDM4/APPL2/ANAPC7/TAOK3/DYNLL1/DTL/ANAPC5/KNTC1/CHFR/CCND2/SDCCAG8/CDK2/DCTN2/HMGA2/MDM2/PTPN6/CNOT2/PCID2/CUL4A/CDC16/PSMB2/CLSPN/DYNC1H1/HSP90AA1/XRCC3/PSMA6/PSMC6/PSMA3/FOXN3/PSMC1/INO80/HAUS2/TMOD3/RAB11A/PML/SIN3A/NDE1/BRD7/RBL2/CNOT1/NAE1/VPS4A/PSMD7/RFWD3/CDK10/YWHAE/PAFAH1B1/TAOK1/…	177
BP	GO:0016482	cytosolic transport	79/4362	166/18862	3.69983e-12	7.3746e-10	6.03029e-10	GBF1/VTI1A/WASHC2C/WASHC2A/VPS26A/KIF1B/RDX/VPS11/SORL1/BET1L/STX5/VPS51/RAB6A/KLHL20/DENND5A/MTMR2/ARL1/VPS29/ERC1/CCDC91/MON2/RAB21/EEA1/LAPTM5/LAMP1/HEATR5A/SNX6/VTI1B/EPS15/TMEM87A/VPS13C/SNX1/MAP2K1/CLN3/VPS35/AP1G1/GOSR1/GOSR2/SNF8/SPAG9/VPS53/CLTC/STX8/PIK3C3/ANKRD27/AP2A1/TBC1D17/RNF126/SNX5/GCC2/TMEM87B/DOP1B/TRAPPC10/PIKFYVE/MAPK1/GGA1/EHD3/HEATR5B/PREPL/VPS54/ACTR2/TBC1D23/RAB7A/RBSN/T…	79
BP	GO:0043414	macromolecule methylation	124/4362	305/18862	4.84624e-12	9.35779e-10	7.65196e-10	EEF1AKMT2/TRDMT1/NSUN6/SIRT1/GATA3/HELLS/RBM15/KMT2A/MTHFR/PRMT3/SPI1/SETDB1/ASH1L/KMT5B/RAB6A/TRMT1L/ATF7IP/PARP1/KDM1A/TARBP1/SMYD3/TFB2M/BAZ2A/MPHOSPH8/SETDB2/RLF/ZMPSTE24/TDRD9/PRORP/VCPKMT/ARID4A/NSUN4/SNW1/SETD3/RTF1/WDR61/GSPT1/ICMT/SETD1A/CREBBP/PRMT7/METTL16/SUPT6H/SUZ12/MLLT6/EZH1/PPM1D/METTL2A/SMAD4/MBD2/DNMT1/CARM1/RAB3D/TRMT1/BRD4/MBD3/GTPBP3/GATAD2A/MTF2/ZNF274/ZNF335/PCMTD2/PAXBP1/…	124
BP	GO:0070646	protein modification by small protein removal	122/4362	300/18862	7.03943e-12	1.31808e-09	1.07781e-09	ABRAXAS2/STAM/USP54/GATA3/PTEN/PSMA5/BIRC3/BIRC2/USP28/USP47/DDB2/MINDY1/PSMD4/TAF10/UCHL5/MDM4/USP30/USP48/TOMM20/DESI2/MCRS1/USP15/MDM2/USPL1/PSMB2/CLSPN/YY1/WDR20/TRAF3/PSMA6/PSMC6/PSMA3/HIF1A/PSMC1/ATXN3/INO80/COPS2/USP8/USP24/MINDY2/USP3/SMAD3/USP1/CYLD/PSMD7/USP10/UBB/USP22/RHOT1/PSMD11/PSMD3/USP32/PSMC5/SMURF2/PSMD12/USP33/USP36/FOXK2/USP14/SMAD2/SMAD4/BABAM1/PSMC4/PSMF1/ASXL1/ITCH/ACTR5/U…	122
BP	GO:0018105	peptidyl-serine phosphorylation	125/4362	310/18862	7.75389e-12	1.40916e-09	1.15228e-09	CHUK/INPP5F/CAMK1D/STK32C/MASTL/MAPK8/PTEN/ATM/HIPK1/HIPK3/CD44/SMTNL1/PAK1/ATP2B4/MAPKAPK2/CREBL2/ULK1/STK38L/AKT3/SMYD3/CDK2/TBK1/RPS6KA1/HMGA2/WNK1/LATS2/CLSPN/HSP90AA1/MARK3/MAST2/PRKCH/RPS6KA5/TTBK2/CSNK1G1/SMG1/PRKCB/DOCK7/PDPK1/AXIN1/TERF2IP/NLK/GGNBP2/RPS6KB1/TLK2/ERN1/RPTOR/CSNK1D/ROCK1/BCL2/PKN2/PKN1/CDC7/CSNK1G2/MAP4K1/MAP3K10/TGFB1/PRKD2/BAX/VRK3/SH2D3A/TOP1/SGK2/STK4/RASSF2/CSNK2A1/A…	125
BP	GO:0050852	T cell receptor signaling pathway	91/4362	204/18862	8.73525e-12	1.54215e-09	1.26103e-09	CHUK/BTRC/GATA3/PSMA5/PSMD4/RELA/CD247/RC3H1/RPS3/PAK1/DENND1B/PTPRC/SPPL3/EIF2B1/TESPA1/PTPN6/WNK1/THEMIS2/PAWR/UBE2N/LAPTM5/KHDRBS1/LCK/PSMB2/ERMAP/PSMA6/EIF2B3/PSMC6/PSMA3/PSEN1/PSMC1/CSK/PDPK1/PDE4B/PSMD7/PLCG2/PSMD11/PSMD3/SKAP1/PSMC5/PSMD12/CD300A/PTPN2/MALT1/STK11/NFKBID/PSMC4/NECTIN2/PRKD2/PIK3CD/PRAM1/PSMF1/SLA2/RBCK1/ADA/PSMD14/CRKL/MAPK1/PSMD1/INPP5D/EIF2B4/PSME4/ZAP70/CBLB/PIK3CB/RFTN…	91
BP	GO:0016236	macroautophagy	125/4362	311/18862	1.00449e-11	1.72409e-09	1.4098e-09	OPTN/STAM/WAC/MAPK8/SIRT1/VPS26A/PAFAH1B2/TSG101/VPS13D/ATG13/PRKAB2/GBA/UBQLN4/ATG16L2/UVRAG/TMEM41B/SESN3/PIK3C2B/USP30/DYNLL1/VPS37B/ATP6V0A2/ULK1/RAB3GAP2/TOMM20/RNF41/TBK1/STX12/SESN2/IFT88/VPS36/PACS2/SCFD1/SNX6/ATG14/HIF1A/PSEN1/SPTLC2/ATG2B/NEDD4/VPS13C/CLEC16A/SMG1/CLN3/VPS35/VPS4A/NPRL3/POLDIP2/PIP4K2B/ATP6V0A1/NBR1/CALCOCO2/SNF8/VMP1/ERN1/USP36/RPTOR/WDR45B/PIK3C3/EPG5/VPS4B/MVB12A/TOM…	125
BP	GO:0033044	regulation of chromosome organization	113/4362	273/18862	1.10819e-11	1.85068e-09	1.51332e-09	SLF2/SIRT1/GATA3/WAPL/TNKS2/ATM/EXOSC10/KMT2A/NAT10/SETDB1/SMG5/CDCA5/ARRB1/MRE11/NEK7/ANAPC7/ANAPC5/KNTC1/CHFR/ATF7IP/PARP1/KDM1A/DDX11/RESF1/PPHLN1/HNRNPU/UBE2N/PCID2/CDC16/MPHOSPH8/SETDB2/SFPQ/XRCC3/HNRNPC/MNAT1/YLPM1/SNW1/RPS6KA5/RTF1/PML/SIN3A/WDR61/PARN/SMG1/GLYR1/BRD7/TERF2/MIER1/TERF2IP/CENPV/SMG6/TADA2A/CDC27/KAT7/TEX14/CTC1/PSMG2/SMAD4/DNMT1/BRD4/AKAP8/AKAP8L/MTF2/SIRT6/XRCC1/PRKD2/PAXB…	113
BP	GO:0000086	G2/M transition of mitotic cell cycle	108/4362	258/18862	1.38348e-11	2.20969e-09	1.80688e-09	BTRC/OPTN/MASTL/PSMA5/ATM/USP47/CHEK1/CKAP5/PSMD4/INTS3/PBX1/RCC2/MRE11/CEP57/PPP1R12B/TAOK3/DYNLL1/DTL/SDCCAG8/CDK2/DCTN2/HMGA2/PPP1R12A/KHDRBS1/PSMB2/CLSPN/DYNC1H1/HSP90AA1/PSMA6/PSMC6/PSMA3/MNAT1/FOXN3/PSMC1/HAUS2/ARPP19/RAB11A/SIN3A/NDE1/KDM8/NAE1/VPS4A/PSMD7/YWHAE/PAFAH1B1/TAOK1/PSMD11/PSMD3/RAD51C/PPM1D/PSMC5/PSMD12/CCDC57/CTC1/CSNK1D/CEP192/HAUS1/VPS4B/DNM2/CDC7/BRD4/HAUS5/PSMC4/PPP2R1A/FB…	108
BP	GO:0051028	mRNA transport	73/4362	152/18862	1.39469e-11	2.20969e-09	1.80688e-09	UPF2/NUP98/NUP160/SMG5/NXF1/DHX9/SMG7/MAGOHB/NUP133/SRRM1/AHCTF1/SARNP/NUP107/SRSF4/PCID2/UPF3A/NUP58/HNRNPA1L2/MAGOH/NDC1/SMG1/RNPS1/MVP/NUP93/DDX19A/SRSF11/MYO1C/SMG6/SUPT6H/NCBP3/NUP88/NUP85/SRSF2/SEH1L/THOC1/DDX39A/AKAP8L/SYMPK/SRSF6/RANBP2/WDR33/POLR2D/MCM3AP/NUP35/AGFG1/THOC5/POLDIP3/LRPPRC/XPO1/CPSF3/NUP210/SENP2/IGF2BP2/FYTTD1/SETD2/FIP1L1/G3BP2/EIF4E/SLU7/CETN3/NUP43/NUP153/SRSF3/NUP205/…	73
BP	GO:1901990	regulation of mitotic cell cycle phase transition	163/4362	439/18862	1.71083e-11	2.6428e-09	2.16105e-09	BTRC/ANAPC16/PTEN/CDC14A/PSMA5/ATM/RDX/USP47/CHEK1/CKAP5/PSMD4/INTS3/DDB1/PBX1/CDCA5/RCC2/MRE11/CEP57/MDM4/APPL2/ANAPC7/TAOK3/DYNLL1/DTL/ANAPC5/KNTC1/CCND2/SDCCAG8/CDK2/DCTN2/HMGA2/MDM2/PTPN6/CNOT2/PCID2/CUL4A/CDC16/PSMB2/CLSPN/DYNC1H1/HSP90AA1/XRCC3/PSMA6/PSMC6/PSMA3/FOXN3/PSMC1/INO80/HAUS2/TMOD3/RAB11A/PML/SIN3A/NDE1/BRD7/RBL2/CNOT1/NAE1/VPS4A/PSMD7/RFWD3/CDK10/YWHAE/PAFAH1B1/TAOK1/PSMD11/PSMD3…	163
BP	GO:0006892	post-Golgi vesicle-mediated transport	56/4362	105/18862	1.7951e-11	2.70535e-09	2.21219e-09	GBF1/VTI1A/OPTN/EXOC6/SORL1/GOLPH3L/SCAMP3/BLZF1/KLHL20/CCDC91/CNST/MON2/LAPTM5/LAMP1/MACF1/SCFD1/VTI1B/EPS15/SNAP23/MYO5A/VPS13C/CSK/SCAMP2/VPS35L/CLN3/STX4/AP1G1/NSF/GOSR2/RABEP1/GGA3/DNM2/AP3D1/AP2A1/ARFGEF2/DOP1B/GGA1/RAB10/EHD3/PREPL/COMMD1/VPS54/EXOC6B/VAMP5/RBSN/GOLGA4/RACK1/SCAMP1/GOPC/KIF13A/VPS52/DOP1A/EXOC4/LYPLA1/VPS13A/CCDC22	56
BP	GO:0061013	regulation of mRNA catabolic process	92/4362	210/18862	2.29477e-11	3.37604e-09	2.76063e-09	LARP4B/PSMA5/TIRAP/CELF1/PSMD4/RC3H1/DHX9/MAPKAPK2/YBX3/HNRNPR/HNRNPU/PUM1/PCID2/PSMB2/THRAP3/DIS3/HNRNPC/YBX1/PSMA6/PSMC6/PSMA3/PSMC1/ANP32A/PARN/TNRC6A/FUS/CNOT1/EXOSC6/SERBP1/PSMD7/CARHSP1/UBB/METTL16/PSMD11/TAF15/PSMD3/PSMC5/PSMD12/ROCK1/SAMD4B/PSMC4/EXOSC5/DHX34/ELAVL1/HNRNPM/PSMF1/NBAS/PSMD14/FASTKD1/PUM2/FASTKD2/PSMD1/GIGYF2/GTPBP1/TNRC6B/PSME4/PNPT1/XPO1/XRN1/FXR1/EIF4G1/IGF2BP2/PRKCD/DCP…	92
BP	GO:0006611	protein export from nucleus	83/4362	183/18862	2.4957e-11	3.58626e-09	2.93252e-09	TCF7L2/UPF2/NUP98/NUP160/SMG5/NXF1/SMG7/MAGOHB/PTPN11/DUSP16/PTPN14/NUP133/SRRM1/SARNP/XPOT/NUP107/SRSF4/PCID2/XPO4/NUP58/PPM1A/MAGOH/NDC1/CHP1/CTDSPL2/SMG1/RNPS1/XPO6/NUP93/DDX19A/SRSF11/YWHAE/SMG6/SUPT6H/NUP88/STRADA/NUP85/SRSF2/SEH1L/THOC1/DDX39A/AKAP8L/ANKLE1/TGFB1/SYMPK/EIF6/SRSF6/CSE1L/RANBP2/WDR33/POLR2D/MCM3AP/NUP35/AGFG1/THOC5/SP100/POLDIP3/XPO1/CPSF3/NUP210/LSG1/FYTTD1/SETD2/FIP1L1/SDAD…	83
BP	GO:0010506	regulation of autophagy	129/4362	328/18862	2.7472e-11	3.85794e-09	3.15468e-09	OPTN/WAC/MAPK8/SIRT1/VPS26A/CASP1/ATM/DRAM2/PAFAH1B2/PIK3C2A/VPS13D/ATG13/PRKAB2/GBA/UBQLN4/TRIM5/TRIM22/ATF6/UVRAG/ABL2/SESN3/DRAM1/USP30/TPCN1/ATP6V0A2/ULK1/RAB3GAP2/DNM1L/RNF41/TBK1/SESN2/HMGB1/FOXO1/ZMPSTE24/SCFD1/SNX6/KDM4A/HIF1A/SPTLC2/TMEM59/NEDD4/VPS13C/HERC1/CLEC16A/SMG1/CLN3/KAT8/VPS35/USP10/FLCN/POLDIP2/PIP4K2B/STAT3/ATP6V0A1/CALCOCO2/MTMR4/TLK2/ERN1/USP33/USP36/RPTOR/FOXK2/ROCK1/RMC1/…	129
BP	GO:0018209	peptidyl-serine modification	130/4362	333/18862	4.16546e-11	5.71965e-09	4.67701e-09	CHUK/INPP5F/CAMK1D/STK32C/MASTL/MAPK8/PTEN/ATM/HIPK1/HIPK3/CD44/SMTNL1/PAK1/ATP2B4/MAPKAPK2/CREBL2/ULK1/PARP1/STK38L/GALNT2/AKT3/SMYD3/CDK2/TBK1/RPS6KA1/HMGA2/WNK1/LATS2/CLSPN/HSP90AA1/MARK3/MAST2/PRKCH/RPS6KA5/TTBK2/CSNK1G1/SMG1/PRKCB/DOCK7/PDPK1/AXIN1/TERF2IP/NLK/GGNBP2/RPS6KB1/TLK2/ERN1/RPTOR/CSNK1D/ROCK1/GALNT1/BCL2/PKN2/PKN1/CDC7/CSNK1G2/MAP4K1/MAP3K10/TGFB1/PRKD2/BAX/VRK3/SH2D3A/TOP1/SGK2/S…	130
BP	GO:0006605	protein targeting	162/4362	441/18862	5.16996e-11	6.94461e-09	5.67868e-09	VTI1A/SEC61A2/PHYH/PAOX/TIMM23/TYSND1/AP3M1/RPS24/IDE/PEX14/RPS25/VPS11/SORL1/VPS13D/IMMP1L/CAT/PEX16/ATG13/SSR2/PEX19/RPS3/PAK1/RPL27A/TIMM17A/GNPTAB/SIRT4/VPS37B/SRP9/TOMM20/OS9/ZDHHC18/RAB3IP/LAPTM5/ZDHHC20/HSP90AA1/AP4S1/SRP54/RPS8/RPS29/TIMM9/VTI1B/CHP1/SLC27A2/NEDD4/VPS13C/RAB8B/RPL4/ZFAND6/RPS17/ICMT/LONP2/NAGPA/LEPROT/KATNB1/VPS4A/MLYCD/RPL13/MYO1C/UBB/RPL23A/RPL23/GOSR2/NPEPPS/STXBP4/GGA…	162
BP	GO:0016579	protein deubiquitination	114/4362	283/18862	6.88609e-11	9.05302e-09	7.40274e-09	ABRAXAS2/STAM/USP54/GATA3/PTEN/PSMA5/BIRC3/BIRC2/USP28/USP47/DDB2/MINDY1/PSMD4/TAF10/UCHL5/MDM4/USP30/USP48/TOMM20/DESI2/MCRS1/USP15/MDM2/PSMB2/CLSPN/YY1/WDR20/TRAF3/PSMA6/PSMC6/PSMA3/HIF1A/PSMC1/ATXN3/INO80/USP8/USP24/MINDY2/USP3/SMAD3/USP1/CYLD/PSMD7/USP10/UBB/USP22/RHOT1/PSMD11/PSMD3/USP32/PSMC5/SMURF2/PSMD12/USP33/USP36/FOXK2/USP14/SMAD2/SMAD4/BABAM1/PSMC4/PSMF1/ASXL1/ITCH/ACTR5/USP16/MBD5/ST…	114
BP	GO:0009896	positive regulation of catabolic process	164/4362	450/18862	7.99444e-11	1.00339e-08	8.20479e-09	OPTN/ADAM8/WAC/PFKFB3/SIRT1/SUPV3L1/PTEN/IDE/ATM/RDX/PAFAH1B2/VPS11/SORL1/PIK3C2A/VPS13D/CELF1/ARNT/GBA/TRIM5/TRIM22/DDB1/ATF6/STX5/CPT1A/RC3H1/UVRAG/COP1/CTSC/SESN3/PFKFB2/TPCN1/FBXW8/DTL/P2RX7/ULK1/CHFR/RAB3GAP2/HNRNPR/RNF41/TBK1/MDM2/SESN2/TMTC3/LAPTM5/PUM1/HMGB1/FOXO1/HSP90AA1/HECTD1/HIF1A/PSEN1/AREL1/SPTLC2/PSMC1/ATXN3/FAF1/NRDC/ZYG11B/TMEM59/NEDD4/SNX1/OAZ2/PIAS1/ARIH1/TNRC6A/AXIN1/PHKG2/VP…	164
BP	GO:0006405	RNA export from nucleus	68/4362	142/18862	8.11932e-11	1.00339e-08	8.20479e-09	UPF2/NUP98/NUP160/SMG5/NXF1/DHX9/SMG7/MAGOHB/NUP133/SRRM1/SARNP/XPOT/NUP107/CPSF6/SRSF4/PCID2/KHDRBS1/NUP58/NRDE2/MAGOH/NDC1/SMG1/RNPS1/NUP93/DDX19A/SRSF11/SMG6/SUPT6H/NUP88/NUP85/SRSF2/SEH1L/THOC1/DDX39A/AKAP8L/SYMPK/EIF6/SRSF6/RANBP2/WDR33/POLR2D/MCM3AP/NUP35/AGFG1/THOC5/POLDIP3/XPO1/CPSF3/NUP210/LSG1/FYTTD1/SETD2/FIP1L1/SDAD1/EIF4E/PHAX/SLU7/NUP43/NUP153/SRSF3/NUP205/NUP42/POM121C/NUP188/NUP21…	68
BP	GO:0010212	response to ionizing radiation	68/4362	142/18862	8.11932e-11	1.00339e-08	8.20479e-09	DCLRE1C/SIRT1/GATA3/ATM/USP28/CBL/CYP2R1/INTS3/CLK2/XRRA1/COP1/PTPRC/NUCKS1/INTS7/PARP1/RHNO1/KDM1A/HMGA2/MDM2/IKBIP/BRCA2/ZMPSTE24/MTA1/RAD51/INO80/TP53BP1/PML/RFWD3/TLK2/GRB2/BCL2/ICAM1/DNM2/STK11/BABAM1/BAX/LZIC/MAP3K20/XRCC5/NHEJ1/CHEK2/XRCC6/DNMT3A/BABAM2/TOPBP1/ATR/RNF168/ABRAXAS1/UIMC1/MRNIP/RAD1/NIPBL/ERCC8/GTF2H5/MAPK14/RNF8/XRCC2/PAXIP1/FIGNL1/EEF1D/HSF1/WRN/POLB/SPIDR/PRKDC/INIP/ALAD/A…	68
BP	GO:0006479	protein methylation	77/4362	170/18862	1.40044e-10	1.6641e-08	1.36075e-08	EEF1AKMT2/SIRT1/GATA3/KMT2A/MTHFR/PRMT3/SETDB1/ASH1L/KMT5B/RAB6A/KDM1A/SMYD3/SETDB2/RLF/VCPKMT/ARID4A/SNW1/SETD3/RTF1/WDR61/GSPT1/ICMT/SETD1A/CREBBP/PRMT7/SUPT6H/SUZ12/MLLT6/EZH1/SMAD4/DNMT1/CARM1/RAB3D/BRD4/MTF2/ZNF274/ZNF335/PCMTD2/PAXBP1/PRMT2/RIF1/METTL21A/SNRPD3/TTLL12/DPY30/NDUFAF7/FBXO11/TET3/KDM3A/CTNNB1/SETD2/HEMK1/SETD5/SETD7/PRMT9/NSD2/ATPSCKMT/NSD1/MYB/PCMT1/JARID2/EHMT2/KMT2E/AASS/EZ…	77
BP	GO:0008213	protein alkylation	77/4362	170/18862	1.40044e-10	1.6641e-08	1.36075e-08	EEF1AKMT2/SIRT1/GATA3/KMT2A/MTHFR/PRMT3/SETDB1/ASH1L/KMT5B/RAB6A/KDM1A/SMYD3/SETDB2/RLF/VCPKMT/ARID4A/SNW1/SETD3/RTF1/WDR61/GSPT1/ICMT/SETD1A/CREBBP/PRMT7/SUPT6H/SUZ12/MLLT6/EZH1/SMAD4/DNMT1/CARM1/RAB3D/BRD4/MTF2/ZNF274/ZNF335/PCMTD2/PAXBP1/PRMT2/RIF1/METTL21A/SNRPD3/TTLL12/DPY30/NDUFAF7/FBXO11/TET3/KDM3A/CTNNB1/SETD2/HEMK1/SETD5/SETD7/PRMT9/NSD2/ATPSCKMT/NSD1/MYB/PCMT1/JARID2/EHMT2/KMT2E/AASS/EZ…	77
BP	GO:0006260	DNA replication	112/4362	280/18862	1.67185e-10	1.94608e-08	1.59133e-08	DDX21/KIN/WAPL/NOC3L/ATM/CHEK1/FAM111A/POLA2/DHX9/MRE11/NUCKS1/RFC5/DTL/POLE/CDC42/SDE2/RHNO1/DDX11/DDX23/CDK2/PRIM1/HELB/ING4/RBBP4/BRCA2/CLSPN/DACH1/ZMPSTE24/CINP/SUPT16H/BAZ1A/FANCM/POLE2/WDHD1/NASP/FAF1/RAD51/INO80/PCLAF/SIN3A/NFIA/E4F1/KCTD13/DNAJA3/TERF2/RFWD3/MAP2K4/NT5M/TOP3A/ATAD5/KAT7/RPAIN/POLG2/CTC1/ESCO1/THOC1/RBBP8/POLI/RNASEH2A/CDC7/CHAF1A/LIG1/GRWD1/PPP2R1A/MGME1/DTD1/GINS1/SAMHD1…	112
BP	GO:0032259	methylation	136/4362	359/18862	1.70073e-10	1.94608e-08	1.59133e-08	EEF1AKMT2/TRDMT1/NSUN6/SIRT1/GATA3/HELLS/RBM15/KMT2A/PRDM10/MTHFR/PRMT3/PRDM2/PRDM11/SPI1/SETDB1/ASH1L/KMT5B/RAB6A/TRMT1L/COQ5/ATF7IP/PARP1/KDM1A/TARBP1/MTR/SMYD3/TFB2M/METTL7A/BAZ2A/MPHOSPH8/SETDB2/RLF/ZMPSTE24/TDRD9/PRORP/VCPKMT/ARID4A/NSUN4/SNW1/SETD3/RTF1/WDR61/GSPT1/ICMT/SETD1A/CREBBP/PRMT7/SMYD4/METTL16/SUPT6H/SUZ12/MLLT6/EZH1/PPM1D/METTL2A/METTL23/SMAD4/MBD2/DNMT1/CARM1/RAB3D/TRMT1/BRD4/MB…	136
BP	GO:0071426	ribonucleoprotein complex export from nucleus	63/4362	130/18862	2.13045e-10	2.32533e-08	1.90145e-08	UPF2/NUP98/NUP160/SMG5/NXF1/SMG7/MAGOHB/NUP133/SRRM1/SARNP/XPOT/NUP107/SRSF4/PCID2/NUP58/MAGOH/NDC1/SMG1/RNPS1/NUP93/DDX19A/SRSF11/SMG6/SUPT6H/NUP88/NUP85/SRSF2/SEH1L/THOC1/DDX39A/AKAP8L/SYMPK/EIF6/SRSF6/RANBP2/WDR33/POLR2D/MCM3AP/NUP35/AGFG1/THOC5/POLDIP3/XPO1/CPSF3/NUP210/LSG1/FYTTD1/SETD2/FIP1L1/SDAD1/EIF4E/SLU7/NUP43/NUP153/SRSF3/NUP205/NUP42/POM121C/NUP188/NUP214/TSC1/UPF3B/THOC2	63
BP	GO:0006406	mRNA export from nucleus	57/4362	113/18862	2.14507e-10	2.32533e-08	1.90145e-08	UPF2/NUP98/NUP160/SMG5/NXF1/SMG7/MAGOHB/NUP133/SRRM1/SARNP/NUP107/SRSF4/PCID2/NUP58/MAGOH/NDC1/SMG1/RNPS1/NUP93/DDX19A/SRSF11/SMG6/SUPT6H/NUP88/NUP85/SRSF2/SEH1L/THOC1/DDX39A/AKAP8L/SYMPK/SRSF6/RANBP2/WDR33/POLR2D/MCM3AP/NUP35/AGFG1/THOC5/POLDIP3/CPSF3/NUP210/FYTTD1/SETD2/FIP1L1/EIF4E/SLU7/NUP43/NUP153/SRSF3/NUP205/NUP42/POM121C/NUP188/NUP214/UPF3B/THOC2	57
BP	GO:0071427	mRNA-containing ribonucleoprotein complex export from nucleus	57/4362	113/18862	2.14507e-10	2.32533e-08	1.90145e-08	UPF2/NUP98/NUP160/SMG5/NXF1/SMG7/MAGOHB/NUP133/SRRM1/SARNP/NUP107/SRSF4/PCID2/NUP58/MAGOH/NDC1/SMG1/RNPS1/NUP93/DDX19A/SRSF11/SMG6/SUPT6H/NUP88/NUP85/SRSF2/SEH1L/THOC1/DDX39A/AKAP8L/SYMPK/SRSF6/RANBP2/WDR33/POLR2D/MCM3AP/NUP35/AGFG1/THOC5/POLDIP3/CPSF3/NUP210/FYTTD1/SETD2/FIP1L1/EIF4E/SLU7/NUP43/NUP153/SRSF3/NUP205/NUP42/POM121C/NUP188/NUP214/UPF3B/THOC2	57
BP	GO:0016925	protein sumoylation	45/4362	81/18862	2.87034e-10	3.0579e-08	2.50048e-08	ZMIZ1/NUP98/PIAS3/NUP160/ARNT/RELA/NUP133/NUP107/MDM2/NUP58/NDC1/PIAS1/HMG20A/UBE2I/NUP93/NUP88/SUMO2/NUP85/SEH1L/PIAS2/UBA2/HMG20B/SAE1/RANBP2/IFIH1/NUP35/SUMO1/HDAC4/BCL11A/NUP210/SENP2/SENP5/CTNNB1/GNL3/NUP43/NUP153/KIAA1586/SENP6/NUP205/NUP42/POM121C/NSMCE2/NUP188/NUP214/GNL3L	45
BP	GO:0071166	ribonucleoprotein complex localization	63/4362	131/18862	3.18328e-10	3.33381e-08	2.72609e-08	UPF2/NUP98/NUP160/SMG5/NXF1/SMG7/MAGOHB/NUP133/SRRM1/SARNP/XPOT/NUP107/SRSF4/PCID2/NUP58/MAGOH/NDC1/SMG1/RNPS1/NUP93/DDX19A/SRSF11/SMG6/SUPT6H/NUP88/NUP85/SRSF2/SEH1L/THOC1/DDX39A/AKAP8L/SYMPK/EIF6/SRSF6/RANBP2/WDR33/POLR2D/MCM3AP/NUP35/AGFG1/THOC5/POLDIP3/XPO1/CPSF3/NUP210/LSG1/FYTTD1/SETD2/FIP1L1/SDAD1/EIF4E/SLU7/NUP43/NUP153/SRSF3/NUP205/NUP42/POM121C/NUP188/NUP214/TSC1/UPF3B/THOC2	63
BP	GO:1902275	regulation of chromatin organization	81/4362	185/18862	3.65028e-10	3.75918e-08	3.07392e-08	MAPK8/PARG/SIRT1/GATA3/ATM/KMT2A/CHEK1/MTHFR/SPTY2D1/SPI1/SETDB1/ARRB1/ATF7IP/SKI/KDM5A/KDM1A/RESF1/PPHLN1/HNRNPU/UBE2N/MPHOSPH8/SETDB2/ZMPSTE24/SNW1/RPS6KA5/RTF1/SIN3A/WDR61/SETD1A/GLYR1/BRD7/MIER1/FLCN/SUPT6H/TADA2A/MLLT6/KAT7/TLK2/SMAD4/DNMT1/BRD4/AKAP8/AKAP8L/MTF2/SIRT6/PRKD2/ZNF274/ZNF335/PAXBP1/RIF1/TLK1/TRIP12/MORC2/ATAD2B/UCN/KDM3A/CTNNB1/TASOR/SETD5/SETD7/SNCA/UBE2B/NSD1/NIPBL/WDR70/ATG5…	81
BP	GO:0043487	regulation of RNA stability	85/4362	198/18862	4.51476e-10	4.57323e-08	3.73957e-08	TRDMT1/LARP4B/PSMA5/TIRAP/CELF1/PSMD4/RC3H1/DHX9/MAPKAPK2/YBX3/HNRNPR/HNRNPU/PUM1/PCID2/ZCCHC17/PSMB2/THRAP3/DIS3/HNRNPC/YBX1/PSMA6/PSMC6/PSMA3/PSMC1/ANP32A/PARN/FUS/EXOSC6/SERBP1/PSMD7/CARHSP1/UBB/METTL16/PSMD11/TAF15/PSMD3/PSMC5/PSMD12/ROCK1/SAMD4B/PSMC4/EXOSC5/ELAVL1/HNRNPM/PSMF1/PSMD14/FASTKD1/PUM2/FASTKD2/PSMD1/GIGYF2/PSME4/XPO1/XRN1/FXR1/EIF4G1/IGF2BP2/PRKCD/DCP1A/PDE12/METTL14/NAF1/CNOT6L/…	85
BP	GO:0022618	ribonucleoprotein complex assembly	93/4362	224/18862	5.97043e-10	5.95021e-08	4.86555e-08	CELF2/EIF3A/PRPF18/ATM/MRPL20/RNVU1-17/RNVU1-8/CELF1/PRPF3/KHDC4/CLP1/CPSF7/SART1/CLNS1A/DHX9/MRTO4/DENR/SFSWAP/STRAP/SCAF11/DDX23/EIF4B/PTGES3/CPSF6/AGO4/AGO1/AGO3/SF3A3/HSP90AA1/PRPF39/DICER1/EIF3J/RSL24D1/SNUPN/MRPS11/LUC7L/RPL3L/PRMT7/PRPF8/RPL23A/LUC7L3/COIL/MRPS7/SNRPD1/TXNL4A/SF3A2/EIF3K/RPS19/YJU2/SNRPD2/RPL13A/PTBP2/EIF2S2/EIF6/SRSF6/PRPF6/POLR2D/DDX1/SF3B1/FASTKD2/XRCC5/SNRPD3/EIF3D/EIF…	93
BP	GO:2001020	regulation of response to DNA damage stimulus	92/4362	221/18862	6.24269e-10	6.12279e-08	5.00667e-08	SLF2/NSMCE4A/PARG/SIRT1/SHLD2/MMS19/ATM/USP47/CHEK1/CD44/UBQLN4/KMT5B/RNF169/RPS3/DHX9/PARPBP/PARP1/KDM1A/DDX11/ARID2/HMGA2/HELB/MDM2/RAD52/UBE2N/CUL4A/HMGB1/TPT1/ZMPSTE24/RAD51/TP53BP1/WDR76/FEM1B/PML/SMG1/USP1/PPP4C/FUS/TERF2/RFWD3/TERF2IP/KAT7/SPIRE1/THOC1/SMCHD1/BCL2/BABAM1/ANKLE1/TMEM161A/SIRT6/YJU2/XRCC1/UBE2V1/DYRK1A/PTTG1IP/RIF1/PLA2R1/MAP3K20/BID/CHEK2/THOC5/TRIP12/BABAM2/ACTR2/PARP9/ATR…	92
BP	GO:1902749	regulation of cell cycle G2/M phase transition	91/4362	219/18862	8.64566e-10	8.34712e-08	6.82552e-08	PSMA5/ATM/USP47/CHEK1/CKAP5/PSMD4/INTS3/PBX1/RCC2/MRE11/CEP57/TAOK3/DYNLL1/DTL/SDCCAG8/CDK2/DCTN2/HMGA2/PSMB2/CLSPN/DYNC1H1/HSP90AA1/PSMA6/PSMC6/PSMA3/FOXN3/PSMC1/HAUS2/RAB11A/SIN3A/NDE1/NAE1/VPS4A/PSMD7/YWHAE/PAFAH1B1/TAOK1/ATAD5/PSMD11/PSMD3/RAD51C/PSMC5/PSMD12/CTC1/CSNK1D/CEP192/HAUS1/VPS4B/CDC7/BRD4/BABAM1/HAUS5/PSMC4/ATF5/PPP2R1A/PSMF1/CEP250/CDC25B/CLASP1/APP/PSMD14/DYNC1I2/PSMD1/SFI1/RBX1/…	91
BP	GO:0043488	regulation of mRNA stability	81/4362	188/18862	9.33655e-10	8.87547e-08	7.25756e-08	LARP4B/PSMA5/TIRAP/CELF1/PSMD4/RC3H1/DHX9/MAPKAPK2/YBX3/HNRNPR/HNRNPU/PUM1/PCID2/PSMB2/THRAP3/DIS3/HNRNPC/YBX1/PSMA6/PSMC6/PSMA3/PSMC1/ANP32A/PARN/FUS/EXOSC6/SERBP1/PSMD7/CARHSP1/UBB/METTL16/PSMD11/TAF15/PSMD3/PSMC5/PSMD12/ROCK1/SAMD4B/PSMC4/EXOSC5/ELAVL1/HNRNPM/PSMF1/PSMD14/FASTKD1/PUM2/FASTKD2/PSMD1/GIGYF2/PSME4/XPO1/XRN1/FXR1/EIF4G1/IGF2BP2/PRKCD/DCP1A/PDE12/METTL14/CNOT6L/HNRNPD/LARP1/PAIP1/T…	81
BP	GO:0042254	ribosome biogenesis	118/4362	307/18862	9.89757e-10	9.26622e-08	7.57709e-08	PDCD11/DDX21/RPS24/PTEN/RRP12/DDX10/EXOSC10/RPS25/RPUSD4/NAT10/MRPL20/WDR74/SART1/MRTO4/UTP25/UTP20/DDX54/NVL/URB2/HEATR1/TFB2M/HELB/KRR1/CUL4A/GTF3A/DIS3/NGDN/ERI3/RPS8/NSUN4/FCF1/RSL24D1/RPS17/MRPS11/ISG20/RSL1D1/RPL3L/THUMPD1/HEATR3/NOL9/EXOSC6/METTL16/RPL23A/UTP6/AATF/DDX52/PELP1/MRPL10/UTP18/NUP88/MRPS7/USP36/RIOK3/KRI1/RPS16/EXOSC5/RPS19/RPS9/EIF6/DDX27/MTG2/NOL10/NIFK/URB1/YBEY/WDR75/NOP58…	118
BP	GO:0006302	double-strand break repair	106/4362	268/18862	1.08676e-09	9.91516e-08	8.10773e-08	SLF2/DCLRE1C/SHLD2/MMS19/ATM/CHEK1/UBQLN4/CDCA5/KDM2A/KMT5B/RNF169/UVRAG/MRE11/NUCKS1/PARPBP/PARP1/KDM1A/DDX11/ARID2/HMGA2/HELB/RAD52/UBE2N/HMGB1/BRCA2/SFPQ/YY1/XRCC3/MTA1/FANCM/ZFYVE26/TDP1/HERC2/RAD51/INO80/TP53BP1/PML/MORF4L1/PPP4C/FUS/RFWD3/TERF2IP/ZSWIM7/RAD51C/SPIRE1/RBBP8/SMCHD1/RNF138/CDC7/BABAM1/SIRT6/XRCC1/SAMHD1/AP5S1/ACTR5/MCM8/RIF1/DDX1/PSMD14/SMC6/SUMO1/XRCC5/SMARCAL1/NHEJ1/CHEK2/TR…	106
BP	GO:2001252	positive regulation of chromosome organization	73/4362	164/18862	1.09116e-09	9.91516e-08	8.10773e-08	SLF2/SIRT1/GATA3/TNKS2/ATM/KMT2A/SETDB1/ARRB1/MRE11/NEK7/ATF7IP/KDM1A/DDX11/RESF1/PPHLN1/UBE2N/MPHOSPH8/SETDB2/SFPQ/SNW1/RPS6KA5/RTF1/PML/SIN3A/WDR61/PARN/GLYR1/BRD7/TERF2/MIER1/TADA2A/KAT7/SMAD4/DNMT1/BRD4/AKAP8/AKAP8L/MTF2/SIRT6/PRKD2/PAXBP1/RIF1/XRCC5/MAPK1/MORC2/CCT4/ATR/CTNNB1/GNL3/TASOR/NAF1/HNRNPD/NIPBL/GTF2H2/MYB/JARID2/MAP3K4/PPP1R10/KMT2E/SSBP1/PAXIP1/CCT6A/AUTS2/NSMCE2/HMBOX1/NSD3/NBN/…	73
BP	GO:0007034	vacuolar transport	69/4362	153/18862	1.56588e-09	1.40226e-07	1.14664e-07	VTI1A/STAM/AP3M1/VPS11/SORL1/TSG101/VPS13D/VPS51/SCYL2/GNPTAB/VPS37B/CCDC91/LYST/TMEM50A/LAPTM5/LAMP1/VPS36/ATG14/VTI1B/VIPAS39/VPS18/VPS39/NEDD4/VPS13C/CLEC16A/CLN3/VPS35/MGRN1/NAGPA/LEPROT/VPS4A/AP1G1/GOSR2/SNF8/VPS53/GGA3/STX8/EPG5/VPS4B/USE1/MVB12A/AP3D1/TGFBRAP1/GCC2/TMEM50B/ALS2/HMGXB4/EHD3/VPS54/RAB7A/PIK3R4/RBSN/TRAK1/SCARB2/AP3B1/ZFYVE16/KIF13A/VPS52/VPS41/SMURF1/DENND3/LEPROTL1/HOOK3/HG…	69
BP	GO:0071826	ribonucleoprotein complex subunit organization	94/4362	231/18862	1.69363e-09	1.49499e-07	1.22247e-07	CELF2/EIF3A/PRPF18/ATM/MRPL20/RNVU1-17/RNVU1-8/CELF1/PRPF3/KHDC4/CLP1/CPSF7/SART1/CLNS1A/DHX9/MRTO4/DENR/SFSWAP/STRAP/SCAF11/DDX23/EIF4B/PTGES3/CPSF6/AGO4/AGO1/AGO3/SF3A3/HSP90AA1/KLC1/PRPF39/DICER1/EIF3J/RSL24D1/SNUPN/MRPS11/LUC7L/RPL3L/PRMT7/PRPF8/RPL23A/LUC7L3/COIL/MRPS7/SNRPD1/TXNL4A/SF3A2/EIF3K/RPS19/YJU2/SNRPD2/RPL13A/PTBP2/EIF2S2/EIF6/SRSF6/PRPF6/POLR2D/DDX1/SF3B1/FASTKD2/XRCC5/SNRPD3/EIF3…	94
BP	GO:0006338	chromatin remodeling	87/4362	209/18862	1.8122e-09	1.57712e-07	1.28963e-07	SIRT1/GATA3/HELLS/SPTY2D1/CHD1L/SETDB1/GATAD2B/PAK1/RSF1/KDM5B/ACTR6/HCFC2/ATF7IP/KDM5A/RESF1/PPHLN1/SMARCC2/BAZ2A/CHD4/HMGA2/ARID1A/MPHOSPH8/HDAC1/RBBP4/SETDB2/SCMH1/HNRNPC/CHD8/BAZ1A/KDM4A/MIS18BP1/NASP/ZBTB1/NRDE2/BAHD1/INO80/SRCAP/ITGB3BP/CENPV/TADA2A/SMARCE1/EZH1/HDAC5/BPTF/CHD3/SMCHD1/RERE/MBD2/DNMT1/SMARCA4/MBD3/SIRT2/SIRT6/ACTR5/TOP1/PABPC1L/ZNFX1/BAZ2B/MORC2/HDAC4/CENPM/DNMT3A/PSME4/SATB…	87
BP	GO:0034968	histone lysine methylation	53/4362	107/18862	2.1136e-09	1.81388e-07	1.48323e-07	SIRT1/GATA3/KMT2A/SETDB1/ASH1L/KMT5B/KDM1A/SMYD3/SETDB2/RLF/ARID4A/SNW1/SETD3/RTF1/WDR61/SETD1A/SUPT6H/SUZ12/MLLT6/EZH1/SMAD4/DNMT1/BRD4/MTF2/ZNF274/ZNF335/RIF1/TTLL12/DPY30/TET3/KDM3A/CTNNB1/SETD2/SETD5/SETD7/NSD2/NSD1/MYB/JARID2/EHMT2/KMT2E/EZH2/KMT2C/PAXIP1/AUTS2/ASH2L/NSD3/WDR5/EHMT1/MECP2/KDM6A/OGT/ATRX	53
BP	GO:0019058	viral life cycle	129/4362	348/18862	2.46608e-09	2.08738e-07	1.70687e-07	USP6NL/CTBP2/IDE/DDX6/TSG101/NUP98/NUP160/SETDB1/TRIM5/TRIM22/FAM111A/F11R/DDB1/ATG16L2/UVRAG/NUCKS1/CD46/OAS3/VPS37B/SCARB1/CDC42/NUP133/RESF1/PCBP2/HMGA2/NUP107/EEA1/LAMP1/MPHOSPH8/KPNA6/NUP58/KPNA3/PPIE/PPIH/CCNK/EPS15/NDC1/VPS18/NEDD4/HACD3/PML/ISG20/ANPEP/CIITA/NFIA/NUP93/VPS4A/IST1/UBB/LGALS9/KPNB1/SNF8/NUP88/TRIM25/KPNA2/NUP85/P4HB/SEH1L/BCL2/VPS4B/PKN2/VAPA/ICAM1/LDLR/MVB12A/PVR/NECTIN2/I…	129
BP	GO:0051656	establishment of organelle localization	153/4362	431/18862	2.8778e-09	2.40296e-07	1.96493e-07	GBF1/SEC23IP/SEC24C/AP3M1/KIF1B/PEX14/GPSM2/ATM/CBL/S100A13/STX5/MAP4K2/CDCA5/PPP6R3/KIFAP3/RAB6A/GAB2/PICALM/CTSC/TMED2/CDC42/BICD1/HNRNPU/DCTN2/CEP83/LAMP1/TRAPPC3/DYNC1H1/SCFD1/SEC23A/TRAPPC6B/ACTR10/HIF1A/PSEN1/TMED10/TRIP11/CHP1/SNAP23/SPG11/BLOC1S6/MYO5C/MYO5A/MYO1E/RAB11A/FES/NDE1/DOCK7/PDPK1/IL4R/CLN3/KATNB1/VPS4A/MYO1C/UBB/PAFAH1B1/LGALS9/GOSR1/RHOT1/C17orf75/MYO19/NSF/GOSR2/KPNB1/NUP88/…	153
BP	GO:0032479	regulation of type I interferon production	60/4362	128/18862	2.91698e-09	2.4032e-07	1.96512e-07	CHUK/POLR3A/TIRAP/POLR3C/UBE2L6/RELA/DHX9/MRE11/PTPN11/PCBP2/STAT6/TBK1/HMGB1/YY1/HSP90AA1/TRAF3/POLR3E/NLRC3/CREBBP/CYLD/PLCG2/RNF135/DHX58/DHX33/TRIM25/NPLOC4/RIOK3/RNF125/RELB/TICAM1/PIN1/POLR3F/ITCH/MAVS/NMI/IFIH1/HSPD1/XRCC5/LRRFIP1/EP300/XRCC6/PPM1B/REL/POLR2H/CTNNB1/SETD2/NFKB1/HERC5/HAVCR2/CGAS/TRIM56/TAX1BP1/RNF216/CRCP/PRKDC/RIPK2/DDX58/SYK/IRAK1/OTUD5	60
BP	GO:0042147	retrograde transport, endosome to Golgi	47/4362	91/18862	2.98561e-09	2.42738e-07	1.98489e-07	GBF1/VTI1A/WASHC2C/WASHC2A/VPS26A/BET1L/STX5/VPS51/RAB6A/DENND5A/ARL1/VPS29/ERC1/HEATR5A/SNX6/VTI1B/TMEM87A/SNX1/VPS35/GOSR1/GOSR2/SPAG9/VPS53/CLTC/TBC1D17/RNF126/SNX5/GCC2/TMEM87B/TRAPPC10/PIKFYVE/GGA1/EHD3/HEATR5B/PREPL/VPS54/TBC1D23/RAB7A/RBSN/TBC1D5/TBC1D14/SNX2/RHOBTB3/SNX3/VPS52/RIC1/SNX12	47
BP	GO:0031331	positive regulation of cellular catabolic process	139/4362	384/18862	3.64802e-09	2.92742e-07	2.39378e-07	OPTN/ADAM8/WAC/PFKFB3/SIRT1/SUPV3L1/PTEN/ATM/RDX/PAFAH1B2/VPS11/PIK3C2A/VPS13D/CELF1/ARNT/GBA/TRIM5/TRIM22/ATF6/CPT1A/RC3H1/UVRAG/COP1/CTSC/SESN3/PFKFB2/TPCN1/FBXW8/P2RX7/ULK1/CHFR/RAB3GAP2/HNRNPR/TBK1/MDM2/SESN2/TMTC3/LAPTM5/PUM1/HMGB1/FOXO1/HSP90AA1/HECTD1/HIF1A/PSEN1/SPTLC2/PSMC1/ATXN3/FAF1/NRDC/ZYG11B/TMEM59/PIAS1/ARIH1/TNRC6A/AXIN1/PHKG2/VPS35/CNOT1/FLCN/METTL16/PIP4K2B/CALCOCO2/RNFT1/SUMO2/…	139
BP	GO:0140053	mitochondrial gene expression	72/4362	165/18862	4.0574e-09	3.21419e-07	2.62828e-07	MTG1/TFAM/SUPV3L1/RPUSD4/MRPL20/MRPS21/DAP3/MRPL48/DARS2/GATC/PUS1/MRPS35/YARS2/TFB2M/MRPL42/MTIF3/MRPS31/MTRF1/TRIT1/MRPL52/PRORP/MRPS11/EARS2/ELAC2/MRPL10/MRPS23/TACO1/MRPS7/MRPL38/SARS2/MRPS12/SLC25A33/UQCC1/MTG2/FASTKD2/TRMT61B/LRPPRC/MTIF2/PNPT1/PTCD3/MRPL30/MRPL3/MRPS25/GFM1/TRNT1/LARS2/NSUN3/RPUSD3/MRPS18C/TRMT10A/GFM2/QRSL1/MTRES1/FOXO3/RMND1/TFB1M/MRPL18/MRPS18B/MRPS10/MRPS18A/AARS2/MTO1…	72
BP	GO:0032606	type I interferon production	60/4362	129/18862	4.23117e-09	3.28611e-07	2.68709e-07	CHUK/POLR3A/TIRAP/POLR3C/UBE2L6/RELA/DHX9/MRE11/PTPN11/PCBP2/STAT6/TBK1/HMGB1/YY1/HSP90AA1/TRAF3/POLR3E/NLRC3/CREBBP/CYLD/PLCG2/RNF135/DHX58/DHX33/TRIM25/NPLOC4/RIOK3/RNF125/RELB/TICAM1/PIN1/POLR3F/ITCH/MAVS/NMI/IFIH1/HSPD1/XRCC5/LRRFIP1/EP300/XRCC6/PPM1B/REL/POLR2H/CTNNB1/SETD2/NFKB1/HERC5/HAVCR2/CGAS/TRIM56/TAX1BP1/RNF216/CRCP/PRKDC/RIPK2/DDX58/SYK/IRAK1/OTUD5	60
BP	GO:1901532	regulation of hematopoietic progenitor cell differentiation	46/4362	89/18862	4.25456e-09	3.28611e-07	2.68709e-07	GATA3/PSMA5/KMT2A/LMO2/PSMD4/N4BP2L2/PSMB2/PSMA6/SOS2/PSMC6/PSMA3/ZBTB1/PSMC1/TCF12/SETD1A/CBFB/PSMD7/FLCN/PSMD11/PSMD3/PSMC5/PSMD12/TCF3/PSMC4/PSMF1/ITCH/RUNX1/PSMD14/NFE2L2/PSMD1/EIF2AK2/SOS1/PSME4/HES1/METTL14/OCIAD1/OCIAD2/FNIP1/HSPA9/MYB/PDCD2/PSMB9/PUS7/PRKDC/PSMD5/PSMD10	46
BP	GO:0022406	membrane docking	77/4362	181/18862	4.79371e-09	3.65683e-07	2.99023e-07	PDZD8/CTBP2/EXOC6/STXBP3/VPS11/PEX16/CKAP5/VPS45/STX5/CEP57/DYNLL1/SDCCAG8/ESYT1/DCTN2/RAB3IP/STX12/CEP83/DYNC1H1/HSP90AA1/PACS2/SCFD1/ATG14/VTI1B/VPS18/CHP1/HAUS2/TTBK2/BLOC1S6/RAB8B/RAB11A/NDE1/CLN3/STX4/YWHAE/PAFAH1B1/NSF/CSNK1D/STX8/CEP192/ROCK1/HAUS1/ICAM1/RAB3D/RAB8A/CEP89/HAUS5/MARK4/PPP2R1A/STXBP2/CEP250/CLASP1/DYNC1I2/SFI1/RAB10/EXOC6B/ALMS1/IQCB1/RAB7A/CEP70/SCLT1/HAUS3/SCFD2/CEP135/USO…	77
BP	GO:0006470	protein dephosphorylation	121/4362	325/18862	5.68543e-09	4.28418e-07	3.50321e-07	BTRC/SHOC2/PTPRE/PPP2R2D/MASTL/PPP3CB/CAMK2G/PTEN/CDC14A/PPP2R1B/UBASH3B/GBA/SDHAF2/B3GAT3/TIPRL/PPP6R3/MTMR2/SWAP70/PTPRC/HSP90B1/SSH1/PTPN11/SPPL3/PPP2R5A/DUSP16/ANKLE2/PTPN14/RCAN3/PTPN6/PPP1R12A/PHACTR4/PTP4A2/LCK/MTMR6/PPP2R5C/PPP1R3E/PPM1A/PPP2R5E/LRRK1/CTDSPL2/ARPP19/CPPED1/PPP4C/CNEP1R1/PDP2/CAMTA1/LRRC40/YWHAE/SSH2/MTMR4/PPM1D/CD300A/PTPN2/ROCK1/RPRD1A/PHLPP1/BCL2/PTPRM/PPP4R1/STK11/RPAP…	121
BP	GO:0006282	regulation of DNA repair	60/4362	130/18862	6.09686e-09	4.48482e-07	3.66728e-07	SLF2/PARG/SIRT1/SHLD2/MMS19/CHEK1/UBQLN4/KMT5B/RNF169/RPS3/DHX9/PARPBP/PARP1/KDM1A/DDX11/ARID2/HMGA2/HELB/RAD52/UBE2N/CUL4A/HMGB1/RAD51/TP53BP1/PML/USP1/PPP4C/FUS/TERF2/TERF2IP/KAT7/SPIRE1/SMCHD1/BABAM1/TMEM161A/SIRT6/XRCC1/UBE2V1/RIF1/TRIP12/BABAM2/ACTR2/PARP9/RNF168/WDR48/SETD2/NSD2/ABRAXAS1/UIMC1/MRNIP/ERCC8/DEK/RNF8/POLH/CGAS/FIGNL1/UBR5/HSF1/SPIDR/PRKDC	60
BP	GO:0016571	histone methylation	60/4362	130/18862	6.09686e-09	4.48482e-07	3.66728e-07	SIRT1/GATA3/KMT2A/MTHFR/SETDB1/ASH1L/KMT5B/KDM1A/SMYD3/SETDB2/RLF/ARID4A/SNW1/SETD3/RTF1/WDR61/SETD1A/CREBBP/PRMT7/SUPT6H/SUZ12/MLLT6/EZH1/SMAD4/DNMT1/CARM1/BRD4/MTF2/ZNF274/ZNF335/PAXBP1/PRMT2/RIF1/TTLL12/DPY30/TET3/KDM3A/CTNNB1/SETD2/SETD5/SETD7/NSD2/NSD1/MYB/JARID2/EHMT2/KMT2E/AASS/EZH2/KMT2C/PAXIP1/AUTS2/ASH2L/NSD3/WDR5/EHMT1/MECP2/KDM6A/OGT/ATRX	60
BP	GO:0016050	vesicle organization	125/4362	339/18862	6.2737e-09	4.56061e-07	3.72926e-07	SEC31B/GBF1/VTI1A/SEC23IP/STAM/SRGN/SEC24C/VAV3/VPS11/SNX19/TSG101/GOLPH3L/STX5/PPP6R3/VAMP4/UVRAG/PICALM/CTSC/CD34/CORO1C/VPS37B/TMED2/LYST/STX12/EEA1/VPS36/TRAPPC3/SCFD1/SEC23A/TRAPPC6B/VTI1B/TMED10/EPS15/VPS18/CHP1/VPS39/SNAP23/SPG11/BLOC1S6/USP8/RAB8B/RAB11A/CLN3/STX4/VPS4A/AP1G1/IST1/PAFAH1B1/MYO18A/GOSR1/PIP4K2B/NSF/GOSR2/SNF8/CSNK1D/STX8/BCL2/VPS4B/VAPA/DNM2/RAB8A/MVB12A/AP3D1/ANKRD27/GRIK…	125
BP	GO:0031098	stress-activated protein kinase signaling cascade	106/4362	276/18862	7.27873e-09	5.22968e-07	4.27636e-07	CHUK/BTRC/PDCD4/ZMYND11/MAP3K8/MAPK8/TIRAP/HIPK3/SPI1/MAP4K2/PAK1/MAPKAPK2/TRAF5/TAOK3/CDC42/IRAK4/LTBR/UBE2N/HMGB1/FOXO1/ZMPSTE24/TRAF3/MAP4K5/CCDC88C/HACD3/MAP2K1/IGF1R/MAPK8IP3/AXIN1/CYLD/MLKL/MAP2K4/ADORA2B/NCOR1/UBB/LGALS9/TAOK1/NBR1/KAT7/SPAG9/MAP3K3/ERN1/PHLPP1/PKN1/ZNF675/MAP4K1/MAP3K10/SH2D3A/ITCH/STK4/RASSF2/UBE2V1/PTPN1/PLCB1/MAP4K4/APP/MAP3K2/MAP3K20/DUSP19/CRKL/MAPK1/TAB1/EIF2AK2/MAP…	106
BP	GO:0031503	protein-containing complex localization	108/4362	283/18862	7.90871e-09	5.617e-07	4.59308e-07	UPF2/DYNC2H1/ATM/RAP1A/NUP98/NUP160/SMG5/NXF1/KIFAP3/RCC2/SMG7/MAGOHB/IFT81/DYNLL1/NUP133/HNRNPU/SRRM1/SARNP/XPOT/GRIP1/NUP107/SRSF4/PCID2/IFT88/NUP58/SFPQ/GPHN/SYNJ2BP/NUMB/TRIP11/EPS15/MAGOH/NDC1/ADAM10/RAB11A/SMG1/RNPS1/VPS35/NUP93/TERF2/DDX19A/SRSF11/SMG6/SUPT6H/AP2B1/NUP88/NUP85/SRSF2/SEH1L/THOC1/DNM2/DDX39A/AKAP8L/RAB8A/AP3D1/SYMPK/CLSTN1/KIF3B/EIF6/SRSF6/RANBP2/WDR33/POLR2D/MX1/MCM3AP/TTC2…	108
BP	GO:0010389	regulation of G2/M transition of mitotic cell cycle	83/4362	203/18862	1.14667e-08	8.05144e-07	6.58375e-07	PSMA5/ATM/USP47/CHEK1/CKAP5/PSMD4/INTS3/PBX1/RCC2/MRE11/CEP57/TAOK3/DYNLL1/DTL/SDCCAG8/CDK2/DCTN2/HMGA2/PSMB2/CLSPN/DYNC1H1/HSP90AA1/PSMA6/PSMC6/PSMA3/FOXN3/PSMC1/HAUS2/RAB11A/SIN3A/NDE1/NAE1/VPS4A/PSMD7/YWHAE/PAFAH1B1/TAOK1/PSMD11/PSMD3/RAD51C/PSMC5/PSMD12/CTC1/CSNK1D/CEP192/HAUS1/VPS4B/CDC7/BRD4/HAUS5/PSMC4/PPP2R1A/PSMF1/CEP250/CDC25B/CLASP1/APP/PSMD14/DYNC1I2/PSMD1/SFI1/RBX1/PSME4/ALMS1/TOPBP1…	83
BP	GO:0034605	cellular response to heat	56/4362	120/18862	1.1845e-08	8.22363e-07	6.72455e-07	SIRT1/CAMK2G/ATM/NUP98/NUP160/CLPB/MAPKAPK2/CD34/ATP2A2/NUP133/PTGES3/NUP107/NUP58/HSP90AA1/EIF2S1/ATXN3/NDC1/CREBBP/NUP93/YWHAE/TRPV1/DNAJC7/NUP88/NUP85/RPTOR/SEH1L/HSBP1L1/DNAJB1/RANBP2/POLR2D/NUP35/SUMO1/MAPK1/EP300/HTRA2/NUP210/ATR/ARPP21/SLU7/HDAC2/NUP43/NUP153/HSP90AB1/DNAJC2/TFEC/NUP205/DNAJB6/NUP42/POM121C/HSF1/CCAR2/LYN/NUP188/NUP214/IRAK1/RBBP7	56
BP	GO:0018022	peptidyl-lysine methylation	57/4362	123/18862	1.20695e-08	8.2864e-07	6.77588e-07	EEF1AKMT2/SIRT1/GATA3/KMT2A/SETDB1/ASH1L/KMT5B/KDM1A/SMYD3/SETDB2/RLF/VCPKMT/ARID4A/SNW1/SETD3/RTF1/WDR61/SETD1A/SUPT6H/SUZ12/MLLT6/EZH1/SMAD4/DNMT1/BRD4/MTF2/ZNF274/ZNF335/RIF1/METTL21A/TTLL12/DPY30/TET3/KDM3A/CTNNB1/SETD2/SETD5/SETD7/NSD2/ATPSCKMT/NSD1/MYB/JARID2/EHMT2/KMT2E/EZH2/KMT2C/PAXIP1/AUTS2/ASH2L/NSD3/WDR5/EHMT1/MECP2/KDM6A/OGT/ATRX	57
BP	GO:0031056	regulation of histone modification	63/4362	141/18862	1.23238e-08	8.368e-07	6.8426e-07	MAPK8/PARG/SIRT1/GATA3/ATM/KMT2A/CHEK1/MTHFR/SPI1/ARRB1/SKI/KDM5A/KDM1A/UBE2N/ZMPSTE24/SNW1/RPS6KA5/RTF1/SIN3A/WDR61/GLYR1/BRD7/FLCN/SUPT6H/TADA2A/MLLT6/KAT7/SMAD4/DNMT1/BRD4/AKAP8/AKAP8L/MTF2/PRKD2/ZNF274/ZNF335/PAXBP1/RIF1/TRIP12/UCN/KDM3A/CTNNB1/SETD5/SETD7/SNCA/UBE2B/NSD1/NIPBL/WDR70/ATG5/MYB/JARID2/KMT2E/AASS/PAXIP1/AUTS2/UBR5/NSD3/SET/WDR5/MECP2/OGT/ATRX	63
BP	GO:0017038	protein import	80/4362	194/18862	1.33057e-08	8.93653e-07	7.30749e-07	SUFU/TIMM23/PEX14/NUP98/PEX16/PEX19/IPO7/IPO9/TIMM17A/APPL2/NUP133/TOMM20/NUP107/KPNA6/NUP58/KPNA3/HSP90AA1/PSEN1/CHP1/RAB8B/SMAD3/PML/SNUPN/LONP2/HEATR3/NUP93/RPL23/JUP/STAT3/KPNB1/NUP88/RPAIN/KPNA2/NUP85/TNPO2/TIMM50/TGFB1/TOMM40/TIMM44/ELAVL1/MAVS/PKIG/CSE1L/RANBP2/PTTG1IP/NUP35/HSPD1/PEX26/MAPK1/PEX13/CBLB/KPNA1/KPNA4/PRKCD/PPP3CA/HSPA4/HDAC3/IPO11/TNPO1/KPNA5/PEX3/NUP153/E2F3/PPP1R10/MAPK14/…	80
BP	GO:0050851	antigen receptor-mediated signaling pathway	119/4362	323/18862	1.52123e-08	1.01072e-06	8.26476e-07	CHUK/BTRC/PLEKHA1/GATA3/VAV3/PSMA5/PSMD4/LPXN/RELA/CD247/RC3H1/RPS3/PAK1/DENND1B/PTPRC/LAX1/SPPL3/EIF2B1/GCSAML/TESPA1/PTPN6/WNK1/THEMIS2/PAWR/UBE2N/LAPTM5/KHDRBS1/LCK/ELF1/PSMB2/ERMAP/PSMA6/EIF2B3/PSMC6/PSMA3/PRKCH/PSEN1/PSMC1/SPG21/CSK/PRKCB/PDPK1/PDE4B/CBFB/PSMD7/PLCG2/PSMD11/PSMD3/SKAP1/PSMC5/PSMD12/CD300A/PTPN2/MALT1/BCL2/STK11/CD22/NFKBID/PSMC4/NECTIN2/PRKD2/BAX/PIK3CD/PRAM1/PSMF1/SLA2/RBCK…	119
BP	GO:0019080	viral gene expression	81/4362	198/18862	1.66327e-08	1.08182e-06	8.84619e-07	EIF3A/RPS24/RPS25/NUP98/NUP160/USF1/RPS3/RSF1/DHX9/RPL27A/NUCKS1/DENR/NUP133/CCNT1/PCBP2/HMGA2/NUP107/HDAC1/NUP58/GTF2F2/RPS8/RPS29/SNW1/NDC1/RPL4/RPS17/NUP93/RPL13/RPL23A/RPL23/NUP88/NUP85/SEH1L/GTF2B/SMARCA4/RPS16/RPS19/RPL13A/RPS9/RPL36/RANBP2/POLR2D/CCNT2/NUP35/RPL37A/EIF3D/EIF3L/RPL3/EP300/RPL24/NUP210/ZNF639/POLR2H/RPL15/UBP1/RPSA/RPL14/RPL34/LARP7/RPS3A/SPCS3/NELFA/RPL9/POLR2B/RPS14/RPL37/…	81
BP	GO:0051054	positive regulation of DNA metabolic process	81/4362	198/18862	1.66327e-08	1.08182e-06	8.84619e-07	SLF2/SIRT1/SHLD2/TNKS2/MMS19/ATM/KMT5B/RPS3/DHX9/MRE11/NEK7/PTPRC/RFC5/NVL/PARP1/DDX11/ARID2/PTGES3/UBE2N/HMGB1/HSP90AA1/RAD51/TP53BP1/PML/PARN/FUS/TERF2/EXOSC6/POLG2/SPIRE1/SMCHD1/BABAM1/TMEM161A/TGFB1/SIRT6/XRCC1/PRKD2/BAX/RIF1/XRCC5/MAPK1/BABAM2/CCT4/ACTR2/APLF/PARP9/ATR/TFRC/RNF168/WDR48/GNL3/PRKCD/OTUD4/NAF1/NSD2/HNRNPD/ABRAXAS1/UBE2B/UIMC1/MRNIP/ERCC8/MAP3K4/PPP1R10/RNF8/HSP90AB1/PAXIP1/CCT…	81
BP	GO:0043122	regulation of I-kappaB kinase/NF-kappaB signaling	95/4362	244/18862	1.96739e-08	1.2663e-06	1.03547e-06	CHUK/BTRC/OPTN/ZMYND11/SIRT1/DDX21/BIRC3/BIRC2/CASP1/TIRAP/GPR89A/S100A13/ASH1L/TRIM5/TRIM22/RELA/TMEM9B/TRAF5/IRAK4/LTBR/TBK1/ZDHHC17/UBE2N/HDAC1/TRAF3/PELI2/PPM1A/MAPKBP1/ZFAND6/AKAP13/PRKCB/PDPK1/NLRC3/JMJD8/MIER1/TERF2IP/USP10/LGALS9/TMEM106A/MAP3K14/TRIM25/MAP3K3/RIOK3/C18orf32/MALT1/VAPA/SLC44A2/WDR83/BRD4/PPP5C/CARD8/TICAM1/CPNE1/MAVS/RBCK1/UBE2V1/SLC20A1/DDX1/CFLAR/CASP10/CASP8/APOL3/PPM1…	95
BP	GO:0019083	viral transcription	75/4362	180/18862	2.21139e-08	1.40868e-06	1.15189e-06	RPS24/RPS25/NUP98/NUP160/USF1/RPS3/RSF1/DHX9/RPL27A/NUCKS1/NUP133/CCNT1/HMGA2/NUP107/HDAC1/NUP58/GTF2F2/RPS8/RPS29/SNW1/NDC1/RPL4/RPS17/NUP93/RPL13/RPL23A/RPL23/NUP88/NUP85/SEH1L/GTF2B/SMARCA4/RPS16/RPS19/RPL13A/RPS9/RPL36/RANBP2/POLR2D/CCNT2/NUP35/RPL37A/RPL3/EP300/RPL24/NUP210/ZNF639/POLR2H/RPL15/UBP1/RPSA/RPL14/RPL34/LARP7/RPS3A/NELFA/RPL9/POLR2B/RPS14/RPL37/CHD1/NUP43/NUP153/TAF11/MDFIC/NUP20…	75
BP	GO:0002478	antigen processing and presentation of exogenous peptide antigen	74/4362	177/18862	2.30827e-08	1.45539e-06	1.19008e-06	CHUK/SEC24C/PSMA5/CAPZA1/CTSS/PSMD4/KIFAP3/CAPZB/DYNLL1/RACGAP1/DCTN2/PSMB2/DYNC1H1/KLC1/PSMA6/SEC23A/PSMC6/ACTR10/PSMA3/PSMC1/LGMN/SNAP23/PDIA3/DCTN5/DYNC1LI2/AP1G1/PSMD7/PSMD11/AP2B1/PSMD3/CLTC/PSMC5/PSMD12/OSBPL1A/DNM2/PSMC4/AP2A1/PSMF1/KIF3B/PSMD14/DYNC1I2/ITGAV/PIKFYVE/AP1S3/AP1B1/PSMD1/KIF3C/PSME4/RAB7A/DYNC1LI1/CENPE/SEC24B/SEC31A/SEC24A/CD74/DCTN4/CANX/KIF2A/HLA-C/HLA-DQB1/HLA-DQB2/TAP2/P…	74
BP	GO:0031647	regulation of protein stability	110/4362	295/18862	2.51002e-08	1.5666e-06	1.28103e-06	BTRC/SIRT1/PTEN/USP28/TMEM25/USP47/VPS11/TRIM44/DDI2/PEX19/MDM4/DDOST/UTP25/CREBL2/CHFR/ATF7IP/KRAS/PTGES3/MDM2/RAB21/STX12/LAMP1/NAA16/COG3/SUGT1/HSP90AA1/COA8/DAD1/SAV1/SEL1L/CCDC88C/CHP1/SERF2/USP8/USP3/SMAD3/TELO2/COG7/KDM8/CREBBP/VPS35/ZSWIM7/NLK/FLOT2/RPL23/STXBP4/GGA3/USP33/USP36/NAPG/BCL2/GIPC1/NCLN/PIN1/STK4/CTSA/RASSF2/MCM8/RNF149/MORC3/PRKRA/HSPD1/SUMO1/MAPK1/CUL3/HPS4/CHEK2/USP40/EP30…	110
BP	GO:0007041	lysosomal transport	52/4362	111/18862	3.31503e-08	2.04836e-06	1.67496e-06	AP3M1/VPS11/SORL1/TSG101/VPS51/SCYL2/GNPTAB/CCDC91/LYST/LAPTM5/LAMP1/ATG14/VIPAS39/VPS18/VPS39/NEDD4/CLEC16A/CLN3/VPS35/MGRN1/NAGPA/VPS4A/AP1G1/VPS53/GGA3/STX8/EPG5/VPS4B/USE1/MVB12A/AP3D1/TGFBRAP1/GCC2/ALS2/HMGXB4/EHD3/VPS54/RAB7A/RBSN/TRAK1/SCARB2/AP3B1/ZFYVE16/KIF13A/VPS52/VPS41/DENND3/HOOK3/HGSNAT/CHMP5/LAMP2/MTM1	52
BP	GO:0000184	nuclear-transcribed mRNA catabolic process, nonsense-mediated decay	55/4362	120/18862	3.47731e-08	2.12736e-06	1.73956e-06	UPF2/RPS24/EXOSC10/RPS25/SMG5/RPS3/SMG7/RPL27A/MAGOHB/UPF3A/RPS8/RPS29/MAGOH/RPL4/RPS17/GSPT1/PARN/SMG1/RNPS1/RPL13/SMG6/RPL23A/RPL23/RPS16/RPS19/DHX34/RPL13A/PPP2R1A/RPS9/RPL36/HELZ2/NBAS/RPL37A/RPL3/RPL24/EIF4G1/RPL15/RPSA/RPL14/DCP1A/RPL34/RPS3A/RPL9/PPP2CA/RPS14/RPL37/PABPC1/EIF3E/PPP2R2A/RPS20/RPL30/SECISBP2/UPF3B/GSPT2/RPS4Y1	55
BP	GO:0019884	antigen processing and presentation of exogenous antigen	76/4362	185/18862	3.67891e-08	2.22862e-06	1.82237e-06	CHUK/SEC24C/PSMA5/CAPZA1/CTSS/PSMD4/KIFAP3/CAPZB/DYNLL1/RACGAP1/DCTN2/PSMB2/DYNC1H1/KLC1/PSMA6/SEC23A/PSMC6/ACTR10/PSMA3/PSMC1/LGMN/SNAP23/PDIA3/DCTN5/DYNC1LI2/AP1G1/PSMD7/PSMD11/AP2B1/PSMD3/CLTC/PSMC5/PSMD12/OSBPL1A/DNM2/AP3D1/PSMC4/AP2A1/PSMF1/KIF3B/PSMD14/DYNC1I2/ITGAV/PIKFYVE/AP1S3/AP1B1/PSMD1/KIF3C/PSME4/RAB7A/DYNC1LI1/CENPE/SEC24B/SEC31A/SEC24A/CD74/DCTN4/CANX/KIF2A/AP3B1/HLA-C/HLA-DQB1/HLA…	76
BP	GO:1903320	regulation of protein modification by small protein conjugation or removal	92/4362	237/18862	3.86655e-08	2.31955e-06	1.89672e-06	BTRC/ZMIZ1/PTEN/BIRC3/BIRC2/DCUN1D5/PRMT3/TRIM44/PIAS3/ARNT/RELA/ARRB1/RPS3/CHFR/KDM1A/UBE2N/LAPTM5/DCUN1D2/MYCBP2/HSP90AA1/MTA1/FANCM/HIF1A/PSEN1/UBE3A/CHP1/PIAS1/HMG20A/FANCI/UBE2I/AXIN1/UBB/RPL23/MALT1/GLMN/UBA2/HMG20B/SAE1/TICAM1/UBE2S/PIN1/ITCH/PTTG1IP/NMI/UBE2L3/CUL3/TRIP12/HDAC4/UBXN2A/COPS9/RBX1/PRKCE/COMMD1/RAB1A/CBLB/SIAH2/DCUN1D1/SENP2/WDR48/CTNNB1/USP4/GNL3/OTUD4/FBXW7/DCUN1D4/CAMLG/H…	92
BP	GO:0042176	regulation of protein catabolic process	135/4362	383/18862	3.95709e-08	2.35104e-06	1.92247e-06	BTRC/SUFU/ADAM8/WAC/PTEN/IDE/RDX/VPS11/SORL1/LRIG2/GBA/UBQLN4/DDB1/STX5/RELA/COP1/CTSC/UCHL5/MDM4/FBXW8/DTL/CHFR/PITHD1/RNF41/IRAK3/MDM2/TMTC3/LAPTM5/FOXO1/MYCBP2/HSP90AA1/HECTD1/PSEN1/AREL1/PSMC1/ATXN3/FAF1/NRDC/UBE3A/ZYG11B/USP8/NEDD4/SNX1/OAZ2/SMAD3/PIAS1/ARIH1/PML/AXIN1/VPS35/SF3B3/UBB/RPL23/PSMD3/NSF/SNF8/RNFT1/TLK2/SMURF2/SUMO2/GGA3/TIMP2/CSNK1D/USP14/ROCK1/LDLR/GIPC1/NDUFA13/GLMN/SIRT2/PSM…	135
BP	GO:0002218	activation of innate immune response	64/4362	148/18862	4.39977e-08	2.58916e-06	2.11718e-06	CHUK/BTRC/PSMA5/NRAS/PSMD4/TRIM5/RELA/PAK1/KLRD1/KRAS/TBK1/PSPC1/HMGB1/SFPQ/PSMB2/HSP90AA1/PSMA6/PSMC6/PSMA3/PSMC1/RPS6KA5/SIN3A/PDPK1/CREBBP/PSMD7/PLCG2/PSMD11/PSMD3/PSMC5/ICAM2/PSMD12/PRKACB/MALT1/PSMC4/RELB/LILRA2/PSMF1/HCK/MAVS/PSMD14/XRCC5/PSMD1/TAB1/EP300/XRCC6/PSME4/RAF1/PAK2/PRKCD/NFKB1/MATR3/FBXW11/FYN/TAB2/PSMB9/CGAS/CUL1/IKBKB/PRKDC/LYN/PSMD5/SYK/PSMD10/TAB3	64
BP	GO:0098781	ncRNA transcription	51/4362	109/18862	4.70888e-08	2.74492e-06	2.24455e-06	TAF13/INTS11/RPRD2/INTS3/POU2F1/INTS4/INTS7/DDX11/CCNT1/GTF3A/USPL1/GTF2F2/INTS6/BRF1/SNAPC1/CCNK/GTF2A2/ICE2/INTS14/INTS2/RPRD1A/GTF2B/SMARCA4/ELL/RPAP2/POU2F2/ZC3H8/POLR1B/NIFK/POLR2D/CCNT2/GTF3C2/POLR2H/LARP7/POLR2B/PHAX/CDK7/GTF3C6/TBP/TAF11/TAF8/SRRT/INTS1/INTS10/INTS9/INTS8/GTF3C5/SNAPC3/POLR1E/SPIN1/IPPK	51
BP	GO:0009301	snRNA transcription	39/4362	75/18862	5.09e-08	2.93935e-06	2.40354e-06	TAF13/INTS11/RPRD2/INTS3/POU2F1/INTS4/INTS7/CCNT1/USPL1/GTF2F2/INTS6/SNAPC1/CCNK/GTF2A2/ICE2/INTS14/INTS2/RPRD1A/GTF2B/ELL/RPAP2/POU2F2/ZC3H8/POLR2D/CCNT2/POLR2H/LARP7/POLR2B/PHAX/CDK7/TBP/TAF11/TAF8/SRRT/INTS1/INTS10/INTS9/INTS8/SNAPC3	39
BP	GO:0002244	hematopoietic progenitor cell differentiation	68/4362	161/18862	5.22769e-08	2.99091e-06	2.4457e-06	DHTKD1/GATA3/PSMA5/KMT2A/LMO2/SPI1/PSMD4/PRRC2C/PTPRC/LMBR1L/PTPN6/FLT3/N4BP2L2/PSMB2/PSMA6/SOS2/PSMC6/PSMA3/ZBTB1/SLC8A3/PSEN1/PSMC1/TCF12/SIN3A/SETD1A/CBFB/CIAO3/PSMD7/FLCN/PSMD11/PSMD3/PSMC5/PSMD12/BCL2/TCF3/ARMC6/SIPA1L3/PSMC4/TGFB1/FSTL3/PSMF1/ITCH/RUNX1/PSMD14/NFE2L2/XRCC5/PSMD1/EIF2AK2/SOS1/PSME4/MLF1/HES1/METTL14/OCIAD1/OCIAD2/FNIP1/HSPA9/AP3B1/TENT2/ZBTB24/MYB/PDCD2/PSMB9/PUS7/PRKDC/PSMD…	68
BP	GO:0051650	establishment of vesicle localization	83/4362	209/18862	5.44532e-08	3.08685e-06	2.52414e-06	GBF1/SEC23IP/SEC24C/AP3M1/KIF1B/STX5/MAP4K2/PPP6R3/KIFAP3/PICALM/CTSC/TMED2/DCTN2/TRAPPC3/DYNC1H1/SCFD1/SEC23A/TRAPPC6B/PSEN1/TMED10/TRIP11/CHP1/SNAP23/SPG11/BLOC1S6/MYO5C/MYO5A/MYO1E/RAB11A/NDE1/CLN3/MYO1C/PAFAH1B1/GOSR1/C17orf75/MYO19/NSF/GOSR2/CSNK1D/NDEL1/DNM2/STK11/AP3D1/TRAPPC6A/PPP6R1/MYO1F/MKKS/KIF3B/TMEM230/CTSZ/CLASP1/SYNJ1/MX1/TRAPPC10/BBS5/ITGA4/CUL3/LIMK2/ARFGAP3/MCFD2/RAB1A/TBC1D23/…	83
BP	GO:0007249	I-kappaB kinase/NF-kappaB signaling	105/4362	282/18862	5.63342e-08	3.16444e-06	2.5876e-06	CHUK/BTRC/OPTN/ZMYND11/SIRT1/DDX21/BIRC3/BIRC2/CASP1/TIRAP/GPR89A/S100A13/ASH1L/TRIM5/TRIM22/RELA/TMEM9B/TRAF5/ERC1/IRAK4/LTBR/TBK1/ZDHHC17/UBE2N/HDAC1/TRAF3/PELI2/PPM1A/MAPKBP1/HACD3/ZFAND6/AKAP13/PRKCB/PDPK1/NLRC3/JMJD8/MIER1/TERF2IP/USP10/UBB/LGALS9/NKIRAS2/TMEM106A/MAP3K14/TRIM25/MAP3K3/ROCK1/RIOK3/C18orf32/MALT1/VAPA/SLC44A2/WDR83/BRD4/ZNF675/RELB/PPP5C/CARD8/TICAM1/CPNE1/MAVS/RBCK1/UBE2V1/S…	105
BP	GO:0007059	chromosome segregation	121/4362	337/18862	6.20451e-08	3.44008e-06	2.81299e-06	SLF2/ABRAXAS2/WAPL/MMS19/ATM/POGZ/CDCA5/RCC2/RPS3/UVRAG/MRE11/ARL8A/ANAPC7/ANAPC5/KNTC1/NSL1/CHFR/CDC42/DDX11/HNRNPU/RACGAP1/DCTN2/CEP85/NCAPD2/RCC1/PUM1/PCID2/CDC16/PDS5B/SETDB2/SFPQ/AGO4/DYNC1H1/XRCC3/CCNB1IP1/FANCM/MLH3/NDC1/INO80/CIAO2A/RAB11A/UBE2I/NDE1/NAA60/KATNB1/VPS4A/TOP3A/TUBG2/CDC27/KPNB1/MIS12/TEX14/RAD51C/TLK2/NDEL1/PSMG2/SEH1L/ESCO1/RIOK3/VPS4B/SYCE2/AKAP8/AKAP8L/MAU2/SIRT2/PPP2R1A…	121
BP	GO:0002429	immune response-activating cell surface receptor signaling pathway	162/4362	481/18862	6.29113e-08	3.44008e-06	2.81299e-06	CHUK/BTRC/PLEKHA1/DOCK1/ABI1/GATA3/VAV3/PSMA5/RAP1A/NRAS/PSMD4/LPXN/RELA/CD247/RC3H1/RPS3/PAK1/ARPC5/DENND1B/PTPRC/LAX1/KLRD1/APPL2/ARPC3/SPPL3/EIF2B1/CDC42/KRAS/GCSAML/TESPA1/PTPN6/WNK1/THEMIS2/PAWR/UBE2N/LAPTM5/KHDRBS1/LCK/ELF1/PSMB2/HSP90AA1/ERMAP/PSMA6/EIF2B3/PSMC6/PSMA3/PRKCH/PSEN1/PSMC1/RPS6KA5/CYFIP1/SPG21/CSK/PRKCB/PDPK1/CREBBP/PDE4B/CBFB/PSMD7/PLCG2/CRK/MYO1C/PSMD11/PSMD3/WIPF2/SKAP1/PSM…	162
BP	GO:0002757	immune response-activating signal transduction	162/4362	481/18862	6.29113e-08	3.44008e-06	2.81299e-06	CHUK/BTRC/PLEKHA1/DOCK1/ABI1/GATA3/VAV3/PSMA5/RAP1A/NRAS/PSMD4/LPXN/RELA/CD247/RC3H1/RPS3/PAK1/ARPC5/DENND1B/PTPRC/LAX1/KLRD1/APPL2/ARPC3/SPPL3/EIF2B1/CDC42/KRAS/GCSAML/TESPA1/PTPN6/WNK1/THEMIS2/PAWR/UBE2N/LAPTM5/KHDRBS1/LCK/ELF1/PSMB2/HSP90AA1/ERMAP/PSMA6/EIF2B3/PSMC6/PSMA3/PRKCH/PSEN1/PSMC1/RPS6KA5/CYFIP1/SPG21/CSK/PRKCB/PDPK1/CREBBP/PDE4B/CBFB/PSMD7/PLCG2/CRK/MYO1C/PSMD11/PSMD3/WIPF2/SKAP1/PSM…	162
BP	GO:0000725	recombinational repair	61/4362	140/18862	6.47051e-08	3.50713e-06	2.86782e-06	SHLD2/MMS19/ATM/CHEK1/UBQLN4/MRE11/NUCKS1/PARPBP/PARP1/RHNO1/KDM1A/ARID2/HELB/RAD52/UBE2N/BRCA2/SFPQ/YY1/XRCC3/FANCM/ZFYVE26/RAD51/INO80/TP53BP1/MORF4L1/PPP4C/FUS/RFWD3/TERF2IP/ZSWIM7/RAD51C/RBBP8/SMCHD1/RNF138/CDC7/SIRT6/XRCC1/SAMHD1/AP5S1/MCM8/RIF1/PSMD14/SMC6/ACTR2/WDR48/SETD2/MRNIP/NIPBL/REV3L/MCM9/MCM3/CGAS/XRCC2/FIGNL1/NSMCE2/WRN/SPIDR/MCM4/NBN/SMC5/RMI1	61
BP	GO:0010256	endomembrane system organization	162/4362	482/18862	7.34157e-08	3.94466e-06	3.22559e-06	SEC31B/ARMH3/GBF1/VTI1A/USP6NL/SEC23IP/OPTN/STAM/RAB18/SRGN/PTEN/ZFYVE27/DYNC2H1/VPS11/SNX19/TSG101/GOLPH3L/ATP8B2/LMNA/PLEKHM2/STX5/RTN3/VPS51/BLZF1/VAMP4/PTPRC/ARL1/CORO1C/ATP2A2/FBXW8/P2RX7/VPS37B/TMED2/ANKLE2/RAB3GAP2/CDC42/DEGS1/LYST/BIN2/ESYT1/NEMP1/LEMD3/LPCAT3/ARHGEF7/COG3/VPS36/ZMPSTE24/NEK9/TMED10/TRIP11/EMC7/GOLGA8B/VPS18/ATP8B4/USP8/RAB11A/MAP2K1/COG7/PRKCB/CLN3/STX4/CNEP1R1/NUP93/KIF…	162
BP	GO:1900034	regulation of cellular response to heat	40/4362	79/18862	8.97012e-08	4.77814e-06	3.90713e-06	SIRT1/CAMK2G/ATM/NUP98/NUP160/MAPKAPK2/CD34/NUP133/PTGES3/NUP107/NUP58/HSP90AA1/NDC1/CREBBP/NUP93/YWHAE/DNAJC7/NUP88/NUP85/RPTOR/SEH1L/DNAJB1/RANBP2/NUP35/MAPK1/EP300/NUP210/ATR/NUP43/NUP153/HSP90AB1/DNAJC2/NUP205/DNAJB6/NUP42/POM121C/HSF1/CCAR2/NUP188/NUP214	40
BP	GO:0000724	double-strand break repair via homologous recombination	60/4362	138/18862	9.07206e-08	4.79113e-06	3.91776e-06	SHLD2/MMS19/ATM/CHEK1/UBQLN4/MRE11/NUCKS1/PARPBP/PARP1/KDM1A/ARID2/HELB/RAD52/UBE2N/BRCA2/SFPQ/YY1/XRCC3/FANCM/ZFYVE26/RAD51/INO80/TP53BP1/MORF4L1/PPP4C/FUS/RFWD3/TERF2IP/ZSWIM7/RAD51C/RBBP8/SMCHD1/RNF138/CDC7/SIRT6/XRCC1/SAMHD1/AP5S1/MCM8/RIF1/PSMD14/SMC6/ACTR2/WDR48/SETD2/MRNIP/NIPBL/REV3L/MCM9/MCM3/CGAS/XRCC2/FIGNL1/NSMCE2/WRN/SPIDR/MCM4/NBN/SMC5/RMI1	60
BP	GO:0051403	stress-activated MAPK cascade	98/4362	261/18862	9.6494e-08	5.05285e-06	4.13177e-06	CHUK/BTRC/PDCD4/ZMYND11/MAP3K8/MAPK8/TIRAP/HIPK3/SPI1/MAP4K2/MAPKAPK2/TRAF5/TAOK3/CDC42/IRAK4/LTBR/UBE2N/HMGB1/FOXO1/TRAF3/MAP4K5/HACD3/MAP2K1/IGF1R/MAPK8IP3/AXIN1/CYLD/MLKL/MAP2K4/ADORA2B/NCOR1/UBB/LGALS9/TAOK1/NBR1/SPAG9/MAP3K3/ERN1/PHLPP1/PKN1/ZNF675/MAP4K1/MAP3K10/SH2D3A/ITCH/RASSF2/UBE2V1/PTPN1/PLCB1/MAP4K4/APP/MAP3K2/MAP3K20/DUSP19/CRKL/MAPK1/TAB1/EIF2AK2/MAP4K3/PDCD10/TNIK/DLG1/ULK4/ARL6IP…	98
BP	GO:0006623	protein targeting to vacuole	25/4362	40/18862	1.14577e-07	5.92615e-06	4.84587e-06	VTI1A/AP3M1/SORL1/VPS13D/GNPTAB/VPS37B/LAPTM5/VTI1B/NEDD4/VPS13C/NAGPA/VPS4A/GOSR2/GGA3/AP3D1/GCC2/RAB7A/PIK3R4/SCARB2/AP3B1/ZFYVE16/VPS41/SMURF1/VPS13A/LAMP2	25
BP	GO:0042795	snRNA transcription by RNA polymerase II	38/4362	74/18862	1.16049e-07	5.92615e-06	4.84587e-06	TAF13/INTS11/RPRD2/INTS3/POU2F1/INTS4/INTS7/CCNT1/GTF2F2/INTS6/SNAPC1/CCNK/GTF2A2/ICE2/INTS14/INTS2/RPRD1A/GTF2B/ELL/RPAP2/POU2F2/ZC3H8/POLR2D/CCNT2/POLR2H/LARP7/POLR2B/PHAX/CDK7/TBP/TAF11/TAF8/SRRT/INTS1/INTS10/INTS9/INTS8/SNAPC3	38
BP	GO:1902036	regulation of hematopoietic stem cell differentiation	38/4362	74/18862	1.16049e-07	5.92615e-06	4.84587e-06	GATA3/PSMA5/KMT2A/LMO2/PSMD4/N4BP2L2/PSMB2/PSMA6/PSMC6/PSMA3/PSMC1/TCF12/SETD1A/CBFB/PSMD7/PSMD11/PSMD3/PSMC5/PSMD12/TCF3/PSMC4/PSMF1/ITCH/RUNX1/PSMD14/NFE2L2/PSMD1/EIF2AK2/PSME4/OCIAD1/OCIAD2/HSPA9/MYB/PSMB9/PUS7/PRKDC/PSMD5/PSMD10	38
BP	GO:0009408	response to heat	67/4362	161/18862	1.28979e-07	6.53246e-06	5.34166e-06	SIRT1/CAMK2G/ATM/NUP98/NUP160/CLPB/MAPKAPK2/CD34/ATP2A2/EIF2B1/NUP133/PTGES3/NUP107/NUP58/HSP90AA1/EIF2B3/EIF2S1/ATXN3/NDC1/CREBBP/DNAJA3/NUP93/YWHAE/TRPV2/TRPV1/DNAJC7/NUP88/RPS6KB1/NUP85/DNAJB4/RPTOR/SEH1L/HSBP1L1/DNAJB1/RANBP2/POLR2D/NUP35/SUMO1/MAPK1/EP300/EIF2B4/HTRA2/NUP210/ATR/ARPP21/IGFBP7/SLU7/HDAC2/NUP43/NUP153/HSP90AB1/GCLC/DNAJC2/TFEC/NUP205/DNAJB6/NUP42/POM121C/HSF1/CCAR2/LYN/NUP188/…	67
BP	GO:0031060	regulation of histone methylation	33/4362	61/18862	1.57751e-07	7.92477e-06	6.48016e-06	SIRT1/GATA3/KMT2A/MTHFR/KDM1A/SNW1/RTF1/WDR61/SUPT6H/MLLT6/SMAD4/DNMT1/BRD4/MTF2/ZNF274/ZNF335/PAXBP1/RIF1/KDM3A/CTNNB1/SETD7/NSD1/MYB/JARID2/KMT2E/AASS/PAXIP1/AUTS2/NSD3/WDR5/MECP2/OGT/ATRX	33
BP	GO:0048002	antigen processing and presentation of peptide antigen	77/4362	194/18862	1.66714e-07	8.30745e-06	6.79309e-06	CHUK/SEC24C/IDE/PSMA5/CAPZA1/CTSS/PSMD4/KIFAP3/CAPZB/DYNLL1/RACGAP1/DCTN2/PSMB2/DYNC1H1/KLC1/PSMA6/SEC23A/PSMC6/ACTR10/PSMA3/PSMC1/LGMN/SNAP23/PDIA3/DCTN5/DYNC1LI2/AP1G1/PSMD7/PSMD11/AP2B1/PSMD3/CLTC/PSMC5/PSMD12/OSBPL1A/DNM2/PSMC4/AP2A1/PSMF1/KIF3B/PSMD14/DYNC1I2/ITGAV/PIKFYVE/AP1S3/AP1B1/PSMD1/KIF3C/PSME4/RAB7A/DYNC1LI1/CENPE/SEC24B/SEC31A/SEC24A/CD74/DCTN4/CANX/KIF2A/ERAP1/ERAP2/HLA-C/HLA-DQB1…	77
BP	GO:0009895	negative regulation of catabolic process	112/4362	312/18862	1.91816e-07	9.4545e-06	7.73104e-06	SUFU/TRDMT1/WAC/LARP4B/DFFA/SORL1/TIRAP/LRIG2/UBQLN4/RELA/DHX9/UCHL5/MTMR2/ATP2B4/MDM4/MAPKAPK2/YBX3/USP30/HNRNPU/RNF41/IRAK3/ZCCHC17/THRAP3/MYCBP2/HNRNPC/YBX1/SCFD1/KDM4A/PSEN1/NRDE2/HERC1/SMAD3/PML/CRTC3/CLEC16A/PARN/SMG1/FUS/SF3B3/NCOR1/METTL16/POLDIP2/TAF15/RPL23/STAT3/TLK2/USP36/TIMP2/FOXK2/USP14/ROCK1/BCL2/GIPC1/SIRT2/DHX34/ELAVL1/NMNAT1/PIN1/PSMF1/CTSA/CSNK2A1/NBAS/SLC25A12/KLHL22/SERPINE2…	112
BP	GO:0140056	organelle localization by membrane tethering	70/4362	172/18862	1.92793e-07	9.4545e-06	7.73104e-06	PDZD8/CTBP2/EXOC6/STXBP3/VPS11/CKAP5/VPS45/STX5/CEP57/DYNLL1/SDCCAG8/ESYT1/DCTN2/RAB3IP/STX12/CEP83/DYNC1H1/HSP90AA1/PACS2/SCFD1/ATG14/VTI1B/VPS18/HAUS2/TTBK2/BLOC1S6/RAB8B/RAB11A/NDE1/CLN3/STX4/YWHAE/PAFAH1B1/NSF/CSNK1D/STX8/CEP192/HAUS1/RAB3D/RAB8A/CEP89/HAUS5/MARK4/PPP2R1A/STXBP2/CEP250/CLASP1/DYNC1I2/SFI1/RAB10/EXOC6B/ALMS1/IQCB1/CEP70/SCLT1/HAUS3/SCFD2/CEP135/USO1/AHI1/EXOC4/ESYT2/YWHAG/AKAP…	70
BP	GO:0002221	pattern recognition receptor signaling pathway	81/4362	208/18862	2.09598e-07	1.01977e-05	8.33874e-06	CHUK/PIK3AP1/BIRC3/BIRC2/TIRAP/NR1H3/CTSS/TKFC/RELA/CLPB/MAPKAPK2/HSP90B1/APPL2/IRAK4/USP15/TBK1/IRAK3/SMPDL3B/UBE2N/PUM1/HMGB1/TRAF3/LGMN/PDPK1/CYLD/UBB/RNF135/DHX58/IFI35/MAP2K6/CD300A/SEC14L1/NPLOC4/RIOK3/RNF125/PIK3C3/EPG5/LSM14A/TICAM1/LILRA2/ITCH/UBE2V1/NMI/IFIH1/HSPD1/CASP8/PUM2/WDFY1/TAB1/PRKCE/RTN4/SLC15A2/PIK3R4/RFTN1/UBE2D3/ALPK1/OTUD4/TLR6/ANKRD17/UBE2D2/OTULIN/IRGM/TNIP1/HAVCR2/MAP3K…	81
BP	GO:0016072	rRNA metabolic process	90/4362	238/18862	2.18935e-07	1.05687e-05	8.64217e-06	PDCD11/DDX21/RPS24/RRP12/DDX10/EXOSC10/RPS25/RPUSD4/NAT10/WDR74/SART1/MRTO4/UTP25/UTP20/DDX54/NVL/HEATR1/TFB2M/HELB/KRR1/DIS3/NGDN/ERI3/RPS8/NSUN4/FCF1/DIS3L/RPS17/MRPS11/ISG20/RSL1D1/THUMPD1/NOL9/EXOSC6/METTL16/UTP6/DDX52/PELP1/UTP18/USP36/RIOK3/KRI1/TRIR/RPS16/EXOSC5/RPS19/RPS9/EIF6/DDX27/NOL10/NIFK/URB1/YBEY/WDR75/NOP58/WDR12/PES1/DDX17/SNU13/RRP7A/TRMT61B/MPHOSPH10/XRN1/KAT2B/RPL14/SHQ1/NSUN3…	90
BP	GO:0031330	negative regulation of cellular catabolic process	95/4362	255/18862	2.29927e-07	1.10133e-05	9.00572e-06	SUFU/TRDMT1/WAC/LARP4B/DFFA/SORL1/TIRAP/LRIG2/UBQLN4/DHX9/UCHL5/MTMR2/ATP2B4/MAPKAPK2/YBX3/USP30/HNRNPU/RNF41/ZCCHC17/THRAP3/HNRNPC/YBX1/SCFD1/KDM4A/PSEN1/NRDE2/HERC1/PML/CLEC16A/PARN/SMG1/FUS/METTL16/POLDIP2/TAF15/RPL23/STAT3/TLK2/USP36/TIMP2/FOXK2/USP14/ROCK1/BCL2/GIPC1/SIRT2/DHX34/ELAVL1/NMNAT1/PSMF1/CTSA/CSNK2A1/NBAS/KLHL22/LRPPRC/ATG7/TMEM39A/PIK3CA/EIF4G1/RUBCN/SMARCC1/FHIT/RYBP/NAF1/TBC1D1…	95
BP	GO:0016241	regulation of macroautophagy	66/4362	160/18862	2.36016e-07	1.1218e-05	9.17309e-06	OPTN/WAC/MAPK8/SIRT1/VPS26A/PAFAH1B2/VPS13D/ATG13/PRKAB2/GBA/UBQLN4/UVRAG/SESN3/USP30/ATP6V0A2/ULK1/RAB3GAP2/RNF41/TBK1/SESN2/SCFD1/SNX6/HIF1A/SPTLC2/NEDD4/VPS13C/CLEC16A/SMG1/CLN3/VPS35/POLDIP2/PIP4K2B/ATP6V0A1/CALCOCO2/ERN1/USP36/RPTOR/SNX5/RAB3GAP1/ATP6V1A/TMEM39A/PIK3CA/RUBCN/HTT/LAMTOR3/VDAC1/IRGM/LARP1/SLC38A9/SESN1/LAMTOR4/EXOC4/RHEB/PRKAG2/ATP6V1C1/BNIP3L/RB1CC1/ATP6V1H/RIPK2/LRSAM1/TSC1/…	66
BP	GO:0043543	protein acylation	91/4362	242/18862	2.52466e-07	1.19083e-05	9.73754e-06	EPC1/SIRT1/GATA3/ZDHHC16/KMT2A/CHEK1/NAT10/SPI1/NAA40/TAF10/ARRB1/CEP295/HHAT/NAA25/EP400/KANSL2/MCRS1/DIP2B/ING4/ZDHHC18/ZDHHC17/ZDHHC20/BRCA2/FOXO1/NAA16/ZMPSTE24/BAZ1A/PPM1A/DLST/RPS6KA5/SIN3A/MORF4L1/SRCAP/KAT8/NAA60/CREBBP/GLYR1/BRD7/TERF2IP/FLCN/USP22/TAOK1/TADA2A/NMT1/KANSL1/KAT7/ESCO1/SMAD4/GTF2B/MBD3/NAA20/PHF20/NCOA3/MCM3AP/HAT1/ATF2/KANSL1L/ZDHHC8/EP300/ING5/NCOA1/BRD1/PPM1B/KANSL3/NAA…	91
BP	GO:0038093	Fc receptor signaling pathway	90/4362	239/18862	2.72278e-07	1.27455e-05	1.04221e-05	CHUK/BTRC/DOCK1/ABI1/MAPK8/PPP3CB/VAV3/PSMA5/RAP1A/PSMD4/RELA/CD247/PAK1/GAB2/ARPC5/PTPRC/APPL2/ARPC3/CDC42/PSMB2/HSP90AA1/PSMA6/PSMC6/PSMA3/PSMC1/CYFIP1/PDPK1/NFATC3/PSMD7/PLCG2/MAP2K4/CRK/MYO1C/PSMD11/PSMD3/WIPF2/PSMC5/PSMD12/GRB2/MALT1/YES1/PSMC4/PSMF1/HCK/ELMO2/NFATC2/ACTR3/PSMD14/WIPF1/ARPC2/MAPK1/PSMD1/TAB1/SOS1/PRKCE/PSME4/ACTR2/PPP3R1/CD47/PIK3CB/PIK3CA/PAK2/PRKCD/PPP3CA/NFKB1/TEC/FER/ITK…	90
BP	GO:0006413	translational initiation	76/4362	193/18862	2.91135e-07	1.35257e-05	1.10601e-05	EIF3A/CDC123/EIF4EBP2/RPS24/RPS25/RBM4/RPS3/RPL27A/EIF4G3/DENR/TMED2/EIF2B1/EIF4B/KHDRBS1/MTIF3/DNAJC3/RPS8/EIF2B3/RPS29/EIF2S1/EIF3J/MTFMT/RPL4/RPS17/RPL13/RPL23A/RPL23/DHX33/RPS6KB1/MIF4GD/EIF3K/RPS16/RPS19/RPL13A/RPS9/RPL36/EIF2S2/EIF6/POLR2D/DDX1/RPL37A/EIF3D/EIF3L/RPL3/EIF2B4/EIF2AK2/MTIF2/EIF2AK3/RPL24/EIF2A/EIF4G1/RPL15/RPSA/RPL14/RPL34/RPS3A/RPL9/EIF4E/PAIP2/RPS14/LARP1/RPL37/PAIP1/EIF4H/…	76
BP	GO:0002831	regulation of response to biotic stimulus	142/4362	420/18862	3.1367e-07	1.44639e-05	1.18273e-05	CHUK/BTRC/OPTN/ADAM8/PSMA5/BIRC3/BIRC2/TIRAP/NRAS/TRIM44/POLR3C/NR1H3/PSMD4/TRIM5/TKFC/RELA/PAK1/DHX9/KLRD1/APPL2/PTPN11/KRAS/PCBP2/USP15/TBK1/IRAK3/PTPN6/PUM1/LAMP1/PSPC1/HMGB1/SFPQ/PSMB2/ZMPSTE24/HSP90AA1/TRAF3/PSMA6/PSMC6/PSMA3/PSMC1/RPS6KA5/MAPKBP1/PIAS1/SIN3A/PDPK1/NLRC3/CREBBP/JAK1/AP1G1/PSMD7/PLCG2/CRK/LGALS9/RNF135/PSMD11/PSMD3/DHX58/STAT5B/IFI35/PSMC5/ICAM2/PSMD12/SEC14L1/NPLOC4/PTPN2/RI…	142
BP	GO:0075733	intracellular transport of virus	31/4362	57/18862	3.18566e-07	1.45809e-05	1.19229e-05	TSG101/NUP98/NUP160/VPS37B/NUP133/NUP107/KPNA6/NUP58/KPNA3/NDC1/NUP93/UBB/KPNB1/NUP88/KPNA2/NUP85/SEH1L/MVB12A/RANBP2/NUP35/XPO1/KPNA1/NUP210/NUP43/NUP153/NUP205/NUP42/POM121C/NUP188/NUP214/UBAP1	31
BP	GO:1905269	positive regulation of chromatin organization	46/4362	100/18862	3.91654e-07	1.75752e-05	1.43714e-05	SIRT1/GATA3/ATM/KMT2A/SETDB1/ARRB1/ATF7IP/KDM1A/RESF1/PPHLN1/UBE2N/MPHOSPH8/SETDB2/SNW1/RPS6KA5/RTF1/SIN3A/WDR61/GLYR1/BRD7/MIER1/TADA2A/KAT7/SMAD4/DNMT1/BRD4/AKAP8/AKAP8L/MTF2/SIRT6/PRKD2/PAXBP1/RIF1/MORC2/CTNNB1/TASOR/NIPBL/MYB/JARID2/KMT2E/PAXIP1/AUTS2/NSD3/WDR5/MECP2/OGT	46
BP	GO:0019882	antigen processing and presentation	88/4362	234/18862	3.93206e-07	1.75752e-05	1.43714e-05	CHUK/SEC24C/IDE/PSMA5/CAPZA1/CTSS/PSMD4/GBA/KIFAP3/RAB6A/CAPZB/RAB35/DYNLL1/RACGAP1/DCTN2/PSMB2/DYNC1H1/KLC1/PSMA6/SEC23A/PSMC6/ACTR10/PSMA3/PSMC1/LGMN/SNAP23/PDIA3/RAB8B/DCTN5/DYNC1LI2/AP1G1/PSMD7/PSMD11/AP2B1/PSMD3/CLTC/PSMC5/PSMD12/OSBPL1A/ICAM1/DNM2/AP3D1/PSMC4/RELB/AP2A1/PSMF1/KIF3B/PSMD14/DYNC1I2/ITGAV/PIKFYVE/AP1S3/AP1B1/PSMD1/KIF3C/RAB10/PSME4/RAB7A/RFTN1/DYNC1LI1/CENPE/SEC24B/SEC31A/SEC2…	88
BP	GO:0006900	vesicle budding from membrane	49/4362	109/18862	3.94674e-07	1.75752e-05	1.43714e-05	SEC31B/GBF1/SEC23IP/SEC24C/GOLPH3L/STX5/PPP6R3/PICALM/CTSC/TMED2/TRAPPC3/SCFD1/SEC23A/TRAPPC6B/TMED10/VPS4A/MYO18A/NSF/GOSR2/CSNK1D/VAPA/DNM2/AP3D1/TRAPPC6A/PPP6R1/SEC23B/CTSZ/MX1/TRAPPC10/CUL3/ARFGAP3/MCFD2/RAB1A/RAB7A/ANKRD28/PRKCI/SCAP/SEC24B/USO1/SEC31A/SEC24A/AP3B1/SNX3/TRAPPC9/CHMP4C/PPP6C/DNM1/GOLGA2/CHMP5	49
BP	GO:0051648	vesicle localization	85/4362	224/18862	3.95364e-07	1.75752e-05	1.43714e-05	GBF1/SEC23IP/SEC24C/AP3M1/PTEN/KIF1B/STX5/MAP4K2/PPP6R3/KIFAP3/PICALM/CTSC/TMED2/DCTN2/TRAPPC3/DYNC1H1/SCFD1/SEC23A/TRAPPC6B/PSEN1/TMED10/TRIP11/CHP1/SNAP23/SPG11/BLOC1S6/MYO5C/MYO5A/MYO1E/RAB11A/NDE1/CLN3/MYO1C/PAFAH1B1/GOSR1/C17orf75/MYO19/NSF/GOSR2/CSNK1D/NDEL1/DNM2/STK11/AP3D1/TRAPPC6A/TPGS1/PPP6R1/MYO1F/MKKS/KIF3B/TMEM230/CTSZ/CLASP1/SYNJ1/MX1/TRAPPC10/BBS5/ITGA4/CUL3/LIMK2/ARFGAP3/MCFD2/RAB…	85
BP	GO:0006606	protein import into nucleus	60/4362	143/18862	4.08742e-07	1.80401e-05	1.47516e-05	SUFU/NUP98/IPO7/IPO9/APPL2/NUP133/NUP107/KPNA6/NUP58/KPNA3/PSEN1/CHP1/SMAD3/PML/SNUPN/HEATR3/NUP93/RPL23/JUP/STAT3/KPNB1/NUP88/RPAIN/KPNA2/NUP85/TNPO2/TGFB1/ELAVL1/MAVS/PKIG/CSE1L/RANBP2/PTTG1IP/NUP35/MAPK1/CBLB/KPNA1/KPNA4/PRKCD/PPP3CA/HDAC3/IPO11/TNPO1/KPNA5/NUP153/E2F3/PPP1R10/MAPK14/HSP90AB1/MDFIC/TNPO3/SMO/POM121C/CD36/UBR5/ANGPT1/PKIA/NUP188/NUP214/SYK	60
BP	GO:0000959	mitochondrial RNA metabolic process	27/4362	47/18862	4.18798e-07	1.83529e-05	1.50073e-05	TFAM/SUPV3L1/DARS2/PUS1/YARS2/TFB2M/TRIT1/PRORP/EARS2/ELAC2/SARS2/SLC25A33/FASTKD1/TRMT61B/LRPPRC/PNPT1/TRNT1/PDE12/GRSF1/TRMT10A/MTRES1/FOXO3/TFB1M/AARS2/MTO1/MTERF1/TRMT10B	27
BP	GO:0034504	protein localization to nucleus	100/4362	275/18862	4.26186e-07	1.84243e-05	1.50658e-05	LZTS2/SUFU/NUP98/LMNA/IPO7/IPO9/APPL2/NVL/PARP1/NUP133/HNRNPU/MCRS1/NUP107/MDM2/SESN2/LATS2/KPNA6/NUP58/KPNA3/PSEN1/CHP1/SMAD3/PML/SIN3A/SNUPN/CNEP1R1/HEATR3/NUP93/YWHAE/FLCN/RPL23/JUP/STAT3/KPNB1/KAT7/NUP88/RPAIN/KPNA2/NUP85/GBP2/STK11/TNPO2/TGFB1/ELAVL1/PIN1/MAVS/PKIG/CSE1L/RANBP2/MORC3/PTTG1IP/NUP35/PIKFYVE/MAPK1/SP100/LIMK2/CCT4/POLR1A/EIF2AK3/CBLB/KPNA1/PARP9/KPNA4/TFRC/PRKCD/PPP3CA/LARP7/CT…	100
BP	GO:0051031	tRNA transport	23/4362	37/18862	4.26393e-07	1.84243e-05	1.50658e-05	NUP98/NUP160/NUP133/TOMM20/XPOT/NUP107/NUP58/YBX1/NDC1/NUP93/NUP88/NUP85/SEH1L/RANBP2/NUP35/NUP210/NUP43/NUP153/NUP205/NUP42/POM121C/NUP188/NUP214	23
BP	GO:0032481	positive regulation of type I interferon production	38/4362	77/18862	4.37135e-07	1.87573e-05	1.53381e-05	CHUK/POLR3A/POLR3C/RELA/DHX9/MRE11/PTPN11/STAT6/TBK1/HMGB1/HSP90AA1/POLR3E/CREBBP/PLCG2/RNF135/DHX58/DHX33/RIOK3/TICAM1/POLR3F/MAVS/IFIH1/HSPD1/XRCC5/LRRFIP1/EP300/XRCC6/POLR2H/CTNNB1/SETD2/NFKB1/CGAS/CRCP/PRKDC/RIPK2/DDX58/SYK/IRAK1	38
BP	GO:0006364	rRNA processing	86/4362	228/18862	4.57184e-07	1.94823e-05	1.59309e-05	PDCD11/DDX21/RPS24/RRP12/DDX10/EXOSC10/RPS25/RPUSD4/NAT10/WDR74/SART1/MRTO4/UTP25/UTP20/DDX54/NVL/HEATR1/TFB2M/HELB/KRR1/DIS3/NGDN/ERI3/RPS8/NSUN4/FCF1/RPS17/MRPS11/ISG20/RSL1D1/THUMPD1/NOL9/EXOSC6/METTL16/UTP6/DDX52/PELP1/UTP18/USP36/RIOK3/KRI1/RPS16/EXOSC5/RPS19/RPS9/EIF6/DDX27/NOL10/NIFK/URB1/YBEY/WDR75/NOP58/WDR12/PES1/DDX17/SNU13/RRP7A/TRMT61B/MPHOSPH10/KAT2B/RPL14/SHQ1/NSUN3/RPUSD3/NAF1/NOP…	86
BP	GO:0007051	spindle organization	72/4362	182/18862	4.79979e-07	2.00249e-05	1.63745e-05	LZTS2/ABRAXAS2/TUBGCP2/GPSM2/CEP126/CKAP5/RPS3/UVRAG/NEK7/TBCE/HNRNPU/RACGAP1/DCTN2/STMN1/RCC1/TUBGCP3/DYNC1H1/TOGARAM1/TUBGCP5/GOLGA8B/INO80/HAUS2/STARD9/TUBGCP4/RAB11A/NCOR1/TUBG2/KPNB1/CLTC/CHD3/CSNK1D/CEP192/MAPRE2/HAUS1/VPS4B/LSM14A/HAUS5/KIZ/KIF3B/CLASP1/CHEK2/LIMK2/DRG1/SPICE1/STAG1/DLG1/CLASP2/MAP4/TASOR/CENPE/TACC3/HAUS3/RNF4/ABRAXAS1/HDAC3/KIF2A/CENPH/SENP6/GNAI1/WASHC5/DCTN6/TACC1/CHMP…	72
BP	GO:0006513	protein monoubiquitination	34/4362	66/18862	4.82879e-07	2.00249e-05	1.63745e-05	NEURL1/WAC/PCGF5/BIRC2/CBL/TSG101/DDB2/DDB1/DTL/KDM2B/FANCM/LEO1/MGRN1/UBB/TRIM25/TRIM37/RNF126/KLHL22/CUL3/RBX1/FANCL/RNF168/UBE2E1/WDR48/RYBP/UBE2D3/PCGF3/UBE2B/UBE3D/CUL1/UBE2W/UBE2R2/CUL4B/HUWE1	34
BP	GO:0044766	multi-organism transport	34/4362	66/18862	4.82879e-07	2.00249e-05	1.63745e-05	TSG101/NUP98/NUP160/VPS37B/NUP133/NUP107/KPNA6/NUP58/KPNA3/EPS15/NDC1/NUP93/UBB/KPNB1/NUP88/KPNA2/NUP85/SEH1L/MVB12A/RANBP2/NUP35/PIKFYVE/XPO1/KPNA1/RAB7A/NUP210/NUP43/NUP153/NUP205/NUP42/POM121C/NUP188/NUP214/UBAP1	34
BP	GO:1902579	multi-organism localization	34/4362	66/18862	4.82879e-07	2.00249e-05	1.63745e-05	TSG101/NUP98/NUP160/VPS37B/NUP133/NUP107/KPNA6/NUP58/KPNA3/EPS15/NDC1/NUP93/UBB/KPNB1/NUP88/KPNA2/NUP85/SEH1L/MVB12A/RANBP2/NUP35/PIKFYVE/XPO1/KPNA1/RAB7A/NUP210/NUP43/NUP153/NUP205/NUP42/POM121C/NUP188/NUP214/UBAP1	34
BP	GO:0007030	Golgi organization	62/4362	150/18862	4.96564e-07	2.04551e-05	1.67264e-05	ARMH3/GBF1/VTI1A/USP6NL/SEC23IP/OPTN/DYNC2H1/GOLPH3L/ATP8B2/PLEKHM2/STX5/VPS51/BLZF1/VAMP4/ARL1/FBXW8/TMED2/CDC42/ARHGEF7/COG3/TMED10/TRIP11/GOLGA8B/ATP8B4/MAP2K1/COG7/KIFC3/MYO18A/VMP1/COG1/NPLOC4/CSNK1D/DYM/DNM2/TMED5/GCC2/CLASP1/GORASP2/TANGO2/MAPK1/UBXN2A/EHD3/ATL2/RAB1A/RBSN/PDCD10/CLASP2/PI4K2B/HTT/USO1/CSNK1A1/LYSMD3/SYNE1/TJAP1/TMED4/AKAP9/YWHAZ/RAB2A/ARFGEF1/GOLGA2/STX17/HUWE1	62
BP	GO:0032456	endocytic recycling	28/4362	50/18862	5.28239e-07	2.1546e-05	1.76184e-05	INPP5F/SORL1/ARHGAP1/VPS51/DENND1B/VPS29/RAB35/EPS15/VPS35L/RAB11FIP3/RAB11FIP4/SNF8/VPS53/GGA3/EPG5/DENND1C/SNX17/EHD3/SNX4/ACAP2/PTPN23/KIAA1109/SNX3/VPS52/MICALL2/LMTK2/CCDC22/SNX12	28
BP	GO:0051170	import into nucleus	66/4362	163/18862	5.3002e-07	2.1546e-05	1.76184e-05	SUFU/NUP98/IPO7/IPO9/APPL2/NUP133/NUP107/KPNA6/NUP58/KPNA3/PSEN1/CHP1/SMAD3/PML/SNUPN/HEATR3/NUP93/RPL23/JUP/STAT3/KPNB1/NUP88/RPAIN/KPNA2/NUP85/SNRPD1/TNPO2/TGFB1/SNRPD2/ELAVL1/MAVS/PKIG/CSE1L/RANBP2/PTTG1IP/NUP35/MAPK1/SNRPD3/GEMIN6/CBLB/KPNA1/KPNA4/PRKCD/PPP3CA/HDAC3/IPO11/TNPO1/KPNA5/NUP153/E2F3/PPP1R10/MAPK14/HSP90AB1/BACH2/MDFIC/TNPO3/SMO/POM121C/CD36/UBR5/ANGPT1/PKIA/NUP188/NUP214/SYK/GEMI…	66
BP	GO:0032508	DNA duplex unwinding	48/4362	107/18862	5.57454e-07	2.25131e-05	1.84092e-05	SUPV3L1/DDB2/CHD1L/DDB1/DHX9/MRE11/RFC5/GTF2H3/PARP1/DDX11/CHD4/HELB/CUL4A/GTF2F2/CHD8/FANCM/MNAT1/RAD51/INO80/CHD2/CHD9/UBB/CHD3/CHD6/MCM8/ERCC3/DDX1/XRCC5/SMARCAL1/RBX1/XRCC6/XPC/ERCC8/GTF2H2/CHD1/ASCC3/MCM9/GTF2H5/MCM3/SSBP1/RFC2/WRN/MCM4/NBN/SETX/ANXA1/CUL4B/ATRX	48
BP	GO:0002753	cytoplasmic pattern recognition receptor signaling pathway	36/4362	72/18862	5.81302e-07	2.33238e-05	1.90721e-05	BIRC3/BIRC2/TKFC/RELA/CLPB/USP15/UBE2N/PUM1/CYLD/UBB/RNF135/DHX58/MAP2K6/SEC14L1/NPLOC4/RIOK3/RNF125/LSM14A/ITCH/UBE2V1/IFIH1/CASP8/PUM2/TAB1/SLC15A2/ALPK1/ANKRD17/OTULIN/IRGM/ERBIN/TAB2/RIPK2/DDX58/XIAP/IRAK1/TAB3	36
BP	GO:0072331	signal transduction by p53 class mediator	96/4362	263/18862	5.90074e-07	2.3523e-05	1.9235e-05	SIRT1/TAF13/ATM/USP28/CHEK1/HIPK1/CD44/PRKAB2/TAF10/MRE11/MDM4/RFC5/RNF34/TP53BP2/RHNO1/KDM1A/CDK2/CHD4/ING4/MDM2/CNOT2/SESN2/HDAC1/RBBP4/BRCA2/ZMPSTE24/SUPT16H/SNW1/PML/CDIP1/BRD7/RBL2/CNOT1/WWOX/USP10/UBB/TOP3A/TAF15/RPL23/PPM1D/CHD3/RBBP8/TAF4B/BCL2/CARM1/STK11/MBD3/YJU2/PPP1R13L/BAX/PIN1/PHF20/L3MBTL1/CSNK2A1/DYRK1A/PTTG1IP/PLA2R1/CNOT9/CHEK2/SP100/EP300/ING5/TOPBP1/TFDP2/ATR/CNOT10/FHIT/CNOT…	96
BP	GO:0070936	protein K48-linked ubiquitination	32/4362	61/18862	6.12808e-07	2.42727e-05	1.9848e-05	BTRC/BIRC2/TRIM44/RNF115/RNF34/RNF6/UBE3A/UBE2Q2/ZNRF1/UBE2G1/RNF126/ITCH/TTC3/NMI/UBE2E3/RBX1/UBE2E2/UBE2E1/ARIH2/UBE2D3/RNF4/UBE2K/UBE2B/UBE2D2/FBXO38/RNF8/UBE2H/CUL1/PPIA/RNF216/UBR5/UBE2R2	32
BP	GO:0045088	regulation of innate immune response	111/4362	315/18862	6.28915e-07	2.4752e-05	2.024e-05	CHUK/BTRC/ADAM8/PSMA5/BIRC3/BIRC2/TIRAP/NRAS/POLR3C/NR1H3/PSMD4/TRIM5/TKFC/RELA/PAK1/DHX9/KLRD1/APPL2/PTPN11/KRAS/TBK1/IRAK3/PTPN6/LAMP1/PSPC1/HMGB1/SFPQ/PSMB2/HSP90AA1/PSMA6/PSMC6/PSMA3/PSMC1/RPS6KA5/PIAS1/SIN3A/PDPK1/NLRC3/CREBBP/JAK1/AP1G1/PSMD7/PLCG2/CRK/LGALS9/RNF135/PSMD11/PSMD3/DHX58/STAT5B/IFI35/PSMC5/ICAM2/PSMD12/PTPN2/RIOK3/PRKACB/MALT1/LSM14A/PSMC4/RPS19/PVR/NECTIN2/RELB/LILRA2/PSMF1/P…	111
BP	GO:0030522	intracellular receptor signaling pathway	99/4362	274/18862	6.82669e-07	2.66411e-05	2.17847e-05	CTBP2/CREM/AKR1C3/SIRT1/ZMIZ1/BIRC3/BIRC2/VPS11/NR1H3/ARNT/TKFC/ESRRA/RELA/CLPB/PAK1/DDX54/RNF34/PARP1/NR4A1/USP15/ARID1A/CNOT2/UBE2N/NR2C1/PUM1/HDAC1/RNF6/STRN3/ESR2/SNW1/UBE3A/VPS18/NEDD4/TRIP4/PML/AXIN1/CYLD/CNOT1/CBFB/NCOR1/UBB/RNF135/DHX58/STAT3/MAP2K6/SEC14L1/NPLOC4/RIOK3/RNF125/PIAS2/CARM1/SMARCA4/NR2F6/LSM14A/PPP5C/SAFB2/SAFB/ASXL1/ITCH/UBE2V1/RUNX1/PRMT2/IFIH1/CASP8/PUM2/CNOT9/CRKL/DDX17…	99
BP	GO:0090150	establishment of protein localization to membrane	122/4362	354/18862	6.85538e-07	2.66411e-05	2.17847e-05	SEC61A2/OPTN/MAPK8/RPS24/RPS25/PEX16/GOLPH3L/SSR2/PEX19/BLZF1/RPS3/PAK1/RPL27A/VPS37B/RILPL2/RILPL1/RAB3GAP2/TP53BP2/SRP9/CNST/GRIP1/ZDHHC18/RAB3IP/ZDHHC20/MACF1/HSP90AA1/SRP54/RPS8/RPS29/TIMM9/EMC7/CHP1/RAB8B/RAB11A/RPL4/CSK/RPS17/ICMT/CLN3/VPS35/EMC8/RPL13/YWHAE/MYO1C/RPL23A/RPL23/NMT1/NSF/GGA3/SRP68/BCL2/TIMM29/GET3/RAB8A/NDUFA13/YIF1B/RPS16/RPS19/BAX/RPL13A/RPS9/RPL36/CLSTN1/RAB3GAP1/GORASP2/…	122
BP	GO:0046794	transport of virus	33/4362	64/18862	6.90065e-07	2.66494e-05	2.17915e-05	TSG101/NUP98/NUP160/VPS37B/NUP133/NUP107/KPNA6/NUP58/KPNA3/EPS15/NDC1/NUP93/UBB/KPNB1/NUP88/KPNA2/NUP85/SEH1L/MVB12A/RANBP2/NUP35/PIKFYVE/XPO1/KPNA1/NUP210/NUP43/NUP153/NUP205/NUP42/POM121C/NUP188/NUP214/UBAP1	33
BP	GO:1901796	regulation of signal transduction by p53 class mediator	70/4362	177/18862	6.97249e-07	2.67597e-05	2.18816e-05	SIRT1/TAF13/ATM/CHEK1/HIPK1/CD44/PRKAB2/TAF10/MRE11/MDM4/RFC5/RNF34/TP53BP2/RHNO1/KDM1A/CDK2/CHD4/MDM2/HDAC1/RBBP4/ZMPSTE24/SUPT16H/PML/BRD7/UBB/TOP3A/TAF15/RPL23/CHD3/RBBP8/TAF4B/BCL2/STK11/MBD3/YJU2/PPP1R13L/PIN1/PHF20/L3MBTL1/CSNK2A1/DYRK1A/PTTG1IP/PLA2R1/CHEK2/EP300/ING5/TOPBP1/ATR/CD74/RAD1/RPF2/HDAC2/TBP/EHMT2/TAF11/MAPK14/ARMC10/TRIM24/HIPK2/PRKAG2/RFC2/TAF2/WRN/KAT6A/NBN/EHMT1/RMI1/PSMD10…	70
BP	GO:0000723	telomere maintenance	65/4362	161/18862	7.28456e-07	2.77848e-05	2.27199e-05	DCLRE1C/TNKS2/ATM/EXOSC10/NAT10/SMG5/POLA2/MRE11/NEK7/RFC5/POLE/PARP1/HNRNPU/PTGES3/PRIM1/BRCA2/HSP90AA1/XRCC3/TEP1/HNRNPC/POLE2/YLPM1/RAD51/PML/PARN/TELO2/SMG1/TERF2/TERF2IP/SMG6/RAD51C/CTC1/SIRT6/XRCC1/RIF1/SMC6/XRCC5/SMARCAL1/MAPK1/SP100/XRCC6/CCT4/TPRKB/XRN1/ATR/GNL3/NAF1/HNRNPD/NHP2/MAP3K4/PPP1R10/HSP90AB1/CCT6A/RFC2/NSMCE2/HMBOX1/WRN/PRKDC/TERF1/NBN/TNKS/SMC5/GNL3L/HDAC8/ATRX	65
BP	GO:0032392	DNA geometric change	50/4362	114/18862	7.55925e-07	2.84809e-05	2.32891e-05	SUPV3L1/DDB2/CHD1L/DDB1/DHX9/MRE11/RFC5/GTF2H3/PARP1/DDX11/CHD4/HELB/CUL4A/HMGB1/GTF2F2/CHD8/FANCM/MNAT1/RAD51/INO80/CHD2/CHD9/UBB/CHD3/CHD6/MCM8/ERCC3/DDX1/XRCC5/SMARCAL1/RBX1/XRCC6/XPC/ERCC8/GTF2H2/CHD1/ASCC3/MCM9/GTF2H5/MCM3/SSBP1/RFC2/MTERF1/WRN/MCM4/NBN/SETX/ANXA1/CUL4B/ATRX	50
BP	GO:0051225	spindle assembly	50/4362	114/18862	7.55925e-07	2.84809e-05	2.32891e-05	LZTS2/ABRAXAS2/TUBGCP2/GPSM2/RPS3/NEK7/HNRNPU/RACGAP1/RCC1/TUBGCP3/DYNC1H1/TOGARAM1/TUBGCP5/GOLGA8B/INO80/HAUS2/STARD9/TUBGCP4/RAB11A/NCOR1/KPNB1/CSNK1D/CEP192/MAPRE2/HAUS1/VPS4B/LSM14A/HAUS5/KIF3B/CLASP1/CHEK2/DRG1/SPICE1/STAG1/CLASP2/TASOR/HAUS3/RNF4/ABRAXAS1/HDAC3/KIF2A/SENP6/WASHC5/CHMP4C/TNKS/NEK6/GOLGA2/CHMP5/STAG2/SMC1A	50
BP	GO:0043470	regulation of carbohydrate catabolic process	42/4362	90/18862	7.66319e-07	2.86975e-05	2.34662e-05	PFKFB3/NUP98/NUP160/ARNT/PFKFB2/P2RX7/NUP133/NUP107/NUP58/HMGB1/HIF1A/PSEN1/NDC1/PHKG2/NUP93/JMJD8/NCOR1/NUP88/NUP85/SEH1L/EIF6/RANBP2/APP/SLC25A12/NUP35/HDAC4/EP300/PPARA/PPP1CB/ZBTB20/NUP210/SCARB2/NUP43/NUP153/NUP205/PRKAG2/NUP42/POM121C/NUP188/NUP214/PRXL2C/OGT	42
BP	GO:0019886	antigen processing and presentation of exogenous peptide antigen via MHC class II	45/4362	99/18862	7.91535e-07	2.94632e-05	2.40924e-05	SEC24C/CAPZA1/CTSS/KIFAP3/CAPZB/DYNLL1/RACGAP1/DCTN2/DYNC1H1/KLC1/SEC23A/ACTR10/LGMN/DCTN5/DYNC1LI2/AP1G1/AP2B1/CLTC/OSBPL1A/DNM2/AP2A1/KIF3B/DYNC1I2/PIKFYVE/AP1S3/AP1B1/KIF3C/RAB7A/DYNC1LI1/CENPE/SEC24B/SEC31A/SEC24A/CD74/DCTN4/CANX/KIF2A/HLA-DQB1/HLA-DQB2/HLA-DOA/HLA-DPB1/CAPZA2/DCTN6/CLTA/AP1S2	45
BP	GO:0006310	DNA recombination	106/4362	299/18862	8.03521e-07	2.97303e-05	2.43108e-05	NSMCE4A/DCLRE1C/SUPV3L1/KIN/SHLD2/MMS19/ATM/CHEK1/UBQLN4/C11orf80/KMT5B/UCHL5/MRE11/SWAP70/PTPRC/NUCKS1/PARPBP/PARP1/RHNO1/KDM1A/ARID2/MCRS1/HELB/RAD52/UBE2N/HMGB1/BRCA2/SFPQ/YY1/XRCC3/CCNB1IP1/TEP1/FANCM/ZFYVE26/MLH3/RAD51/INO80/TP53BP1/MORF4L1/PPP4C/FUS/TERF2/EXOSC6/RFWD3/TERF2IP/ZSWIM7/SUPT6H/RPAIN/RAD51C/KPNA2/THOC1/RBBP8/SMCHD1/RNF138/IL27RA/CDC7/TCF3/TGFB1/SIRT6/XRCC1/SAMHD1/AP5S1/ACTR5/MCM…	106
BP	GO:0097064	ncRNA export from nucleus	23/4362	38/18862	8.43497e-07	3.10236e-05	2.53683e-05	NUP98/NUP160/NUP133/XPOT/NUP107/NUP58/NDC1/NUP93/NUP88/NUP85/SEH1L/RANBP2/NUP35/NUP210/PHAX/NUP43/NUP153/NUP205/NUP42/POM121C/NUP188/NUP214/TSC1	23
BP	GO:0071103	DNA conformation change	121/4362	352/18862	8.83219e-07	3.22924e-05	2.64058e-05	SIRT1/SUPV3L1/WAPL/HELLS/SPTY2D1/NAP1L4/DDB2/CHD1L/SETDB1/DDB1/CDCA5/RSF1/DHX9/MRE11/HP1BP3/RFC5/GTF2H3/ATF7IP/PARP1/DDX11/RESF1/PPHLN1/SMYD3/BAZ2A/NCAPD2/CHD4/HMGA2/HELB/CUL4A/MPHOSPH8/HDAC1/RBBP4/HMGB1/GTF2F2/SETDB2/DFFB/CHD8/ACIN1/FANCM/MIS18BP1/NASP/MNAT1/NRDE2/BAHD1/RAD51/INO80/CHD2/ITGB3BP/NAA60/UBN1/CHD9/CENPV/UBB/TOP3A/EZH1/CHD3/SMCHD1/MBD2/DNMT1/AKAP8/AKAP8L/MBD3/SIRT2/SIRT6/CHAF1A/GRWD1…	121
BP	GO:0032204	regulation of telomere maintenance	38/4362	79/18862	9.94136e-07	3.61339e-05	2.95471e-05	TNKS2/ATM/EXOSC10/NAT10/SMG5/MRE11/NEK7/PARP1/HNRNPU/HNRNPC/YLPM1/PML/PARN/SMG1/TERF2/TERF2IP/SMG6/CTC1/SIRT6/XRCC1/XRCC5/MAPK1/CCT4/XRN1/ATR/GNL3/NAF1/HNRNPD/MAP3K4/PPP1R10/CCT6A/HMBOX1/TERF1/NBN/TNKS/GNL3L/HDAC8/ATRX	38
BP	GO:0045931	positive regulation of mitotic cell cycle	51/4362	118/18862	1.01296e-06	3.66029e-05	2.99305e-05	RDX/PBX1/CDCA5/RCC2/ANAPC7/PTPN11/DTL/ANAPC5/CCND2/MDM2/CUL4A/CDC16/BRCA2/LGMN/TMOD3/RAB11A/SIN3A/CDK10/USP22/POLDIP2/STAT5B/CDC27/RAD51C/RPS6KB1/RPTOR/CCDC57/VPS4B/PKN2/CDC7/BRD4/CDC25B/PLCB1/TTL/APP/CUL3/ADAM17/EIF4G1/HES1/UBE2E2/KLHL18/ANKRD17/EIF4E/LSM11/PPP1R10/CCND3/KMT2E/MTBP/NSMCE2/HSF1/ANXA1/MECP2	51
BP	GO:0031023	microtubule organizing center organization	58/4362	140/18862	1.0451e-06	3.75444e-05	3.07005e-05	SIRT1/SASS6/CHEK1/SLC16A1/NAT10/CKAP5/UVRAG/CEP295/SDCCAG8/CDK2/CEP85/PPP1R12A/POC1B/BRCA2/XRCC3/NIN/HAUS2/PCLAF/FES/NUBP1/NDE1/PAFAH1B1/TRIM37/KIAA0753/USP33/CHD3/CCDC57/NDEL1/CEP192/HAUS1/VPS4B/HAUS5/MARK4/ATF5/KIF3B/CEP250/PARD6B/GCC2/CLASP1/CEP68/ALMS1/SPICE1/KAT2B/CLASP2/PDCD6IP/CTNNB1/HAUS3/CEP135/PKD2/FBXW11/CETN3/XRCC2/PCM1/CHMP4C/TMEM67/GOLGA2/CNTLN/CHMP5	58
BP	GO:0043123	positive regulation of I-kappaB kinase/NF-kappaB signaling	71/4362	182/18862	1.06311e-06	3.79708e-05	3.10491e-05	CHUK/DDX21/BIRC3/BIRC2/CASP1/TIRAP/GPR89A/S100A13/TRIM5/TRIM22/RELA/TMEM9B/TRAF5/IRAK4/LTBR/TBK1/ZDHHC17/UBE2N/PELI2/PPM1A/AKAP13/PRKCB/JMJD8/MIER1/TERF2IP/LGALS9/TMEM106A/MAP3K14/TRIM25/MAP3K3/C18orf32/MALT1/VAPA/SLC44A2/BRD4/PPP5C/TICAM1/MAVS/RBCK1/UBE2V1/SLC20A1/DDX1/CFLAR/CASP10/CASP8/APOL3/PRKCE/REL/ATP2C1/TFRC/ALPK1/TLR6/ANKRD17/CD74/FYN/TAB2/TRIM38/RIPK1/TMED4/CD36/EEF1D/SHARPIN/IKBKB/RIPK…	71
BP	GO:0060218	hematopoietic stem cell differentiation	41/4362	88/18862	1.08961e-06	3.86935e-05	3.16401e-05	GATA3/PSMA5/KMT2A/LMO2/PSMD4/LMBR1L/N4BP2L2/PSMB2/PSMA6/PSMC6/PSMA3/PSMC1/TCF12/SETD1A/CBFB/PSMD7/PSMD11/PSMD3/PSMC5/PSMD12/TCF3/PSMC4/PSMF1/ITCH/RUNX1/PSMD14/NFE2L2/XRCC5/PSMD1/EIF2AK2/PSME4/OCIAD1/OCIAD2/HSPA9/MYB/PSMB9/PUS7/PRKDC/PSMD5/MLLT3/PSMD10	41
BP	GO:0070498	interleukin-1-mediated signaling pathway	46/4362	103/18862	1.11132e-06	3.92392e-05	3.20863e-05	CHUK/BTRC/MAP3K8/PSMA5/PSMD4/RELA/IRAK4/IRAK3/UBE2N/PSMB2/PSMA6/PSMC6/PELI2/PSMA3/PSMC1/RPS6KA5/PSMD7/UBB/PSMD11/PSMD3/MAP3K3/PSMC5/PSMD12/ZNF675/PSMC4/PSMF1/UBE2V1/PLCB1/PSMD14/PSMD1/TAB1/RBX1/PSME4/NFKB1/OTUD4/FBXW11/SQSTM1/TAB2/PSMB9/CUL1/IKBKB/RIPK2/PSMD5/PSMD10/IRAK1/TAB3	46
BP	GO:0031123	RNA 3'-end processing	62/4362	153/18862	1.11896e-06	3.92844e-05	3.21233e-05	MTPAP/SUPV3L1/EXOSC10/RPRD2/CLP1/CPSF7/TUT1/PCF11/MAGOHB/INTS7/SRRM1/CCNT1/SARNP/CPSF6/SRSF4/INTS6/ERI3/PAPOLA/TUT4/MAGOH/LEO1/INTS14/PARN/RNPS1/EXOSC6/SRSF11/ELAC2/INTS2/SRSF2/THOC1/RPRD1A/DDX39A/EXOSC5/SYMPK/SRSF6/PABPC1L/APP/WDR33/POLR2D/THOC5/POLDIP3/PNPT1/PAPOLG/CPSF3/TRNT1/LARP7/FIP1L1/GRSF1/LSM11/SLU7/TENT4A/TENT2/SCAF8/SRSF3/INTS1/PABPC1/HSF1/VIRMA/INTS8/EXOSC2/UPF3B/THOC2	62
BP	GO:0016311	dephosphorylation	159/4362	491/18862	1.29345e-06	4.50966e-05	3.6876e-05	BTRC/NT5C2/SHOC2/INPP5F/PTPRE/PPP2R2D/MASTL/PFKFB3/PPP3CB/CAMK2G/PTEN/CDC14A/PPP2R1B/UBASH3B/GBA/SMG5/SDHAF2/B3GAT3/TIPRL/PPP6R3/SMG7/MTMR2/SWAP70/PTPRC/PFKFB2/HSP90B1/SSH1/PTPN11/SPPL3/PPP2R5A/DUSP16/ANKLE2/PTPN14/BPNT1/RCAN3/CNST/CSRNP2/PTPN6/WNK1/PPP1R12A/PHACTR4/PTP4A2/LCK/MTMR6/INPP5B/RBM26/PPP2R5C/PPP1R3E/PPM1A/PPP2R5E/LRRK1/MTMR10/CHP1/CTDSPL2/ARPP19/SMAD3/CPPED1/PPP4C/CNEP1R1/PDP2/CAMTA1/…	159
BP	GO:0006999	nuclear pore organization	12/4362	14/18862	1.30399e-06	4.50966e-05	3.6876e-05	NUP98/NUP133/AHCTF1/NUP107/NDC1/NUP93/TMEM170A/SEH1L/NUP35/RTN4/NUP153/NUP205	12
BP	GO:0006346	DNA methylation-dependent heterochromatin assembly	15/4362	20/18862	1.30641e-06	4.50966e-05	3.6876e-05	SIRT1/HELLS/SETDB1/ATF7IP/RESF1/PPHLN1/MPHOSPH8/HDAC1/SETDB2/MBD2/DNMT1/MBD3/MORC2/DNMT3A/TASOR	15
BP	GO:0045089	positive regulation of innate immune response	83/4362	223/18862	1.35349e-06	4.64625e-05	3.79928e-05	CHUK/BTRC/ADAM8/PSMA5/NRAS/POLR3C/PSMD4/TRIM5/RELA/PAK1/DHX9/KLRD1/KRAS/TBK1/LAMP1/PSPC1/HMGB1/SFPQ/PSMB2/HSP90AA1/PSMA6/PSMC6/PSMA3/PSMC1/RPS6KA5/SIN3A/PDPK1/CREBBP/AP1G1/PSMD7/PLCG2/PSMD11/PSMD3/STAT5B/IFI35/PSMC5/ICAM2/PSMD12/RIOK3/PRKACB/MALT1/LSM14A/PSMC4/RPS19/PVR/NECTIN2/RELB/LILRA2/PSMF1/POLR3F/HCK/MAVS/NMI/PSMD14/XRCC5/PSMD1/TAB1/EP300/XRCC6/PSME4/PARP9/RAF1/PAK2/PRKCD/NFKB1/UBE2K/TXK/MA…	83
BP	GO:0002758	innate immune response-activating signal transduction	51/4362	119/18862	1.37722e-06	4.67574e-05	3.8234e-05	CHUK/BTRC/PSMA5/NRAS/PSMD4/RELA/PAK1/KLRD1/KRAS/PSMB2/PSMA6/PSMC6/PSMA3/PSMC1/RPS6KA5/PDPK1/CREBBP/PSMD7/PLCG2/PSMD11/PSMD3/PSMC5/ICAM2/PSMD12/PRKACB/MALT1/PSMC4/RELB/LILRA2/PSMF1/HCK/PSMD14/PSMD1/TAB1/EP300/PSME4/RAF1/PAK2/PRKCD/NFKB1/FBXW11/FYN/TAB2/PSMB9/CUL1/IKBKB/LYN/PSMD5/SYK/PSMD10/TAB3	51
BP	GO:0006354	DNA-templated transcription, elongation	51/4362	119/18862	1.37722e-06	4.67574e-05	3.8234e-05	ZMYND11/ELP4/GTF2H3/HNRNPU/CCNT1/PCID2/GTF2F2/SUPT16H/EAPP/MNAT1/CCNK/RTF1/LEO1/WDR61/SUPT6H/UBTF/KAT7/THOC1/ELP2/BRD4/ELL/POLR1B/ERCC3/POLR2D/CCNT2/THOC5/POLR1A/EAF2/POLR2H/RNF168/SETD2/SETD5/LARP7/NELFA/POLR2B/AFF4/TCERG1/CDK7/GTF2H2/CCNH/SCAF8/GTF2H5/TBP/RNF8/EZH2/CDK13/CCAR2/TCEA1/NELFB/MLLT3/POLR1E	51
BP	GO:0006473	protein acetylation	76/4362	200/18862	1.49317e-06	5.04168e-05	4.12263e-05	EPC1/SIRT1/GATA3/KMT2A/CHEK1/NAT10/SPI1/NAA40/TAF10/ARRB1/CEP295/NAA25/EP400/KANSL2/MCRS1/DIP2B/ING4/BRCA2/FOXO1/NAA16/ZMPSTE24/BAZ1A/RPS6KA5/SIN3A/MORF4L1/SRCAP/KAT8/NAA60/CREBBP/GLYR1/BRD7/TERF2IP/FLCN/USP22/TAOK1/TADA2A/KANSL1/KAT7/ESCO1/SMAD4/GTF2B/MBD3/NAA20/PHF20/NCOA3/MCM3AP/HAT1/ATF2/KANSL1L/EP300/ING5/NCOA1/BRD1/KANSL3/NAA50/YEATS2/KAT2B/SETD5/NAA15/SNCA/ATG5/HDAC2/ATAT1/SUPT3H/PHF14/PAX…	76
BP	GO:0072666	establishment of protein localization to vacuole	28/4362	52/18862	1.54266e-06	5.1805e-05	4.23615e-05	VTI1A/STAM/AP3M1/SORL1/VPS13D/GNPTAB/VPS37B/LAPTM5/VPS36/VTI1B/NEDD4/VPS13C/NAGPA/VPS4A/GOSR2/SNF8/GGA3/AP3D1/GCC2/RAB7A/PIK3R4/SCARB2/AP3B1/ZFYVE16/VPS41/SMURF1/VPS13A/LAMP2	28
BP	GO:0006903	vesicle targeting	43/4362	95/18862	1.58663e-06	5.24685e-05	4.29041e-05	GBF1/SEC23IP/SEC24C/STX5/MAP4K2/PPP6R3/CTSC/TMED2/TRAPPC3/SCFD1/SEC23A/TRAPPC6B/PSEN1/TMED10/TRIP11/CHP1/SNAP23/GOSR1/C17orf75/NSF/GOSR2/CSNK1D/TRAPPC6A/PPP6R1/CTSZ/CLASP1/TRAPPC10/CUL3/ARFGAP3/MCFD2/RAB1A/TBC1D23/ANKRD28/CEP19/CLASP2/SEC24B/USO1/SEC31A/SEC24A/EXOC4/TRAPPC9/PPP6C/GOLGA2	43
BP	GO:0006409	tRNA export from nucleus	21/4362	34/18862	1.5879e-06	5.24685e-05	4.29041e-05	NUP98/NUP160/NUP133/XPOT/NUP107/NUP58/NDC1/NUP93/NUP88/NUP85/SEH1L/RANBP2/NUP35/NUP210/NUP43/NUP153/NUP205/NUP42/POM121C/NUP188/NUP214	21
BP	GO:0071431	tRNA-containing ribonucleoprotein complex export from nucleus	21/4362	34/18862	1.5879e-06	5.24685e-05	4.29041e-05	NUP98/NUP160/NUP133/XPOT/NUP107/NUP58/NDC1/NUP93/NUP88/NUP85/SEH1L/RANBP2/NUP35/NUP210/NUP43/NUP153/NUP205/NUP42/POM121C/NUP188/NUP214	21
BP	GO:0018393	internal peptidyl-lysine acetylation	63/4362	158/18862	1.77203e-06	5.82415e-05	4.76246e-05	EPC1/SIRT1/GATA3/KMT2A/CHEK1/SPI1/NAA40/TAF10/ARRB1/EP400/KANSL2/MCRS1/ING4/BRCA2/ZMPSTE24/BAZ1A/RPS6KA5/SIN3A/MORF4L1/SRCAP/KAT8/NAA60/CREBBP/GLYR1/BRD7/FLCN/USP22/TADA2A/KANSL1/KAT7/SMAD4/GTF2B/MBD3/PHF20/NCOA3/MCM3AP/HAT1/ATF2/KANSL1L/EP300/ING5/NCOA1/BRD1/KANSL3/NAA50/YEATS2/KAT2B/SETD5/SNCA/ATG5/ATAT1/SUPT3H/PHF14/PAXIP1/AUTS2/TRRAP/KAT6A/SET/WDR5/SMC5/MECP2/TAF1/OGT	63
BP	GO:0008654	phospholipid biosynthetic process	96/4362	269/18862	1.86954e-06	6.1121e-05	4.99792e-05	INPP5F/PLEKHA1/SGMS1/SAMD8/PTEN/ATM/CEPT1/FAR1/PIK3C2A/PGAP2/PIP5K1A/PMVK/FDPS/PIGM/FADS1/CHKA/MTMR2/PIK3C2B/CHPT1/LPGAT1/PITPNM2/ETNK1/DGKA/DHDDS/PIGV/LPCAT3/MTMR6/DDHD1/PIGH/SPTLC2/CHP1/PIGB/CLN3/LPCAT2/VAC14/PLCG2/PIP4K2B/DGKE/MTMR4/PGS1/PIK3R5/MPPE1/ABHD3/PIK3C3/PIGN/SLC44A2/ABHD8/SLC27A1/PLA2G4C/MBOAT7/PIK3CD/CPNE1/DPM1/CSNK2A1/CDS2/CRLS1/LPIN1/SYNJ1/AGPAT3/IDH1/PIKFYVE/HDHD5/PI4KA/MTMR3/PIS…	96
BP	GO:0018394	peptidyl-lysine acetylation	66/4362	168/18862	1.88191e-06	6.12017e-05	5.00453e-05	EPC1/SIRT1/GATA3/KMT2A/CHEK1/SPI1/NAA40/TAF10/ARRB1/EP400/KANSL2/MCRS1/DIP2B/ING4/BRCA2/ZMPSTE24/BAZ1A/RPS6KA5/SIN3A/MORF4L1/SRCAP/KAT8/NAA60/CREBBP/GLYR1/BRD7/FLCN/USP22/TADA2A/KANSL1/KAT7/ESCO1/SMAD4/GTF2B/MBD3/PHF20/NCOA3/MCM3AP/HAT1/ATF2/KANSL1L/EP300/ING5/NCOA1/BRD1/KANSL3/NAA50/YEATS2/KAT2B/SETD5/SNCA/ATG5/HDAC2/ATAT1/SUPT3H/PHF14/PAXIP1/AUTS2/TRRAP/KAT6A/SET/WDR5/SMC5/MECP2/TAF1/OGT	66
BP	GO:0002223	stimulatory C-type lectin receptor signaling pathway	49/4362	114/18862	1.98679e-06	6.42741e-05	5.25576e-05	CHUK/BTRC/PSMA5/NRAS/PSMD4/RELA/PAK1/KLRD1/KRAS/PSMB2/PSMA6/PSMC6/PSMA3/PSMC1/RPS6KA5/PDPK1/CREBBP/PSMD7/PLCG2/PSMD11/PSMD3/PSMC5/ICAM2/PSMD12/PRKACB/MALT1/PSMC4/RELB/PSMF1/PSMD14/PSMD1/TAB1/EP300/PSME4/RAF1/PAK2/PRKCD/NFKB1/FBXW11/FYN/TAB2/PSMB9/CUL1/IKBKB/LYN/PSMD5/SYK/PSMD10/TAB3	49
BP	GO:0031124	mRNA 3'-end processing	44/4362	99/18862	2.21321e-06	7.12261e-05	5.82423e-05	MTPAP/RPRD2/CLP1/CPSF7/TUT1/PCF11/MAGOHB/SRRM1/CCNT1/SARNP/CPSF6/SRSF4/PAPOLA/MAGOH/LEO1/RNPS1/SRSF11/SRSF2/THOC1/RPRD1A/DDX39A/SYMPK/SRSF6/PABPC1L/APP/WDR33/POLR2D/THOC5/POLDIP3/PNPT1/PAPOLG/CPSF3/FIP1L1/GRSF1/LSM11/SLU7/TENT2/SCAF8/SRSF3/PABPC1/HSF1/VIRMA/UPF3B/THOC2	44
BP	GO:0098876	vesicle-mediated transport to the plasma membrane	42/4362	93/18862	2.24581e-06	7.19008e-05	5.8794e-05	OPTN/WASHC2C/VPS26A/EXOC6/GOLPH3L/BLZF1/VPS29/CNST/GRIP1/MACF1/VPS39/RAB11A/CSK/VPS35L/CLN3/VPS35/NSF/RABEP1/GGA3/DNM2/RAB8A/ANKRD27/CLSTN1/ARFGEF2/GGA1/RAB10/SNX17/PREPL/COMMD1/EXOC6B/VAMP5/RAB7A/GOLGA4/ANKRD50/RACK1/GOPC/KIF13A/EXOC4/LYPLA1/ENTR1/GRIPAP1/CCDC22	42
BP	GO:0006997	nucleus organization	52/4362	124/18862	2.40058e-06	7.64599e-05	6.2522e-05	NUP98/LMNA/ANKLE2/NUP133/AHCTF1/NEMP1/LEMD3/NUP107/USPL1/ZMPSTE24/NEK9/NDC1/PML/WDR73/PRKCB/CNEP1R1/NUP93/VPS4A/SERBP1/TMEM170A/USP36/NDEL1/SEH1L/VPS4B/AKAP8L/RPS19/NECTIN2/PPP2R1A/POLR1B/LPIN1/NUP35/PITPNB/UBXN2A/PSME4/RTN4/KDM3A/PPP2CA/TBPL1/SYNE1/NUP153/SRPK1/RNF8/SRPK2/NUP205/HIPK2/PPP2R2A/CHMP4C/NEK6/TOR1B/TOR1A/CHMP5/HABP4	52
BP	GO:0007254	JNK cascade	72/4362	189/18862	2.5029e-06	7.93098e-05	6.48524e-05	PDCD4/ZMYND11/MAPK8/TIRAP/HIPK3/MAP4K2/TRAF5/TAOK3/CDC42/IRAK4/LTBR/UBE2N/HMGB1/TRAF3/MAP4K5/HACD3/IGF1R/MAPK8IP3/AXIN1/CYLD/MLKL/MAP2K4/ADORA2B/NCOR1/UBB/TAOK1/SPAG9/ERN1/PHLPP1/PKN1/ZNF675/MAP4K1/MAP3K10/SH2D3A/ITCH/RASSF2/UBE2V1/PTPN1/PLCB1/MAP4K4/APP/MAP3K2/MAP3K20/DUSP19/CRKL/TAB1/MAP4K3/TNIK/ULK4/HDAC3/MAP3K5/TAB2/RIPK1/MDFIC/HIPK2/MTURN/DBNL/PTK2B/RB1CC1/COPS5/RIPK2/STK3/FKTN/TRAF1/SH2D3C/…	72
BP	GO:0016573	histone acetylation	61/4362	153/18862	2.57663e-06	8.12297e-05	6.64224e-05	EPC1/SIRT1/GATA3/KMT2A/CHEK1/SPI1/NAA40/TAF10/ARRB1/EP400/KANSL2/MCRS1/ING4/BRCA2/ZMPSTE24/BAZ1A/RPS6KA5/SIN3A/MORF4L1/SRCAP/KAT8/NAA60/CREBBP/GLYR1/BRD7/FLCN/USP22/TADA2A/KANSL1/KAT7/SMAD4/GTF2B/MBD3/PHF20/NCOA3/MCM3AP/HAT1/ATF2/KANSL1L/EP300/ING5/NCOA1/BRD1/KANSL3/NAA50/YEATS2/KAT2B/SETD5/SNCA/ATG5/SUPT3H/PHF14/PAXIP1/AUTS2/TRRAP/KAT6A/SET/WDR5/MECP2/TAF1/OGT	61
BP	GO:0002220	innate immune response activating cell surface receptor signaling pathway	50/4362	118/18862	2.59637e-06	8.14365e-05	6.65915e-05	CHUK/BTRC/PSMA5/NRAS/PSMD4/RELA/PAK1/KLRD1/KRAS/PSMB2/PSMA6/PSMC6/PSMA3/PSMC1/RPS6KA5/PDPK1/CREBBP/PSMD7/PLCG2/PSMD11/PSMD3/PSMC5/ICAM2/PSMD12/PRKACB/MALT1/PSMC4/RELB/LILRA2/PSMF1/PSMD14/PSMD1/TAB1/EP300/PSME4/RAF1/PAK2/PRKCD/NFKB1/FBXW11/FYN/TAB2/PSMB9/CUL1/IKBKB/LYN/PSMD5/SYK/PSMD10/TAB3	50
BP	GO:0006888	endoplasmic reticulum to Golgi vesicle-mediated transport	77/4362	206/18862	2.66077e-06	8.30348e-05	6.78984e-05	SEC31B/GBF1/VTI1A/SEC23IP/SEC24C/SORL1/CAPZA1/COPB1/BET1L/COPA/STX5/PPP6R3/CTSC/CAPZB/DYNLL1/TMED2/ERGIC2/COPZ1/DCTN2/COG3/TRAPPC3/DYNC1H1/SCFD1/SEC23A/TRAPPC6B/MIA2/ACTR10/VTI1B/TMED10/TRIP11/COG7/DCTN5/DYNC1LI2/GOSR1/NSF/GOSR2/COG1/CSNK1D/MPPE1/VAPA/COPE/TMED5/YIF1B/TRAPPC6A/PPP6R1/SEC23B/ERGIC3/CTSZ/TRAPPC10/DYNC1I2/CUL3/ARFGAP3/NRBP1/MCFD2/RAB1A/SEC22A/ANKRD28/DYNC1LI1/SEC22C/SCAP/SEC24B/USO1…	77
BP	GO:0019693	ribose phosphate metabolic process	142/4362	435/18862	2.89349e-06	8.98435e-05	7.34659e-05	SCD/NT5C2/ACSL5/DHTKD1/HACD1/PFKP/PFKFB3/HK1/ADK/PANK1/AMPD3/FAR1/LDHA/NUP98/HSD17B12/NUP160/ARNT/THEM4/PMVK/UCK2/MPC2/NME7/PFKFB2/P2RX7/BPNT1/PARP1/NUP133/ADCY6/ATP5MC2/ATP5F1B/NUP107/NUP58/RNASEH2B/CTPS1/DMAC2L/PYGL/HIF1A/PSEN1/CMPK1/DLST/GSTZ1/NDC1/ACOT11/ADPGK/PPCDC/SULT1A2/SULT1A1/NUP93/PDE4B/PDP2/JMJD8/PDPR/DHODH/MLYCD/ACSF3/NCOR1/FLCN/PRPSAP2/ACACA/DCAKD/NUP88/NUP85/PRPSAP1/FOXK2/PFAS/SEH1…	142
BP	GO:0006475	internal protein amino acid acetylation	63/4362	160/18862	2.91777e-06	8.99544e-05	7.35566e-05	EPC1/SIRT1/GATA3/KMT2A/CHEK1/SPI1/NAA40/TAF10/ARRB1/EP400/KANSL2/MCRS1/ING4/BRCA2/ZMPSTE24/BAZ1A/RPS6KA5/SIN3A/MORF4L1/SRCAP/KAT8/NAA60/CREBBP/GLYR1/BRD7/FLCN/USP22/TADA2A/KANSL1/KAT7/SMAD4/GTF2B/MBD3/PHF20/NCOA3/MCM3AP/HAT1/ATF2/KANSL1L/EP300/ING5/NCOA1/BRD1/KANSL3/NAA50/YEATS2/KAT2B/SETD5/SNCA/ATG5/ATAT1/SUPT3H/PHF14/PAXIP1/AUTS2/TRRAP/KAT6A/SET/WDR5/SMC5/MECP2/TAF1/OGT	63
BP	GO:0007020	microtubule nucleation	19/4362	30/18862	2.92617e-06	8.99544e-05	7.35566e-05	TUBGCP2/CKAP5/TUBGCP3/NIN/TUBGCP5/TUBGCP4/NDE1/TUBG2/CCDC57/CSNK1D/NDEL1/CEP192/CLASP1/CLASP2/SLAIN2/RANBP9/AKAP9/GOLGA2/MECP2	19
BP	GO:0140014	mitotic nuclear division	103/4362	296/18862	3.00846e-06	9.17101e-05	7.49923e-05	SLF2/ABRAXAS2/PPP2R2D/CDC14A/ATM/CHEK1/POGZ/LMNA/CDCA5/ANAPC7/ANAPC5/KNTC1/NSL1/ANKLE2/CDC42/HNRNPU/RACGAP1/DCTN2/CEP85/NCAPD2/RCC1/PCID2/CDC16/PDS5B/XRCC3/TOGARAM1/NEK9/INO80/RAB11A/NDE1/PRKCB/SH2B1/CNEP1R1/KATNB1/VPS4A/TOM1L2/TUBG2/CDC27/KPNB1/MIS12/TOM1L1/TEX14/NDEL1/PSMG2/SEH1L/CEP192/VPS4B/AKAP8/AKAP8L/MAU2/LSM14A/SIRT2/PPP2R1A/UBE2S/PIN1/KIF3B/DSN1/L3MBTL1/LPIN1/CLASP1/USP16/KLHL22/CUL3/CHE…	103
BP	GO:0002495	antigen processing and presentation of peptide antigen via MHC class II	45/4362	103/18862	3.01297e-06	9.17101e-05	7.49923e-05	SEC24C/CAPZA1/CTSS/KIFAP3/CAPZB/DYNLL1/RACGAP1/DCTN2/DYNC1H1/KLC1/SEC23A/ACTR10/LGMN/DCTN5/DYNC1LI2/AP1G1/AP2B1/CLTC/OSBPL1A/DNM2/AP2A1/KIF3B/DYNC1I2/PIKFYVE/AP1S3/AP1B1/KIF3C/RAB7A/DYNC1LI1/CENPE/SEC24B/SEC31A/SEC24A/CD74/DCTN4/CANX/KIF2A/HLA-DQB1/HLA-DQB2/HLA-DOA/HLA-DPB1/CAPZA2/DCTN6/CLTA/AP1S2	45
BP	GO:0046474	glycerophospholipid biosynthetic process	83/4362	227/18862	3.07247e-06	9.27e-05	7.58017e-05	INPP5F/PLEKHA1/PTEN/ATM/CEPT1/FAR1/PIK3C2A/PGAP2/PIP5K1A/PIGM/CHKA/MTMR2/PIK3C2B/CHPT1/PITPNM2/ETNK1/DGKA/PIGV/LPCAT3/MTMR6/DDHD1/PIGH/PIGB/CLN3/LPCAT2/VAC14/PLCG2/PIP4K2B/DGKE/MTMR4/PGS1/PIK3R5/MPPE1/ABHD3/PIK3C3/PIGN/SLC44A2/ABHD8/SLC27A1/PLA2G4C/MBOAT7/PIK3CD/CPNE1/DPM1/CSNK2A1/CDS2/CRLS1/LPIN1/SYNJ1/AGPAT3/PIKFYVE/HDHD5/PI4KA/MTMR3/PISD/INPP5D/STARD7/TAMM41/PIK3R4/PIK3CB/PIK3CA/PCYT1A/RAB5A/G…	83
BP	GO:0006110	regulation of glycolytic process	37/4362	79/18862	3.0755e-06	9.27e-05	7.58017e-05	PFKFB3/NUP98/NUP160/ARNT/PFKFB2/P2RX7/NUP133/NUP107/NUP58/HIF1A/PSEN1/NDC1/NUP93/JMJD8/NCOR1/NUP88/NUP85/SEH1L/EIF6/RANBP2/APP/NUP35/HDAC4/EP300/PPARA/ZBTB20/NUP210/NUP43/NUP153/NUP205/PRKAG2/NUP42/POM121C/NUP188/NUP214/PRXL2C/OGT	37
BP	GO:0034248	regulation of cellular amide metabolic process	158/4362	494/18862	3.13051e-06	9.39001e-05	7.67831e-05	NEURL1/CDC123/MTG1/DNAJC1/EIF4EBP2/SAMD8/LARP4B/DDX6/SORL1/RPUSD4/DNAJC24/CAPRIN1/NAT10/CELF1/RTN3/RELA/RBM4/RC3H1/RPS3/DHX9/NIBAN1/PICALM/EIF4G3/YBX3/ATXN2/GCN1/TMED2/EIF2B1/SRP9/HNRNPR/EIF4B/SARNP/RPS6KA1/CNOT2/SESN2/PUM1/UPF3A/KHDRBS1/MTRF1/AGO4/AGO1/AGO3/DNAJC3/NGDN/YBX1/NEMF/EIF2S1/TMED10/GSTZ1/CYFIP1/MAGOH/SECISBP2L/IREB2/GSPT1/TNRC6A/TRAP1/CNOT1/PDP2/PDPR/DPH1/METTL16/STAT3/RPS6KB1/TACO1/G…	158
BP	GO:0006417	regulation of translation	139/4362	425/18862	3.27438e-06	9.77411e-05	7.99239e-05	NEURL1/CDC123/MTG1/DNAJC1/EIF4EBP2/LARP4B/DDX6/RPUSD4/DNAJC24/CAPRIN1/NAT10/CELF1/RBM4/RC3H1/RPS3/DHX9/NIBAN1/EIF4G3/YBX3/ATXN2/GCN1/TMED2/EIF2B1/SRP9/HNRNPR/EIF4B/SARNP/RPS6KA1/CNOT2/SESN2/PUM1/UPF3A/KHDRBS1/MTRF1/AGO4/AGO1/AGO3/DNAJC3/NGDN/YBX1/NEMF/EIF2S1/CYFIP1/MAGOH/SECISBP2L/IREB2/GSPT1/TNRC6A/TRAP1/CNOT1/DPH1/METTL16/STAT3/RPS6KB1/TACO1/MIF4GD/UNK/ROCK1/LSM14A/EIF3K/SAMD4B/RPL13A/RPS9/ELAV…	139
BP	GO:0031929	TOR signaling	51/4362	122/18862	3.33728e-06	9.91396e-05	8.10675e-05	SIRT1/EIF4EBP2/GATA3/ATM/SIK3/GBA/TIPRL/SESN3/AKT3/SESN2/ZMPSTE24/HIF1A/UBR1/CLEC16A/TELO2/SMG1/WDR59/NPRL3/FLCN/RPS6KB1/RPTOR/SEH1L/STK11/TNFAIP8L1/KPTN/KLHL22/DEPDC5/CCDC88A/TMEM127/PIK3CA/NPRL2/MFSD8/GPAT3/LAMTOR3/FNIP1/HDAC3/LARP1/RICTOR/SLC38A9/SESN1/UBR2/FBXO9/LAMTOR4/RHEB/MIOS/DEPTOR/TSC1/MTM1/SYAP1/ARAF/RRAGB	51
BP	GO:0006661	phosphatidylinositol biosynthetic process	49/4362	116/18862	3.62021e-06	0.00010703	8.75195e-05	INPP5F/PLEKHA1/PTEN/ATM/PIK3C2A/PGAP2/PIP5K1A/PIGM/MTMR2/PIK3C2B/PITPNM2/PIGV/MTMR6/PIGH/PIGB/VAC14/PLCG2/PIP4K2B/DGKE/MTMR4/PIK3R5/MPPE1/PIK3C3/PIGN/SLC27A1/MBOAT7/PIK3CD/DPM1/SYNJ1/PIKFYVE/PI4KA/MTMR3/INPP5D/PIK3R4/PIK3CB/PIK3CA/RAB5A/SACM1L/MTMR14/PI4K2B/PIGG/MTMR12/SYNJ2/PLEKHA2/IMPA1/PIP5K1B/MTM1/PIGA/MTMR8	49
BP	GO:0000186	activation of MAPKK activity	27/4362	51/18862	3.64479e-06	0.000107243	8.76941e-05	MAP3K8/FRS2/PSEN1/MLKL/CRK/MAP3K14/MAP3K3/MAP3K10/MAP3K2/MAP3K20/CRKL/MAPK1/EIF2AK2/KIDINS220/RAF1/TNIK/LAMTOR3/MAP3K1/MAP3K5/MAP3K4/RIPK1/BRAF/ADAM9/RIPK2/RAPGEF1/TGFBR1/ARAF	27
BP	GO:0000077	DNA damage checkpoint	59/4362	148/18862	3.74758e-06	0.000109745	8.97399e-05	WAC/ATM/USP28/HINFP/CHEK1/TIPRL/STK33/MRE11/MDM4/PTPN11/TAOK3/INTS7/DTL/RHNO1/CDK2/HMGA2/MDM2/CNOT2/CUL4A/CLSPN/FOXN3/TP53BP1/WDR76/FEM1B/PML/RBL2/CNOT1/RFWD3/TAOK1/THOC1/CARM1/BABAM1/BAX/MAP3K20/ATF2/CNOT9/CHEK2/THOC5/EP300/BABAM2/TOPBP1/XPC/TFDP2/ATR/CNOT10/CNOT6L/ABRAXAS1/CNOT8/UIMC1/MRNIP/CNOT6/RAD1/PPP1R10/MAPK14/RINT1/CNOT4/CCAR2/PRKDC/NBN	59
BP	GO:0007098	centrosome cycle	53/4362	129/18862	4.02291e-06	0.000117253	9.58787e-05	SIRT1/SASS6/CHEK1/SLC16A1/NAT10/CKAP5/UVRAG/CEP295/SDCCAG8/CDK2/CEP85/PPP1R12A/POC1B/BRCA2/XRCC3/NIN/HAUS2/PCLAF/FES/NUBP1/NDE1/TRIM37/KIAA0753/USP33/CHD3/CCDC57/NDEL1/CEP192/HAUS1/VPS4B/HAUS5/MARK4/ATF5/KIF3B/CEP250/PARD6B/CEP68/ALMS1/SPICE1/KAT2B/PDCD6IP/CTNNB1/HAUS3/CEP135/PKD2/CETN3/XRCC2/PCM1/CHMP4C/TMEM67/GOLGA2/CNTLN/CHMP5	53
BP	GO:0002504	antigen processing and presentation of peptide or polysaccharide antigen via MHC class II	45/4362	104/18862	4.1296e-06	0.000119797	9.79594e-05	SEC24C/CAPZA1/CTSS/KIFAP3/CAPZB/DYNLL1/RACGAP1/DCTN2/DYNC1H1/KLC1/SEC23A/ACTR10/LGMN/DCTN5/DYNC1LI2/AP1G1/AP2B1/CLTC/OSBPL1A/DNM2/AP2A1/KIF3B/DYNC1I2/PIKFYVE/AP1S3/AP1B1/KIF3C/RAB7A/DYNC1LI1/CENPE/SEC24B/SEC31A/SEC24A/CD74/DCTN4/CANX/KIF2A/HLA-DQB1/HLA-DQB2/HLA-DOA/HLA-DPB1/CAPZA2/DCTN6/CLTA/AP1S2	45
BP	GO:0090305	nucleic acid phosphodiester bond hydrolysis	105/4362	305/18862	4.20426e-06	0.000121393	9.92643e-05	DCLRE1C/DFFA/EXOSC10/HARBI1/DDB2/CHD1L/DDB1/CPSF7/TUT1/C11orf80/PCF11/MRE11/UTP20/RFC5/GTF2H3/TATDN3/POLE/PARP1/PAN2/CPSF6/CNOT2/CUL4A/PAN3/HMGB1/AGO1/AGO3/DIS3/DFFB/EXO5/KHNYN/PRORP/ERI3/FANCM/TDP1/DICER1/DIS3L/EDC3/ISG20/PARN/DNASE1/NOL9/CNOT1/EXOSC6/ELAC2/UBB/SMG6/KPNB1/ERN1/ENDOV/RBBP8/KRI1/TRIR/RNASEH2A/ANKLE1/REXO1/PLD3/EXOSC5/BAX/NMNAT1/MGME1/SAMHD1/HELZ2/ERCC3/YBEY/DDX1/RBX1/RNASEH1/PNPT1…	105
BP	GO:0006400	tRNA modification	40/4362	89/18862	4.49712e-06	0.000129245	0.000105685	TRUB1/TRDMT1/NSUN6/ANKRD16/ELP4/NAT10/TRMT1L/PUS1/TARBP1/TRIT1/OSGEP/PRORP/MTFMT/THUMPD1/METTL2A/ELP2/TRMT1/GTPBP3/MOCS3/WDR4/METTL8/TYW5/TRMU/TRMT61B/THADA/TPRKB/METTL6/ELP6/NSUN3/TRMT10A/DTWD2/CDKAL1/AARS2/MTO1/PUS7/METTL2B/TYW1/TRMT10B/TRMO/TRMT2B	40
BP	GO:0006839	mitochondrial transport	96/4362	274/18862	4.62081e-06	0.000132185	0.000108089	SFXN2/SFXN4/TIMM23/MAPK8/SLC25A16/MCU/VPS11/IMMP1L/ATG13/PRKAB2/THEM4/MPC2/CPT1A/TIMM17A/SLC8B1/SIRT4/FLVCR1/TP53BP2/ABCB10/TOMM20/ATP5MC2/ATP5F1B/MICU2/SLC25A30/SLC25A29/HSP90AA1/DMAC2L/TIMM9/PSEN1/MPV17L/VPS35/LEPROT/SPG7/YWHAE/RHOT1/ACACA/NMT1/NPEPPS/USP36/ATP5F1A/BCL2/TIMM29/NDUFA13/TIMM50/TOMM40/SAE1/BAX/SLC25A33/TIMM44/SLC25A12/ATF2/HSPD1/CASP8/BID/UBE2L3/HPS4/RAC2/SREBF2/PNPT1/PPP3R1/SFXN5…	96
BP	GO:0000819	sister chromatid segregation	74/4362	199/18862	5.1247e-06	0.000145924	0.000119324	SLF2/WAPL/ATM/POGZ/CDCA5/MRE11/ANAPC7/ANAPC5/KNTC1/NSL1/CHFR/DDX11/HNRNPU/RACGAP1/DCTN2/NCAPD2/PCID2/CDC16/PDS5B/SFPQ/XRCC3/INO80/RAB11A/KATNB1/VPS4A/TUBG2/CDC27/KPNB1/MIS12/TEX14/RAD51C/PSMG2/SEH1L/ESCO1/VPS4B/AKAP8/AKAP8L/MAU2/DSN1/KLHL22/CUL3/EML4/NAA50/STAG1/TOP2B/DYNC1LI1/CTNNB1/CENPE/FBXW7/TACC3/PDS5A/CENPC/IK/NIPBL/CENPK/TENT4A/LATS1/STAG3/NCAPG2/MAD1L1/STAG3L3/STAG3L2/STAG3L1/NSMCE2/CHMP4…	74
BP	GO:0009451	RNA modification	65/4362	169/18862	5.19983e-06	0.000147384	0.000120518	TRUB1/ADARB2/TRDMT1/NSUN6/ANKRD16/RBM15/RPUSD4/ELP4/NAT10/TRMT1L/PUS1/TARBP1/PUS7L/TFB2M/TRIT1/OSGEP/PRORP/NSUN4/MTFMT/PARN/THUMPD1/METTL16/METTL2A/JMJD6/ELP2/TRMT1/GTPBP3/MOCS3/WDR4/METTL8/TYW5/APOBEC3C/APOBEC3D/APOBEC3F/APOBEC3G/TRMU/TRMT61B/THADA/TPRKB/METTL6/ELP6/NSUN3/RPUSD3/LARP7/METTL14/NAF1/TRMT10A/DTWD2/NHP2/DIMT1/TFB1M/CDKAL1/CMTR1/AARS2/MTO1/PUS7/METTL2B/TYW1/BUD23/TGS1/VIRMA/TRUB2/TRM…	65
BP	GO:0009259	ribonucleotide metabolic process	138/4362	425/18862	5.4217e-06	0.000152971	0.000125086	SCD/NT5C2/ACSL5/DHTKD1/HACD1/PFKP/PFKFB3/HK1/ADK/PANK1/AMPD3/FAR1/LDHA/NUP98/HSD17B12/NUP160/ARNT/THEM4/PMVK/UCK2/MPC2/NME7/PFKFB2/P2RX7/BPNT1/PARP1/NUP133/ADCY6/ATP5MC2/ATP5F1B/NUP107/NUP58/RNASEH2B/CTPS1/DMAC2L/HIF1A/PSEN1/CMPK1/DLST/GSTZ1/NDC1/ACOT11/ADPGK/PPCDC/SULT1A2/SULT1A1/NUP93/PDE4B/PDP2/JMJD8/PDPR/DHODH/MLYCD/ACSF3/NCOR1/FLCN/ACACA/DCAKD/NUP88/NUP85/FOXK2/PFAS/SEH1L/ATP5F1A/GCDH/GPI/TG…	138
BP	GO:0000082	G1/S transition of mitotic cell cycle	96/4362	275/18862	5.50501e-06	0.000154616	0.000126431	CUL2/PTEN/CUL5/NPAT/ATM/RDX/HINFP/POLA2/TAF10/MDM4/CDK18/APPL2/POLE/BCAT1/CCND2/ACVR1B/CDK2/PRIM1/MDM2/PTPN6/CNOT2/RCC1/CDK17/CUL4A/KHDRBS1/LATS2/POLE2/NASP/MNAT1/INO80/PIAS1/PML/GSPT1/BRD7/RBL2/CNOT1/RFWD3/CDK10/CRLF3/RPS6KB1/RPTOR/BCL2/CARM1/CDC7/BRD4/BAX/RBL1/MCM8/PLCB1/BACH1/PRMT2/ORC2/BID/USP37/CNOT9/CUL3/CHEK2/EP300/ADAM17/TFDP2/EIF4G1/SENP2/DLG1/UBE2E2/CNOT10/CTDSPL/PPP3CA/ANKRD17/CNOT6L/P…	96
BP	GO:0006650	glycerophospholipid metabolic process	116/4362	346/18862	5.74164e-06	0.000160532	0.000131269	INPP5F/PLEKHA1/PTEN/ATM/CEPT1/FAR1/PIK3C2A/PGAP2/NR1H3/PIP5K1A/PIGM/CHKA/MTMR2/PIK3C2B/CHPT1/LPGAT1/PITPNM2/SCARB1/BPNT1/ETNK1/ITPKB/DGKA/PIGV/LPCAT3/MTMR6/INPP5B/DDHD1/PIGH/TTC7B/MTMR10/PIGB/SMG1/CLN3/GDPD3/LPCAT2/VAC14/PLCG2/PAFAH1B1/PIP4K2B/DGKE/MTMR4/GDPD1/PGS1/PIK3R5/MPPE1/IMPA2/ABHD3/PIK3C3/PIGN/SLC44A2/LDLR/ABHD8/SLC27A1/PLA2G4C/MBOAT7/PIK3CD/CPNE1/SLA2/SERINC3/DPM1/CSNK2A1/CDS2/GPCPD1/CRL…	116
BP	GO:0031062	positive regulation of histone methylation	21/4362	36/18862	5.82516e-06	0.000162134	0.000132578	SIRT1/KMT2A/SNW1/RTF1/WDR61/SMAD4/DNMT1/BRD4/MTF2/PAXBP1/RIF1/CTNNB1/MYB/JARID2/KMT2E/PAXIP1/AUTS2/NSD3/WDR5/MECP2/OGT	21
BP	GO:0016577	histone demethylation	19/4362	31/18862	5.91769e-06	0.00016397	0.00013408	JMJD1C/KDM2A/KDM5B/KDM2B/KDM5A/KDM1A/KDM4A/KDM8/FBXL19/JMJD6/KDM3A/UBE2B/KDM3B/JARID2/KDM1B/KDM4C/KDM6A/KDM5C/UTY	19
BP	GO:0006090	pyruvate metabolic process	59/4362	150/18862	6.16861e-06	0.00017016	0.000139142	DHTKD1/PFKP/PFKFB3/HK1/SLC16A1/LDHA/NUP98/NUP160/ARNT/MPC2/PFKFB2/P2RX7/NUP133/NUP107/NUP58/HIF1A/PSEN1/GSTZ1/NDC1/ADPGK/HAGH/NUP93/PDP2/JMJD8/PDPR/NCOR1/NUP88/NUP85/FOXK2/SEH1L/ME2/GPI/EIF6/RANBP2/APP/NUP35/HDAC4/EP300/PPARA/ZBTB20/NUP210/VDAC1/NUP43/NUP153/GLO1/NUP205/PRKAG2/NUP42/OGDH/FOXK1/POM121C/PDP1/NUP188/NUP214/PRXL2C/PDHA1/PDK3/OGT/PGK1	59
BP	GO:0006368	transcription elongation from RNA polymerase II promoter	40/4362	90/18862	6.29888e-06	0.000172981	0.000141449	ZMYND11/ELP4/GTF2H3/HNRNPU/CCNT1/PCID2/GTF2F2/SUPT16H/EAPP/MNAT1/CCNK/RTF1/LEO1/WDR61/SUPT6H/ELP2/BRD4/ELL/ERCC3/POLR2D/CCNT2/EAF2/POLR2H/RNF168/SETD2/LARP7/NELFA/POLR2B/AFF4/TCERG1/CDK7/GTF2H2/CCNH/GTF2H5/RNF8/EZH2/CDK13/TCEA1/NELFB/MLLT3	40
BP	GO:0032543	mitochondrial translation	54/4362	134/18862	6.50853e-06	0.000177948	0.00014551	MTG1/RPUSD4/MRPL20/MRPS21/DAP3/MRPL48/DARS2/GATC/MRPS35/YARS2/MRPL42/MTIF3/MRPS31/MTRF1/MRPL52/MRPS11/EARS2/MRPL10/MRPS23/TACO1/MRPS7/MRPL38/SARS2/MRPS12/UQCC1/MTG2/FASTKD2/LRPPRC/MTIF2/PTCD3/MRPL30/MRPL3/MRPS25/GFM1/LARS2/NSUN3/RPUSD3/MRPS18C/GFM2/QRSL1/RMND1/MRPL18/MRPS18B/MRPS10/MRPS18A/AARS2/RARS2/MRPS33/MALSU1/RCC1L/MRPL15/MRPS28/MRRF/TRUB2	54
BP	GO:1902115	regulation of organelle assembly	70/4362	187/18862	6.98755e-06	0.000190203	0.000155531	STAM/GPSM2/RDX/VPS11/TSG101/CEP295/ATXN2/DYNLL1/ULK1/RAB3GAP2/SDCCAG8/HNRNPU/PAN2/CNOT2/RCC1/IFT88/LCP1/DYNC1H1/SCFD1/ATXN2L/RABEP2/CYLD/CNOT1/CDK10/NPRL3/PIP4K2B/TRIM37/SEPTIN9/SMAD4/VPS4B/ODF2L/DNM2/MARK4/ARHGAP35/HCK/RAB3GAP1/PIKFYVE/MTMR3/LIMK2/DRG1/CCDC88A/ALMS1/ATG3/SPICE1/TMEM39A/RAB5A/KAT2B/PDCD6IP/KIF9/MAP4/NPRL2/RNF4/HTT/CEP135/TBC1D14/G3BP2/CNOT6L/CNOT6/ATG5/SENP6/SEPTIN7/FSCN1/STYXL1/…	70
BP	GO:1903749	positive regulation of establishment of protein localization to mitochondrion	29/4362	58/18862	7.14572e-06	0.000193655	0.000158354	MAPK8/VPS11/ATG13/TP53BP2/LEPROT/YWHAE/NMT1/NPEPPS/USP36/BCL2/SAE1/CASP8/BID/UBE2L3/HPS4/RAC2/SREBF2/PPP3R1/HTRA2/YWHAQ/TFDP2/ARIH2/UBE2D3/FBXW7/MICALL2/YWHAG/YWHAZ/PPP3CC/HUWE1	29
BP	GO:0009266	response to temperature stimulus	82/4362	228/18862	7.28367e-06	0.000196532	0.000160706	SIRT1/CAMK2G/ATM/NUP98/NUP160/CLPB/MAPKAPK2/CD34/APPL2/ATP2A2/EIF2B1/NUP133/PTGES3/NUP107/NUP58/FOXO1/DNAJC3/HSP90AA1/EIF2B3/ERO1A/EIF2S1/ATXN3/NDC1/ACOT11/CREBBP/DNAJA3/NUP93/YWHAE/TRPV2/TRPV1/DNAJC7/NUP88/RPS6KB1/NUP85/DNAJB4/RPTOR/SEH1L/ZNF516/HSBP1L1/DNAJB1/NR2F6/SLC27A1/RANBP2/POLR2D/NUP35/HSPD1/CASP8/SUMO1/MAPK1/EP300/EIF2B4/HTRA2/EIF2AK3/NUP210/ATR/ARPP21/IGFBP7/PLAC8/SLU7/HDAC2/NUP43/SOD2…	82
BP	GO:0032480	negative regulation of type I interferon production	25/4362	47/18862	7.45018e-06	0.000200151	0.000163665	UBE2L6/PCBP2/TBK1/YY1/NLRC3/CYLD/RNF135/DHX58/TRIM25/NPLOC4/RNF125/RELB/PIN1/ITCH/MAVS/NMI/IFIH1/PPM1B/REL/HERC5/HAVCR2/TAX1BP1/RNF216/DDX58/OTUD5	25
BP	GO:0010948	negative regulation of cell cycle process	119/4362	359/18862	8.03627e-06	0.000214962	0.000175776	EPC1/WAPL/PTEN/PSMA5/ATM/USP47/CHEK1/PSMD4/INTS3/MRE11/MDM4/TAOK3/DTL/KNTC1/CHFR/ZNF268/YAF2/CBX5/CDK2/HMGA2/MDM2/CNOT2/PCID2/RBBP4/PSMB2/CLSPN/XRCC3/PSMA6/PSMC6/PSMA3/FOXN3/PSMC1/RAD51/MGA/ADAM10/PML/NUBP1/BRD7/RBL2/CNOT1/NAE1/VPS4A/TERF2/PSMD7/RFWD3/TOM1L2/TAOK1/SUZ12/PSMD11/RPL23/PSMD3/TOM1L1/TEX14/TRIM37/PSMC5/PSMD12/PRKAR1A/PSMG2/RBBP8/BCL2/CARM1/CDC7/BABAM1/PSMC4/BAX/ATF5/PSMF1/RBL1/PRMT2/P…	119
BP	GO:0061647	histone H3-K9 modification	24/4362	45/18862	1.06562e-05	0.000283812	0.000232076	SIRT1/GATA3/KMT2A/CHEK1/SETDB1/ASH1L/KDM1A/SETDB2/ARID4A/SMAD4/DNMT1/SIRT6/ZNF274/RIF1/KDM3A/KAT2B/SETD5/SETD7/MYB/JARID2/EHMT2/EHMT1/MECP2/ATRX	24
BP	GO:0002833	positive regulation of response to biotic stimulus	90/4362	258/18862	1.09938e-05	0.000291548	0.000238401	CHUK/BTRC/ADAM8/PSMA5/NRAS/POLR3C/PSMD4/TRIM5/RELA/PAK1/DHX9/KLRD1/KRAS/USP15/TBK1/PUM1/LAMP1/PSPC1/HMGB1/SFPQ/PSMB2/HSP90AA1/PSMA6/PSMC6/PSMA3/PSMC1/RPS6KA5/SIN3A/PDPK1/CREBBP/AP1G1/PSMD7/PLCG2/PSMD11/PSMD3/DHX58/STAT5B/IFI35/PSMC5/ICAM2/PSMD12/RIOK3/PRKACB/MALT1/LSM14A/PSMC4/RPS19/PVR/NECTIN2/RELB/LILRA2/PSMF1/POLR3F/HCK/MAVS/NMI/PSMD14/HSPD1/PUM2/XRCC5/PSMD1/TAB1/EP300/XRCC6/PSME4/PARP9/RAF1/P…	90
BP	GO:0050792	regulation of viral process	69/4362	186/18862	1.15274e-05	0.000304392	0.000248905	TSG101/SETDB1/TRIM5/TRIM22/FAM111A/DDB1/RSF1/DHX9/OAS3/VPS37B/RESF1/CCNT1/HMGA2/MPHOSPH8/KPNA6/GTF2F2/PPIE/PPIH/HACD3/PML/ISG20/CIITA/VPS4A/LGALS9/SNF8/TRIM25/KPNA2/P4HB/BCL2/VPS4B/PKN2/VAPA/NECTIN2/MAVS/STAU1/POLR2D/MX1/MORC2/APOBEC3C/APOBEC3D/APOBEC3F/APOBEC3G/PPARA/EIF2AK2/TMEM39A/RAB7A/POLR2H/TOP2B/UBP1/TASOR/PDE12/LARP7/NELFA/POLR2B/CD74/TNIP1/LARP1/SNX3/TRIM38/TRIM26/SRPK1/SRPK2/MDFIC/ZC3HA…	69
BP	GO:0031570	DNA integrity checkpoint	60/4362	156/18862	1.17601e-05	0.000309216	0.000252849	WAC/ATM/USP28/HINFP/CHEK1/TIPRL/STK33/MRE11/MDM4/PTPN11/TAOK3/INTS7/DTL/RHNO1/CDK2/HMGA2/MDM2/CNOT2/CUL4A/CLSPN/FOXN3/TP53BP1/WDR76/FEM1B/PML/RBL2/CNOT1/NAE1/RFWD3/TAOK1/THOC1/CARM1/BABAM1/BAX/MAP3K20/ATF2/CNOT9/CHEK2/THOC5/EP300/BABAM2/TOPBP1/XPC/TFDP2/ATR/CNOT10/CNOT6L/ABRAXAS1/CNOT8/UIMC1/MRNIP/CNOT6/RAD1/PPP1R10/MAPK14/RINT1/CNOT4/CCAR2/PRKDC/NBN	60
BP	GO:0006096	glycolytic process	47/4362	114/18862	1.23723e-05	0.000323398	0.000264446	DHTKD1/PFKP/PFKFB3/HK1/LDHA/NUP98/NUP160/ARNT/PFKFB2/P2RX7/NUP133/NUP107/NUP58/HIF1A/PSEN1/NDC1/ADPGK/NUP93/JMJD8/NCOR1/NUP88/NUP85/FOXK2/SEH1L/GPI/EIF6/RANBP2/APP/NUP35/HDAC4/EP300/PPARA/ZBTB20/NUP210/NUP43/NUP153/NUP205/PRKAG2/NUP42/OGDH/FOXK1/POM121C/NUP188/NUP214/PRXL2C/OGT/PGK1	47
BP	GO:0043967	histone H4 acetylation	32/4362	68/18862	1.24042e-05	0.000323398	0.000264446	EPC1/SIRT1/KMT2A/SPI1/NAA40/ARRB1/EP400/KANSL2/MCRS1/ING4/BRCA2/ZMPSTE24/MORF4L1/KAT8/NAA60/USP22/KANSL1/KAT7/PHF20/HAT1/ATF2/KANSL1L/EP300/ING5/NCOA1/KANSL3/NAA50/ATG5/AUTS2/TRRAP/WDR5/OGT	32
BP	GO:2000779	regulation of double-strand break repair	38/4362	86/18862	1.25512e-05	0.000325856	0.000266456	SLF2/SHLD2/MMS19/CHEK1/UBQLN4/KMT5B/RNF169/PARPBP/PARP1/KDM1A/DDX11/ARID2/HMGA2/HELB/RAD51/TP53BP1/PML/PPP4C/FUS/TERF2IP/SPIRE1/SMCHD1/SIRT6/RIF1/TRIP12/ACTR2/PARP9/WDR48/SETD2/NSD2/MRNIP/DEK/CGAS/FIGNL1/UBR5/HSF1/SPIDR/PRKDC	38
BP	GO:0051091	positive regulation of DNA-binding transcription factor activity	92/4362	266/18862	1.30307e-05	0.000336889	0.000275478	CHUK/PPRC1/PRDX3/CAMK1D/ADAM8/ARID5B/PTEN/IL18/TIRAP/CAT/ARHGEF2/TRIM5/TRIM22/RELA/FOSL1/RPS3/DHX9/TRAF5/ERC1/KRAS/KDM1A/RNF41/IRAK3/UBE2N/PSMA6/SAV1/PRKCH/ESR2/RPS6KA5/TP53BP1/SMAD3/CRTC3/PRKCB/TERF2IP/UBB/LGALS9/FLOT2/JUP/STAT3/HDAC5/DHX33/TRIM25/TRIM37/MALT1/ICAM1/SMARCA4/TCF3/CRTC1/PRKD2/TICAM1/MAVS/RBCK1/UBE2V1/APP/ATF2/CFLAR/LRRFIP1/HDAC4/TAB1/EP300/EIF2AK2/PRKCI/TFRC/CTNNB1/PPP3CA/NFKB1/TL…	92
BP	GO:0071824	protein-DNA complex subunit organization	96/4362	281/18862	1.51274e-05	0.000389469	0.000318472	HELLS/SPTY2D1/NAP1L4/DDB2/CHD1L/POGZ/DDB1/RSF1/HP1BP3/ACTR6/GTF2H3/ATF7IP/PARP1/ARID2/SMYD3/NFE2/SMARCC2/BAZ2A/ARID1A/CAND1/RAD52/CUL4A/RBBP4/HMGB1/BRF1/SUPT16H/MIS18BP1/PSMC6/NASP/MNAT1/RAD51/INO80/GTF2A2/PIAS1/SRCAP/ITGB3BP/NAA60/UBN1/CENPV/UBB/SUPT6H/RPL23/SMARCE1/UBTF/MIS12/RAD51C/PSMC5/BPTF/TCF4/GTF2B/SMARCA4/PSMC4/CHAF1A/GRWD1/ERCC3/MCM3AP/HAT1/CABIN1/RBX1/CENPM/PSME4/XPC/SETD2/SMARCC1/CENP…	96
BP	GO:0018215	protein phosphopantetheinylation	110/4362	331/18862	1.5314e-05	0.000392635	0.000321061	HIF1AN/USP54/ZDHHC16/USP28/USP47/PLOD1/MINDY1/UBE2L6/UCHL5/USP30/ERP29/USP48/GALNT2/ERO1B/DESI2/GALNT6/PAN2/USP15/ZDHHC18/MDM2/ZDHHC17/ZDHHC20/ERO1A/DLST/ATXN3/PDIA3/USP8/USP24/MINDY2/USP3/ARIH1/XYLT1/USP1/CREBBP/CYLD/NAE1/USP10/USP22/USP32/JMJD6/USP33/USP36/P4HB/USP14/ESCO1/GALNT1/UBA2/QPCTL/SAE1/TPGS1/GGT7/MOCS3/PDIA6/TTL/USP16/MGAT5/HLCS/PSMD14/GALNT3/USP37/ZDHHC8/TPST2/USP40/RBX1/EP300/TTLL12…	110
BP	GO:0051090	regulation of DNA-binding transcription factor activity	141/4362	444/18862	1.55913e-05	0.000398093	0.000325525	CHUK/BTRC/PPRC1/SUFU/TCF7L2/PRDX3/CAMK1D/ADAM8/MAPK8/ARID5B/SIRT1/PTEN/PEX14/IL18/TIRAP/CAT/ARHGEF2/TRIM5/TRIM22/RELA/FOSL1/ARRB1/RPS3/DHX9/TRAF5/ERC1/KRAS/KDM5A/KDM1A/RNF41/IRAK3/UBE2N/TRAF3/PSMA6/SAV1/PRKCH/ESR2/RPS6KA5/FAF1/CHP1/TP53BP1/SMAD3/MAP2K5/CRTC3/PRKCB/NLRC3/CYLD/TERF2IP/FANCA/UBB/LGALS9/FLOT2/JUP/STAT3/HDAC5/DHX33/TRIM25/TRIM37/MALT1/ICAM1/SMARCA4/TCF3/CRTC1/ZNF431/ZNF675/NFKBIB/MAP3…	141
BP	GO:0032200	telomere organization	65/4362	174/18862	1.57543e-05	0.000400586	0.000327563	DCLRE1C/TNKS2/ATM/EXOSC10/NAT10/SMG5/POLA2/MRE11/NEK7/RFC5/POLE/PARP1/HNRNPU/PTGES3/PRIM1/BRCA2/HSP90AA1/XRCC3/TEP1/HNRNPC/POLE2/YLPM1/RAD51/PML/PARN/TELO2/SMG1/TERF2/TERF2IP/SMG6/RAD51C/CTC1/SIRT6/XRCC1/RIF1/SMC6/XRCC5/SMARCAL1/MAPK1/SP100/XRCC6/CCT4/TPRKB/XRN1/ATR/GNL3/NAF1/HNRNPD/NHP2/MAP3K4/PPP1R10/HSP90AB1/CCT6A/RFC2/NSMCE2/HMBOX1/WRN/PRKDC/TERF1/NBN/TNKS/SMC5/GNL3L/HDAC8/ATRX	65
BP	GO:0042770	signal transduction in response to DNA damage	52/4362	131/18862	1.58186e-05	0.000400586	0.000327563	SIRT1/ATM/CHEK1/CD44/STK33/MDM4/DTL/KDM1A/CDK2/ING4/MDM2/CNOT2/SESN2/BRCA2/ZMPSTE24/PML/RBL2/CNOT1/USP10/PPM1D/GRB2/CARM1/BABAM1/YJU2/BAX/DYRK1A/PTTG1IP/PLA2R1/BID/CNOT9/CHEK2/SP100/EP300/BABAM2/TFDP2/ATR/CNOT10/CNOT6L/ABRAXAS1/CD74/CNOT8/UIMC1/CNOT6/MAPK14/RINT1/CNOT4/HIPK2/PAXIP1/PRKDC/NBN/PSMD10/ATRX	52
BP	GO:0006757	ATP generation from ADP	47/4362	115/18862	1.62713e-05	0.000408701	0.000334199	DHTKD1/PFKP/PFKFB3/HK1/LDHA/NUP98/NUP160/ARNT/PFKFB2/P2RX7/NUP133/NUP107/NUP58/HIF1A/PSEN1/NDC1/ADPGK/NUP93/JMJD8/NCOR1/NUP88/NUP85/FOXK2/SEH1L/GPI/EIF6/RANBP2/APP/NUP35/HDAC4/EP300/PPARA/ZBTB20/NUP210/NUP43/NUP153/NUP205/PRKAG2/NUP42/OGDH/FOXK1/POM121C/NUP188/NUP214/PRXL2C/OGT/PGK1	47
BP	GO:0043620	regulation of DNA-templated transcription in response to stress	47/4362	115/18862	1.62713e-05	0.000408701	0.000334199	HIF1AN/CUL2/PSMA5/CHEK1/ARNT/PSMD4/ATF6/RELA/GCN1/TMBIM6/RPS6KA1/SESN2/PSMB2/EGLN3/PSMA6/PSMC6/PSMA3/HIF1A/PSMC1/INO80/NEDD4/SIN3A/CREBBP/PSMD7/UBB/PSMD11/PSMD3/PSMC5/PSMD12/DNAJB1/SIRT2/PSMC4/PSMF1/CHD6/BACH1/PSMD14/NFE2L2/PSMD1/RBX1/EP300/PSME4/VHL/PSMB9/HSF1/PSMD5/PSMD10/RPS6KA3	47
BP	GO:0031396	regulation of protein ubiquitination	74/4362	205/18862	1.71575e-05	0.000428276	0.000350206	BTRC/PTEN/BIRC3/BIRC2/DCUN1D5/PRMT3/TRIM44/ARRB1/RPS3/CHFR/KDM1A/UBE2N/LAPTM5/DCUN1D2/MYCBP2/HSP90AA1/MTA1/FANCM/PSEN1/UBE3A/CHP1/FANCI/AXIN1/UBB/RPL23/MALT1/GLMN/TICAM1/UBE2S/PIN1/PTTG1IP/NMI/UBE2L3/CUL3/TRIP12/UBXN2A/RBX1/PRKCE/COMMD1/RAB1A/CBLB/SIAH2/DCUN1D1/SENP2/WDR48/USP4/FBXW7/DCUN1D4/CAMLG/HDAC3/SQSTM1/WDR70/ATG5/FYN/HSP90AB1/PAXIP1/PPIA/AIMP2/UBR5/ANGPT1/MTBP/DERL1/RIPK2/GOLGA2/PLAA/DNAJ…	74
BP	GO:2000058	regulation of ubiquitin-dependent protein catabolic process	61/4362	161/18862	1.71893e-05	0.000428276	0.000350206	SUFU/WAC/PTEN/GBA/UBQLN4/COP1/UCHL5/FBXW8/CHFR/MDM2/LAPTM5/HECTD1/PSEN1/UBE3A/ZYG11B/PIAS1/ARIH1/PML/AXIN1/RPL23/TLK2/SUMO2/CSNK1D/USP14/GIPC1/GLMN/SIRT2/SIRT6/CSNK2A1/NFE2L2/SUMO1/RBX1/SOCS5/XPO1/COMMD1/SMARCC1/ARIH2/FHIT/RYBP/BBS7/FBXW7/UBE2K/CAMLG/CSNK1A1/RACK1/RNF217/LATS1/RNF144B/HSP90AB1/HIPK2/ANKIB1/SMURF1/CCAR2/PTK2B/ZER1/PSMD10/MTM1/ARAF/CCDC22/TAF1/OGT	61
BP	GO:0043631	RNA polyadenylation	24/4362	46/18862	1.74087e-05	0.000432001	0.000353251	MTPAP/CLP1/CPSF7/TUT1/PCF11/CCNT1/CPSF6/PAPOLA/LEO1/SYMPK/PABPC1L/APP/WDR33/PNPT1/PAPOLG/CPSF3/FIP1L1/GRSF1/TENT4A/TENT2/SCAF8/PABPC1/HSF1/VIRMA	24
BP	GO:0050854	regulation of antigen receptor-mediated signaling pathway	31/4362	66/18862	1.77028e-05	0.000437543	0.000357783	LPXN/RELA/RC3H1/RPS3/PTPRC/GCSAML/TESPA1/PTPN6/PAWR/LAPTM5/LCK/ELF1/PRKCH/PRKCB/CBFB/CD300A/PTPN2/MALT1/CD22/NECTIN2/PRKD2/SLA2/ADA/RUNX1/SLC39A10/CBLB/PLCL2/FOXP1/ELF2/STAP1/LYN	31
BP	GO:0043687	post-translational protein modification	118/4362	361/18862	1.80223e-05	0.000443664	0.000362788	BTRC/CUL2/PSMA5/CUL5/DDB2/PSMD4/DCAF8/DDB1/DCAF6/KLHL20/COP1/HSP90B1/FBXW8/DTL/KLHL42/CAND1/CUL4A/PTP4A2/PSMB2/DNAJC3/DCAF11/PSMA6/PSMC6/KTN1/PSMA3/HIF1A/LRRC41/PSMC1/FBN1/COPS2/ADAM10/RAB11A/FEM1B/BTBD1/ICMT/FBXL19/NAE1/PSMD7/GAN/WSB1/PSMD11/FBXL20/PSMD3/DCAF7/PSMC5/PSMD12/P4HB/ESCO1/PRKCSH/RAB8A/FBXO17/PSMC4/FEM1A/FSTL3/FBXL12/PSMF1/PDIA6/TTL/APP/PSMD14/DCAF17/KLHL22/CUL3/PSMD1/COPS7B/APOL1/RBX…	118
BP	GO:0043162	ubiquitin-dependent protein catabolic process via the multivesicular body sorting pathway	15/4362	23/18862	2.00021e-05	0.000490449	0.000401045	STAM/TSG101/RNF115/VPS37B/VPS36/NEDD4/VPS4A/SNF8/TOM1L1/VPS4B/MVB12A/RNF126/PTPN23/PLAA/UBAP1	15
BP	GO:0032006	regulation of TOR signaling	42/4362	100/18862	2.06249e-05	0.00050372	0.000411897	SIRT1/ATM/SIK3/GBA/SESN3/AKT3/SESN2/ZMPSTE24/HIF1A/UBR1/CLEC16A/TELO2/WDR59/NPRL3/FLCN/RPTOR/SEH1L/STK11/TNFAIP8L1/KPTN/KLHL22/DEPDC5/TMEM127/PIK3CA/NPRL2/GPAT3/LAMTOR3/FNIP1/HDAC3/RICTOR/SLC38A9/SESN1/UBR2/FBXO9/LAMTOR4/RHEB/MIOS/DEPTOR/TSC1/MTM1/ARAF/RRAGB	42
BP	GO:0006482	protein demethylation	19/4362	33/18862	2.10576e-05	0.000506655	0.000414297	JMJD1C/KDM2A/KDM5B/KDM2B/KDM5A/KDM1A/KDM4A/KDM8/FBXL19/JMJD6/KDM3A/UBE2B/KDM3B/JARID2/KDM1B/KDM4C/KDM6A/KDM5C/UTY	19
BP	GO:0008214	protein dealkylation	19/4362	33/18862	2.10576e-05	0.000506655	0.000414297	JMJD1C/KDM2A/KDM5B/KDM2B/KDM5A/KDM1A/KDM4A/KDM8/FBXL19/JMJD6/KDM3A/UBE2B/KDM3B/JARID2/KDM1B/KDM4C/KDM6A/KDM5C/UTY	19
BP	GO:0032608	interferon-beta production	26/4362	52/18862	2.1073e-05	0.000506655	0.000414297	POLR3A/TIRAP/POLR3C/DHX9/PTPN11/TBK1/HMGB1/YY1/HSP90AA1/TRAF3/NLRC3/RNF135/DHX58/RIOK3/RELB/TICAM1/POLR3F/MAVS/NMI/IFIH1/PPM1B/REL/TRIM56/RNF216/RIPK2/DDX58	26
BP	GO:0032784	regulation of DNA-templated transcription, elongation	26/4362	52/18862	2.1073e-05	0.000506655	0.000414297	ZMYND11/HNRNPU/CCNT1/SUPT16H/EAPP/CCNK/LEO1/SUPT6H/KAT7/THOC1/BRD4/ELL/CCNT2/THOC5/EAF2/RNF168/SETD5/LARP7/NELFA/TCERG1/SCAF8/RNF8/EZH2/CDK13/CCAR2/NELFB	26
BP	GO:0045787	positive regulation of cell cycle	127/4362	395/18862	2.12846e-05	0.000509759	0.000416835	SLF2/SVIL/CDC14A/GPSM2/ATM/RDX/CHEK1/PBX1/CDCA5/FOSL1/RCC2/CEP295/MDM4/ANAPC7/PTPN11/DTL/ANAPC5/ZNF268/CDC42/RHNO1/DDX11/CCND2/HNRNPU/CCNT1/RACGAP1/CDK2/HMGA2/MDM2/CNOT2/PCID2/CUL4A/CDC16/BRCA2/SFPQ/DYNC1H1/XRCC3/MNAT1/LGMN/CCNK/INO80/TMOD3/ADAM10/RAB11A/PML/SIN3A/SH2B1/RBL2/CNOT1/CDK10/CENPV/USP22/POLDIP2/CRLF3/ATAD5/RAB11FIP4/RPL23/STAT5B/CDC27/STXBP4/RAD51C/RPS6KB1/RPTOR/CCDC57/THOC1/VPS4B/PKN…	127
BP	GO:0006399	tRNA metabolic process	66/4362	179/18862	2.2129e-05	0.000527935	0.000431698	TRUB1/TRDMT1/NSUN6/ANKRD16/RPUSD4/ELP4/NAT10/CLP1/DARS2/NARS2/TRMT1L/GATC/PUS1/YARS2/TARBP1/CARS2/ZBTB8OS/TRIT1/OSGEP/PRORP/MTFMT/THUMPD1/EARS2/ADAT1/ELAC2/METTL2A/ELP2/FARSA/TRMT1/GTPBP3/SARS2/DTD1/MOCS3/WDR4/DDX1/METTL8/TYW5/FARSB/TRMU/TRMT61B/THADA/TPRKB/TSEN2/METTL6/TRNT1/LARS2/ELP6/NSUN3/PPA2/AIMP1/SEPSECS/GRSF1/TRMT10A/DTWD2/QRSL1/CDKAL1/AARS2/MTO1/RARS2/PUS7/METTL2B/AIMP2/TYW1/TRMT10B/TRMO…	66
BP	GO:0050684	regulation of mRNA processing	54/4362	139/18862	2.26088e-05	0.000537307	0.000439362	CELF2/RBM15/RBM7/NUP98/CELF1/CPSF7/CDK11B/RBM4/CDK11A/DHX9/SFSWAP/HNRNPU/CCNT1/CPSF6/SRSF4/KHDRBS1/THRAP3/MBNL2/RBM23/RBM25/SNW1/PAPOLA/MAGOH/LEO1/SLTM/RNPS1/METTL16/SUPT6H/NSRP1/JMJD6/HNRNPL/SAFB2/SAFB/RBM39/SRSF6/SON/DYRK1A/DDX17/TIA1/MBNL1/FXR1/TRA2B/RBM5/LARP7/FAM172A/SRPK1/SRSF3/SRSF12/SRPK2/TRA2A/HSF1/VIRMA/RBM10/RBM3	54
BP	GO:0051092	positive regulation of NF-kappaB transcription factor activity	60/4362	159/18862	2.31024e-05	0.000546934	0.000447233	CHUK/PRDX3/ADAM8/IL18/TIRAP/CAT/ARHGEF2/TRIM5/TRIM22/RELA/RPS3/DHX9/TRAF5/ERC1/KRAS/IRAK3/UBE2N/PSMA6/PRKCH/RPS6KA5/PRKCB/TERF2IP/UBB/LGALS9/FLOT2/STAT3/DHX33/TRIM25/TRIM37/MALT1/ICAM1/PRKD2/TICAM1/RBCK1/UBE2V1/APP/CFLAR/LRRFIP1/TAB1/EIF2AK2/PRKCI/TFRC/NFKB1/TLR6/FER/TAB2/TRIM38/RIPK1/PPIA/CD36/TRAPPC9/IKBKB/RIPK2/MTDH/TRAF1/TRAF2/TRIM14/BTK/IRAK1/TAB3	60
BP	GO:0045017	glycerolipid biosynthetic process	91/4362	266/18862	2.34377e-05	0.000551759	0.000451179	INPP5F/PLEKHA1/PTEN/ATM/CEPT1/FAR1/PIK3C2A/PGAP2/NR1H3/PIP5K1A/PIGM/CHKA/MTMR2/PIK3C2B/CHPT1/LPGAT1/PITPNM2/SCARB1/ETNK1/DGKA/PIGV/LPCAT3/MTMR6/DDHD1/PIGH/PIGB/CLN3/CNEP1R1/LPCAT2/VAC14/PLCG2/PIP4K2B/DGKE/MTMR4/PGS1/PIK3R5/MPPE1/ABHD3/PIK3C3/PIGN/SLC44A2/LDLR/ABHD8/SLC27A1/PLA2G4C/MBOAT7/PIK3CD/CPNE1/DPM1/CSNK2A1/CDS2/CRLS1/LPIN1/SYNJ1/AGPAT3/PIKFYVE/HDHD5/PI4KA/MTMR3/PISD/INPP5D/STARD7/TAMM41/PI…	91
BP	GO:0044843	cell cycle G1/S phase transition	100/4362	298/18862	2.34848e-05	0.000551759	0.000451179	CUL2/PTEN/CUL5/NPAT/ATM/RDX/HINFP/POLA2/TAF10/ATP2B4/MDM4/CDK18/APPL2/POLE/BCAT1/CCND2/ACVR1B/CDK2/PRIM1/MDM2/PTPN6/CNOT2/RCC1/CDK17/CUL4A/KHDRBS1/LATS2/POLE2/NASP/MNAT1/INO80/PIAS1/PML/GSPT1/BRD7/RBL2/CNOT1/RFWD3/CDK10/CRLF3/STXBP4/RPS6KB1/RPTOR/BCL2/CARM1/CDC7/BRD4/BAX/RBL1/MCM8/PLCB1/BACH1/PRMT2/ORC2/BID/USP37/CNOT9/CUL3/CHEK2/EP300/ADAM17/TFDP2/EIF4G1/SENP2/DLG1/UBE2E2/CNOT10/CTDSPL/PPP3CA/FB…	100
BP	GO:1902369	negative regulation of RNA catabolic process	32/4362	70/18862	2.58957e-05	0.000604006	0.000493902	TRDMT1/LARP4B/TIRAP/DHX9/MAPKAPK2/YBX3/HNRNPU/ZCCHC17/THRAP3/HNRNPC/YBX1/NRDE2/PARN/FUS/METTL16/TAF15/DHX34/ELAVL1/NBAS/LRPPRC/NAF1/HNRNPD/LARP1/PAIP1/TENT4A/TENT2/MAPK14/TENT5A/SYNCRIP/PABPC1/SECISBP2/RBM10	32
BP	GO:0090114	COPII-coated vesicle budding	33/4362	73/18862	2.59041e-05	0.000604006	0.000493902	SEC31B/SEC23IP/SEC24C/STX5/PPP6R3/CTSC/TMED2/TRAPPC3/SCFD1/SEC23A/TRAPPC6B/TMED10/NSF/GOSR2/CSNK1D/VAPA/TRAPPC6A/PPP6R1/SEC23B/CTSZ/TRAPPC10/CUL3/MCFD2/RAB1A/ANKRD28/SCAP/SEC24B/USO1/SEC31A/SEC24A/TRAPPC9/PPP6C/GOLGA2	33
BP	GO:0043984	histone H4-K16 acetylation	14/4362	21/18862	2.64176e-05	0.000613662	0.000501798	SIRT1/KMT2A/KANSL2/MCRS1/ZMPSTE24/KAT8/KANSL1/PHF20/KANSL1L/KANSL3/ATG5/AUTS2/WDR5/OGT	14
BP	GO:0009150	purine ribonucleotide metabolic process	130/4362	408/18862	2.76189e-05	0.000639166	0.000522653	SCD/NT5C2/ACSL5/DHTKD1/HACD1/PFKP/PFKFB3/HK1/ADK/PANK1/AMPD3/FAR1/LDHA/NUP98/HSD17B12/NUP160/ARNT/THEM4/PMVK/MPC2/NME7/PFKFB2/P2RX7/BPNT1/PARP1/NUP133/ADCY6/ATP5MC2/ATP5F1B/NUP107/NUP58/DMAC2L/HIF1A/PSEN1/DLST/GSTZ1/NDC1/ACOT11/ADPGK/PPCDC/SULT1A2/SULT1A1/NUP93/PDE4B/PDP2/JMJD8/PDPR/MLYCD/ACSF3/NCOR1/FLCN/ACACA/DCAKD/NUP88/NUP85/FOXK2/PFAS/SEH1L/ATP5F1A/GCDH/GPI/TGFB1/ACSS1/ITPA/ACSS2/EIF6/PANK2/…	130
BP	GO:0010569	regulation of double-strand break repair via homologous recombination	24/4362	47/18862	2.78001e-05	0.000640959	0.000524119	SHLD2/MMS19/CHEK1/UBQLN4/PARPBP/PARP1/KDM1A/ARID2/HELB/RAD51/TP53BP1/PPP4C/FUS/TERF2IP/SMCHD1/SIRT6/RIF1/ACTR2/WDR48/SETD2/MRNIP/CGAS/FIGNL1/SPIDR	24
BP	GO:0045732	positive regulation of protein catabolic process	79/4362	225/18862	2.83685e-05	0.000650088	0.000531583	ADAM8/PTEN/IDE/RDX/VPS11/SORL1/GBA/DDB1/STX5/COP1/CTSC/FBXW8/DTL/CHFR/RNF41/MDM2/TMTC3/LAPTM5/FOXO1/HSP90AA1/HECTD1/PSEN1/AREL1/PSMC1/ATXN3/FAF1/NRDC/ZYG11B/NEDD4/SNX1/OAZ2/PIAS1/ARIH1/AXIN1/VPS35/NSF/SNF8/RNFT1/SMURF2/SUMO2/GGA3/CSNK1D/LDLR/NDUFA13/SIRT2/PSMC4/SIRT6/ITCH/CSNK2A1/PTTG1IP/NFE2L2/SUMO1/RHBDD3/GGA1/RBX1/ATG4B/SOCS5/CBLB/ATG7/RAB7A/ARIH2/BBS7/FBXW7/FBXL5/CSNK1A1/RACK1/RNF217/RNF144B/…	79
BP	GO:0048285	organelle fission	151/4362	486/18862	2.84065e-05	0.000650088	0.000531583	SLF2/ABRAXAS2/PPP2R2D/MCU/CDC14A/ATM/CHEK1/PEX11B/POGZ/LMNA/PEX19/CDCA5/C11orf80/MRE11/CORO1C/ANAPC7/ANAPC5/KNTC1/NSL1/ANKLE2/CHFR/CDC42/DNM1L/HNRNPU/RACGAP1/STAT2/DCTN2/CEP85/NCAPD2/RCC1/PCID2/CDC16/BRCA2/PDS5B/AGO4/XRCC3/TDRD9/CCNB1IP1/TOGARAM1/FANCM/DDHD1/MLH3/NEK9/NDC1/RAD51/INO80/RAB11A/NDE1/PRKCB/SH2B1/VPS35/CNEP1R1/KATNB1/VPS4A/DHODH/FANCA/UBB/TOM1L2/MYO19/TUBG2/CDC27/KPNB1/MIS12/TOM1L1/TE…	151
BP	GO:0032386	regulation of intracellular transport	114/4362	350/18862	2.94571e-05	0.000671643	0.000549209	SUFU/TCF7L2/INPP5F/MAPK8/RDX/VPS11/SORL1/ATG13/ARHGAP1/B3GAT3/RBM4/PAK1/DHX9/MTMR2/PTPN11/PTPN14/CDC42/TP53BP2/OS9/CPSF6/RAB21/PPP1R12A/LAMP1/KHDRBS1/XPO4/NUP58/LCP1/UBAC2/DYNC1H1/SCFD1/PPM1A/PSEN1/NRDE2/CHP1/CTDSPL2/NEDD4/OAZ2/MAP2K1/SMAD3/LEPROT/YWHAE/MYO1C/SUPT6H/RHOT1/JUP/NMT1/NPEPPS/USP36/NDEL1/BCL2/STK11/AKAP8L/TGFB1/SAE1/TM9SF4/EDEM2/MAVS/PKIG/PTPN1/GCC2/TTC21B/CASP8/BID/UBE2L3/MAPK1/HPS4/…	114
BP	GO:0032648	regulation of interferon-beta production	25/4362	50/18862	3.02526e-05	0.000684728	0.000559909	POLR3A/TIRAP/POLR3C/DHX9/PTPN11/TBK1/HMGB1/YY1/HSP90AA1/TRAF3/NLRC3/RNF135/DHX58/RIOK3/RELB/TICAM1/POLR3F/MAVS/NMI/IFIH1/PPM1B/REL/RNF216/RIPK2/DDX58	25
BP	GO:0070671	response to interleukin-12	25/4362	50/18862	3.02526e-05	0.000684728	0.000559909	PDCD4/HNRNPF/CAPZA1/TALDO1/CDC42/RAP1B/LCP1/SNRPA1/JAK1/IL12RB2/PITPNA/P4HB/CNN2/TYK2/IL12RB1/PLCB1/STAT4/CD47/PAK2/HSPA9/SOD2/RALA/PPIA/RIPK2/MSN	25
BP	GO:1903322	positive regulation of protein modification by small protein conjugation or removal	53/4362	137/18862	3.0689e-05	0.000692071	0.000565914	BTRC/PTEN/BIRC3/BIRC2/DCUN1D5/PIAS3/ARNT/ARRB1/CHFR/KDM1A/UBE2N/LAPTM5/DCUN1D2/MYCBP2/MTA1/FANCM/UBE3A/PIAS1/FANCI/AXIN1/UBB/MALT1/UBA2/SAE1/TICAM1/UBE2S/PIN1/PTTG1IP/NMI/UBE2L3/CUL3/HDAC4/RBX1/COMMD1/RAB1A/CBLB/DCUN1D1/SENP2/WDR48/GNL3/FBXW7/DCUN1D4/HDAC3/TNIP1/PAXIP1/AIMP2/ANGPT1/DERL1/RIPK2/GOLGA2/PSMD10/XIAP/HUWE1	53
BP	GO:1902750	negative regulation of cell cycle G2/M phase transition	45/4362	111/18862	3.10134e-05	0.000696842	0.000569815	PSMA5/ATM/USP47/CHEK1/PSMD4/INTS3/MRE11/TAOK3/DTL/HMGA2/PSMB2/CLSPN/PSMA6/PSMC6/PSMA3/FOXN3/PSMC1/NAE1/VPS4A/PSMD7/TAOK1/PSMD11/PSMD3/PSMC5/PSMD12/BABAM1/PSMC4/ATF5/PSMF1/PSMD14/PSMD1/RBX1/BABAM2/PSME4/TOPBP1/ABRAXAS1/UIMC1/MRNIP/PSMB9/RINT1/CUL1/CHMP4C/NBN/PSMD5/PSMD10	45
BP	GO:0007257	activation of JUN kinase activity	21/4362	39/18862	3.12404e-05	0.000699401	0.000571907	MAP4K2/MAP4K5/HACD3/MAPK8IP3/MLKL/MAP2K4/TAOK1/SPAG9/ERN1/PKN1/MAP4K1/MAP3K10/PTPN1/MAP3K2/MAP3K20/MAP3K5/RIPK1/MDFIC/DBNL/RIPK2/SYK	21
BP	GO:0043254	regulation of protein-containing complex assembly	140/4362	446/18862	3.15991e-05	0.000704877	0.000576385	SLF2/ADD3/SVIL/WASHC2C/BIRC2/ATM/RDX/VPS11/SORL1/ESAM/TIRAP/CAPZA1/CKAP5/DDB2/CHD1L/GBA/DDB1/FCHSD2/RPS3/PAK1/ARPC5/CAPZB/SSH1/ARPC3/PTPN11/CLIP1/GTF2H3/ULK1/ATF7IP/CDC42/PARP1/STMN1/CAND1/RAP1B/CUL4A/HMGB1/LCP1/EVL/HSP90AA1/TOGARAM1/NIN/PSMC6/PPM1A/FAF1/CYFIP1/VPS18/TMOD3/ARPIN/FES/NLRC3/PIEZO1/MYO1C/SSH2/SKAP1/DHX33/PSMC5/GRB2/TMC8/TBCD/SPIRE1/LDLRAD4/RIOK3/ICAM1/NCLN/ANKRD27/SIRT2/GMFG/PLEKHG2…	140
BP	GO:0051568	histone H3-K4 methylation	26/4362	53/18862	3.23048e-05	0.000718028	0.000587139	GATA3/KMT2A/ASH1L/KDM1A/RLF/ARID4A/SNW1/SETD3/RTF1/WDR61/SETD1A/SMAD4/DNMT1/ZNF335/DPY30/TET3/CTNNB1/MYB/KMT2E/KMT2C/PAXIP1/AUTS2/ASH2L/WDR5/KDM6A/OGT	26
BP	GO:0006289	nucleotide-excision repair	44/4362	108/18862	3.2762e-05	0.000725578	0.000593312	SIRT1/MMS19/DDB2/CHD1L/DDB1/RFC5/GTF2H3/POLE/PARP1/RAD52/CUL4A/HMGB1/BRCA2/PPIE/MNAT1/ATXN3/AQR/COPS2/UBB/KAT7/XRCC1/LIG1/ERCC3/POLR2D/COPS7B/RBX1/EP300/COMMD1/XPC/POLR2H/SLC30A9/POLR2B/COPS4/ERCC8/CDK7/GTF2H2/POLK/CCNH/GTF2H5/USP45/RFC2/TCEA1/COPS5/CUL4B	44
BP	GO:0006896	Golgi to vacuole transport	13/4362	19/18862	3.42762e-05	0.000756403	0.000618518	VTI1A/CCDC91/LAPTM5/LAMP1/VTI1B/CLN3/AP1G1/GOSR2/AP3D1/EHD3/VPS54/RBSN/VPS52	13
BP	GO:0061951	establishment of protein localization to plasma membrane	28/4362	59/18862	3.52032e-05	0.000774095	0.000632986	OPTN/GOLPH3L/BLZF1/RILPL2/RILPL1/CNST/GRIP1/MACF1/RAB11A/CSK/CLN3/VPS35/NSF/GGA3/RAB8A/GORASP2/GGA1/RAB10/PREPL/VAMP5/RAB7A/GOLGA4/RACK1/GOPC/AFDN/KIF13A/LYPLA1/GRIPAP1	28
BP	GO:0002283	neutrophil activation involved in immune response	151/4362	488/18862	3.58072e-05	0.000784317	0.000641344	ADAM8/RAB18/VCL/STXBP3/PSMA5/AMPD3/CD53/RAP1A/PAFAH1B2/COPB1/NRAS/CAT/CD44/ATAD3B/CTSS/ILF2/SELL/RAB6A/NDUFC2/ARPC5/CTSC/UBR4/PTPRC/ARL8A/DDOST/HVCN1/DYNLL1/DEGS1/TMEM63A/METTL7A/BIN2/ARHGAP9/GNS/CAND1/RAP1B/PTPN6/SLC2A3/LTA4H/LAMP1/HMGB1/DNAJC3/PPIE/DYNC1H1/HSP90AA1/PYGL/ACTR10/PSEN1/CYFIP1/SNAP23/ATP8B4/SLC27A2/ADAM10/ANPEP/KCNAB2/CPPED1/VPS35L/MVP/ITGAL/ITGAX/DNASE1/IST1/PSMD7/PSMD11/P2RX1/PSM…	151
BP	GO:0000288	nuclear-transcribed mRNA catabolic process, deadenylation-dependent decay	34/4362	77/18862	3.59219e-05	0.000784317	0.000641344	DDX6/RC3H1/PAN2/CNOT2/PAN3/DIS3/TUT4/EDC3/WDR61/PARN/TNRC6A/CNOT1/EXOSC6/LSM7/SAMD4B/EXOSC5/POLR2D/CNOT9/TNRC6B/CNOT10/DCP1A/PDE12/CNOT6L/CNOT8/CNOT6/TENT4A/TTC37/HBS1L/CNOT4/LSM5/PABPC1/AGO2/RC3H2/EXOSC2	34
BP	GO:0007062	sister chromatid cohesion	29/4362	62/18862	3.60799e-05	0.000784992	0.000641896	SLF2/WAPL/POGZ/CDCA5/MRE11/DDX11/PDS5B/SFPQ/RAD51C/ESCO1/MAU2/NAA50/STAG1/CTNNB1/FBXW7/PDS5A/NIPBL/TENT4A/STAG3/STAG3L3/STAG3L2/STAG3L1/NSMCE2/TNKS/SMC5/STAG2/SMC1A/HDAC8/ATRX	29
BP	GO:0048199	vesicle targeting, to, from or within Golgi	33/4362	74/18862	3.64462e-05	0.000790061	0.000646041	GBF1/SEC23IP/SEC24C/STX5/PPP6R3/CTSC/TMED2/TRAPPC3/SCFD1/SEC23A/TRAPPC6B/TMED10/GOSR1/NSF/GOSR2/CSNK1D/TRAPPC6A/PPP6R1/CTSZ/TRAPPC10/CUL3/ARFGAP3/MCFD2/RAB1A/ANKRD28/CEP19/SEC24B/USO1/SEC31A/SEC24A/TRAPPC9/PPP6C/GOLGA2	33
BP	GO:0071479	cellular response to ionizing radiation	30/4362	65/18862	3.66096e-05	0.000790061	0.000646041	SIRT1/GATA3/ATM/NUCKS1/INTS7/RHNO1/KDM1A/HMGA2/MDM2/ZMPSTE24/RAD51/INO80/TP53BP1/TLK2/GRB2/DNM2/MAP3K20/XRCC5/CHEK2/XRCC6/ATR/RAD1/NIPBL/GTF2H5/MAPK14/FIGNL1/EEF1D/HSF1/WRN/SPIDR	30
BP	GO:0072665	protein localization to vacuole	32/4362	71/18862	3.67583e-05	0.000790061	0.000646041	VTI1A/STAM/AP3M1/SORL1/VPS13D/GNPTAB/VPS37B/LAPTM5/VPS36/VTI1B/NEDD4/VPS13C/NAGPA/VPS4A/GOSR2/SNF8/GGA3/AP3D1/KPTN/GCC2/RTN4/RAB7A/PIK3R4/SCARB2/AP3B1/ZFYVE16/LMBRD1/LAMTOR4/VPS41/SMURF1/VPS13A/LAMP2	32
BP	GO:0007004	telomere maintenance via telomerase	31/4362	68/18862	3.68243e-05	0.000790061	0.000646041	TNKS2/ATM/EXOSC10/NAT10/SMG5/MRE11/NEK7/HNRNPU/PTGES3/HSP90AA1/HNRNPC/PARN/TELO2/TERF2/TERF2IP/SMG6/CTC1/XRCC5/MAPK1/CCT4/XRN1/ATR/NAF1/NHP2/MAP3K4/HSP90AB1/CCT6A/HMBOX1/TERF1/TNKS/GNL3L	31
BP	GO:0038061	NIK/NF-kappaB signaling	67/4362	185/18862	3.72079e-05	0.000795528	0.000650511	CHUK/BTRC/PDCD4/PSMA5/BIRC3/BIRC2/IL18/TIRAP/TRIM44/PSMD4/RELA/RC3H1/RPS3/AKIP1/ADIPOR1/HDAC7/LAPTM5/HMGB1/PSMB2/AGO3/PSMA6/PSMC6/PSMA3/PPM1A/PSMC1/DICER1/PPP4C/NLRC3/CYLD/NFAT5/PSMD7/TERF2IP/LGALS9/PSMD11/PSMD3/IFI35/MAP3K14/PSMC5/PSMD12/MALT1/PSMC4/RELB/PSMF1/CPNE1/RBCK1/RASSF2/LIMS1/APP/NMI/PSMD14/PSMD1/EP300/EIF2AK2/PPM1B/PSME4/REL/TLR6/HAVCR2/FBXW11/PSMB9/CUL1/TNFRSF10A/PSMD5/RC3H2/TRAF2/PSM…	67
BP	GO:1905037	autophagosome organization	41/4362	99/18862	3.81805e-05	0.000813507	0.000665213	ATG13/GBA/ATG16L2/TMEM41B/PIK3C2B/ULK1/RAB3GAP2/STX12/IFT88/PACS2/SCFD1/ATG14/PSEN1/ATG2B/NPRL3/PIP4K2B/VMP1/WDR45B/PIK3C3/RAB3GAP1/PIKFYVE/MTMR3/UBXN2A/RAB1A/ATG3/ATG7/TMEM39A/RAB7A/RAB5A/NPRL2/TBC1D14/ATG12/IRGM/ATG5/WIPI2/SMURF1/RB1CC1/LRSAM1/STX17/MTM1/WDR45	41
BP	GO:0042119	neutrophil activation	154/4362	500/18862	3.91181e-05	0.000830622	0.000679208	ADAM8/RAB18/VCL/STXBP3/PSMA5/AMPD3/CD53/IL18/RAP1A/PAFAH1B2/COPB1/NRAS/CAT/CD44/ATAD3B/CTSS/ILF2/SELL/RAB6A/NDUFC2/ARPC5/CTSC/UBR4/PTPRC/ARL8A/DDOST/HVCN1/DYNLL1/DEGS1/TMEM63A/METTL7A/BIN2/ARHGAP9/GNS/CAND1/RAP1B/PTPN6/SLC2A3/LTA4H/LAMP1/HMGB1/DNAJC3/PPIE/DYNC1H1/HSP90AA1/PYGL/ACTR10/PSEN1/CYFIP1/SNAP23/ATP8B4/SLC27A2/ADAM10/ANPEP/KCNAB2/CPPED1/VPS35L/MVP/ITGAL/ITGAX/DNASE1/IST1/PSMD7/PSMD11/P2RX…	154
BP	GO:0006378	mRNA polyadenylation	23/4362	45/18862	3.99399e-05	0.000845166	0.000691101	MTPAP/CLP1/CPSF7/TUT1/PCF11/CCNT1/CPSF6/PAPOLA/LEO1/SYMPK/PABPC1L/APP/WDR33/PNPT1/PAPOLG/CPSF3/FIP1L1/GRSF1/TENT2/SCAF8/PABPC1/HSF1/VIRMA	23
BP	GO:0098813	nuclear chromosome segregation	92/4362	273/18862	4.07019e-05	0.000858351	0.000701883	SLF2/ABRAXAS2/WAPL/ATM/POGZ/CDCA5/RCC2/MRE11/ANAPC7/ANAPC5/KNTC1/NSL1/CHFR/CDC42/DDX11/HNRNPU/RACGAP1/DCTN2/NCAPD2/PCID2/CDC16/PDS5B/SFPQ/AGO4/DYNC1H1/XRCC3/CCNB1IP1/FANCM/MLH3/NDC1/INO80/RAB11A/KATNB1/VPS4A/TUBG2/CDC27/KPNB1/MIS12/TEX14/RAD51C/PSMG2/SEH1L/ESCO1/VPS4B/SYCE2/AKAP8/AKAP8L/MAU2/SIRT2/DSN1/TTL/ACTR3/KLHL22/CUL3/EML4/ACTR2/SPICE1/NAA50/STAG1/TOP2B/DYNC1LI1/CTNNB1/CENPE/FBXW7/TACC3/PDS…	92
BP	GO:0031146	SCF-dependent proteasomal ubiquitin-dependent protein catabolic process	39/4362	93/18862	4.1803e-05	0.000870485	0.000711805	BTRC/CUL2/PSMA5/CUL5/PSMD4/CUL4A/PSMB2/PSMA6/FBXO33/PSMC6/PSMA3/PSMC1/PSMD7/PSMD11/FBXL20/PSMD3/PSMC5/PSMD12/FBXO17/PSMC4/FBXL12/PSMF1/PSMD14/PSMD1/RBX1/PSME4/FBXW7/FBXL5/FBXO38/FBXW11/PSMB9/FBXO9/FBXL4/FBXL13/CUL1/FBXL18/PSMD5/PSMD10/CUL4B	39
BP	GO:0031365	N-terminal protein amino acid modification	17/4362	29/18862	4.18408e-05	0.000870485	0.000711805	NAA40/NAA25/METAP2/NAA16/PPM1A/NAA60/CREBBP/NMT1/NAA20/METAP1D/EP300/PPM1B/NAA50/KAT2B/NAA15/METAP1/NAA35	17
BP	GO:0050690	regulation of defense response to virus by virus	17/4362	29/18862	4.18408e-05	0.000870485	0.000711805	PACS1/CD247/LCK/AP1G1/AP2B1/AP2A1/HCK/AP1S3/AP1B1/EIF2AK2/PAK2/DOCK2/FYN/ELMO1/RAC1/ATP6V1H/AP1S2	17
BP	GO:0070076	histone lysine demethylation	17/4362	29/18862	4.18408e-05	0.000870485	0.000711805	JMJD1C/KDM2A/KDM5B/KDM2B/KDM5A/KDM1A/KDM4A/KDM8/KDM3A/UBE2B/KDM3B/JARID2/KDM1B/KDM4C/KDM6A/KDM5C/UTY	17
BP	GO:0043618	regulation of transcription from RNA polymerase II promoter in response to stress	44/4362	109/18862	4.27514e-05	0.000886445	0.000724855	HIF1AN/CUL2/PSMA5/CHEK1/ARNT/PSMD4/ATF6/GCN1/TMBIM6/SESN2/PSMB2/EGLN3/PSMA6/PSMC6/PSMA3/HIF1A/PSMC1/INO80/NEDD4/SIN3A/CREBBP/PSMD7/UBB/PSMD11/PSMD3/PSMC5/PSMD12/DNAJB1/SIRT2/PSMC4/PSMF1/CHD6/BACH1/PSMD14/NFE2L2/PSMD1/RBX1/EP300/PSME4/VHL/PSMB9/HSF1/PSMD5/PSMD10	44
BP	GO:0046031	ADP metabolic process	48/4362	122/18862	4.3076e-05	0.00089019	0.000727918	DHTKD1/PFKP/PFKFB3/HK1/LDHA/NUP98/NUP160/ARNT/PFKFB2/P2RX7/NUP133/NUP107/NUP58/HIF1A/PSEN1/NDC1/ADPGK/NUP93/JMJD8/NCOR1/NUP88/NUP85/FOXK2/SEH1L/GPI/EIF6/RANBP2/APP/NUP35/HDAC4/EP300/PPARA/ZBTB20/NUP210/NUP43/NUP153/NUP205/PRKAG2/NUP42/OGDH/FOXK1/POM121C/NUP188/NUP214/AK3/PRXL2C/OGT/PGK1	48
BP	GO:0006644	phospholipid metabolic process	132/4362	419/18862	4.35611e-05	0.000897213	0.00073366	INPP5F/PLEKHA1/SGMS1/SAMD8/PTEN/ATM/CEPT1/FAR1/PIK3C2A/PGAP2/NR1H3/PIP5K1A/PMVK/FDPS/PIGM/FADS1/CHKA/MTMR2/PIK3C2B/CHPT1/LPGAT1/PITPNM2/SCARB1/BPNT1/ETNK1/ITPKB/DGKA/DHDDS/PIGV/LPCAT3/SMPDL3B/MTMR6/INPP5B/DDHD1/PIGH/SPTLC2/TTC7B/MTMR10/CHP1/PIGB/SMG1/CLN3/GDPD3/LPCAT2/VAC14/PLCG2/PAFAH1B1/PIP4K2B/DGKE/MTMR4/GDPD1/PGS1/PIK3R5/MPPE1/IMPA2/ABHD3/PIK3C3/PIGN/SLC44A2/LDLR/ABHD8/SLC27A1/PLA2G4C/MBOAT7/…	132
BP	GO:1903829	positive regulation of cellular protein localization	98/4362	295/18862	4.41147e-05	0.000905597	0.000740516	MAPK8/GPSM2/RDX/VPS11/SORL1/LRIG2/TSG101/ATG13/CD247/PAK1/ATP2B4/SSH1/TP53BP2/PARP1/BICD1/CNST/MCRS1/SESN2/EPB41/PRKCH/PSEN1/CHP1/RAB11A/SMAD3/MESD/PDPK1/CLN3/STX4/LEPROT/YWHAE/MYO1C/AP2B1/JUP/NMT1/NPEPPS/KAT7/USP36/BCL2/STK11/TGFB1/MARK4/SAE1/TM9SF4/CEP250/MAVS/CASP8/BID/ZDHHC8/UBE2L3/MAPK1/HPS4/LIMK2/RAC2/SREBF2/PRKCE/RTN4/CCDC88A/CCT4/PPP3R1/HTRA2/EIF2AK3/YWHAQ/PARP9/TFDP2/PRKCI/TFRC/DLG1/GPD1…	98
BP	GO:0007033	vacuole organization	64/4362	176/18862	4.76564e-05	0.000973407	0.000795965	VPS11/ATG13/GBA/ATG16L2/TMEM41B/PIK3C2B/GNPTAB/ULK1/RAB3GAP2/LYST/STX12/LAPTM5/IFT88/PACS2/SCFD1/ATG14/PSEN1/ATG2B/VPS18/SPG11/CLN6/CLN3/NAGPA/VPS4A/NPRL3/PIP4K2B/VMP1/WDR45B/PIK3C3/RAB3GAP1/PIKFYVE/HPS4/MTMR3/UBXN2A/RAB1A/ATG3/ATG7/TMEM39A/RAB7A/RAB5A/NPRL2/MFSD8/TMEM165/TBC1D14/SCARB2/MAN2A1/ATG12/IRGM/AP3B1/ATG5/ZKSCAN3/WIPI2/SMURF1/WASHC5/CLN8/HOOK3/RB1CC1/LAPTM4B/LRSAM1/CHMP5/STX17/MTM1/ATP6…	64
BP	GO:0046822	regulation of nucleocytoplasmic transport	42/4362	103/18862	4.77854e-05	0.000973407	0.000795965	SUFU/TCF7L2/RBM4/DHX9/PTPN11/PTPN14/CPSF6/PPP1R12A/KHDRBS1/XPO4/NUP58/PPM1A/PSEN1/NRDE2/CHP1/CTDSPL2/NEDD4/SMAD3/YWHAE/SUPT6H/JUP/AKAP8L/TGFB1/MAVS/PKIG/MAPK1/SP100/SETD2/PRKCD/HDAC3/NUP153/MAPK14/HSP90AB1/MDFIC/SMO/CD36/UBR5/ANGPT1/PKIA/TXN/NUP214/ANP32B	42
BP	GO:0019079	viral genome replication	50/4362	129/18862	4.78906e-05	0.000973407	0.000795965	CTBP2/SETDB1/FAM111A/DDB1/ATG16L2/NUCKS1/OAS3/CDC42/RESF1/PCBP2/HMGA2/EEA1/MPHOSPH8/KPNA6/PPIE/PPIH/CCNK/HACD3/ISG20/NFIA/BCL2/PKN2/VAPA/MAVS/STAU1/MX1/PI4KA/MORC2/APOBEC3C/APOBEC3D/APOBEC3F/APOBEC3G/PPARA/EIF2AK2/TMEM39A/RAB5A/TOP2B/TASOR/PDE12/YTHDC2/TNIP1/LARP1/ATG5/DEK/SRPK1/SRPK2/ZC3HAV1/PPIA/PABPC1/STOM	50
BP	GO:0070534	protein K63-linked ubiquitination	27/4362	57/18862	5.03716e-05	0.00102048	0.000834457	BIRC2/RNF115/TRIM5/TRAF5/UBE2N/TRAF3/HECTD1/NEDD4/RNF135/UBE2G1/UBE2S/RNF126/ITCH/UBE2V1/UBE2E3/TRIP12/RNF168/UBE2E2/ARIH2/RNF4/UBE2B/RNF8/TRIM56/UBR5/TRAF1/TRAF2/PLAA	27
BP	GO:0006278	RNA-dependent DNA biosynthetic process	33/4362	75/18862	5.07407e-05	0.0010246	0.000837824	TNKS2/ATM/EXOSC10/NAT10/SMG5/MRE11/NEK7/HNRNPU/PTGES3/HSP90AA1/TEP1/HNRNPC/PARN/TELO2/TERF2/TERF2IP/SMG6/CTC1/XRCC5/MAPK1/CCT4/XRN1/ATR/NAF1/NHP2/MAP3K4/HSP90AB1/PPIA/CCT6A/HMBOX1/TERF1/TNKS/GNL3L	33
BP	GO:0016052	carbohydrate catabolic process	70/4362	197/18862	5.11258e-05	0.00102567	0.000838701	DHTKD1/PFKP/PFKFB3/HK1/PGD/LDHA/NUP98/NUP160/ARNT/TKFC/PFKFB2/P2RX7/NUP133/NUP107/NUP58/HMGB1/PYGL/HIF1A/PSEN1/NDC1/ADPGK/PHKG2/PHKB/NUP93/JMJD8/NCOR1/NUP88/NUP85/FOXK2/SEH1L/ENOSF1/MAN2B1/GPI/AGL/EIF6/RANBP2/APP/SLC25A12/NUP35/HDAC4/EP300/NAGA/PPARA/PPP1CB/ZBTB20/NUP210/GK5/XYLB/MANBA/SCARB2/NUP43/NUP153/NUP205/PRKAG2/NUP42/AOAH/OGDH/FOXK1/PHKG1/GUSB/POM121C/RB1CC1/NUP188/NUP214/PRXL2C/PHKA2/GK/…	70
BP	GO:0043903	regulation of biological process involved in symbiotic interaction	70/4362	197/18862	5.11258e-05	0.00102567	0.000838701	TSG101/SETDB1/TRIM5/TRIM22/FAM111A/DDB1/RSF1/DHX9/OAS3/VPS37B/RESF1/CCNT1/HMGA2/MPHOSPH8/KPNA6/GTF2F2/PPIE/PPIH/HACD3/PML/ISG20/CIITA/VPS4A/LGALS9/SNF8/TRIM25/KPNA2/P4HB/BCL2/VPS4B/PKN2/VAPA/NECTIN2/MAVS/STAU1/POLR2D/MX1/ITGAV/MORC2/APOBEC3C/APOBEC3D/APOBEC3F/APOBEC3G/PPARA/EIF2AK2/TMEM39A/RAB7A/POLR2H/TOP2B/UBP1/TASOR/PDE12/LARP7/NELFA/POLR2B/CD74/TNIP1/LARP1/SNX3/TRIM38/TRIM26/SRPK1/SRPK2/MDFIC…	70
BP	GO:1903747	regulation of establishment of protein localization to mitochondrion	32/4362	72/18862	5.15965e-05	0.00103176	0.000843683	MAPK8/VPS11/ATG13/TP53BP2/LEPROT/YWHAE/NMT1/NPEPPS/USP36/BCL2/SAE1/CASP8/BID/UBE2L3/HPS4/RAC2/SREBF2/PPP3R1/HTRA2/YWHAQ/TFDP2/PARL/ARIH2/UBE2D3/FBXW7/MICALL2/YWHAG/YWHAZ/PPP3CC/BNIP3L/DNAJA1/HUWE1	32
BP	GO:0070585	protein localization to mitochondrion	55/4362	146/18862	5.23303e-05	0.00104306	0.000852922	TIMM23/MAPK8/HK1/VPS11/IMMP1L/ATG13/MTCH2/TIMM17A/SIRT4/TP53BP2/DNM1L/TOMM20/HSP90AA1/TIMM9/LEPROT/YWHAE/NMT1/NPEPPS/USP36/BCL2/TIMM29/NDUFA13/TIMM50/TOMM40/SAE1/BAX/TIMM44/HSPD1/CASP8/BID/UBE2L3/HPS4/RAC2/SREBF2/PPP3R1/HTRA2/YWHAQ/TFDP2/PARL/ARIH2/UBE2D3/FBXW7/COX18/HSPA4/AP3B1/PMPCB/IMMP2L/MICALL2/YWHAG/YWHAZ/PPP3CC/BNIP3L/PMPCA/DNAJA1/HUWE1	55
BP	GO:0000722	telomere maintenance via recombination	11/4362	15/18862	5.30083e-05	0.00105318	0.000861194	BRCA2/XRCC3/TEP1/RAD51/TERF2/RAD51C/XRCC1/SMC6/TPRKB/NSMCE2/SMC5	11
BP	GO:0002446	neutrophil mediated immunity	153/4362	499/18862	5.32007e-05	0.00105361	0.000861549	ADAM8/RAB18/VCL/STXBP3/PSMA5/AMPD3/CD53/RAP1A/PAFAH1B2/COPB1/NRAS/CAT/CD44/ATAD3B/CTSS/ILF2/SELL/RAB6A/NDUFC2/ARPC5/CTSC/UBR4/PTPRC/ARL8A/DDOST/HVCN1/DYNLL1/DEGS1/TMEM63A/IRAK4/METTL7A/BIN2/ARHGAP9/GNS/CAND1/RAP1B/PTPN6/SLC2A3/LTA4H/LAMP1/HMGB1/DNAJC3/PPIE/DYNC1H1/HSP90AA1/PYGL/ACTR10/PSEN1/CYFIP1/SNAP23/ATP8B4/SLC27A2/ADAM10/ANPEP/KCNAB2/CPPED1/VPS35L/MVP/ITGAL/ITGAX/DNASE1/IST1/PSMD7/PSMD11/P2R…	153
BP	GO:0071897	DNA biosynthetic process	69/4362	194/18862	5.56632e-05	0.00109886	0.000898548	SIRT1/TNKS2/ATM/EXOSC10/NAT10/SMG5/UBE2L6/MRE11/NEK7/RFC5/DTL/POLE/FAAP20/NVL/HNRNPU/PTGES3/PARP4/DACH1/HSP90AA1/TEP1/HNRNPC/POLE2/ZBTB1/PCLAF/PARN/TELO2/SH2B1/TERF2/TERF2IP/USP10/UBB/SMG6/POLDIP2/TRIM25/POLG2/NPLOC4/CTC1/POLI/PRKD2/LIG1/BMPR2/XRCC5/MAPK1/CCT4/REV1/XRN1/ATR/NAF1/PRIMPOL/HNRNPD/LOX/NHP2/POLK/REV3L/MAP3K4/POLH/HSP90AB1/DNAJC2/POLM/PPIA/CCT6A/RFC2/PTK2B/HMBOX1/WRN/POLB/TERF1/TNKS/GN…	69
BP	GO:2000114	regulation of establishment of cell polarity	14/4362	22/18862	5.7148e-05	0.00112458	0.000919579	GATA3/RNF41/RAP1B/FLOT2/ROCK1/RUFY3/RACK1/RICTOR/RIPOR2/KRIT1/PTK2B/ARFGEF1/DOCK8/KANK1	14
BP	GO:0048524	positive regulation of viral process	38/4362	91/18862	5.82611e-05	0.00114284	0.000934513	TSG101/DDB1/RSF1/DHX9/VPS37B/CCNT1/KPNA6/GTF2F2/PPIE/PPIH/HACD3/VPS4A/LGALS9/KPNA2/P4HB/VPS4B/PKN2/VAPA/STAU1/POLR2D/PPARA/TMEM39A/RAB7A/POLR2H/TOP2B/PDE12/NELFA/POLR2B/CD74/LARP1/TRIM38/SRPK1/SRPK2/MDFIC/PPIA/PABPC1/CHMP4C/NELFB	38
BP	GO:1900542	regulation of purine nucleotide metabolic process	47/4362	120/18862	5.87822e-05	0.00114746	0.00093829	PFKFB3/NUP98/NUP160/ARNT/PFKFB2/P2RX7/PARP1/NUP133/NUP107/NUP58/HIF1A/PSEN1/GSTZ1/NDC1/NUP93/PDP2/JMJD8/PDPR/NCOR1/FLCN/NUP88/NUP85/SEH1L/EIF6/RANBP2/APP/SLC25A12/NUP35/HDAC4/EP300/PPARA/ZBTB20/NUP210/ATPSCKMT/NUP43/NUP153/NUP205/PRKAG2/NUP42/DNAJC30/POM121C/PDP1/NUP188/NUP214/PRXL2C/PDK3/OGT	47
BP	GO:2001022	positive regulation of response to DNA damage stimulus	43/4362	107/18862	5.88679e-05	0.00114746	0.00093829	SLF2/NSMCE4A/SIRT1/SHLD2/MMS19/ATM/KMT5B/RPS3/DHX9/PARP1/DDX11/ARID2/HMGA2/UBE2N/HMGB1/FUS/SPIRE1/SMCHD1/BABAM1/ANKLE1/TMEM161A/XRCC1/RIF1/PLA2R1/MAP3K20/BABAM2/ACTR2/PARP9/ATR/SKIL/FXR1/RNF168/WDR48/PRKCD/ABRAXAS1/UIMC1/MRNIP/ERCC8/RNF8/PAXIP1/CCAR2/SPIDR/PRKDC	43
BP	GO:0043312	neutrophil degranulation	149/4362	485/18862	5.95291e-05	0.0011567	0.000945845	ADAM8/RAB18/VCL/STXBP3/PSMA5/AMPD3/CD53/RAP1A/PAFAH1B2/COPB1/NRAS/CAT/CD44/ATAD3B/CTSS/ILF2/SELL/RAB6A/NDUFC2/ARPC5/CTSC/UBR4/PTPRC/ARL8A/DDOST/HVCN1/DYNLL1/DEGS1/TMEM63A/METTL7A/BIN2/ARHGAP9/GNS/CAND1/RAP1B/PTPN6/SLC2A3/LTA4H/LAMP1/HMGB1/DNAJC3/PPIE/DYNC1H1/HSP90AA1/PYGL/ACTR10/PSEN1/CYFIP1/SNAP23/ATP8B4/SLC27A2/ADAM10/ANPEP/KCNAB2/CPPED1/VPS35L/MVP/ITGAL/ITGAX/IST1/PSMD7/PSMD11/P2RX1/PSMD3/JUP/…	149
BP	GO:0050821	protein stabilization	68/4362	191/18862	6.0599e-05	0.0011738	0.000959825	PTEN/TRIM44/PEX19/MDM4/CREBL2/ATF7IP/PTGES3/RAB21/STX12/LAMP1/NAA16/COG3/SUGT1/HSP90AA1/COA8/SAV1/SEL1L/CHP1/SMAD3/TELO2/COG7/ZSWIM7/NLK/FLOT2/RPL23/STXBP4/USP33/USP36/NAPG/NCLN/PIN1/STK4/RASSF2/MCM8/MORC3/PRKRA/HSPD1/SUMO1/HPS4/CHEK2/EP300/RTN4/CCT4/AAK1/VHL/ATP1B3/PDCD10/PRKCD/NAA15/FBXW7/UBE2B/CAMLG/IRGM/CDK7/ZBED3/CCNH/PEX6/HSP90AB1/SMO/CCT6A/HIP1/STK3/TSC1/CDC37L1/GNAQ/LAMP2/USP9X/TAF1	68
BP	GO:0031453	positive regulation of heterochromatin assembly	10/4362	13/18862	6.13425e-05	0.00118079	0.000965548	SETDB1/ATF7IP/RESF1/PPHLN1/MPHOSPH8/SETDB2/DNMT1/SIRT6/MORC2/TASOR	10
BP	GO:0120263	positive regulation of heterochromatin organization	10/4362	13/18862	6.13425e-05	0.00118079	0.000965548	SETDB1/ATF7IP/RESF1/PPHLN1/MPHOSPH8/SETDB2/DNMT1/SIRT6/MORC2/TASOR	10
BP	GO:1903362	regulation of cellular protein catabolic process	85/4362	251/18862	6.4434e-05	0.00123645	0.00101106	BTRC/SUFU/WAC/PTEN/RDX/VPS11/GBA/UBQLN4/COP1/CTSC/UCHL5/FBXW8/CHFR/PITHD1/MDM2/TMTC3/LAPTM5/HSP90AA1/HECTD1/PSEN1/PSMC1/ATXN3/FAF1/UBE3A/ZYG11B/PIAS1/ARIH1/PML/AXIN1/VPS35/UBB/RPL23/RNFT1/TLK2/SUMO2/CSNK1D/USP14/LDLR/GIPC1/GLMN/SIRT2/PSMC4/SIRT6/PSMF1/CSNK2A1/PTTG1IP/PSMD14/NFE2L2/SUMO1/RBX1/SOCS5/XPO1/COMMD1/SMARCC1/ARIH2/FHIT/RYBP/BBS7/MFSD8/FBXW7/FBXL5/UBE2K/CAMLG/CSNK1A1/RACK1/RNF217/LATS1/RN…	85
BP	GO:0090309	positive regulation of DNA methylation-dependent heterochromatin assembly	9/4362	11/18862	6.49307e-05	0.00124213	0.0010157	SETDB1/ATF7IP/RESF1/PPHLN1/MPHOSPH8/SETDB2/DNMT1/MORC2/TASOR	9
BP	GO:2001021	negative regulation of response to DNA damage stimulus	35/4362	82/18862	6.57153e-05	0.00125002	0.00102215	SIRT1/SHLD2/USP47/CD44/UBQLN4/RNF169/RPS3/PARPBP/KDM1A/HMGA2/HELB/MDM2/TPT1/TP53BP1/TERF2/THOC1/SMCHD1/BCL2/TMEM161A/YJU2/XRCC1/DYRK1A/PTTG1IP/RIF1/BID/CHEK2/THOC5/TRIP12/CD74/PPP1R10/CGAS/UBR5/HSF1/CCAR2/PSMD10	35
BP	GO:0006163	purine nucleotide metabolic process	137/4362	441/18862	6.57477e-05	0.00125002	0.00102215	SCD/NT5C2/ACSL5/DHTKD1/HACD1/PFKP/PFKFB3/HK1/ADK/PANK1/AMPD3/FAR1/LDHA/NUP98/HSD17B12/NUP160/ARNT/THEM4/PMVK/MPC2/NME7/PFKFB2/P2RX7/BPNT1/PARP1/NUP133/ADCY6/ATP5MC2/ATP5F1B/NUP107/NUP58/DMAC2L/HIF1A/MTHFD1/PSEN1/DLST/GSTZ1/NDC1/ACOT11/ADPGK/PPCDC/SULT1A2/SULT1A1/NUP93/PDE4B/PDP2/JMJD8/PDPR/MLYCD/ACSF3/NCOR1/FLCN/PRPSAP2/ACACA/DCAKD/NUP88/NUP85/PRPSAP1/FOXK2/PFAS/SEH1L/ATP5F1A/GCDH/GPI/TGFB1/ACSS1…	137
BP	GO:0071349	cellular response to interleukin-12	24/4362	49/18862	6.65898e-05	0.00126214	0.00103207	PDCD4/HNRNPF/CAPZA1/TALDO1/CDC42/RAP1B/LCP1/SNRPA1/JAK1/IL12RB2/PITPNA/P4HB/CNN2/TYK2/IL12RB1/PLCB1/STAT4/CD47/PAK2/HSPA9/SOD2/RALA/PPIA/MSN	24
BP	GO:0000075	cell cycle checkpoint	73/4362	209/18862	6.77912e-05	0.00128098	0.00104747	WAC/ATM/USP28/HINFP/CHEK1/INTS3/TIPRL/STK33/MRE11/MDM4/PTPN11/TAOK3/INTS7/DTL/KNTC1/CHFR/RHNO1/CDK2/HMGA2/MDM2/CNOT2/PCID2/CUL4A/CLSPN/XRCC3/FOXN3/TP53BP1/WDR76/FEM1B/PML/RBL2/CNOT1/NAE1/VPS4A/RFWD3/TAOK1/TEX14/PSMG2/THOC1/CARM1/BABAM1/BAX/MAP3K20/ATF2/CNOT9/KLHL22/CHEK2/THOC5/EP300/BABAM2/TOPBP1/XPC/TFDP2/ATR/DYNC1LI1/CNOT10/CNOT6L/ABRAXAS1/IK/CNOT8/UIMC1/MRNIP/CNOT6/RAD1/PPP1R10/MAPK14/RINT1/CN…	73
BP	GO:0006901	vesicle coating	31/4362	70/18862	7.3028e-05	0.00137573	0.00112495	GBF1/SEC23IP/SEC24C/STX5/PPP6R3/CTSC/TMED2/TRAPPC3/SCFD1/SEC23A/TRAPPC6B/TMED10/NSF/GOSR2/CSNK1D/TRAPPC6A/PPP6R1/CTSZ/TRAPPC10/CUL3/ARFGAP3/MCFD2/RAB1A/ANKRD28/SEC24B/USO1/SEC31A/SEC24A/TRAPPC9/PPP6C/GOLGA2	31
BP	GO:0097711	ciliary basal body-plasma membrane docking	39/4362	95/18862	7.35178e-05	0.00137838	0.00112712	CKAP5/CEP57/DYNLL1/SDCCAG8/DCTN2/RAB3IP/CEP83/DYNC1H1/HSP90AA1/HAUS2/TTBK2/RAB11A/NDE1/YWHAE/PAFAH1B1/CSNK1D/CEP192/HAUS1/CEP89/HAUS5/MARK4/PPP2R1A/CEP250/CLASP1/DYNC1I2/SFI1/ALMS1/IQCB1/CEP70/SCLT1/HAUS3/CEP135/AHI1/YWHAG/AKAP9/PCM1/TMEM67/CEP78/OFD1	39
BP	GO:0046034	ATP metabolic process	102/4362	313/18862	7.36147e-05	0.00137838	0.00112712	NDUFB8/DHTKD1/PFKP/PARG/PFKFB3/HK1/GHITM/COX15/LDHA/NUP98/NUP160/ARNT/UQCRHL/NDUFS2/SDHC/SDHAF2/NDUFC2/PFKFB2/P2RX7/PARP1/NUP133/DNM1L/NDUFA9/ATP5MC2/ATP5F1B/NUP107/NDUFA12/NUP58/DMAC2L/HIF1A/UQCRH/PSEN1/NDUFB1/NDC1/NDUFAF1/CLPX/ADPGK/UQCRC2/NUP93/COQ9/JMJD8/NCOR1/FLCN/NUP88/NUP85/FOXK2/SEH1L/ATP5F1A/NDUFV2/NDUFB7/NDUFA13/GPI/TGFB1/NDUFA3/SLC25A33/NMNAT1/EIF6/RANBP2/APP/NDUFV3/SLC25A12/OLA1/NUP35…	102
BP	GO:0030258	lipid modification	90/4362	270/18862	7.69678e-05	0.00143681	0.00117489	INPP5F/PHYH/TYSND1/PTEN/ST3GAL4/PIK3C2A/PIP5K1A/GBA/CPT1A/SOAT1/MTMR2/ADIPOR1/PIK3C2B/APPL2/ACAD10/SIRT4/ADIPOR2/BPNT1/ITPKB/DGKA/LPCAT3/SESN2/MECR/MTMR6/INPP5B/ABCD4/TTC7B/ECHDC2/MTMR10/IVD/SLC27A2/ETFA/SMG1/ECI1/LONP2/ST3GAL2/MLYCD/PIP4K2B/DGKE/ACADM/MTMR4/ACOX1/IMPA2/PIK3C3/GCDH/ETFB/MBOAT7/PIK3CD/SLA2/SYNJ1/FAM126B/PIKFYVE/PECR/PI4KA/MTMR3/INPP5D/SLC25A17/PPARA/CERK/HADHA/HADHB/SOCS5/TTC7A/PE…	90
BP	GO:1903900	regulation of viral life cycle	55/4362	148/18862	8.04154e-05	0.00149665	0.00122382	TSG101/SETDB1/TRIM5/TRIM22/FAM111A/DDB1/OAS3/VPS37B/RESF1/HMGA2/MPHOSPH8/KPNA6/PPIE/PPIH/HACD3/PML/ISG20/CIITA/VPS4A/LGALS9/TRIM25/KPNA2/P4HB/BCL2/VPS4B/PKN2/VAPA/NECTIN2/MAVS/STAU1/MX1/MORC2/APOBEC3C/APOBEC3D/APOBEC3F/APOBEC3G/PPARA/EIF2AK2/TMEM39A/TOP2B/TASOR/PDE12/CD74/TNIP1/LARP1/SNX3/TRIM38/TRIM26/SRPK1/SRPK2/ZC3HAV1/PPIA/PABPC1/CHMP4C/TRIM14	55
BP	GO:0009185	ribonucleoside diphosphate metabolic process	52/4362	138/18862	8.19009e-05	0.00151972	0.00124269	DHTKD1/PFKP/PFKFB3/HK1/LDHA/NUP98/NUP160/ARNT/PFKFB2/P2RX7/NUP133/NUP107/NUP58/HIF1A/PSEN1/CMPK1/NDC1/ADPGK/NUP93/JMJD8/NCOR1/NUP88/NUP85/FOXK2/SEH1L/GPI/EIF6/RANBP2/APP/NUP35/HDAC4/EP300/PPARA/ZBTB20/NUP210/DLG1/NUP43/NUP153/NUP205/PRKAG2/NUP42/OGDH/FOXK1/POM121C/NUDT18/NUP188/NUP214/AK3/TJP2/PRXL2C/OGT/PGK1	52
BP	GO:0032469	endoplasmic reticulum calcium ion homeostasis	15/4362	25/18862	8.23599e-05	0.00152366	0.00124591	TMCO1/ATP2A2/TMBIM6/TMTC4/PACS2/PSEN1/PML/CCDC47/BCL2/BAX/APP/THADA/ITPR1/SELENOK/RAP1GDS1	15
BP	GO:0035872	nucleotide-binding domain, leucine rich repeat containing receptor signaling pathway	21/4362	41/18862	8.26177e-05	0.00152386	0.00124608	BIRC3/BIRC2/RELA/RNF34/UBE2N/CYLD/UBB/MAP2K6/ITCH/UBE2V1/CASP8/TAB1/SLC15A2/OTULIN/IRGM/ERBIN/TAB2/RIPK2/XIAP/IRAK1/TAB3	21
BP	GO:0007569	cell aging	45/4362	115/18862	8.57352e-05	0.00157666	0.00128925	PDCD4/SIRT1/ZMIZ1/PTEN/ATM/CHEK1/SPI1/LMNA/KRAS/AKT3/HMGA2/PAWR/BRCA2/ZMPSTE24/YBX1/MAP2K1/PML/RSL1D1/DNAJA3/TERF2/MAP3K3/CTC1/BCL2/ICAM1/RBL1/LIMS1/MORC3/PLA2R1/SMC6/CHEK2/PNPT1/ATR/OPA1/PRKCD/ZKSCAN3/MAPK14/CGAS/ZNF277/CDK6/NSMCE2/WRN/KAT6A/PRKDC/NEK6/SMC5	45
BP	GO:0009135	purine nucleoside diphosphate metabolic process	51/4362	135/18862	8.83804e-05	0.00161448	0.00132018	DHTKD1/PFKP/PFKFB3/HK1/LDHA/NUP98/NUP160/ARNT/PFKFB2/P2RX7/NUP133/NUP107/NUP58/HIF1A/PSEN1/NDC1/ADPGK/NUP93/JMJD8/NCOR1/NUP88/NUP85/FOXK2/SEH1L/GPI/EIF6/RANBP2/APP/NUP35/HDAC4/EP300/PPARA/ZBTB20/NUP210/DLG1/NUP43/NUP153/NUP205/PRKAG2/NUP42/OGDH/FOXK1/POM121C/NUDT18/NUP188/NUP214/AK3/TJP2/PRXL2C/OGT/PGK1	51
BP	GO:0009179	purine ribonucleoside diphosphate metabolic process	51/4362	135/18862	8.83804e-05	0.00161448	0.00132018	DHTKD1/PFKP/PFKFB3/HK1/LDHA/NUP98/NUP160/ARNT/PFKFB2/P2RX7/NUP133/NUP107/NUP58/HIF1A/PSEN1/NDC1/ADPGK/NUP93/JMJD8/NCOR1/NUP88/NUP85/FOXK2/SEH1L/GPI/EIF6/RANBP2/APP/NUP35/HDAC4/EP300/PPARA/ZBTB20/NUP210/DLG1/NUP43/NUP153/NUP205/PRKAG2/NUP42/OGDH/FOXK1/POM121C/NUDT18/NUP188/NUP214/AK3/TJP2/PRXL2C/OGT/PGK1	51
BP	GO:0043506	regulation of JUN kinase activity	35/4362	83/18862	8.85756e-05	0.00161448	0.00132018	PDCD4/HIPK3/MAP4K2/RPS3/PAK1/TAOK3/MAP4K5/HACD3/MAPK8IP3/MLKL/MAP2K4/TAOK1/SPAG9/ERN1/PKN1/ZNF675/MAP4K1/MAP3K10/PTPN1/MAP3K2/MAP3K20/DUSP19/TNIK/TLR6/MAP3K5/DTNBP1/MAP3K4/RIPK1/MDFIC/DBNL/PTK2B/RIPK2/TRAF2/DNAJA1/SYK	35
BP	GO:2000736	regulation of stem cell differentiation	44/4362	112/18862	9.16622e-05	0.00166583	0.00136216	GATA3/PSMA5/KMT2A/LMO2/PSMD4/LTBP3/HNRNPU/N4BP2L2/PSMB2/PSMA6/PSMC6/PSMA3/PSMC1/TCF12/SETD1A/CBFB/PSMD7/PSMD11/PSMD3/PSMC5/PSMD12/TCF3/PSMC4/PSMF1/ITCH/RUNX1/PSMD14/NFE2L2/PSMD1/EIF2AK2/PSME4/KDM3A/HES1/OCIAD1/OCIAD2/HSPA9/MYB/PSMB9/PUS7/CDK13/PRKDC/PSMD5/NELFB/PSMD10	44
BP	GO:0035304	regulation of protein dephosphorylation	53/4362	142/18862	9.41172e-05	0.00170044	0.00139047	SHOC2/PPP2R2D/MASTL/PPP2R1B/GBA/B3GAT3/TIPRL/PPP6R3/SWAP70/PTPRC/HSP90B1/SPPL3/PPP2R5A/ANKLE2/RCAN3/PPP1R12A/PHACTR4/PPP2R5C/PPP2R5E/ARPP19/CNEP1R1/CAMTA1/YWHAE/CD300A/ROCK1/PPP4R1/TGFB1/SYMPK/VRK3/PPP2R1A/PPP6R1/PIN1/PPP1R16B/MGAT5/SLC39A10/CABIN1/PPP6R2/EIF2AK2/PPP3R1/PPP1R2/PRKCD/HTT/PHACTR1/PPP1R10/HSP90AB1/PPIA/STYXL1/LMTK2/PPP2R2A/IKBKB/SET/TSC1/IGBP1	53
BP	GO:0072655	establishment of protein localization to mitochondrion	53/4362	142/18862	9.41172e-05	0.00170044	0.00139047	TIMM23/MAPK8/HK1/VPS11/IMMP1L/ATG13/TIMM17A/SIRT4/TP53BP2/TOMM20/HSP90AA1/TIMM9/LEPROT/YWHAE/NMT1/NPEPPS/USP36/BCL2/TIMM29/NDUFA13/TIMM50/TOMM40/SAE1/BAX/TIMM44/HSPD1/CASP8/BID/UBE2L3/HPS4/RAC2/SREBF2/PPP3R1/HTRA2/YWHAQ/TFDP2/PARL/ARIH2/UBE2D3/FBXW7/COX18/HSPA4/AP3B1/PMPCB/IMMP2L/MICALL2/YWHAG/YWHAZ/PPP3CC/BNIP3L/PMPCA/DNAJA1/HUWE1	53
BP	GO:0006140	regulation of nucleotide metabolic process	47/4362	122/18862	9.46492e-05	0.00170507	0.00139425	PFKFB3/NUP98/NUP160/ARNT/PFKFB2/P2RX7/PARP1/NUP133/NUP107/NUP58/HIF1A/PSEN1/GSTZ1/NDC1/NUP93/PDP2/JMJD8/PDPR/NCOR1/FLCN/NUP88/NUP85/SEH1L/EIF6/RANBP2/APP/SLC25A12/NUP35/HDAC4/EP300/PPARA/ZBTB20/NUP210/ATPSCKMT/NUP43/NUP153/NUP205/PRKAG2/NUP42/DNAJC30/POM121C/PDP1/NUP188/NUP214/PRXL2C/PDK3/OGT	47
BP	GO:0006165	nucleoside diphosphate phosphorylation	50/4362	132/18862	9.53245e-05	0.001709	0.00139747	DHTKD1/PFKP/PFKFB3/HK1/LDHA/NUP98/NUP160/ARNT/NME7/PFKFB2/P2RX7/NUP133/NUP107/NUP58/HIF1A/PSEN1/CMPK1/NDC1/ADPGK/NUP93/JMJD8/NCOR1/NUP88/NUP85/FOXK2/SEH1L/GPI/EIF6/RANBP2/APP/NUP35/HDAC4/EP300/PPARA/CMPK2/ZBTB20/NUP210/NUP43/NUP153/NUP205/PRKAG2/NUP42/OGDH/FOXK1/POM121C/NUP188/NUP214/PRXL2C/OGT/PGK1	50
BP	GO:0061418	regulation of transcription from RNA polymerase II promoter in response to hypoxia	33/4362	77/18862	9.54324e-05	0.001709	0.00139747	HIF1AN/CUL2/PSMA5/ARNT/PSMD4/PSMB2/EGLN3/PSMA6/PSMC6/PSMA3/HIF1A/PSMC1/CREBBP/PSMD7/UBB/PSMD11/PSMD3/PSMC5/PSMD12/SIRT2/PSMC4/PSMF1/BACH1/PSMD14/NFE2L2/PSMD1/RBX1/EP300/PSME4/VHL/PSMB9/PSMD5/PSMD10	33
BP	GO:0035722	interleukin-12-mediated signaling pathway	23/4362	47/18862	9.56974e-05	0.001709	0.00139747	PDCD4/HNRNPF/CAPZA1/TALDO1/CDC42/RAP1B/LCP1/SNRPA1/JAK1/IL12RB2/PITPNA/P4HB/CNN2/TYK2/IL12RB1/PLCB1/STAT4/PAK2/HSPA9/SOD2/RALA/PPIA/MSN	23
BP	GO:0000045	autophagosome assembly	39/4362	96/18862	9.64497e-05	0.00171747	0.00140439	ATG13/ATG16L2/TMEM41B/ULK1/RAB3GAP2/STX12/IFT88/PACS2/SCFD1/ATG14/PSEN1/ATG2B/NPRL3/PIP4K2B/VMP1/WDR45B/PIK3C3/RAB3GAP1/PIKFYVE/MTMR3/UBXN2A/RAB1A/ATG3/ATG7/TMEM39A/RAB7A/RAB5A/NPRL2/TBC1D14/ATG12/IRGM/ATG5/WIPI2/SMURF1/RB1CC1/LRSAM1/STX17/MTM1/WDR45	39
BP	GO:1903578	regulation of ATP metabolic process	46/4362	119/18862	0.000101624	0.00180441	0.00147549	PFKFB3/NUP98/NUP160/ARNT/PFKFB2/P2RX7/PARP1/NUP133/DNM1L/NUP107/NUP58/HIF1A/PSEN1/NDC1/NUP93/JMJD8/NCOR1/FLCN/NUP88/NUP85/SEH1L/SLC25A33/EIF6/RANBP2/APP/SLC25A12/NUP35/HDAC4/EP300/PPARA/ZBTB20/NUP210/PDE12/SNCA/ATPSCKMT/NUP43/NUP153/NUP205/PRKAG2/NUP42/DNAJC30/POM121C/NUP188/NUP214/PRXL2C/OGT	46
BP	GO:0051571	positive regulation of histone H3-K4 methylation	12/4362	18/18862	0.000102674	0.00181783	0.00148646	KMT2A/SNW1/RTF1/WDR61/SMAD4/DNMT1/CTNNB1/MYB/KMT2E/PAXIP1/AUTS2/WDR5	12
BP	GO:0010332	response to gamma radiation	25/4362	53/18862	0.000103252	0.00181912	0.00148751	GATA3/ATM/CBL/PTPRC/PARP1/KDM1A/MDM2/BRCA2/ZMPSTE24/RAD51/PML/TLK2/BCL2/BAX/MAP3K20/XRCC5/CHEK2/XRCC6/ATR/GTF2H5/XRCC2/HSF1/WRN/POLB/PRKDC	25
BP	GO:0043507	positive regulation of JUN kinase activity	30/4362	68/18862	0.000103336	0.00181912	0.00148751	MAP4K2/RPS3/PAK1/TAOK3/MAP4K5/HACD3/MAPK8IP3/MLKL/MAP2K4/TAOK1/SPAG9/ERN1/PKN1/MAP4K1/MAP3K10/PTPN1/MAP3K2/MAP3K20/DUSP19/TNIK/TLR6/MAP3K5/MAP3K4/RIPK1/MDFIC/DBNL/PTK2B/RIPK2/TRAF2/SYK	30
BP	GO:0046488	phosphatidylinositol metabolic process	66/4362	187/18862	0.0001038	0.00182174	0.00148965	INPP5F/PLEKHA1/PTEN/ATM/PIK3C2A/PGAP2/PIP5K1A/PIGM/MTMR2/PIK3C2B/LPGAT1/PITPNM2/BPNT1/ITPKB/PIGV/MTMR6/INPP5B/PIGH/TTC7B/MTMR10/PIGB/SMG1/VAC14/PLCG2/PIP4K2B/DGKE/MTMR4/PIK3R5/MPPE1/IMPA2/PIK3C3/PIGN/SLC27A1/PLA2G4C/MBOAT7/PIK3CD/SLA2/DPM1/PLCB1/SYNJ1/FAM126B/PIKFYVE/PI4KA/MTMR3/INPP5D/SOCS5/TTC7A/PIK3R4/PIK3CB/PIK3CA/RAB5A/SACM1L/IP6K2/IP6K1/MTMR14/PLA2G12A/PI4K2B/PIGG/MTMR12/SYNJ2/PLEKHA2/IMPA1…	66
BP	GO:0072521	purine-containing compound metabolic process	141/4362	460/18862	0.000104074	0.00182174	0.00148965	SCD/NT5C2/ACSL5/DHTKD1/HACD1/PFKP/PFKFB3/HK1/ADK/PANK1/AMPD3/FAR1/LDHA/NUP98/HSD17B12/NUP160/ARNT/THEM4/PMVK/MACROD1/MPC2/NME7/PFKFB2/P2RX7/BPNT1/PARP1/NUP133/KDM1A/ADCY6/ATP5MC2/ATP5F1B/NUP107/NUP58/DMAC2L/HIF1A/MTHFD1/PSEN1/DLST/GSTZ1/NDC1/ADAL/ACOT11/ADPGK/PPCDC/SULT1A2/SULT1A1/NUP93/PDE4B/PDP2/JMJD8/PDPR/MLYCD/ACSF3/NCOR1/FLCN/PRPSAP2/ACACA/DCAKD/NUP88/NUP85/PRPSAP1/FOXK2/PFAS/SEH1L/ATP5F1A/G…	141
BP	GO:0006893	Golgi to plasma membrane transport	27/4362	59/18862	0.000106003	0.00185027	0.00151298	OPTN/EXOC6/GOLPH3L/BLZF1/CNST/MACF1/CSK/VPS35L/CLN3/NSF/RABEP1/GGA3/DNM2/ARFGEF2/GGA1/RAB10/PREPL/COMMD1/EXOC6B/VAMP5/GOLGA4/RACK1/GOPC/KIF13A/EXOC4/LYPLA1/CCDC22	27
BP	GO:0006457	protein folding	79/4362	233/18862	0.000109373	0.00190371	0.00155668	HSPA14/DNAJC1/DNAJB12/DFFA/TBCEL/DNAJC24/PEX19/PFDN2/ATF6/GANAB/GNB1/RIC3/HSP90B1/ERP29/TBCE/ERO1B/PFDN5/PTGES3/SACS/DNAJC3/PPIE/NFYC/HSP90AA1/PPIH/ERO1A/AHSA1/PSMC1/PDIA3/GNB5/CLPX/MESD/UNC45A/TRAP1/DNAJA3/DNAJC7/DNAJB4/P4HB/TBCD/SELENOF/PRKCSH/DNAJB1/LTBP4/MKKS/PDRG1/CSNK2A1/PFDN4/PDIA6/RANBP2/UGGT1/PPIG/HSPD1/PPIL3/PPIL2/CCT4/GNB4/DNAJB11/NKTR/DNAJB14/HSPA9/SIL1/DNAJC18/CD74/TTC1/CANX/PPIL6/FK…	79
BP	GO:0006890	retrograde vesicle-mediated transport, Golgi to endoplasmic reticulum	36/4362	87/18862	0.00011288	0.00195923	0.00160208	GBF1/COPB1/BET1L/GOLPH3L/COPA/KIFAP3/RAB6A/UVRAG/TMED2/ERGIC2/RACGAP1/COPZ1/COG3/KLC1/SCFD1/TMED10/COG7/NSF/ATP9B/USE1/COPE/KIF3B/ERGIC3/ATP9A/NBAS/PITPNB/ARFGAP3/KIF3C/RAB1A/CENPE/HTT/ERGIC1/KIF2A/TAPBP/RINT1/KDELR2	36
BP	GO:0006622	protein targeting to lysosome	14/4362	23/18862	0.00011493	0.00198923	0.00162661	AP3M1/SORL1/GNPTAB/LAPTM5/NEDD4/NAGPA/VPS4A/GGA3/GCC2/RAB7A/SCARB2/AP3B1/ZFYVE16/LAMP2	14
BP	GO:0048024	regulation of mRNA splicing, via spliceosome	40/4362	100/18862	0.000118318	0.00204213	0.00166987	CELF2/RBM15/RBM7/NUP98/CELF1/RBM4/SFSWAP/HNRNPU/SRSF4/KHDRBS1/THRAP3/MBNL2/RBM23/RBM25/SNW1/MAGOH/RNPS1/METTL16/NSRP1/JMJD6/HNRNPL/RBM39/SRSF6/SON/DYRK1A/DDX17/TIA1/MBNL1/FXR1/TRA2B/RBM5/LARP7/FAM172A/SRPK1/SRSF3/SRSF12/SRPK2/TRA2A/RBM10/RBM3	40
BP	GO:0046939	nucleotide phosphorylation	50/4362	133/18862	0.000118822	0.00204513	0.00167233	DHTKD1/PFKP/PFKFB3/HK1/LDHA/NUP98/NUP160/ARNT/NME7/PFKFB2/P2RX7/NUP133/NUP107/NUP58/HIF1A/PSEN1/CMPK1/NDC1/ADPGK/NUP93/JMJD8/NCOR1/NUP88/NUP85/FOXK2/SEH1L/GPI/EIF6/RANBP2/APP/NUP35/HDAC4/EP300/PPARA/CMPK2/ZBTB20/NUP210/NUP43/NUP153/NUP205/PRKAG2/NUP42/OGDH/FOXK1/POM121C/NUP188/NUP214/PRXL2C/OGT/PGK1	50
BP	GO:0032147	activation of protein kinase activity	105/4362	328/18862	0.00012739	0.00218651	0.00178793	MAP3K8/IL18/TIRAP/MADD/IL6R/MAP4K2/ARRB1/PAK1/PTPRC/MAPKAPK2/ERP29/PTPN11/TAOK3/ADCY6/FRS2/WNK1/UBE2N/HMGB1/CLSPN/MAP4K5/PSEN1/HACD3/MAP2K1/MAP2K5/MAPK8IP3/PDPK1/AXIN1/MLKL/MAP2K4/CRK/ADORA2B/UBB/KSR1/TAOK1/MAP3K14/SPAG9/TOM1L1/MAP3K3/STRADA/ERN1/PRKAR1A/MAP2K6/CD300A/RPTOR/PRKACB/MALT1/STK11/PKN1/MAP4K1/MAP3K10/STK4/UBE2V1/PTPN1/MAP4K4/MAP3K2/MAP3K20/DUSP19/CRKL/MAPK1/TAB1/UCN/EIF2AK2/MAP4K3/CCD…	105
BP	GO:0008033	tRNA processing	49/4362	130/18862	0.000128309	0.00219617	0.00179583	TRUB1/TRDMT1/NSUN6/ANKRD16/RPUSD4/ELP4/NAT10/CLP1/TRMT1L/PUS1/TARBP1/ZBTB8OS/TRIT1/OSGEP/PRORP/MTFMT/THUMPD1/ADAT1/ELAC2/METTL2A/ELP2/TRMT1/GTPBP3/MOCS3/WDR4/DDX1/METTL8/TYW5/TRMU/TRMT61B/THADA/TPRKB/TSEN2/METTL6/TRNT1/ELP6/NSUN3/GRSF1/TRMT10A/DTWD2/CDKAL1/AARS2/MTO1/PUS7/METTL2B/TYW1/TRMT10B/TRMO/TRMT2B	49
BP	GO:0034243	regulation of transcription elongation from RNA polymerase II promoter	17/4362	31/18862	0.0001317	0.002248	0.00183821	ZMYND11/HNRNPU/SUPT16H/EAPP/LEO1/SUPT6H/BRD4/ELL/EAF2/RNF168/LARP7/NELFA/TCERG1/RNF8/EZH2/CDK13/NELFB	17
BP	GO:0000280	nuclear division	134/4362	436/18862	0.000133916	0.0022625	0.00185007	SLF2/ABRAXAS2/PPP2R2D/CDC14A/ATM/CHEK1/POGZ/LMNA/CDCA5/C11orf80/MRE11/ANAPC7/ANAPC5/KNTC1/NSL1/ANKLE2/CHFR/CDC42/HNRNPU/RACGAP1/DCTN2/CEP85/NCAPD2/RCC1/PCID2/CDC16/BRCA2/PDS5B/AGO4/XRCC3/TDRD9/CCNB1IP1/TOGARAM1/FANCM/MLH3/NEK9/NDC1/RAD51/INO80/RAB11A/NDE1/PRKCB/SH2B1/CNEP1R1/KATNB1/VPS4A/FANCA/UBB/TOM1L2/TUBG2/CDC27/KPNB1/MIS12/TOM1L1/TEX14/RAD51C/PRKAR1A/NDEL1/SPIRE1/PSMG2/SEH1L/CEP192/VPS4B/SYC…	134
BP	GO:0006103	2-oxoglutarate metabolic process	11/4362	16/18862	0.000134014	0.0022625	0.00185007	PHYH/GOT1/L2HGDH/DLST/GPT2/GOT2/KYAT3/IDH1/D2HGDH/OGDH/ADHFE1	11
BP	GO:0043981	histone H4-K5 acetylation	11/4362	16/18862	0.000134014	0.0022625	0.00185007	KANSL2/MCRS1/ING4/KAT8/KANSL1/KAT7/PHF20/KANSL1L/KANSL3/WDR5/OGT	11
BP	GO:0043982	histone H4-K8 acetylation	11/4362	16/18862	0.000134014	0.0022625	0.00185007	KANSL2/MCRS1/ING4/KAT8/KANSL1/KAT7/PHF20/KANSL1L/KANSL3/WDR5/OGT	11
BP	GO:0090068	positive regulation of cell cycle process	98/4362	303/18862	0.000137881	0.00231654	0.00189425	SLF2/SVIL/CDC14A/GPSM2/ATM/RDX/PBX1/CDCA5/RCC2/CEP295/MDM4/ANAPC7/DTL/ANAPC5/CDC42/RHNO1/DDX11/CCND2/HNRNPU/RACGAP1/CDK2/HMGA2/MDM2/CNOT2/PCID2/CUL4A/CDC16/SFPQ/DYNC1H1/XRCC3/INO80/TMOD3/RAB11A/PML/SIN3A/SH2B1/RBL2/CNOT1/CDK10/CENPV/CRLF3/ATAD5/RAB11FIP4/RPL23/CDC27/STXBP4/RAD51C/RPTOR/VPS4B/PKN2/CARM1/GIPC1/CDC7/BRD4/SIRT2/BAX/KIF3B/CDC25B/PLCB1/APP/PKP4/MAP3K20/CNOT9/CUL3/CHEK2/EP300/PRKCE/ADAM…	98
BP	GO:0062197	cellular response to chemical stress	110/4362	347/18862	0.000137965	0.00231654	0.00189425	CHUK/PRDX3/PLEKHA1/MAPK8/AKR1C3/SIRT1/ATM/CAT/ARNT/ARHGEF2/RELA/CCS/RCSD1/RPS3/TXNRD1/YBX3/ATP2A2/PXN/DIABLO/PARP1/MTR/CDK2/PAWR/SESN2/RAD52/FOXO1/SFPQ/STK24/ERO1A/GCH1/HIF1A/EIF2S1/SLC12A6/TPM1/PML/SIN3A/CLN3/STX4/TRAP1/CRK/ERN1/P4HB/BCL2/ADNP2/LRRC8C/LRRC8D/DNM2/TMEM161A/SIRT2/RELB/PPP5C/LONP1/CHD6/STAU1/PLA2R1/NFE2L2/PRKRA/CFLAR/XRCC5/MAPK1/XRCC6/MPV17/PNPT1/HTRA2/EIF2AK3/ATG7/MYLK/PDCD10/PIK3…	110
BP	GO:0070988	demethylation	31/4362	72/18862	0.000138595	0.0023208	0.00189774	JMJD1C/GATA3/KDM2A/KDM5B/TDG/KDM2B/KDM5A/KDM1A/KDM4A/MMACHC/KDM8/FBXL19/JMJD6/APOBEC3C/APOBEC3D/APOBEC3F/APOBEC3G/TET3/KDM3A/OTUD4/UBE2B/KDM3B/JARID2/KDM1B/CYP51A1/TOX/KDM4C/USP9X/KDM6A/KDM5C/UTY	31
BP	GO:0006979	response to oxidative stress	136/4362	444/18862	0.00014152	0.00236338	0.00193256	CHUK/PRDX3/PLEKHA1/MSRB2/MAPK8/AKR1C3/SIRT1/LDHA/CAT/ARNT/NDUFS2/RELA/FOSL1/CCS/RPS3/SESN3/TXNRD1/ATP2A2/PXN/DIABLO/PARP1/MTR/CDK2/SELENON/MSRB3/PAWR/SESN2/RAD52/NDUFA12/FOXO1/SFPQ/STK24/COA8/ERO1A/GCH1/HIF1A/EIF2S1/PSEN1/UBE3A/TPM1/PML/NEIL1/SIN3A/STX4/TRAP1/CRK/ERN1/P4HB/BCL2/ADNP2/DNM2/TMEM161A/C19orf12/SIRT2/XRCC1/PPP5C/LONP1/HNRNPM/GGT7/CHD6/SGK2/ADA/SLC23A2/STAU1/APP/ERCC3/PLA2R1/PXDN/NFE2L…	136
BP	GO:0034976	response to endoplasmic reticulum stress	96/4362	296/18862	0.000143377	0.00238794	0.00195265	ERLIN1/SIRT1/DNAJB12/UBE4B/CASP4/UBE4A/NR1H3/LMNA/ATF6/TMCO1/RNF121/NIBAN1/HSP90B1/ATP2A2/ERP29/TMED2/DDX11/TMEM117/TMBIM6/OS9/LPCAT3/SESN2/TMTC3/TMTC4/DNAJC3/UGGT2/UBAC2/ERO1A/PSMC6/EIF2S1/SEL1L/ATXN3/TXNDC12/PDIA3/PIGBOS1/PML/ATP2A3/GOSR2/TRIM25/RNFT1/CCDC47/ERN1/NPLOC4/P4HB/PTPN2/USP14/BCL2/GET3/FBXO17/BAX/HM13/EDEM2/SERINC3/PTPN1/PDIA6/UGGT1/UBXN4/GORASP2/NFE2L2/XBP1/FOXRED2/EP300/GFPT1/EIF2A…	96
BP	GO:0048207	vesicle targeting, rough ER to cis-Golgi	29/4362	66/18862	0.000146181	0.00241859	0.00197771	SEC23IP/SEC24C/STX5/PPP6R3/CTSC/TMED2/TRAPPC3/SCFD1/SEC23A/TRAPPC6B/TMED10/NSF/GOSR2/CSNK1D/TRAPPC6A/PPP6R1/CTSZ/TRAPPC10/CUL3/MCFD2/RAB1A/ANKRD28/SEC24B/USO1/SEC31A/SEC24A/TRAPPC9/PPP6C/GOLGA2	29
BP	GO:0048208	COPII vesicle coating	29/4362	66/18862	0.000146181	0.00241859	0.00197771	SEC23IP/SEC24C/STX5/PPP6R3/CTSC/TMED2/TRAPPC3/SCFD1/SEC23A/TRAPPC6B/TMED10/NSF/GOSR2/CSNK1D/TRAPPC6A/PPP6R1/CTSZ/TRAPPC10/CUL3/MCFD2/RAB1A/ANKRD28/SEC24B/USO1/SEC31A/SEC24A/TRAPPC9/PPP6C/GOLGA2	29
BP	GO:0035303	regulation of dephosphorylation	72/4362	210/18862	0.000146392	0.00241859	0.00197771	SHOC2/PPP2R2D/MASTL/PPP2R1B/GBA/SMG5/B3GAT3/TIPRL/PPP6R3/SMG7/MTMR2/SWAP70/PTPRC/HSP90B1/SPPL3/PPP2R5A/ANKLE2/RCAN3/CNST/CSRNP2/WNK1/PPP1R12A/PHACTR4/RBM26/PPP2R5C/PPP2R5E/CHP1/ARPP19/SMAD3/CNEP1R1/CAMTA1/YWHAE/SMG6/MTMR4/CD300A/CEP192/ROCK1/PPP4R1/ELL/TGFB1/SYMPK/LMTK3/VRK3/PPP2R1A/PPP6R1/PIN1/PPP1R16B/MGAT5/SLC39A10/CABIN1/MTMR3/SFI1/PPP6R2/EIF2AK2/PPP3R1/MPHOSPH10/PPP1R2/PRKCD/HTT/MEF2C/PHACTR…	72
BP	GO:0060759	regulation of response to cytokine stimulus	66/4362	189/18862	0.000148353	0.00244446	0.00199886	CHUK/BIRC3/BIRC2/CASP4/CASP1/HIPK1/TRIM44/NR1H3/MADD/DHX9/PTPRC/SH2B3/PTPN11/TBK1/IRAK3/PTPN6/LAPTM5/ELF1/HIF1A/SPPL2A/MAP2K5/PIAS1/JAK1/CYLD/CBFB/PTPN2/ZNF675/LSM14A/CARD8/CPNE1/SAMHD1/MAVS/RBCK1/PTPN1/IFNAR2/IFNGR2/RUNX1/IFIH1/PXDN/CASP8/SUMO1/TTLL12/ADAM17/PARP9/PARP14/OTUD4/UBE2K/TXK/STAP1/OTULIN/CD74/IRGM/RACK1/RIPK1/HSP90AB1/TAX1BP1/ANGPT1/SHARPIN/IKBKB/YTHDF3/RIPK2/TRAF1/TRAF2/DDX58/SYK/IR…	66
BP	GO:0043489	RNA stabilization	27/4362	60/18862	0.000150575	0.00247448	0.00202341	TRDMT1/LARP4B/TIRAP/DHX9/MAPKAPK2/YBX3/HNRNPU/ZCCHC17/THRAP3/HNRNPC/YBX1/PARN/FUS/METTL16/TAF15/ELAVL1/NAF1/HNRNPD/LARP1/PAIP1/TENT4A/TENT2/MAPK14/TENT5A/SYNCRIP/PABPC1/RBM10	27
BP	GO:0045621	positive regulation of lymphocyte differentiation	40/4362	101/18862	0.000152604	0.00249021	0.00203627	ADAM8/ZMIZ1/GATA3/IL18/SART1/PTPRC/CD46/ITPKB/RUNX3/TESPA1/PCID2/ZBTB1/IL4R/CBFB/LGALS9/STAT5B/MALT1/IL12RB1/AP3D1/NFKBID/ADA/RUNX1/XBP1/INPP5D/XRCC6/SOCS5/ZAP70/IL15/RHOH/CD74/AP3B1/MYB/CD83/PRKDC/TOX/RIPK2/ANXA1/SYK/BTK/NKAP	40
BP	GO:0032786	positive regulation of DNA-templated transcription, elongation	15/4362	26/18862	0.000153074	0.00249021	0.00203627	CCNT1/SUPT16H/EAPP/CCNK/LEO1/SUPT6H/KAT7/THOC1/BRD4/ELL/CCNT2/THOC5/TCERG1/SCAF8/CDK13	15
BP	GO:0006891	intra-Golgi vesicle-mediated transport	18/4362	34/18862	0.000153145	0.00249021	0.00203627	VTI1A/COPB1/COPA/RAB6A/GOLGA3/COPZ1/COG3/TRAPPC3/VTI1B/GOSR1/NSF/GOSR2/COG1/NAPG/COPE/TRAPPC10/CUX1/COG5	18
BP	GO:0051567	histone H3-K9 methylation	18/4362	34/18862	0.000153145	0.00249021	0.00203627	SIRT1/SETDB1/ASH1L/KDM1A/SETDB2/ARID4A/DNMT1/ZNF274/RIF1/KDM3A/SETD5/SETD7/MYB/JARID2/EHMT2/EHMT1/MECP2/ATRX	18
BP	GO:0000002	mitochondrial genome maintenance	13/4362	21/18862	0.00015955	0.00258078	0.00211033	PARP1/AKT3/SESN2/MEF2A/TOP3A/POLG2/SLC25A33/LONP1/MGME1/MPV17/SLC25A36/OPA1/PRIMPOL	13
BP	GO:0033962	P-body assembly	13/4362	21/18862	0.00015955	0.00258078	0.00211033	DDX6/RC3H1/ATXN2/PAN2/CNOT2/DYNC1H1/EDC3/ATXN2L/CNOT1/LSM14A/CNOT6L/CNOT6/NBDY	13
BP	GO:0044804	autophagy of nucleus	10/4362	14/18862	0.000169945	0.0027346	0.00223611	ATG13/ATG2B/WDR45B/ATG3/ATG7/ATG12/ATG5/WIPI2/RB1CC1/WDR45	10
BP	GO:0045799	positive regulation of chromatin assembly or disassembly	10/4362	14/18862	0.000169945	0.0027346	0.00223611	SETDB1/ATF7IP/RESF1/PPHLN1/MPHOSPH8/SETDB2/DNMT1/SIRT6/MORC2/TASOR	10
BP	GO:1903050	regulation of proteolysis involved in cellular protein catabolic process	73/4362	215/18862	0.000185825	0.00297718	0.00243447	BTRC/SUFU/WAC/PTEN/GBA/UBQLN4/COP1/CTSC/UCHL5/FBXW8/CHFR/PITHD1/MDM2/TMTC3/LAPTM5/HECTD1/PSEN1/PSMC1/ATXN3/UBE3A/ZYG11B/PIAS1/ARIH1/PML/AXIN1/UBB/RPL23/RNFT1/TLK2/SUMO2/CSNK1D/USP14/GIPC1/GLMN/SIRT2/PSMC4/SIRT6/PSMF1/CSNK2A1/PSMD14/NFE2L2/SUMO1/RBX1/SOCS5/XPO1/COMMD1/SMARCC1/ARIH2/FHIT/RYBP/BBS7/FBXW7/UBE2K/CAMLG/CSNK1A1/RACK1/RNF217/LATS1/RNF144B/HSP90AB1/HIPK2/ANKIB1/SMURF1/CCAR2/PTK2B/ALAD/ZER…	73
BP	GO:0030488	tRNA methylation	20/4362	40/18862	0.000186465	0.00297718	0.00243447	TRDMT1/NSUN6/TRMT1L/TARBP1/PRORP/METTL2A/TRMT1/GTPBP3/WDR4/METTL8/TRMT61B/THADA/METTL6/NSUN3/TRMT10A/MTO1/METTL2B/TRMT10B/TRMO/TRMT2B	20
BP	GO:0070423	nucleotide-binding oligomerization domain containing signaling pathway	20/4362	40/18862	0.000186465	0.00297718	0.00243447	BIRC3/BIRC2/RELA/UBE2N/CYLD/UBB/MAP2K6/ITCH/UBE2V1/CASP8/TAB1/SLC15A2/OTULIN/IRGM/ERBIN/TAB2/RIPK2/XIAP/IRAK1/TAB3	20
BP	GO:0000380	alternative mRNA splicing, via spliceosome	31/4362	73/18862	0.000188007	0.00299405	0.00244827	CELF2/RBM15/RBM7/CELF1/RBM4/DHX9/SFSWAP/KDM1A/HNRNPU/KHDRBS1/SFPQ/THRAP3/MBNL2/RBM25/MAGOH/RNPS1/NSRP1/HNRNPL/HNRNPM/SRSF6/DYRK1A/DDX17/MBNL1/FXR1/TRA2B/RBM5/SLU7/FAM172A/SRSF12/CDK13/RBM10	31
BP	GO:0006294	nucleotide-excision repair, preincision complex assembly	16/4362	29/18862	0.00018887	0.00300007	0.00245319	DDB2/CHD1L/DDB1/GTF2H3/PARP1/CUL4A/MNAT1/UBB/ERCC3/RBX1/XPC/CDK7/GTF2H2/CCNH/GTF2H5/CUL4B	16
BP	GO:0045333	cellular respiration	65/4362	187/18862	0.00019275	0.00305385	0.00249716	NDUFB8/DHTKD1/GHITM/IDE/COX15/CAT/UQCRHL/NDUFS2/SDHC/SDHAF2/SDHB/NDUFC2/ETFRF1/NDUFA9/CS/NDUFA12/HIF1A/UQCRH/DLST/NDUFB1/NDUFAF1/ETFA/IREB2/UQCRC2/TRAP1/COQ9/POLG2/ME2/NDUFV2/NDUFB7/NDUFA13/ETFB/NDUFA3/PANK2/NDUFV3/SLC25A12/COQ10B/NDUFS1/IDH1/BID/ACO2/UCN/PNPT1/PIK3CA/UQCRC1/NDUFC1/ETFDH/SNCA/LYRM7/UQCRQ/SDHA/NDUFS4/SDHAF4/IMMP2L/NDUFA5/CYCS/OGDH/CHCHD2/SLC25A13/MTFR1/UQCRB/ACO1/FXN/SLC25A14/PDHA1	65
BP	GO:0043044	ATP-dependent chromatin remodeling	36/4362	89/18862	0.000194947	0.00308076	0.00251917	SPTY2D1/GATAD2B/RSF1/ACTR6/SMARCC2/CHD4/ARID1A/HDAC1/RBBP4/HNRNPC/CHD8/MIS18BP1/NASP/INO80/SRCAP/ITGB3BP/SMARCE1/CHD3/MBD2/SMARCA4/MBD3/ACTR5/CENPM/PSME4/SMARCC1/PBRM1/CENPC/CENPK/CENPH/HDAC2/ARID1B/RNF8/ZNHIT1/SMARCA2/CENPP/RBBP7	36
BP	GO:0009314	response to radiation	136/4362	447/18862	0.000196376	0.00309543	0.00253116	DCLRE1C/MAPK8/SIRT1/GATA3/UBE4B/ATM/USP28/BACE1/USP47/CBL/CHEK1/CYP2R1/CAT/DDB2/INTS3/CLK2/F11R/USF1/DDB1/RELA/RBM4/XRRA1/COP1/GNB1/PTPRC/NUCKS1/INTS7/DTL/KRAS/SDE2/PARP1/RHNO1/KDM1A/TAFA2/HMGA2/MDM2/METAP2/IKBIP/BRCA2/ZMPSTE24/YY1/MTA1/HIF1A/ZBTB1/EIF2S1/RAD51/INO80/TP53BP1/NEDD4/PCLAF/SLC24A1/PIAS1/PML/USP1/CREBBP/RFWD3/NF1/NMT1/PPM1D/TLK2/GRB2/BCL2/ICAM1/DNM2/STK11/NR2F6/BABAM1/CRTC1/TMEM161A/…	136
BP	GO:0071481	cellular response to X-ray	9/4362	12/18862	0.000206038	0.00321758	0.00263105	GATA3/ATM/NUCKS1/HMGA2/TP53BP1/DNM2/XRCC5/XRCC6/NIPBL	9
BP	GO:0031058	positive regulation of histone modification	35/4362	86/18862	0.00020632	0.00321758	0.00263105	SIRT1/GATA3/ATM/KMT2A/ARRB1/KDM1A/UBE2N/SNW1/RPS6KA5/RTF1/WDR61/GLYR1/BRD7/TADA2A/KAT7/SMAD4/DNMT1/BRD4/AKAP8/AKAP8L/MTF2/PRKD2/PAXBP1/RIF1/CTNNB1/NIPBL/MYB/JARID2/KMT2E/PAXIP1/AUTS2/NSD3/WDR5/MECP2/OGT	35
BP	GO:0072583	clathrin-dependent endocytosis	22/4362	46/18862	0.000206523	0.00321758	0.00263105	INPP5F/FCHSD2/PICALM/SCYL2/AP2B1/CLTC/DNM2/FCHO1/AP2A1/ITGA4/ITSN2/AAK1/PIK3CB/TNK2/SLC9B2/BMP2K/CLTB/CANX/SMAP1/HIP1/GPR107/CLTA	22
BP	GO:0002562	somatic diversification of immune receptors via germline recombination within a single locus	28/4362	64/18862	0.000206729	0.00321758	0.00263105	DCLRE1C/SHLD2/ATM/KMT5B/SWAP70/PTPRC/HMGB1/YY1/TP53BP1/EXOSC6/SUPT6H/THOC1/IL27RA/TCF3/TGFB1/RIF1/HSPD1/TFRC/RNF168/DCAF1/NSD2/TCF7/MSH3/RNF8/PAXIP1/POLB/PRKDC/NBN	28
BP	GO:0016444	somatic cell DNA recombination	28/4362	64/18862	0.000206729	0.00321758	0.00263105	DCLRE1C/SHLD2/ATM/KMT5B/SWAP70/PTPRC/HMGB1/YY1/TP53BP1/EXOSC6/SUPT6H/THOC1/IL27RA/TCF3/TGFB1/RIF1/HSPD1/TFRC/RNF168/DCAF1/NSD2/TCF7/MSH3/RNF8/PAXIP1/POLB/PRKDC/NBN	28
BP	GO:0001959	regulation of cytokine-mediated signaling pathway	62/4362	177/18862	0.000210055	0.00326082	0.00266641	CHUK/BIRC3/BIRC2/CASP4/CASP1/HIPK1/TRIM44/NR1H3/MADD/PTPRC/SH2B3/PTPN11/TBK1/IRAK3/PTPN6/LAPTM5/ELF1/HIF1A/SPPL2A/PIAS1/JAK1/CYLD/CBFB/PTPN2/ZNF675/LSM14A/CARD8/CPNE1/SAMHD1/MAVS/RBCK1/PTPN1/IFNAR2/IFNGR2/RUNX1/PXDN/CASP8/SUMO1/TTLL12/ADAM17/PARP9/PARP14/OTUD4/UBE2K/TXK/STAP1/OTULIN/CD74/IRGM/RACK1/RIPK1/HSP90AB1/TAX1BP1/ANGPT1/SHARPIN/IKBKB/YTHDF3/RIPK2/TRAF1/TRAF2/SYK/IRAK1	62
BP	GO:0033157	regulation of intracellular protein transport	82/4362	248/18862	0.000210563	0.00326082	0.00266641	SUFU/TCF7L2/MAPK8/VPS11/SORL1/ATG13/B3GAT3/PAK1/PTPN11/PTPN14/CDC42/TP53BP2/OS9/XPO4/NUP58/LCP1/UBAC2/PPM1A/PSEN1/CHP1/CTDSPL2/OAZ2/SMAD3/LEPROT/YWHAE/MYO1C/JUP/NMT1/NPEPPS/USP36/NDEL1/BCL2/TGFB1/SAE1/TM9SF4/EDEM2/MAVS/PKIG/PTPN1/GCC2/TTC21B/CASP8/BID/UBE2L3/MAPK1/HPS4/SP100/RAC2/SREBF2/PPP3R1/HTRA2/YWHAQ/TFDP2/PDCD10/PARL/ARIH2/PRKCD/UBE2D3/FBXW7/RUFY3/HDAC3/FYN/MAPK14/HSP90AB1/UBE2J1/MDFIC/SMO/…	82
BP	GO:0032210	regulation of telomere maintenance via telomerase	24/4362	52/18862	0.000214898	0.00331963	0.0027145	TNKS2/ATM/EXOSC10/NAT10/SMG5/NEK7/HNRNPU/HNRNPC/PARN/TERF2/SMG6/CTC1/XRCC5/MAPK1/CCT4/XRN1/ATR/NAF1/MAP3K4/CCT6A/HMBOX1/TERF1/TNKS/GNL3L	24
BP	GO:0006312	mitotic recombination	14/4362	24/18862	0.000217157	0.00334617	0.0027362	MRE11/RAD52/BRCA2/XRCC3/TEP1/RAD51/TERF2/RAD51C/XRCC1/SMC6/TPRKB/MSH3/NSMCE2/SMC5	14
BP	GO:0045069	regulation of viral genome replication	34/4362	83/18862	0.000217877	0.00334892	0.00273844	SETDB1/FAM111A/DDB1/OAS3/RESF1/HMGA2/MPHOSPH8/PPIE/PPIH/HACD3/ISG20/BCL2/PKN2/MAVS/STAU1/MX1/MORC2/APOBEC3C/APOBEC3D/APOBEC3F/APOBEC3G/PPARA/EIF2AK2/TMEM39A/TOP2B/TASOR/PDE12/TNIP1/LARP1/SRPK1/SRPK2/ZC3HAV1/PPIA/PABPC1	34
BP	GO:0046486	glycerolipid metabolic process	132/4362	433/18862	0.000220427	0.00337427	0.00275918	INPP5F/PLEKHA1/SIRT1/PTEN/ATM/CEPT1/SORL1/FAR1/PIK3C2A/CAT/PGAP2/NR1H3/PIP5K1A/PIGM/CHKA/CPT1A/MTMR2/PIK3C2B/CHPT1/PTPN11/LPGAT1/PITPNM2/SCARB1/BPNT1/ETNK1/ITPKB/DGKA/PIGV/LPCAT3/MTMR6/INPP5B/DDHD1/ATG14/PIGH/SEL1L/TTC7B/MTMR10/PIGB/ABHD2/SMG1/CLN3/GDPD3/CNEP1R1/LPCAT2/VAC14/PLCG2/PAFAH1B1/PIP4K2B/DGKE/MTMR4/GDPD1/PGS1/PIK3R5/MPPE1/IMPA2/ABHD3/PIK3C3/PIGN/SLC44A2/LDLR/ABHD8/SLC27A1/PLA2G4C/MBOAT7…	132
BP	GO:0039528	cytoplasmic pattern recognition receptor signaling pathway in response to virus	17/4362	32/18862	0.000220619	0.00337427	0.00275918	BIRC3/BIRC2/TKFC/CLPB/USP15/PUM1/RNF135/DHX58/SEC14L1/NPLOC4/RIOK3/RNF125/LSM14A/IFIH1/PUM2/ANKRD17/DDX58	17
BP	GO:0046390	ribose phosphate biosynthetic process	67/4362	195/18862	0.000227359	0.00346876	0.00283644	SCD/ACSL5/HACD1/ADK/PANK1/AMPD3/HSD17B12/UCK2/MPC2/NME7/PARP1/ADCY6/ATP5MC2/ATP5F1B/CTPS1/DMAC2L/PYGL/CMPK1/GSTZ1/PPCDC/PDP2/PDPR/DHODH/MLYCD/ACSF3/FLCN/PRPSAP2/ACACA/DCAKD/PRPSAP1/PFAS/ATP5F1A/GCDH/TGFB1/ACSS1/ACSS2/PANK2/GART/SLC25A12/ADSL/PPARA/ATP6V1A/UMPS/GMPS/TKT/PAPSS1/GUCY1A1/GUCY1B1/CBR4/ACSL1/PAICS/ATP5ME/SCD5/ATPSCKMT/PANK3/ELOVL7/ELOVL5/PRKAG2/DNAJC30/SLC25A13/PDP1/AK3/RFK/PRPS2/CTPS2…	67
BP	GO:0007032	endosome organization	33/4362	80/18862	0.000229522	0.00348456	0.00284936	STAM/VPS11/TSG101/CORO1C/VPS37B/VPS36/VPS18/USP8/RAB11A/VPS4A/IST1/SNF8/VPS4B/MVB12A/ARFGEF2/RAB22A/SYNJ1/STAM2/ALS2/TMEM127/RAB7A/PDCD6IP/PI4K2B/SCARB2/SQSTM1/SNX3/SNX10/WASHC5/HOOK3/CHMP4C/LAPTM4B/DNM1/CHMP5	33
BP	GO:0010833	telomere maintenance via telomere lengthening	33/4362	80/18862	0.000229522	0.00348456	0.00284936	TNKS2/ATM/EXOSC10/NAT10/SMG5/MRE11/NEK7/PARP1/HNRNPU/PTGES3/HSP90AA1/HNRNPC/RAD51/PARN/TELO2/TERF2/TERF2IP/SMG6/CTC1/XRCC5/MAPK1/CCT4/XRN1/ATR/NAF1/NHP2/MAP3K4/HSP90AB1/CCT6A/HMBOX1/TERF1/TNKS/GNL3L	33
BP	GO:0000726	non-recombinational repair	41/4362	106/18862	0.000232161	0.00351599	0.00287506	DCLRE1C/SHLD2/ATM/KDM2A/KMT5B/UVRAG/MRE11/HMGA2/RAD52/UBE2N/HMGB1/HERC2/TP53BP1/RBBP8/SMCHD1/RNF138/BABAM1/XRCC1/RIF1/PSMD14/SUMO1/XRCC5/SMARCAL1/NHEJ1/XRCC6/BABAM2/PARP9/RNF168/NSD2/ABRAXAS1/UIMC1/MRNIP/ERCC8/RNF8/PAXIP1/POLM/HSF1/POLB/PRKDC/NBN/REXO4	41
BP	GO:0006109	regulation of carbohydrate metabolic process	70/4362	206/18862	0.000242317	0.00366083	0.00299349	PFKFB3/SIRT1/NUP98/NUP160/ARNT/CLK2/DDB1/ADIPOR1/PFKFB2/P2RX7/NUP133/NUP107/SESN2/NUP58/HMGB1/ZMPSTE24/PPP1R3E/HIF1A/PSEN1/NDC1/ARPP19/PHKG2/NUP93/JMJD8/MLYCD/NCOR1/NUP88/CLTC/NUP85/FOXK2/PTPN2/SEH1L/TGFB1/AP2A1/EIF6/SOGA1/RANBP2/APP/SLC25A12/NUP35/HDAC4/EP300/PPARA/POMC/PPP1CB/PRKCE/PPP4R3B/ZBTB20/NUP210/KAT2B/NFKB1/SCARB2/SNCA/NLN/NUP43/NUP153/FAM3C/NUP205/PRKAG2/NUP42/FOXK1/POM121C/PTK2B/NCOA2…	70
BP	GO:0006352	DNA-templated transcription, initiation	82/4362	249/18862	0.000243753	0.0036646	0.00299658	TFAM/PTEN/TAF13/NR1H3/ESRRA/FOSL1/TAF10/RSF1/MED17/MAML2/GTF2H3/ATF7IP/TFB2M/NR4A1/BAZ2A/CAND1/NR2C1/CDK8/HMGB1/GTF2F2/BRF1/PSMC6/MNAT1/ESR2/SNW1/GTF2A2/CREBBP/CBFB/TAF15/MED24/UBTF/PPM1D/MED13/PSMC5/TAF4B/GTF2B/SMARCA4/NOTCH3/NR2F6/PSMC4/BAX/CTNNBIP1/NCOA6/POLR1B/ERCC3/POLR2D/PPARA/NRBP1/POLR1A/NR2C2/POLR2H/KAT2B/NR1D2/CTNNB1/MAML3/POLR2B/NR3C1/MAML1/SUB1/CDK7/GTF2H2/BDP1/CCNH/TBPL1/TFB1M/GTF2H5…	82
BP	GO:0048872	homeostasis of number of cells	82/4362	249/18862	0.000243753	0.0036646	0.00299658	PPP3CB/RPS24/GATA3/SPI1/ARNT/UBAP2L/GBA/RC3H1/RHEX/SH2B3/PTPN11/FLVCR1/KRAS/ITPKB/AKT3/ACVR1B/LPCAT3/FLT3/HMGB1/ACIN1/SOS2/ARID4A/HIF1A/TMOD3/IREB2/RPS17/DNAJA3/PDE4B/LGALS9/STAT5B/STAT3/SPNS2/HOXB6/KAT7/JMJD6/PTPN2/BCL2/PKN1/RPS19/BAX/PIK3CD/ASXL1/ADA/RASSF2/MERTK/ZC3H8/PKNOX1/SP3/DOCK10/INPP5D/ANKRD54/BRD1/SOS1/VPS54/ADAM17/PIK3CB/SKIL/WDR48/ADD1/HSPA9/CD74/RPS14/AP3B1/MEF2C/FOXO3/MAPK14/SMAP1/…	82
BP	GO:0009267	cellular response to starvation	56/4362	157/18862	0.000244566	0.0036679	0.00299928	MAPK8/AKR1C3/SIRT1/SIK2/GBA/FADS1/SESN3/PIK3C2B/GCN1/SESN2/FOXO1/STK24/ATG14/EIF2S1/CLEC16A/TNRC6A/WDR59/NPRL3/FLCN/PPM1D/USP33/RPTOR/WDR45B/SEH1L/PIK3C3/BCL2/KPTN/NFE2L2/BMPR2/MAPK1/XBP1/MTMR3/DEPDC5/SREBF2/PPARA/EIF2AK2/EIF2AK3/ATG7/PIK3R4/NPRL2/DAP/FNIP1/CPEB4/ATG5/FOXO3/SESN1/MAP3K5/EHMT2/PRKAG2/VPS41/WIPI2/MIOS/WRN/LAMP2/WDR45/RRAGB	56
BP	GO:0000289	nuclear-transcribed mRNA poly(A) tail shortening	18/4362	35/18862	0.000247428	0.00369289	0.00301972	PAN2/CNOT2/PAN3/TUT4/PARN/TNRC6A/CNOT1/SAMD4B/CNOT9/TNRC6B/CNOT10/CNOT6L/CNOT8/CNOT6/TENT4A/CNOT4/PABPC1/AGO2	18
BP	GO:0039694	viral RNA genome replication	18/4362	35/18862	0.000247428	0.00369289	0.00301972	SETDB1/ATG16L2/CDC42/RESF1/PCBP2/HMGA2/EEA1/MPHOSPH8/PI4KA/MORC2/APOBEC3C/APOBEC3D/APOBEC3F/APOBEC3G/RAB5A/TOP2B/TASOR/ATG5	18
BP	GO:0045739	positive regulation of DNA repair	31/4362	74/18862	0.000252556	0.00376035	0.00307487	SLF2/SIRT1/SHLD2/MMS19/KMT5B/RPS3/DHX9/PARP1/DDX11/ARID2/UBE2N/HMGB1/FUS/SPIRE1/SMCHD1/BABAM1/TMEM161A/XRCC1/RIF1/BABAM2/ACTR2/PARP9/RNF168/WDR48/ABRAXAS1/UIMC1/MRNIP/ERCC8/RNF8/SPIDR/PRKDC	31
BP	GO:0010972	negative regulation of G2/M transition of mitotic cell cycle	39/4362	100/18862	0.000267124	0.00396769	0.00324442	PSMA5/ATM/USP47/CHEK1/PSMD4/INTS3/MRE11/TAOK3/HMGA2/PSMB2/CLSPN/PSMA6/PSMC6/PSMA3/FOXN3/PSMC1/NAE1/VPS4A/PSMD7/TAOK1/PSMD11/PSMD3/PSMC5/PSMD12/PSMC4/PSMF1/PSMD14/PSMD1/RBX1/PSME4/TOPBP1/MRNIP/PSMB9/RINT1/CUL1/CHMP4C/NBN/PSMD5/PSMD10	39
BP	GO:0010508	positive regulation of autophagy	45/4362	120/18862	0.000270646	0.00401036	0.00327931	OPTN/WAC/SIRT1/PAFAH1B2/PIK3C2A/VPS13D/TRIM5/TRIM22/ATF6/UVRAG/SESN3/TPCN1/ULK1/RAB3GAP2/TBK1/SESN2/HMGB1/FOXO1/HIF1A/SPTLC2/TMEM59/FLCN/PIP4K2B/CALCOCO2/ROCK1/STK11/TICAM1/RAB3GAP1/PIK3CB/NPRL2/HTT/VDAC1/IRGM/LARP1/FOXO3/SESN1/TRIM38/BNIP3L/RIPK2/MTDH/LRSAM1/TSC1/DAPK1/SPTLC1/TRIM14	45
BP	GO:0007265	Ras protein signal transduction	106/4362	338/18862	0.000282948	0.00418262	0.00342017	CHUK/GBF1/SHOC2/GPSM2/RDX/USP28/RAP1A/CBL/NRAS/ARHGAP1/MADD/SETDB1/DENND4B/RIT1/ARHGEF2/F11R/RASGRP2/ARRB1/GNB1/ABL2/RAB35/CDC42/KRAS/ITPKB/CDK2/STMN1/RAP1B/RAB21/PHACTR4/RCC1/RAB42/ARHGAP5/CYFIP1/USP8/HACD3/DENND4A/AKAP13/ARHGAP17/KCTD13/CRK/FLCN/GRAP/KSR1/NF1/KPNB1/GRB2/CYTH1/TIMP2/ROCK1/MAPRE2/DNMT1/DNM2/EPOR/RASAL3/MYO9B/ARHGEF1/ARHGAP35/ARHGEF18/ARFGEF2/MAP4K4/PSD4/ALS2/CRKL/LZTR1/BCR/CUL3/R…	106
BP	GO:0097193	intrinsic apoptotic signaling pathway	91/4362	283/18862	0.000291934	0.00429966	0.00351587	CUL2/SGMS1/SIRT1/CASP4/CUL5/ATM/USP28/USP47/HIPK1/CD44/ARHGEF2/RPS3/YBX3/ERP29/DIABLO/TP53BP2/PARP1/KDM1A/DNM1L/TMEM117/TMBIM6/MDM2/CUL4A/LCK/HDAC1/BRCA2/TPT1/SFPQ/STK24/COA8/BCL2L2/ERO1A/HIF1A/SNW1/TXNDC12/PML/TRAP1/CDIP1/CYLD/WWOX/UBB/ATP2A3/ERN1/P4HB/PTPN2/BCL2/STK11/TMEM161A/NDUFA13/PLAUR/BAX/SERINC3/PTPN1/PTTG1IP/NFE2L2/PRKRA/BID/CUL3/CHEK2/XBP1/EP300/HTRA2/EIF2AK3/PDCD10/SKIL/OPA1/ITPR1/PRK…	91
BP	GO:0031122	cytoplasmic microtubule organization	27/4362	62/18862	0.000292257	0.00429966	0.00351587	TUBGCP2/CEP126/CLIP1/TUBGCP3/DYNC1H1/CCDC88C/TUBGCP5/CHP1/TUBGCP4/RAB11A/WDR73/TUBG2/KPNB1/VPS4B/CLASP1/LIMK2/IFT172/CLIP4/CCDC88A/DLG1/SLAIN2/KATNA1/DST/FIGNL1/CLIP2/PCM1/HOOK3	27
BP	GO:0000963	mitochondrial RNA processing	11/4362	17/18862	0.000300159	0.00439498	0.00359382	SUPV3L1/PUS1/TRIT1/PRORP/ELAC2/TRMT61B/PNPT1/TRNT1/TRMT10A/MTO1/TRMT10B	11
BP	GO:0006474	N-terminal protein amino acid acetylation	11/4362	17/18862	0.000300159	0.00439498	0.00359382	NAA40/NAA25/NAA16/NAA60/CREBBP/NAA20/EP300/NAA50/KAT2B/NAA15/NAA35	11
BP	GO:0016073	snRNA metabolic process	22/4362	47/18862	0.00030405	0.00443096	0.00362324	EXOSC10/RBM7/INTS11/INTS3/TUT1/INTS4/INTS7/ZCCHC8/INTS6/INTS14/EXOSC6/METTL16/INTS2/EXOSC5/LARP7/NHP2/MTREX/INTS1/INTS10/INTS9/INTS8/EXOSC2	22
BP	GO:0016574	histone ubiquitination	22/4362	47/18862	0.00030405	0.00443096	0.00362324	WAC/PCGF5/DDB2/DDB1/KDM2B/KDM1A/UBE2N/LEO1/USP22/TRIM37/TRIP12/RNF168/UBE2E1/RYBP/PCGF3/UBE2B/WDR70/RNF8/UBR2/UBR5/CUL4B/HUWE1	22
BP	GO:0008333	endosome to lysosome transport	24/4362	53/18862	0.000307294	0.00444922	0.00363817	VPS11/TSG101/SCYL2/LYST/ATG14/VIPAS39/VPS18/VPS39/CLEC16A/MGRN1/STX8/EPG5/VPS4B/MVB12A/TGFBRAP1/HMGXB4/RAB7A/TRAK1/KIF13A/VPS41/DENND3/HOOK3/CHMP5/MTM1	24
BP	GO:1901185	negative regulation of ERBB signaling pathway	24/4362	53/18862	0.000307294	0.00444922	0.00363817	STAM/CBL/TSG101/RNF115/CDC42/ARHGEF7/SNX6/PSEN1/LGMN/EPS15/MVP/GRB2/PTPN2/EPS15L1/EPN1/RNF126/SNX5/STAM2/SOCS5/CBLB/RAB7A/EPGN/PTPN12/SH3KBP1	24
BP	GO:0000717	nucleotide-excision repair, DNA duplex unwinding	13/4362	22/18862	0.000307463	0.00444922	0.00363817	DDB2/CHD1L/DDB1/GTF2H3/PARP1/CUL4A/UBB/ERCC3/RBX1/XPC/GTF2H2/GTF2H5/CUL4B	13
BP	GO:0000018	regulation of DNA recombination	40/4362	104/18862	0.000315498	0.00455482	0.00372453	SHLD2/MMS19/CHEK1/UBQLN4/KMT5B/MRE11/PTPRC/PARPBP/PARP1/KDM1A/ARID2/HELB/RAD51/TP53BP1/PPP4C/FUS/TERF2/EXOSC6/TERF2IP/SUPT6H/KPNA2/THOC1/SMCHD1/IL27RA/TGFB1/SIRT6/RIF1/ACTR2/KPNA1/TFRC/WDR48/SETD2/NSD2/UBE2B/MRNIP/MSH3/CGAS/PAXIP1/FIGNL1/SPIDR	40
BP	GO:0038095	Fc-epsilon receptor signaling pathway	59/4362	169/18862	0.000325661	0.00469057	0.00383553	CHUK/BTRC/MAPK8/PPP3CB/VAV3/PSMA5/PSMD4/RELA/PAK1/GAB2/PSMB2/PSMA6/PSMC6/PSMA3/PSMC1/PDPK1/NFATC3/PSMD7/PLCG2/MAP2K4/PSMD11/PSMD3/PSMC5/PSMD12/GRB2/MALT1/PSMC4/PSMF1/NFATC2/PSMD14/MAPK1/PSMD1/TAB1/SOS1/PSME4/PPP3R1/PIK3CB/PIK3CA/PAK2/PPP3CA/NFKB1/TEC/FER/ITK/LCP2/FBXW11/MAP3K1/TAB2/PSMB9/CUL1/RAC1/LAT2/IKBKB/LYN/PSMD5/SYK/BTK/PSMD10/TAB3	59
[truncated: 7,623 more rows]

## Sheet: myeloid lineage
ONTOLOGY	ID	Description	GeneRatio	BgRatio	pvalue	p.adjust	qvalue	geneID	Count
[truncated: 7,838 more rows]

## Sheet: HSC
ONTOLOGY	ID	Description	GeneRatio	BgRatio	pvalue	p.adjust	qvalue	geneID	Count
[truncated: 7,455 more rows]
